# Supplementary material for: Massively parallel characterization of engineered transcript isoforms using direct RNA sequencing
Source: Nat Commun. 2022 Jan 21;13:434. doi: 10.1038/s41467-022-28074-5 (PMC8783025; doi:10.1038/s41467-022-28074-5)
Supplement: Supplementary file 3 — Supplementary Data 1 [file 41467_2022_28074_MOESM3_ESM.zip]

Archive with 9,992 entries (9,979 files):
- figure_3_valve_library/
- __MACOSX/._figure_3_valve_library
- figure_3_valve_library/.DS_Store
- __MACOSX/figure_3_valve_library/._.DS_Store
- figure_3_valve_library/_plasmids/
- __MACOSX/figure_3_valve_library/.__plasmids
- figure_3_valve_library/_gff/
- __MACOSX/figure_3_valve_library/.__gff
- figure_3_valve_library/_plasmids/C22-I12-T27.fasta
- __MACOSX/figure_3_valve_library/_plasmids/._C22-I12-T27.fasta
- figure_3_valve_library/_plasmids/C20-I19-T14.fasta
- __MACOSX/figure_3_valve_library/_plasmids/._C20-I19-T14.fasta
- figure_3_valve_library/_plasmids/C16-I17-T33.fasta
- __MACOSX/figure_3_valve_library/_plasmids/._C16-I17-T33.fasta
- figure_3_valve_library/_plasmids/C20-I12-T10.fasta
- __MACOSX/figure_3_valve_library/_plasmids/._C20-I12-T10.fasta
- figure_3_valve_library/_plasmids/C10-I21-T15.fasta
- __MACOSX/figure_3_valve_library/_plasmids/._C10-I21-T15.fasta
- figure_3_valve_library/_plasmids/C18-I11-T16.fasta
- __MACOSX/figure_3_valve_library/_plasmids/._C18-I11-T16.fasta
- figure_3_valve_library/_plasmids/C22-I17-T14.fasta
- __MACOSX/figure_3_valve_library/_plasmids/._C22-I17-T14.fasta
- figure_3_valve_library/_plasmids/C21-I22-T10.fasta
- __MACOSX/figure_3_valve_library/_plasmids/._C21-I22-T10.fasta
- figure_3_valve_library/_plasmids/C18-I16-T13.fasta
- __MACOSX/figure_3_valve_library/_plasmids/._C18-I16-T13.fasta
- figure_3_valve_library/_plasmids/C10-I10-T18.fasta
- __MACOSX/figure_3_valve_library/_plasmids/._C10-I10-T18.fasta
- figure_3_valve_library/_plasmids/C16-I16-T14.fasta
- __MACOSX/figure_3_valve_library/_plasmids/._C16-I16-T14.fasta
- figure_3_valve_library/_plasmids/C20-I18-T33.fasta
- __MACOSX/figure_3_valve_library/_plasmids/._C20-I18-T33.fasta
- figure_3_valve_library/_plasmids/C18-I13-T20.fasta
- __MACOSX/figure_3_valve_library/_plasmids/._C18-I13-T20.fasta
- figure_3_valve_library/_plasmids/C20-I15-T15.fasta
- __MACOSX/figure_3_valve_library/_plasmids/._C20-I15-T15.fasta
- figure_3_valve_library/_plasmids/C19-I21-T16.fasta
- __MACOSX/figure_3_valve_library/_plasmids/._C19-I21-T16.fasta
- figure_3_valve_library/_plasmids/C19-I19-T29.fasta
- __MACOSX/figure_3_valve_library/_plasmids/._C19-I19-T29.fasta
- figure_3_valve_library/_plasmids/C21-I14-T18.fasta
- __MACOSX/figure_3_valve_library/_plasmids/._C21-I14-T18.fasta
- figure_3_valve_library/_plasmids/C16-I13-T27.fasta
- __MACOSX/figure_3_valve_library/_plasmids/._C16-I13-T27.fasta
- figure_3_valve_library/_plasmids/C22-I16-T33.fasta
- __MACOSX/figure_3_valve_library/_plasmids/._C22-I16-T33.fasta
- figure_3_valve_library/_plasmids/C10-I15-T16.fasta
- __MACOSX/figure_3_valve_library/_plasmids/._C10-I15-T16.fasta
- figure_3_valve_library/_plasmids/C16-I20-T21.fasta
- __MACOSX/figure_3_valve_library/_plasmids/._C16-I20-T21.fasta
- figure_3_valve_library/_plasmids/C19-I19-T14.fasta
- __MACOSX/figure_3_valve_library/_plasmids/._C19-I19-T14.fasta
- figure_3_valve_library/_plasmids/C19-I12-T10.fasta
- __MACOSX/figure_3_valve_library/_plasmids/._C19-I12-T10.fasta
- figure_3_valve_library/_plasmids/C16-I16-T29.fasta
- __MACOSX/figure_3_valve_library/_plasmids/._C16-I16-T29.fasta
- figure_3_valve_library/_plasmids/C21-I11-T16.fasta
- __MACOSX/figure_3_valve_library/_plasmids/._C21-I11-T16.fasta
- figure_3_valve_library/_plasmids/C16-I22-T17.fasta
- __MACOSX/figure_3_valve_library/_plasmids/._C16-I22-T17.fasta
- figure_3_valve_library/_plasmids/C19-I18-T33.fasta
- __MACOSX/figure_3_valve_library/_plasmids/._C19-I18-T33.fasta
- figure_3_valve_library/_plasmids/C10-I17-T20.fasta
- __MACOSX/figure_3_valve_library/_plasmids/._C10-I17-T20.fasta
- figure_3_valve_library/_plasmids/C22-I17-T29.fasta
- __MACOSX/figure_3_valve_library/_plasmids/._C22-I17-T29.fasta
- figure_3_valve_library/_plasmids/C21-I16-T13.fasta
- __MACOSX/figure_3_valve_library/_plasmids/._C21-I16-T13.fasta
- figure_3_valve_library/_plasmids/C18-I22-T10.fasta
- __MACOSX/figure_3_valve_library/_plasmids/._C18-I22-T10.fasta
- figure_3_valve_library/_plasmids/C18-I14-T18.fasta
- __MACOSX/figure_3_valve_library/_plasmids/._C18-I14-T18.fasta
- figure_3_valve_library/_plasmids/C10-I12-T13.fasta
- __MACOSX/figure_3_valve_library/_plasmids/._C10-I12-T13.fasta
- figure_3_valve_library/_plasmids/C20-I19-T29.fasta
- __MACOSX/figure_3_valve_library/_plasmids/._C20-I19-T29.fasta
- figure_3_valve_library/_plasmids/C10-I19-T17.fasta
- __MACOSX/figure_3_valve_library/_plasmids/._C10-I19-T17.fasta
- figure_3_valve_library/_plasmids/C21-I13-T20.fasta
- __MACOSX/figure_3_valve_library/_plasmids/._C21-I13-T20.fasta
- figure_3_valve_library/_plasmids/C22-I21-T21.fasta
- __MACOSX/figure_3_valve_library/_plasmids/._C22-I21-T21.fasta
- figure_3_valve_library/_plasmids/C20-I21-T16.fasta
- __MACOSX/figure_3_valve_library/_plasmids/._C20-I21-T16.fasta
- figure_3_valve_library/_plasmids/C19-I15-T15.fasta
- __MACOSX/figure_3_valve_library/_plasmids/._C19-I15-T15.fasta
- figure_3_valve_library/_plasmids/C10-I13-T10.fasta
- __MACOSX/figure_3_valve_library/_plasmids/._C10-I13-T10.fasta
- figure_3_valve_library/_plasmids/C21-I21-T18.fasta
- __MACOSX/figure_3_valve_library/_plasmids/._C21-I21-T18.fasta
- figure_3_valve_library/_plasmids/C10-I18-T14.fasta
- __MACOSX/figure_3_valve_library/_plasmids/._C10-I18-T14.fasta
- figure_3_valve_library/_plasmids/C19-I14-T16.fasta
- __MACOSX/figure_3_valve_library/_plasmids/._C19-I14-T16.fasta
- figure_3_valve_library/_plasmids/C20-I20-T15.fasta
- __MACOSX/figure_3_valve_library/_plasmids/._C20-I20-T15.fasta
- figure_3_valve_library/_plasmids/C21-I19-T27.fasta
- __MACOSX/figure_3_valve_library/_plasmids/._C21-I19-T27.fasta
- figure_3_valve_library/_plasmids/C21-I17-T10.fasta
- __MACOSX/figure_3_valve_library/_plasmids/._C21-I17-T10.fasta
- figure_3_valve_library/_plasmids/C20-I11-T18.fasta
- __MACOSX/figure_3_valve_library/_plasmids/._C20-I11-T18.fasta
- figure_3_valve_library/_plasmids/C19-I16-T20.fasta
- __MACOSX/figure_3_valve_library/_plasmids/._C19-I16-T20.fasta
- figure_3_valve_library/_plasmids/C21-I10-T15.fasta
- __MACOSX/figure_3_valve_library/_plasmids/._C21-I10-T15.fasta
- figure_3_valve_library/_plasmids/C22-I22-T14.fasta
- __MACOSX/figure_3_valve_library/_plasmids/._C22-I22-T14.fasta
- figure_3_valve_library/_plasmids/C10-I19-T33.fasta
- __MACOSX/figure_3_valve_library/_plasmids/._C10-I19-T33.fasta
- figure_3_valve_library/_plasmids/C10-I14-T15.fasta
- __MACOSX/figure_3_valve_library/_plasmids/._C10-I14-T15.fasta
- figure_3_valve_library/_plasmids/C16-I22-T33.fasta
- __MACOSX/figure_3_valve_library/_plasmids/._C16-I22-T33.fasta
- figure_3_valve_library/_plasmids/C19-I18-T17.fasta
- __MACOSX/figure_3_valve_library/_plasmids/._C19-I18-T17.fasta
- figure_3_valve_library/_plasmids/C19-I13-T13.fasta
- __MACOSX/figure_3_valve_library/_plasmids/._C19-I13-T13.fasta
- figure_3_valve_library/_plasmids/C22-I14-T21.fasta
- __MACOSX/figure_3_valve_library/_plasmids/._C22-I14-T21.fasta
- figure_3_valve_library/_plasmids/C18-I19-T27.fasta
- __MACOSX/figure_3_valve_library/_plasmids/._C18-I19-T27.fasta
- figure_3_valve_library/_plasmids/C19-I20-T15.fasta
- __MACOSX/figure_3_valve_library/_plasmids/._C19-I20-T15.fasta
- figure_3_valve_library/_plasmids/C20-I14-T16.fasta
- __MACOSX/figure_3_valve_library/_plasmids/._C20-I14-T16.fasta
- figure_3_valve_library/_plasmids/C18-I21-T18.fasta
- __MACOSX/figure_3_valve_library/_plasmids/._C18-I21-T18.fasta
- figure_3_valve_library/_plasmids/C16-I19-T20.fasta
- __MACOSX/figure_3_valve_library/_plasmids/._C16-I19-T20.fasta
- figure_3_valve_library/_plasmids/C22-I11-T12.fasta
- __MACOSX/figure_3_valve_library/_plasmids/._C22-I11-T12.fasta
- figure_3_valve_library/_plasmids/C18-I17-T10.fasta
- __MACOSX/figure_3_valve_library/_plasmids/._C18-I17-T10.fasta
- figure_3_valve_library/_plasmids/C16-I17-T17.fasta
- __MACOSX/figure_3_valve_library/_plasmids/._C16-I17-T17.fasta
- figure_3_valve_library/_plasmids/C22-I22-T29.fasta
- __MACOSX/figure_3_valve_library/_plasmids/._C22-I22-T29.fasta
- figure_3_valve_library/_plasmids/C10-I22-T20.fasta
- __MACOSX/figure_3_valve_library/_plasmids/._C10-I22-T20.fasta
- figure_3_valve_library/_plasmids/C20-I16-T20.fasta
- __MACOSX/figure_3_valve_library/_plasmids/._C20-I16-T20.fasta
- figure_3_valve_library/_plasmids/C22-I16-T17.fasta
- __MACOSX/figure_3_valve_library/_plasmids/._C22-I16-T17.fasta
- figure_3_valve_library/_plasmids/C18-I10-T15.fasta
- __MACOSX/figure_3_valve_library/_plasmids/._C18-I10-T15.fasta
- figure_3_valve_library/_plasmids/C16-I10-T12.fasta
- __MACOSX/figure_3_valve_library/_plasmids/._C16-I10-T12.fasta
- figure_3_valve_library/_plasmids/C19-I11-T18.fasta
- __MACOSX/figure_3_valve_library/_plasmids/._C19-I11-T18.fasta
- figure_3_valve_library/_plasmids/C20-I18-T17.fasta
- __MACOSX/figure_3_valve_library/_plasmids/._C20-I18-T17.fasta
- figure_3_valve_library/_plasmids/C22-I18-T20.fasta
- __MACOSX/figure_3_valve_library/_plasmids/._C22-I18-T20.fasta
- figure_3_valve_library/_plasmids/C20-I13-T13.fasta
- __MACOSX/figure_3_valve_library/_plasmids/._C20-I13-T13.fasta
- figure_3_valve_library/_plasmids/C10-I18-T29.fasta
- __MACOSX/figure_3_valve_library/_plasmids/._C10-I18-T29.fasta
- figure_3_valve_library/_plasmids/C10-I20-T16.fasta
- __MACOSX/figure_3_valve_library/_plasmids/._C10-I20-T16.fasta
- figure_3_valve_library/_plasmids/C16-I15-T21.fasta
- __MACOSX/figure_3_valve_library/_plasmids/._C16-I15-T21.fasta
- figure_3_valve_library/_plasmids/C16-I17-T15.fasta
- __MACOSX/figure_3_valve_library/_plasmids/._C16-I17-T15.fasta
- figure_3_valve_library/_plasmids/C10-I21-T33.fasta
- __MACOSX/figure_3_valve_library/_plasmids/._C10-I21-T33.fasta
- figure_3_valve_library/_plasmids/C20-I11-T27.fasta
- __MACOSX/figure_3_valve_library/_plasmids/._C20-I11-T27.fasta
- figure_3_valve_library/_plasmids/C22-I11-T10.fasta
- __MACOSX/figure_3_valve_library/_plasmids/._C22-I11-T10.fasta
- figure_3_valve_library/_plasmids/C18-I17-T12.fasta
- __MACOSX/figure_3_valve_library/_plasmids/._C18-I17-T12.fasta
- figure_3_valve_library/_plasmids/C18-I12-T21.fasta
- __MACOSX/figure_3_valve_library/_plasmids/._C18-I12-T21.fasta
- figure_3_valve_library/_plasmids/C19-I20-T17.fasta
- __MACOSX/figure_3_valve_library/_plasmids/._C19-I20-T17.fasta
- figure_3_valve_library/_plasmids/C20-I14-T14.fasta
- __MACOSX/figure_3_valve_library/_plasmids/._C20-I14-T14.fasta
- figure_3_valve_library/_plasmids/C10-I20-T14.fasta
- __MACOSX/figure_3_valve_library/_plasmids/._C10-I20-T14.fasta
- figure_3_valve_library/_plasmids/C21-I19-T18.fasta
- __MACOSX/figure_3_valve_library/_plasmids/._C21-I19-T18.fasta
- figure_3_valve_library/_plasmids/C19-I14-T29.fasta
- __MACOSX/figure_3_valve_library/_plasmids/._C19-I14-T29.fasta
- figure_3_valve_library/_plasmids/C21-I21-T27.fasta
- __MACOSX/figure_3_valve_library/_plasmids/._C21-I21-T27.fasta
- figure_3_valve_library/_plasmids/C20-I18-T15.fasta
- __MACOSX/figure_3_valve_library/_plasmids/._C20-I18-T15.fasta
- figure_3_valve_library/_plasmids/C16-I10-T10.fasta
- __MACOSX/figure_3_valve_library/_plasmids/._C16-I10-T10.fasta
- figure_3_valve_library/_plasmids/C20-I15-T33.fasta
- __MACOSX/figure_3_valve_library/_plasmids/._C20-I15-T33.fasta
- figure_3_valve_library/_plasmids/C19-I22-T21.fasta
- __MACOSX/figure_3_valve_library/_plasmids/._C19-I22-T21.fasta
- figure_3_valve_library/_plasmids/C22-I16-T15.fasta
- __MACOSX/figure_3_valve_library/_plasmids/._C22-I16-T15.fasta
- figure_3_valve_library/_plasmids/C18-I10-T17.fasta
- __MACOSX/figure_3_valve_library/_plasmids/._C18-I10-T17.fasta
- figure_3_valve_library/_plasmids/C19-I11-T27.fasta
- __MACOSX/figure_3_valve_library/_plasmids/._C19-I11-T27.fasta
- figure_3_valve_library/_plasmids/C21-I17-T12.fasta
- __MACOSX/figure_3_valve_library/_plasmids/._C21-I17-T12.fasta
- figure_3_valve_library/_plasmids/C10-I16-T21.fasta
- __MACOSX/figure_3_valve_library/_plasmids/._C10-I16-T21.fasta
- figure_3_valve_library/_plasmids/C10-I20-T29.fasta
- __MACOSX/figure_3_valve_library/_plasmids/._C10-I20-T29.fasta
- figure_3_valve_library/_plasmids/C22-I20-T20.fasta
- __MACOSX/figure_3_valve_library/_plasmids/._C22-I20-T20.fasta
- figure_3_valve_library/_plasmids/C21-I12-T21.fasta
- __MACOSX/figure_3_valve_library/_plasmids/._C21-I12-T21.fasta
- figure_3_valve_library/_plasmids/C19-I14-T14.fasta
- __MACOSX/figure_3_valve_library/_plasmids/._C19-I14-T14.fasta
- figure_3_valve_library/_plasmids/C20-I20-T17.fasta
- __MACOSX/figure_3_valve_library/_plasmids/._C20-I20-T17.fasta
- figure_3_valve_library/_plasmids/C10-I13-T12.fasta
- __MACOSX/figure_3_valve_library/_plasmids/._C10-I13-T12.fasta
- figure_3_valve_library/_plasmids/C10-I18-T16.fasta
- __MACOSX/figure_3_valve_library/_plasmids/._C10-I18-T16.fasta
- figure_3_valve_library/_plasmids/C19-I18-T15.fasta
- __MACOSX/figure_3_valve_library/_plasmids/._C19-I18-T15.fasta
- figure_3_valve_library/_plasmids/C18-I21-T27.fasta
- __MACOSX/figure_3_valve_library/_plasmids/._C18-I21-T27.fasta
- figure_3_valve_library/_plasmids/C10-I14-T17.fasta
- __MACOSX/figure_3_valve_library/_plasmids/._C10-I14-T17.fasta
- figure_3_valve_library/_plasmids/C20-I14-T29.fasta
- __MACOSX/figure_3_valve_library/_plasmids/._C20-I14-T29.fasta
- figure_3_valve_library/_plasmids/C16-I21-T20.fasta
- __MACOSX/figure_3_valve_library/_plasmids/._C16-I21-T20.fasta
- figure_3_valve_library/_plasmids/C18-I19-T18.fasta
- __MACOSX/figure_3_valve_library/_plasmids/._C18-I19-T18.fasta
- figure_3_valve_library/_plasmids/C20-I22-T21.fasta
- __MACOSX/figure_3_valve_library/_plasmids/._C20-I22-T21.fasta
- figure_3_valve_library/_plasmids/C21-I10-T17.fasta
- __MACOSX/figure_3_valve_library/_plasmids/._C21-I10-T17.fasta
- figure_3_valve_library/_plasmids/C22-I22-T16.fasta
- __MACOSX/figure_3_valve_library/_plasmids/._C22-I22-T16.fasta
- figure_3_valve_library/_plasmids/C19-I15-T33.fasta
- __MACOSX/figure_3_valve_library/_plasmids/._C19-I15-T33.fasta
- figure_3_valve_library/_plasmids/C19-I17-T21.fasta
- __MACOSX/figure_3_valve_library/_plasmids/._C19-I17-T21.fasta
- figure_3_valve_library/_plasmids/C21-I11-T14.fasta
- __MACOSX/figure_3_valve_library/_plasmids/._C21-I11-T14.fasta
- figure_3_valve_library/_plasmids/C10-I10-T27.fasta
- __MACOSX/figure_3_valve_library/_plasmids/._C10-I10-T27.fasta
- figure_3_valve_library/_plasmids/C20-I20-T33.fasta
- __MACOSX/figure_3_valve_library/_plasmids/._C20-I20-T33.fasta
- figure_3_valve_library/_plasmids/C21-I14-T27.fasta
- __MACOSX/figure_3_valve_library/_plasmids/._C21-I14-T27.fasta
- figure_3_valve_library/_plasmids/C19-I19-T16.fasta
- __MACOSX/figure_3_valve_library/_plasmids/._C19-I19-T16.fasta
- figure_3_valve_library/_plasmids/C16-I13-T18.fasta
- __MACOSX/figure_3_valve_library/_plasmids/._C16-I13-T18.fasta
- figure_3_valve_library/_plasmids/C19-I12-T12.fasta
- __MACOSX/figure_3_valve_library/_plasmids/._C19-I12-T12.fasta
- figure_3_valve_library/_plasmids/C10-I15-T14.fasta
- __MACOSX/figure_3_valve_library/_plasmids/._C10-I15-T14.fasta
- figure_3_valve_library/_plasmids/C19-I21-T29.fasta
- __MACOSX/figure_3_valve_library/_plasmids/._C19-I21-T29.fasta
- figure_3_valve_library/_plasmids/C20-I21-T14.fasta
- __MACOSX/figure_3_valve_library/_plasmids/._C20-I21-T14.fasta
- figure_3_valve_library/_plasmids/C19-I15-T17.fasta
- __MACOSX/figure_3_valve_library/_plasmids/._C19-I15-T17.fasta
- figure_3_valve_library/_plasmids/C22-I12-T18.fasta
- __MACOSX/figure_3_valve_library/_plasmids/._C22-I12-T18.fasta
- figure_3_valve_library/_plasmids/C21-I10-T33.fasta
- __MACOSX/figure_3_valve_library/_plasmids/._C21-I10-T33.fasta
- figure_3_valve_library/_plasmids/C10-I19-T15.fasta
- __MACOSX/figure_3_valve_library/_plasmids/._C10-I19-T15.fasta
- figure_3_valve_library/_plasmids/C10-I14-T33.fasta
- __MACOSX/figure_3_valve_library/_plasmids/._C10-I14-T33.fasta
- figure_3_valve_library/_plasmids/C18-I22-T12.fasta
- __MACOSX/figure_3_valve_library/_plasmids/._C18-I22-T12.fasta
- figure_3_valve_library/_plasmids/C16-I22-T15.fasta
- __MACOSX/figure_3_valve_library/_plasmids/._C16-I22-T15.fasta
- figure_3_valve_library/_plasmids/C18-I11-T29.fasta
- __MACOSX/figure_3_valve_library/_plasmids/._C18-I11-T29.fasta
- figure_3_valve_library/_plasmids/C16-I11-T13.fasta
- __MACOSX/figure_3_valve_library/_plasmids/._C16-I11-T13.fasta
- figure_3_valve_library/_plasmids/C19-I20-T33.fasta
- __MACOSX/figure_3_valve_library/_plasmids/._C19-I20-T33.fasta
- figure_3_valve_library/_plasmids/C20-I17-T21.fasta
- __MACOSX/figure_3_valve_library/_plasmids/._C20-I17-T21.fasta
- figure_3_valve_library/_plasmids/C18-I11-T14.fasta
- __MACOSX/figure_3_valve_library/_plasmids/._C18-I11-T14.fasta
- figure_3_valve_library/_plasmids/C22-I17-T16.fasta
- __MACOSX/figure_3_valve_library/_plasmids/._C22-I17-T16.fasta
- figure_3_valve_library/_plasmids/C10-I21-T17.fasta
- __MACOSX/figure_3_valve_library/_plasmids/._C10-I21-T17.fasta
- figure_3_valve_library/_plasmids/C16-I14-T20.fasta
- __MACOSX/figure_3_valve_library/_plasmids/._C16-I14-T20.fasta
- figure_3_valve_library/_plasmids/C20-I21-T29.fasta
- __MACOSX/figure_3_valve_library/_plasmids/._C20-I21-T29.fasta
- figure_3_valve_library/_plasmids/C20-I19-T16.fasta
- __MACOSX/figure_3_valve_library/_plasmids/._C20-I19-T16.fasta
- figure_3_valve_library/_plasmids/C18-I14-T27.fasta
- __MACOSX/figure_3_valve_library/_plasmids/._C18-I14-T27.fasta
- figure_3_valve_library/_plasmids/C20-I12-T12.fasta
- __MACOSX/figure_3_valve_library/_plasmids/._C20-I12-T12.fasta
- figure_3_valve_library/_plasmids/C22-I19-T21.fasta
- __MACOSX/figure_3_valve_library/_plasmids/._C22-I19-T21.fasta
[truncated: 9,692 more entries]
