# Supplementary material for: Massively parallel characterization of engineered transcript isoforms using direct RNA sequencing
Source: Nat Commun. 2022 Jan 21;13:434. doi: 10.1038/s41467-022-28074-5 (PMC8783025; doi:10.1038/s41467-022-28074-5)
Supplement: Supplementary file 3 — Supplementary Data 1 [file 41467_2022_28074_MOESM3_ESM.zip › figure_3_valve_library/_plasmids/C21-I16-T15.fasta]

>C21-I16-T15
UAAUACGACUCACUAUAGGGAGAGCUAGCUACUAGAGAAAGAGGAGAAAUACUAGAUGCGUAAAGGAGAAGAACUUUUCACUGGAGUUGUCCCAAUUCUUGUUGAAUUAGAUGGUGAUGUUAAUGGGCACAAAUUUUCUGUCAGUGGAGAGGGUGAAGGUGAUGCAACAUACGGAAAACUUACCCUUAAAUUUAUUUGCACUACUGGAAAACUACCUGUUCCAUGGCCAACACUUGUCACUACUUUCGGUUAUGGUGUUCAAUGCUUUGCGAGAUACCCAGAUCAUAUGAAACAGCAUGACUUUUUCAAGAGUGCCAUGCCCGAAGGUUAUGUACAGGAAAGAACUAUAUUUUUCAAAGAUGACGGGAACUACAAGACACGUGCUGAAGUCAAGUUUGAAGGUGAUACCCUUGUUAAUAGAAUCGAGUUAAAAGGUAUUGAUUUUAAAGAAGAUGGAAACAUUCUUGGACACAAAUUGGAAUACAACUAUAACUCACACAAUGUAUACAUCAUGGCAGACAAACAAAAGAAUGGAAUCAAAGUUAACUUCAAAAUUAGACACAACAUUGAAGAUGGAAGCGUUCAACUAGCAGACCAUUAUCAACAAAAUACUCCAAUUGGCGAUGGCCCUGUCCUUUUACCAGACAACCAUUACCUGUCCACACAAUCUGCCCUUUCGAAAGAUCCCAACGAAAAGAGAGACCACAUGGUCCUUCUUGAGUUUGUAACAGCUGCUGGGAUUACACAUGGCAUGGAUCUAUACAAAUUAGCAGAAUUCGGAAUCGCUGAUCUACAGAACGGUCCUUAUGGGUAAGAGCUUAUCGGUUACCAGAUGCCUCUGAAUGCGUGCCCAUUCCUGACGGAAUGGGCAUUUCUGCGCAACUAGUAGCGGCCGCUGCAGAAAGAGGAGAAAUACUAGAUGGCUUCCUCCGAAGACGUUAUCAAAGAGUUCAUGCGUUUCAAAGUUCGUAUGGAAGGUUCCGUUAACGGUCACGAGUUCGAAAUCGAAGGUGAAGGUGAAGGUCGUCCGUACGAAGGUACCCAGACCGCUAAACUGAAAGUUACCAAAGGUGGUCCGCUGCCGUUCGCUUGGGACAUCCUGUCCCCGCAGUUCCAGUACGGUUCCAAAGCUUACGUUAAACACCCGGCUGACAUCCCGGACUACCUGAAACUGUCCUUCCCGGAAGGUUUCAAAUGGGAACGUGUUAUGAACUUCGAAGACGGUGGUGUUGUUACCGUUACCCAGGACUCCUCCCUGCAAGACGGUGAGUUCAUCUACAAAGUUAAACUGCGUGGUACCAACUUCCCGUCCGACGGUCCGGUUAUGCAGAAAAAAACCAUGGGUUGGGAAGCUUCCACCGAACGUAUGUACCCGGAAGACGGUGCUCUGAAAGGUGAAAUCAAAAUGCGUCUGAAACUGAAAGACGGUGGUCACUACGACGCUGAAGUUAAAACCACCUACAUGGCUAAAAAACCGGUUCAGCUGCCGGGUGCUUACAAAACCGACAUCAAACUGGACAUCACCUCCCACAACGAAGACUACACCAUCGUUGAACAGUACGAACGUGCUGAAGGUCGUCACUCCACCGGUGCUUAAUAACGCUGAUAGUGCUAGUGUAGAUCGCUACUAGAGCCAGGCAUCAAAUAAAACGAAAGGCUCAGUCGAAAGACUGGGCCUUUCGUUUUAUCUGUUGUUUGUCGGUGAACGCUCUCUACUAGAGUCACACUGGCUCACCUUCGGGUGGGCCUUUCUGCGUUUAUAUACUAGAGUCAAUUGAGGUAGAGGUACACACGCGAACUCCGAUAGCCAAUUCAGAGUAAUAAACUGUGAUAAUCAAUGCAGUGCUUCCUCGCUCACUGACUCGCUGCGCUCGGUCGUUCGGCUGCGGCGAGCGGUAUCAGCUCACUCAAAGGCGGUAAUACGGUUAUCCACAGAAUCAGGGGAUAACGCAGGAAAGAACAUGUGAGCAAAAGGCCAGCAAAAGGCCAGGAACCGUAAAAAGGCCGCGUUGCUGGCGUUUUUCCAUAGGCUCCGCCCCCCUGACGAGCAUCACAAAAAUCGACGCUCAAGUCAGAGGUGGCGAAACCCGACAGGACUAUAAAGAUACCAGGCGUUUCCCCCUGGAAGCUCCCUCGUGCGCUCUCCUGUUCCGACCCUGCCGCUUACCGGAUACCUGUCCGCCUUUCUCCCUUCGGGAAGCGUGGCGCUUUCUCAUAGCUCACGCUGUAGGUAUCUCAGUUCGGUGUAGGUCGUUCGCUCCAAGCUGGGCUGUGUGCACGAACCCCCCGUUCAGCCCGACCGCUGCGCCUUAUCCGGUAACUAUCGUCUUGAGUCCAACCCGGUAAGACACGACUUAUCGCCACUGGCAGCAGCCACUGGUAACAGGAUUAGCAGAGCGAGGUAUGUAGGCGGUGCUACAGAGUUCUUGAAGUGGUGGCCUAACUACGGCUACACUAGAAGGACAGUAUUUGGUAUCUGCGCUCUGCUGAAGCCAGUUACCUUCGGAAAAAGAGUUGGUAGCUCUUGAUCCGGCAAACAAACCACCGCUGGUAGCGGUGGUUUUUUUGUUUGCAAGCAGCAGAUUACGCGCAGAAAAAAAGGAUCUCAAGAAGAUCCUUUGAUCUUUUCUACGGGGUCUGACGCUCAGUGGAACGAAAACUCACGUUAAGGGAUUUUGGUCAUGAGAUUAUCAAAAAGGAUCUUCACCUAGAUCCUUUUAAAUUAAAAAUGAAGUUUUAAAUCAAUCUAAAGUAUAUAUGAGUAAACUUGGUCUGACAGUUACCAAUGCUUAAUCAGUGAGGCACCUAUCUCAGCGAUCUGUCUAUUUCGUUCAUCCAUAGUUGCCUGACUCCCCGUCGUGUAGAUAACUACGAUACGGGAGGGCUUACCAUCUGGCCCCAGUGCUGCAAUGAUACCGCGAGACCCACGCUCACCGGCUCCAGAUUUAUCAGCAAUAAACCAGCCAGCCGGAAGGGCCGAGCGCAGAAGUGGUCCUGCAACUUUAUCCGCCUCCAUCCAGUCUAUUAAUUGUUGCCGGGAAGCUAGAGUAAGUAGUUCGCCAGUUAAUAGUUUGCGCAACGUUGUUGCCAUUGCUACAGGCAUCGUGGUGUCACGCUCGUCGUUUGGUAUGGCUUCAUUCAGCUCCGGUUCCCAACGAUCAAGGCGAGUUACAUGAUCCCCCAUGUUGUGCAAAAAAGCGGUUAGCUCCUUCGGUCCUCCGAUCGUUGUCAGAAGUAAGUUGGCCGCAGUGUUAUCACUCAUGGUUAUGGCAGCACUGCAUAAUUCUCUUACUGUCAUGCCAUCCGUAAGAUGCUUUUCUGUGACUGGUGAGUACUCAACCAAGUCAUUCUGAGAAUAGUGUAUGCGGCGACCGAGUUGCUCUUGCCCGGCGUCAAUACGGGAUAAUACCGCGCCACAUAGCAGAACUUUAAAAGUGCUCAUCAUUGGAAAACGUUCUUCGGGGCGAAAACUCUCAAGGAUCUUACCGCUGUUGAGAUCCAGUUCGAUGUAACCCACUCGUGCACCCAACUGAUCUUCAGCAUCUUUUACUUUCACCAGCGUUUCUGGGUGAGCAAAAACAGGAAGGCAAAAUGCCGCAAAAAAGGGAAUAAGGGCGACACGGAAAUGUUGAAUACUCAUACUCUUCCUUUUUCAAUAUUAUUGAAGCAUUUAUCAGGGUUAUUGUCUCAUGAGCGGAUACAUAUUUGAAUGUAUUUAGAAAAAUAAACAAAUAGGGGUUCCGCGCACAUUUCCCCGAAAAGUGCCACCUGACGUC
