# Supplementary material for: Massively parallel characterization of engineered transcript isoforms using direct RNA sequencing
Source: Nat Commun. 2022 Jan 21;13:434. doi: 10.1038/s41467-022-28074-5 (PMC8783025; doi:10.1038/s41467-022-28074-5)
Supplement: Supplementary file 4 — Supplementary Data 2 [file 41467_2022_28074_MOESM4_ESM.xlsx]

## Sheet: Termination Efficiencies
Reference	Spacer	Modifier	Terminator	Reads Pre-Termination	Reads Post-Termination	Raw Te	Corrected Te
S22-M70-T29	S22	M70	T29	2309	234	0.9	0.87
S18-M56-T16	S18	M56	T16	1724	148	0.91	0.89
S18-M60-T10	S18	M60	T10	842	263	0.69	0.64
S18-M59-T29	S18	M59	T29	4184	1544	0.63	0.58
S18-M58-T99	S18	M58	T99	2630	313	0.88	0.85
S18-M57-T29	S18	M57	T29	326	255	0.22	0.18
S18-M57-T10	S18	M57	T10	2179	905	0.58	0.52
S18-M56-T29	S18	M56	T29	2509	1630	0.35	0.3
S18-M56-T10	S18	M56	T10	4863	1502	0.69	0.64
S18-M60-T29	S18	M60	T29	2405	664	0.72	0.67
S18-M55-T16	S18	M55	T16	3132	297	0.91	0.89
S18-M54-T16	S18	M54	T16	454	309	0.32	0.27
S18-M53-T16	S18	M53	T16	3031	654	0.78	0.74
S18-M53-T10	S18	M53	T10	1050	278	0.74	0.69
S18-M52-T10	S18	M52	T10	1427	900	0.37	0.32
S18-M51-T29	S18	M51	T29	167	29	0.83	0.79
S18-M60-T16	S18	M60	T16	399	63	0.84	0.8
S18-M61-T16	S18	M61	T16	5227	365	0.93	0.91
S16-M74-T10	S16	M74	T10	2287	251	0.89	0.86
S18-M65-T16	S18	M65	T16	691	68	0.9	0.87
S18-M67-T10	S18	M67	T10	337	103	0.69	0.64
S18-M66-T29	S18	M66	T29	3540	307	0.91	0.89
S18-M66-T16	S18	M66	T16	1354	167	0.88	0.85
S18-M66-T10	S18	M66	T10	1815	368	0.8	0.76
S18-M65-T99	S18	M65	T99	3270	527	0.84	0.8
S18-M65-T29	S18	M65	T29	701	91	0.87	0.84
S18-M65-T10	S18	M65	T10	1240	360	0.71	0.66
S18-M62-T10	S18	M62	T10	3644	967	0.73	0.68
S18-M64-T99	S18	M64	T99	1379	614	0.55	0.49
S18-M64-T16	S18	M64	T16	824	189	0.77	0.73
S18-M64-T10	S18	M64	T10	335	134	0.6	0.54
S18-M63-T16	S18	M63	T16	4092	340	0.92	0.9
S18-M63-T10	S18	M63	T10	2316	762	0.67	0.62
S18-M62-T16	S18	M62	T16	5708	459	0.92	0.9
S18-M51-T16	S18	M51	T16	839	97	0.88	0.85
S18-M50-T16	S18	M50	T16	626	65	0.9	0.87
S18-M50-T10	S18	M50	T10	5065	1906	0.62	0.57
S16-M80-T16	S16	M80	T16	1401	150	0.89	0.86
S16-M83-T99	S16	M83	T99	4643	527	0.89	0.86
S16-M82-T99	S16	M82	T99	1955	259	0.87	0.84
S16-M82-T29	S16	M82	T29	432	145	0.66	0.61
S16-M82-T16	S16	M82	T16	973	204	0.79	0.75
S16-M82-T10	S16	M82	T10	605	132	0.78	0.74
S16-M80-T29	S16	M80	T29	3231	326	0.9	0.87
S16-M79-T10	S16	M79	T10	1143	306	0.73	0.68
S18-M22-T29	S18	M22	T29	195	40	0.79	0.75
S16-M78-T10	S16	M78	T10	685	89	0.87	0.84
S16-M77-T16	S16	M77	T16	1166	97	0.92	0.9
S16-M77-T10	S16	M77	T10	590	96	0.84	0.8
S16-M76-T16	S16	M76	T16	3594	902	0.75	0.7
S16-M76-T10	S16	M76	T10	1721	395	0.77	0.73
S16-M75-T16	S16	M75	T16	1329	180	0.86	0.83
S16-M84-T10	S16	M84	T10	171	136	0.2	0.16
S16-M84-T16	S16	M84	T16	3154	586	0.81	0.77
S16-M84-T99	S16	M84	T99	1860	309	0.83	0.79
S16-M85-T16	S16	M85	T16	5241	499	0.9	0.87
S16-M85-T29	S16	M85	T29	3074	1192	0.61	0.56
S16-M86-T10	S16	M86	T10	2813	1565	0.44	0.38
S16-M88-T10	S16	M88	T10	1181	193	0.84	0.8
S16-M88-T29	S16	M88	T29	355	51	0.86	0.83
S16-M89-T10	S16	M89	T10	2256	445	0.8	0.76
S16-M90-T10	S16	M90	T10	3298	614	0.81	0.77
S16-M91-T29	S16	M91	T29	5567	671	0.88	0.85
S18-M20-T16	S18	M20	T16	1690	167	0.9	0.87
S18-M20-T29	S18	M20	T29	3295	669	0.8	0.76
S18-M21-T10	S18	M21	T10	702	188	0.73	0.68
S18-M21-T29	S18	M21	T29	1324	641	0.52	0.46
S18-M22-T10	S18	M22	T10	137	61	0.55	0.49
S18-M22-T16	S18	M22	T16	912	193	0.79	0.75
S18-M67-T99	S18	M67	T99	1120	137	0.88	0.85
S18-M68-T10	S18	M68	T10	733	232	0.68	0.63
S18-M68-T16	S18	M68	T16	832	121	0.85	0.82
S18-M91-T10	S18	M91	T10	2829	1218	0.57	0.51
S19-M21-T16	S19	M21	T16	4241	351	0.92	0.9
S19-M21-T10	S19	M21	T10	8209	1085	0.87	0.84
S19-M20-T99	S19	M20	T99	3364	341	0.9	0.87
S19-M20-T29	S19	M20	T29	3313	523	0.84	0.8
S19-M20-T16	S19	M20	T16	2164	242	0.89	0.86
S19-M20-T10	S19	M20	T10	643	368	0.43	0.37
S18-M90-T29	S18	M90	T29	2194	204	0.91	0.89
S18-M85-T16	S18	M85	T16	5566	803	0.86	0.83
S18-M90-T16	S18	M90	T16	275	20	0.93	0.91
S18-M90-T10	S18	M90	T10	743	178	0.76	0.72
S18-M89-T29	S18	M89	T29	1919	205	0.89	0.86
S18-M89-T10	S18	M89	T10	1253	330	0.74	0.69
S18-M88-T99	S18	M88	T99	2193	178	0.92	0.9
S18-M88-T10	S18	M88	T10	1659	279	0.83	0.79
S19-M22-T16	S19	M22	T16	1729	203	0.88	0.85
S19-M22-T29	S19	M22	T29	420	72	0.83	0.79
S19-M22-T99	S19	M22	T99	2752	270	0.9	0.87
S19-M50-T10	S19	M50	T10	2766	883	0.68	0.63
S19-M50-T29	S19	M50	T29	4081	301	0.93	0.91
S19-M51-T16	S19	M51	T16	274	35	0.87	0.84
S19-M51-T99	S19	M51	T99	1162	174	0.85	0.82
S19-M52-T10	S19	M52	T10	202	95	0.53	0.47
S19-M52-T29	S19	M52	T29	898	98	0.89	0.86
S19-M52-T99	S19	M52	T99	1293	201	0.84	0.8
S19-M53-T16	S19	M53	T16	3719	943	0.75	0.7
S19-M54-T16	S19	M54	T16	1741	1253	0.28	0.23
S19-M54-T29	S19	M54	T29	155	18	0.88	0.85
S19-M54-T99	S19	M54	T99	755	234	0.69	0.64
S19-M55-T10	S19	M55	T10	972	233	0.76	0.72
S19-M55-T29	S19	M55	T29	791	91	0.88	0.85
S19-M56-T10	S19	M56	T10	264	66	0.75	0.7
S18-M87-T29	S18	M87	T29	69	27	0.61	0.56
S18-M84-T16	S18	M84	T16	2509	349	0.86	0.83
S18-M68-T29	S18	M68	T29	5497	904	0.84	0.8
S18-M72-T29	S18	M72	T29	2906	364	0.87	0.84
S18-M76-T10	S18	M76	T10	1036	413	0.6	0.54
S18-M75-T29	S18	M75	T29	1441	234	0.84	0.8
S18-M74-T29	S18	M74	T29	787	78	0.9	0.87
S18-M74-T16	S18	M74	T16	858	94	0.89	0.86
S18-M73-T16	S18	M73	T16	3675	441	0.88	0.85
S18-M73-T10	S18	M73	T10	340	116	0.66	0.61
S18-M72-T16	S18	M72	T16	3602	448	0.88	0.85
S18-M84-T10	S18	M84	T10	3912	988	0.75	0.7
S18-M72-T10	S18	M72	T10	3154	655	0.79	0.75
S18-M70-T16	S18	M70	T16	1661	189	0.89	0.86
S18-M69-T29	S18	M69	T29	1231	183	0.85	0.82
S18-M69-T16	S18	M69	T16	1319	143	0.89	0.86
S18-M69-T10	S18	M69	T10	1331	397	0.7	0.65
S18-M68-T99	S18	M68	T99	1316	222	0.83	0.79
S18-M76-T16	S18	M76	T16	1207	244	0.8	0.76
S18-M76-T29	S18	M76	T29	4522	524	0.88	0.85
S18-M77-T10	S18	M77	T10	2391	569	0.76	0.72
S18-M77-T16	S18	M77	T16	3978	322	0.92	0.9
S18-M77-T29	S18	M77	T29	2913	306	0.89	0.86
S18-M78-T10	S18	M78	T10	497	197	0.6	0.54
S18-M78-T16	S18	M78	T16	1044	103	0.9	0.87
S18-M79-T10	S18	M79	T10	2071	891	0.57	0.51
S18-M79-T16	S18	M79	T16	445	94	0.79	0.75
S18-M80-T29	S18	M80	T29	2202	371	0.83	0.79
S18-M81-T10	S18	M81	T10	359	168	0.53	0.47
S18-M81-T29	S18	M81	T29	1707	346	0.8	0.76
S18-M82-T16	S18	M82	T16	353	65	0.82	0.78
S18-M82-T29	S18	M82	T29	561	205	0.63	0.58
S18-M83-T10	S18	M83	T10	933	278	0.7	0.65
S18-M83-T29	S18	M83	T29	4102	649	0.84	0.8
S18-M83-T99	S18	M83	T99	974	161	0.83	0.79
S16-M74-T29	S16	M74	T29	372	40	0.89	0.86
S16-M72-T29	S16	M72	T29	1493	193	0.87	0.84
S22-M91-T16	S22	M91	T16	1477	140	0.91	0.89
S10-M58-T16	S10	M58	T16	5319	339	0.94	0.92
S10-M64-T99	S10	M64	T99	365	225	0.38	0.32
S10-M64-T10	S10	M64	T10	452	106	0.77	0.73
S10-M63-T10	S10	M63	T10	1954	640	0.67	0.62
S10-M62-T10	S10	M62	T10	410	101	0.75	0.7
S10-M61-T29	S10	M61	T29	6025	402	0.93	0.91
S10-M59-T10	S10	M59	T10	543	86	0.84	0.8
S10-M57-T16	S10	M57	T16	1028	82	0.92	0.9
S10-M68-T16	S10	M68	T16	1435	198	0.86	0.83
S10-M55-T29	S10	M55	T29	544	37	0.93	0.91
S10-M53-T29	S10	M53	T29	869	101	0.88	0.85
S10-M53-T10	S10	M53	T10	1027	181	0.82	0.78
S10-M51-T29	S10	M51	T29	2353	263	0.89	0.86
S10-M51-T16	S10	M51	T16	1086	151	0.86	0.83
S10-M51-T10	S10	M51	T10	1211	218	0.82	0.78
S10-M65-T29	S10	M65	T29	2226	220	0.9	0.87
S10-M68-T29	S10	M68	T29	559	67	0.88	0.85
S16-M72-T16	S16	M72	T16	5866	509	0.91	0.89
S10-M74-T10	S10	M74	T10	2016	283	0.86	0.83
S10-M77-T29	S10	M77	T29	1951	209	0.89	0.86
S10-M77-T16	S10	M77	T16	1571	137	0.91	0.89
S10-M76-T16	S10	M76	T16	2244	513	0.77	0.73
S10-M75-T29	S10	M75	T29	1734	214	0.88	0.85
S10-M75-T16	S10	M75	T16	410	94	0.77	0.73
S10-M75-T10	S10	M75	T10	3411	510	0.85	0.82
S10-M73-T16	S10	M73	T16	3624	447	0.88	0.85
S10-M69-T10	S10	M69	T10	881	120	0.86	0.83
S10-M73-T10	S10	M73	T10	610	136	0.78	0.74
S10-M72-T16	S10	M72	T16	1180	115	0.9	0.87
S10-M72-T10	S10	M72	T10	1253	205	0.84	0.8
S10-M71-T16	S10	M71	T16	1268	186	0.85	0.82
S10-M70-T16	S10	M70	T16	3240	267	0.92	0.9
S10-M69-T29	S10	M69	T29	1810	245	0.86	0.83
S10-M22-T29	S10	M22	T29	670	98	0.85	0.82
S10-M22-T10	S10	M22	T10	164	25	0.85	0.82
S10-M21-T29	S10	M21	T29	1895	977	0.48	0.42
S22-M84-T16	S22	M84	T16	649	71	0.89	0.86
S22-M81-T10	S22	M81	T10	258	78	0.7	0.65
S22-M81-T16	S22	M81	T16	1545	293	0.81	0.77
S22-M81-T29	S22	M81	T29	964	234	0.76	0.72
S22-M82-T16	S22	M82	T16	1524	283	0.81	0.77
S22-M83-T10	S22	M83	T10	1985	506	0.75	0.7
S22-M84-T10	S22	M84	T10	450	144	0.68	0.63
S22-M85-T10	S22	M85	T10	953	115	0.88	0.85
S10-M21-T16	S10	M21	T16	2849	310	0.89	0.86
S22-M87-T10	S22	M87	T10	792	140	0.82	0.78
S22-M87-T16	S22	M87	T16	105	7	0.93	0.91
S22-M87-T29	S22	M87	T29	751	103	0.86	0.83
S22-M88-T16	S22	M88	T16	726	47	0.94	0.92
S22-M89-T10	S22	M89	T10	534	126	0.76	0.72
S22-M89-T29	S22	M89	T29	179	20	0.89	0.86
S22-M80-T16	S22	M80	T16	2169	268	0.88	0.85
S22-M80-T10	S22	M80	T10	2759	483	0.82	0.78
S22-M78-T16	S22	M78	T16	1590	177	0.89	0.86
S22-M78-T10	S22	M78	T10	123	27	0.78	0.74
S22-M77-T16	S22	M77	T16	2517	258	0.9	0.87
S22-M76-T16	S22	M76	T16	605	159	0.74	0.69
S22-M76-T10	S22	M76	T10	170	39	0.77	0.73
S22-M75-T29	S22	M75	T29	133	23	0.83	0.79
S22-M75-T16	S22	M75	T16	346	118	0.66	0.61
S22-M74-T29	S22	M74	T29	1035	128	0.88	0.85
S22-M74-T16	S22	M74	T16	4779	525	0.89	0.86
S22-M74-T10	S22	M74	T10	957	173	0.82	0.78
S22-M73-T29	S22	M73	T29	5671	584	0.9	0.87
S22-M72-T99	S22	M72	T99	964	147	0.85	0.82
S22-M72-T10	S22	M72	T10	527	78	0.85	0.82
S10-M20-T10	S10	M20	T10	172	81	0.53	0.47
S10-M21-T10	S10	M21	T10	895	136	0.85	0.82
S10-M78-T16	S10	M78	T16	374	36	0.9	0.87
S10-M79-T16	S10	M79	T16	1647	432	0.74	0.69
S10-M79-T29	S10	M79	T29	164	78	0.52	0.46
S16-M60-T16	S16	M60	T16	1313	250	0.81	0.77
S16-M62-T10	S16	M62	T10	2763	845	0.69	0.64
S16-M61-T99	S16	M61	T99	128	21	0.84	0.8
S16-M61-T29	S16	M61	T29	2535	227	0.91	0.89
S16-M61-T16	S16	M61	T16	1150	82	0.93	0.91
S16-M61-T10	S16	M61	T10	4572	1161	0.75	0.7
S16-M60-T29	S16	M60	T29	110	37	0.66	0.61
S16-M59-T10	S16	M59	T10	927	113	0.88	0.85
S16-M54-T16	S16	M54	T16	218	143	0.34	0.29
S16-M58-T10	S16	M58	T10	3090	708	0.77	0.73
S16-M57-T29	S16	M57	T29	897	728	0.19	0.15
S16-M57-T16	S16	M57	T16	6494	564	0.91	0.89
S16-M56-T29	S16	M56	T29	2073	628	0.7	0.65
S16-M56-T16	S16	M56	T16	3444	275	0.92	0.9
S16-M56-T10	S16	M56	T10	898	274	0.69	0.64
S16-M62-T16	S16	M62	T16	1270	96	0.92	0.9
S16-M63-T16	S16	M63	T16	136	7	0.95	0.93
S16-M63-T29	S16	M63	T29	3554	393	0.89	0.86
S16-M64-T16	S16	M64	T16	1329	223	0.83	0.79
S16-M65-T10	S16	M65	T10	707	156	0.78	0.74
S16-M66-T10	S16	M66	T10	577	82	0.86	0.83
S16-M66-T16	S16	M66	T16	884	71	0.92	0.9
S16-M66-T29	S16	M66	T29	10437	866	0.92	0.9
S16-M67-T29	S16	M67	T29	818	96	0.88	0.85
S16-M68-T16	S16	M68	T16	4955	560	0.89	0.86
S16-M68-T99	S16	M68	T99	4065	512	0.87	0.84
S16-M69-T10	S16	M69	T10	2386	510	0.79	0.75
S16-M69-T16	S16	M69	T16	1271	126	0.9	0.87
S16-M69-T99	S16	M69	T99	1628	219	0.87	0.84
S16-M70-T10	S16	M70	T10	3626	1018	0.72	0.67
S16-M71-T16	S16	M71	T16	2306	265	0.89	0.86
S16-M72-T10	S16	M72	T10	2233	374	0.83	0.79
S16-M55-T16	S16	M55	T16	796	79	0.9	0.87
S16-M54-T10	S16	M54	T10	1360	343	0.75	0.7
S10-M81-T16	S10	M81	T16	909	148	0.84	0.8
S10-M85-T16	S10	M85	T16	3409	405	0.88	0.85
S10-M87-T99	S10	M87	T99	4050	383	0.91	0.89
S10-M87-T16	S10	M87	T16	1284	79	0.94	0.92
S10-M87-T10	S10	M87	T10	2965	331	0.89	0.86
S10-M86-T29	S10	M86	T29	1389	130	0.91	0.89
S10-M86-T10	S10	M86	T10	304	145	0.52	0.46
S10-M85-T29	S10	M85	T29	1056	471	0.55	0.49
S10-M84-T99	S10	M84	T99	454	87	0.81	0.77
S16-M52-T16	S16	M52	T16	1982	401	0.8	0.76
S10-M84-T16	S10	M84	T16	1365	252	0.82	0.78
S10-M84-T10	S10	M84	T10	2166	515	0.76	0.72
S10-M83-T99	S10	M83	T99	2187	284	0.87	0.84
S10-M83-T16	S10	M83	T16	1306	332	0.75	0.7
S10-M83-T10	S10	M83	T10	1654	303	0.82	0.78
S10-M81-T99	S10	M81	T99	119	23	0.81	0.77
S10-M88-T10	S10	M88	T10	3227	361	0.89	0.86
S10-M89-T16	S10	M89	T16	881	48	0.95	0.93
S10-M90-T10	S10	M90	T10	370	69	0.81	0.77
S10-M90-T16	S10	M90	T16	664	67	0.9	0.87
S10-M91-T16	S10	M91	T16	543	52	0.9	0.87
S10-M91-T99	S10	M91	T99	2093	434	0.79	0.75
S16-M20-T16	S16	M20	T16	827	78	0.91	0.89
S16-M20-T29	S16	M20	T29	1485	242	0.84	0.8
S16-M21-T10	S16	M21	T10	1546	177	0.89	0.86
S16-M21-T16	S16	M21	T16	954	117	0.88	0.85
S16-M21-T29	S16	M21	T29	121	51	0.58	0.52
S16-M21-T99	S16	M21	T99	1361	192	0.86	0.83
S16-M22-T10	S16	M22	T10	2644	420	0.84	0.8
S16-M22-T29	S16	M22	T29	1992	367	0.82	0.78
S16-M50-T10	S16	M50	T10	1558	408	0.74	0.69
S16-M50-T16	S16	M50	T16	257	14	0.95	0.93
S16-M50-T29	S16	M50	T29	2526	189	0.93	0.91
S19-M56-T16	S19	M56	T16	7516	505	0.93	0.91
S19-M56-T29	S19	M56	T29	926	273	0.71	0.66
S19-M57-T10	S19	M57	T10	2405	438	0.82	0.78
S21-M56-T99	S21	M56	T99	3063	400	0.87	0.84
S21-M60-T99	S21	M60	T99	902	348	0.61	0.56
S21-M60-T16	S21	M60	T16	1852	266	0.86	0.83
S21-M60-T10	S21	M60	T10	2338	458	0.8	0.76
S21-M59-T16	S21	M59	T16	4059	509	0.87	0.84
S21-M58-T29	S21	M58	T29	4609	462	0.9	0.87
S21-M57-T16	S21	M57	T16	2319	192	0.92	0.9
S21-M56-T16	S21	M56	T16	1484	112	0.92	0.9
S21-M63-T16	S21	M63	T16	4062	402	0.9	0.87
S21-M56-T10	S21	M56	T10	2258	599	0.73	0.68
S21-M55-T29	S21	M55	T29	3352	378	0.89	0.86
S21-M55-T10	S21	M55	T10	1661	368	0.78	0.74
S21-M53-T16	S21	M53	T16	999	241	0.76	0.72
S21-M52-T16	S21	M52	T16	1010	129	0.87	0.84
S21-M52-T10	S21	M52	T10	308	142	0.54	0.48
S21-M61-T16	S21	M61	T16	3779	284	0.92	0.9
S21-M64-T16	S21	M64	T16	660	124	0.81	0.77
S19-M57-T16	S19	M57	T16	2223	1344	0.4	0.34
S21-M67-T29	S21	M67	T29	1601	206	0.87	0.84
S21-M71-T29	S21	M71	T29	717	102	0.86	0.83
S21-M71-T16	S21	M71	T16	1334	157	0.88	0.85
S21-M70-T29	S21	M70	T29	1477	157	0.89	0.86
S21-M69-T16	S21	M69	T16	4627	666	0.86	0.83
S21-M68-T29	S21	M68	T29	2491	286	0.89	0.86
S21-M68-T10	S21	M68	T10	354	136	0.62	0.57
S21-M67-T16	S21	M67	T16	721	61	0.92	0.9
S21-M64-T29	S21	M64	T29	1652	319	0.81	0.77
S21-M67-T10	S21	M67	T10	466	70	0.85	0.82
S21-M66-T29	S21	M66	T29	3004	257	0.91	0.89
S21-M66-T16	S21	M66	T16	2686	256	0.9	0.87
S21-M66-T10	S21	M66	T10	209	41	0.8	0.76
S21-M65-T29	S21	M65	T29	2339	299	0.87	0.84
S21-M65-T10	S21	M65	T10	394	94	0.76	0.72
S21-M51-T99	S21	M51	T99	137	18	0.87	0.84
S21-M51-T16	S21	M51	T16	4042	511	0.87	0.84
S21-M50-T16	S21	M50	T16	1981	228	0.88	0.85
S20-M81-T99	S20	M81	T99	135	25	0.81	0.77
S20-M85-T29	S20	M85	T29	422	90	0.79	0.75
S20-M85-T16	S20	M85	T16	4044	366	0.91	0.89
S20-M84-T99	S20	M84	T99	1061	381	0.64	0.59
S20-M83-T16	S20	M83	T16	3776	751	0.8	0.76
S20-M82-T16	S20	M82	T16	1569	333	0.79	0.75
S20-M82-T10	S20	M82	T10	1679	536	0.68	0.63
S20-M81-T29	S20	M81	T29	2555	499	0.8	0.76
S21-M22-T29	S21	M22	T29	709	91	0.87	0.84
S20-M81-T16	S20	M81	T16	1453	209	0.86	0.83
S20-M80-T99	S20	M80	T99	487	88	0.82	0.78
S20-M80-T16	S20	M80	T16	924	86	0.91	0.89
S20-M79-T10	S20	M79	T10	604	243	0.6	0.54
S20-M78-T10	S20	M78	T10	3558	548	0.85	0.82
S20-M77-T16	S20	M77	T16	4663	293	0.94	0.92
S20-M85-T99	S20	M85	T99	6089	687	0.89	0.86
S20-M86-T10	S20	M86	T10	268	210	0.22	0.18
S20-M86-T29	S20	M86	T29	1965	217	0.89	0.86
S20-M87-T10	S20	M87	T10	3364	431	0.87	0.84
S20-M87-T16	S20	M87	T16	6867	427	0.94	0.92
S20-M88-T16	S20	M88	T16	4226	244	0.94	0.92
S20-M88-T29	S20	M88	T29	476	50	0.89	0.86
S20-M89-T16	S20	M89	T16	3187	360	0.89	0.86
S20-M89-T29	S20	M89	T29	739	68	0.91	0.89
S20-M90-T29	S20	M90	T29	1118	120	0.89	0.86
S20-M91-T10	S20	M91	T10	1116	432	0.61	0.56
S20-M91-T16	S20	M91	T16	1755	146	0.92	0.9
S21-M21-T10	S21	M21	T10	1366	288	0.79	0.75
S21-M21-T16	S21	M21	T16	5452	552	0.9	0.87
S21-M21-T29	S21	M21	T29	463	136	0.71	0.66
S21-M22-T10	S21	M22	T10	3093	588	0.81	0.77
S21-M22-T16	S21	M22	T16	2516	335	0.87	0.84
S21-M71-T99	S21	M71	T99	174	26	0.85	0.82
S21-M72-T10	S21	M72	T10	2066	501	0.76	0.72
S21-M72-T29	S21	M72	T29	1799	245	0.86	0.83
S22-M51-T99	S22	M51	T99	2571	509	0.8	0.76
S22-M56-T10	S22	M56	T10	426	148	0.65	0.59
S22-M55-T99	S22	M55	T99	1638	325	0.8	0.76
S22-M54-T29	S22	M54	T29	4384	524	0.88	0.85
S22-M54-T10	S22	M54	T10	413	107	0.74	0.69
S22-M53-T16	S22	M53	T16	848	271	0.68	0.63
S22-M52-T16	S22	M52	T16	761	155	0.8	0.76
S22-M51-T16	S22	M51	T16	130	20	0.85	0.82
S22-M21-T10	S22	M21	T10	2862	557	0.81	0.77
S22-M51-T10	S22	M51	T10	568	139	0.76	0.72
S22-M50-T16	S22	M50	T16	342	80	0.77	0.73
S22-M22-T29	S22	M22	T29	3168	533	0.83	0.79
S22-M22-T16	S22	M22	T16	1891	278	0.85	0.82
S22-M22-T10	S22	M22	T10	648	141	0.78	0.74
S22-M21-T99	S22	M21	T99	760	101	0.87	0.84
S22-M56-T29	S22	M56	T29	2641	515	0.8	0.76
S22-M57-T10	S22	M57	T10	4508	1671	0.63	0.58
S22-M58-T10	S22	M58	T10	676	164	0.76	0.72
S22-M58-T16	S22	M58	T16	883	81	0.91	0.89
S22-M59-T10	S22	M59	T10	1140	334	0.71	0.66
S22-M59-T29	S22	M59	T29	244	135	0.45	0.39
S22-M60-T10	S22	M60	T10	2066	578	0.72	0.67
S22-M60-T29	S22	M60	T29	105	19	0.82	0.78
S22-M61-T29	S22	M61	T29	3529	339	0.9	0.87
S22-M62-T16	S22	M62	T16	564	51	0.91	0.89
S22-M63-T16	S22	M63	T16	4330	401	0.91	0.89
S22-M66-T16	S22	M66	T16	1174	296	0.75	0.7
S22-M66-T29	S22	M66	T29	1943	188	0.9	0.87
S22-M66-T99	S22	M66	T99	1547	126	0.92	0.9
S22-M67-T16	S22	M67	T16	917	64	0.93	0.91
S22-M68-T29	S22	M68	T29	1209	192	0.84	0.8
S22-M69-T29	S22	M69	T29	135	31	0.77	0.73
S22-M21-T29	S22	M21	T29	550	178	0.68	0.63
S22-M20-T10	S22	M20	T10	359	165	0.54	0.48
S21-M73-T16	S21	M73	T16	4181	630	0.85	0.82
S21-M78-T29	S21	M78	T29	1478	182	0.88	0.85
S21-M82-T10	S21	M82	T10	117	17	0.85	0.82
S21-M81-T16	S21	M81	T16	321	50	0.84	0.8
S21-M80-T99	S21	M80	T99	1101	141	0.87	0.84
S21-M80-T29	S21	M80	T29	1786	173	0.9	0.87
S21-M79-T29	S21	M79	T29	1640	933	0.43	0.37
S21-M79-T10	S21	M79	T10	1188	360	0.7	0.65
S21-M77-T29	S21	M77	T29	165	19	0.88	0.85
S21-M91-T10	S21	M91	T10	382	153	0.6	0.54
S21-M77-T16	S21	M77	T16	523	41	0.92	0.9
S21-M76-T29	S21	M76	T29	1989	192	0.9	0.87
S21-M75-T29	S21	M75	T29	1684	284	0.83	0.79
S21-M74-T16	S21	M74	T16	2359	214	0.91	0.89
S21-M74-T10	S21	M74	T10	3535	441	0.88	0.85
S21-M73-T29	S21	M73	T29	163	13	0.92	0.9
S21-M83-T16	S21	M83	T16	633	35	0.94	0.92
S21-M83-T99	S21	M83	T99	3791	392	0.9	0.87
S21-M84-T10	S21	M84	T10	91	23	0.75	0.7
S21-M84-T16	S21	M84	T16	191	32	0.83	0.79
S21-M84-T29	S21	M84	T29	3505	379	0.89	0.86
S21-M84-T99	S21	M84	T99	727	113	0.84	0.8
S21-M85-T16	S21	M85	T16	3735	444	0.88	0.85
S21-M86-T10	S21	M86	T10	476	184	0.61	0.56
S21-M86-T16	S21	M86	T16	4557	581	0.87	0.84
S21-M86-T29	S21	M86	T29	663	71	0.89	0.86
S21-M87-T16	S21	M87	T16	6383	561	0.91	0.89
S21-M87-T29	S21	M87	T29	1422	146	0.9	0.87
S21-M87-T99	S21	M87	T99	5158	575	0.89	0.86
S21-M88-T29	S21	M88	T29	3297	345	0.9	0.87
S21-M89-T10	S21	M89	T10	426	89	0.79	0.75
S21-M89-T29	S21	M89	T29	821	99	0.88	0.85
S21-M90-T10	S21	M90	T10	231	43	0.81	0.77
S20-M76-T99	S20	M76	T99	1428	492	0.66	0.61
S20-M76-T16	S20	M76	T16	2768	677	0.76	0.72
S20-M76-T10	S20	M76	T10	1787	386	0.78	0.74
S19-M78-T10	S19	M78	T10	2469	515	0.79	0.75
S19-M80-T29	S19	M80	T29	1714	139	0.92	0.9
S19-M80-T10	S19	M80	T10	447	64	0.86	0.83
S19-M79-T99	S19	M79	T99	3707	572	0.85	0.82
S19-M79-T29	S19	M79	T29	539	398	0.26	0.22
S19-M79-T16	S19	M79	T16	1123	213	0.81	0.77
S19-M79-T10	S19	M79	T10	1589	658	0.59	0.53
S19-M77-T16	S19	M77	T16	209	16	0.92	0.9
S19-M74-T10	S19	M74	T10	2371	547	0.77	0.73
S19-M76-T16	S19	M76	T16	588	133	0.77	0.73
S19-M76-T10	S19	M76	T10	4986	1367	0.73	0.68
S19-M75-T29	S19	M75	T29	1123	162	0.86	0.83
S19-M75-T10	S19	M75	T10	2043	314	0.85	0.82
S19-M74-T99	S19	M74	T99	336	40	0.88	0.85
S19-M74-T29	S19	M74	T29	848	80	0.91	0.89
S19-M81-T29	S19	M81	T29	1658	312	0.81	0.77
S19-M81-T99	S19	M81	T99	7289	1250	0.83	0.79
S19-M82-T10	S19	M82	T10	460	126	0.73	0.68
S19-M82-T16	S19	M82	T16	2294	342	0.85	0.82
S19-M82-T99	S19	M82	T99	893	95	0.89	0.86
S19-M83-T10	S19	M83	T10	368	76	0.79	0.75
S19-M84-T16	S19	M84	T16	2223	687	0.69	0.64
S19-M85-T10	S19	M85	T10	2537	319	0.87	0.84
S19-M85-T16	S19	M85	T16	2880	313	0.89	0.86
S19-M85-T29	S19	M85	T29	465	116	0.75	0.7
S19-M86-T16	S19	M86	T16	1345	113	0.92	0.9
S19-M87-T10	S19	M87	T10	523	120	0.77	0.73
S19-M87-T16	S19	M87	T16	3749	244	0.93	0.91
S19-M87-T29	S19	M87	T29	407	82	0.8	0.76
S19-M87-T99	S19	M87	T99	3101	296	0.9	0.87
S19-M88-T10	S19	M88	T10	3275	429	0.87	0.84
S19-M88-T16	S19	M88	T16	531	28	0.95	0.93
S19-M74-T16	S19	M74	T16	2439	222	0.91	0.89
S19-M73-T16	S19	M73	T16	1293	322	0.75	0.7
S19-M89-T10	S19	M89	T10	923	161	0.83	0.79
S19-M60-T16	S19	M60	T16	978	144	0.85	0.82
S19-M63-T10	S19	M63	T10	2479	1044	0.58	0.52
S19-M62-T16	S19	M62	T16	4413	309	0.93	0.91
S19-M62-T10	S19	M62	T10	4138	1286	0.69	0.64
S19-M61-T29	S19	M61	T29	2119	193	0.91	0.89
S19-M61-T16	S19	M61	T16	4688	254	0.95	0.93
S19-M60-T29	S19	M60	T29	1246	336	0.73	0.68
S19-M60-T10	S19	M60	T10	632	123	0.81	0.77
S19-M73-T10	S19	M73	T10	1622	584	0.64	0.59
S19-M59-T99	S19	M59	T99	798	258	0.68	0.63
S19-M59-T29	S19	M59	T29	1651	583	0.65	0.59
S19-M59-T16	S19	M59	T16	4171	627	0.85	0.82
S19-M58-T29	S19	M58	T29	2718	283	0.9	0.87
S19-M58-T16	S19	M58	T16	7400	518	0.93	0.91
S19-M57-T29	S19	M57	T29	1012	824	0.19	0.15
S19-M63-T29	S19	M63	T29	885	103	0.88	0.85
S19-M63-T99	S19	M63	T99	1118	139	0.88	0.85
S19-M64-T10	S19	M64	T10	960	281	0.71	0.66
S19-M64-T16	S19	M64	T16	2543	351	0.86	0.83
S19-M64-T29	S19	M64	T29	426	52	0.88	0.85
S19-M64-T99	S19	M64	T99	1313	570	0.57	0.51
S19-M65-T16	S19	M65	T16	1582	179	0.89	0.86
S19-M66-T16	S19	M66	T16	6396	462	0.93	0.91
S19-M66-T29	S19	M66	T29	1473	118	0.92	0.9
S19-M69-T10	S19	M69	T10	1342	169	0.87	0.84
S19-M69-T16	S19	M69	T16	226	16	0.93	0.91
S19-M70-T10	S19	M70	T10	181	44	0.76	0.72
S19-M70-T16	S19	M70	T16	895	68	0.92	0.9
S19-M70-T29	S19	M70	T29	891	113	0.87	0.84
S19-M72-T10	S19	M72	T10	1238	215	0.83	0.79
S19-M72-T16	S19	M72	T16	4680	428	0.91	0.89
S19-M72-T29	S19	M72	T29	4054	500	0.88	0.85
S19-M88-T29	S19	M88	T29	6259	669	0.89	0.86
S19-M89-T16	S19	M89	T16	5893	711	0.88	0.85
S20-M75-T99	S20	M75	T99	539	50	0.91	0.89
S20-M63-T10	S20	M63	T10	973	343	0.65	0.59
S20-M66-T10	S20	M66	T10	2734	293	0.89	0.86
S20-M65-T99	S20	M65	T99	1996	364	0.82	0.78
S20-M65-T16	S20	M65	T16	279	22	0.92	0.9
S20-M64-T99	S20	M64	T99	647	450	0.3	0.25
S20-M63-T29	S20	M63	T29	4295	502	0.88	0.85
S20-M63-T16	S20	M63	T16	3123	203	0.93	0.91
S20-M62-T29	S20	M62	T29	6436	682	0.89	0.86
S20-M59-T16	S20	M59	T16	1996	191	0.9	0.87
S20-M62-T16	S20	M62	T16	1620	90	0.94	0.92
S20-M62-T10	S20	M62	T10	1040	375	0.64	0.59
S20-M61-T29	S20	M61	T29	1584	205	0.87	0.84
S20-M61-T16	S20	M61	T16	1425	71	0.95	0.93
S20-M60-T16	S20	M60	T16	163	28	0.83	0.79
S20-M60-T10	S20	M60	T10	4685	844	0.82	0.78
S20-M66-T16	S20	M66	T16	6128	902	0.85	0.82
S20-M66-T29	S20	M66	T29	3854	354	0.91	0.89
S20-M68-T10	S20	M68	T10	2413	420	0.83	0.79
S20-M68-T16	S20	M68	T16	1484	176	0.88	0.85
S20-M68-T99	S20	M68	T99	2332	338	0.86	0.83
S20-M69-T10	S20	M69	T10	1006	150	0.85	0.82
S20-M69-T29	S20	M69	T29	613	94	0.85	0.82
S20-M70-T10	S20	M70	T10	2700	787	0.71	0.66
S20-M70-T29	S20	M70	T29	728	35	0.95	0.93
S20-M71-T16	S20	M71	T16	929	157	0.83	0.79
S20-M71-T29	S20	M71	T29	11215	1359	0.88	0.85
S20-M72-T10	S20	M72	T10	2817	422	0.85	0.82
S20-M73-T10	S20	M73	T10	638	168	0.74	0.69
S20-M73-T16	S20	M73	T16	1162	161	0.86	0.83
S20-M74-T10	S20	M74	T10	4371	504	0.88	0.85
S20-M75-T10	S20	M75	T10	747	141	0.81	0.77
S20-M75-T29	S20	M75	T29	637	138	0.78	0.74
S20-M59-T29	S20	M59	T29	2451	675	0.72	0.67
S20-M59-T10	S20	M59	T10	155	19	0.88	0.85
S19-M90-T16	S19	M90	T16	3444	274	0.92	0.9
S20-M21-T29	S20	M21	T29	487	304	0.38	0.32
S20-M51-T16	S20	M51	T16	1144	91	0.92	0.9
S20-M50-T16	S20	M50	T16	6793	523	0.92	0.9
S20-M50-T10	S20	M50	T10	3837	873	0.77	0.73
S20-M22-T29	S20	M22	T29	717	122	0.83	0.79
S20-M22-T16	S20	M22	T16	385	79	0.79	0.75
S20-M22-T10	S20	M22	T10	2519	518	0.79	0.75
S20-M21-T16	S20	M21	T16	1646	115	0.93	0.91
S20-M58-T29	S20	M58	T29	596	68	0.89	0.86
S20-M21-T10	S20	M21	T10	1424	165	0.88	0.85
S20-M20-T99	S20	M20	T99	1608	156	0.9	0.87
S20-M20-T29	S20	M20	T29	1027	201	0.8	0.76
S20-M20-T16	S20	M20	T16	7104	548	0.92	0.9
S20-M20-T10	S20	M20	T10	2001	1266	0.37	0.32
S19-M91-T10	S19	M91	T10	1234	426	0.65	0.59
S20-M51-T29	S20	M51	T29	1434	135	0.91	0.89
S20-M52-T10	S20	M52	T10	1663	1019	0.39	0.34
S20-M52-T29	S20	M52	T29	769	91	0.88	0.85
S20-M53-T10	S20	M53	T10	3821	748	0.8	0.76
S20-M53-T29	S20	M53	T29	939	124	0.87	0.84
S20-M53-T99	S20	M53	T99	906	96	0.89	0.86
S20-M54-T16	S20	M54	T16	324	245	0.24	0.2
S20-M54-T29	S20	M54	T29	1902	207	0.89	0.86
S20-M54-T99	S20	M54	T99	734	212	0.71	0.66
S20-M55-T16	S20	M55	T16	6390	517	0.92	0.9
S20-M56-T10	S20	M56	T10	539	134	0.75	0.7
S20-M56-T16	S20	M56	T16	742	56	0.92	0.9
S20-M57-T10	S20	M57	T10	110	37	0.66	0.61
S20-M57-T16	S20	M57	T16	503	28	0.94	0.92
S20-M57-T99	S20	M57	T99	7866	686	0.91	0.89
S20-M58-T10	S20	M58	T10	1786	507	0.72	0.67
S20-M58-T16	S20	M58	T16	1261	79	0.94	0.92
S22-M90-T10	S22	M90	T10	354	91	0.74	0.69
S00-M00-T90	S00	M00	T90	398	391	0.02	0.01
S00-M00-T63	S00	M00	T63	609	419	0.31	0.26
S00-M00-T66	S00	M00	T66	444	142	0.68	0.63
S00-M00-T65	S00	M00	T65	219	55	0.75	0.7
S00-M00-T89	S00	M00	T89	560	523	0.07	0.05
S00-M00-T88	S00	M00	T88	227	206	0.09	0.07
S00-M00-T87	S00	M00	T87	900	143	0.84	0.8
S00-M00-T86	S00	M00	T86	179	172	0.04	0.03
S00-M00-T85	S00	M00	T85	191	183	0.04	0.03
S00-M00-T84	S00	M00	T84	177	172	0.03	0.02
S00-M00-T83	S00	M00	T83	292	94	0.68	0.63
S00-M00-T82	S00	M00	T82	425	397	0.07	0.05
S00-M00-T81	S00	M00	T81	288	252	0.12	0.1
S00-M00-T80	S00	M00	T80	175	155	0.11	0.09
S00-M00-T79	S00	M00	T79	374	109	0.71	0.66
S00-M00-T78	S00	M00	T78	148	134	0.09	0.07
S00-M00-T77	S00	M00	T77	336	321	0.04	0.03
S00-M00-T76	S00	M00	T76	181	162	0.1	0.08
S00-M00-T75	S00	M00	T75	235	97	0.59	0.53
S00-M00-T73	S00	M00	T73	105	27	0.74	0.69
S00-M00-T72	S00	M00	T72	151	150	0.01	0.01
S00-M00-T71	S00	M00	T71	118	99	0.16	0.13
S00-M00-T70	S00	M00	T70	161	49	0.7	0.65
S00-M00-T69	S00	M00	T69	336	270	0.2	0.16
S00-M00-T68	S00	M00	T68	1207	777	0.36	0.31
S00-M00-T64	S00	M00	T64	397	184	0.54	0.48
S00-M00-T67	S00	M00	T67	232	198	0.15	0.12
S00-M00-T62	S00	M00	T62	57	43	0.25	0.21
S00-M00-T55	S00	M00	T55	721	253	0.65	0.59
S00-M00-T61	S00	M00	T61	932	213	0.77	0.73
S00-M00-T51	S00	M00	T51	123	35	0.72	0.67
S00-M00-T52	S00	M00	T52	359	61	0.83	0.79
S00-M00-T54	S00	M00	T54	362	105	0.71	0.66
S00-M00-T53	S00	M00	T53	434	391	0.1	0.08
S00-M00-T56	S00	M00	T56	669	160	0.76	0.72
S00-M00-T57	S00	M00	T57	500	539
S00-M00-T58	S00	M00	T58	563	526	0.07	0.05
S00-M00-T60	S00	M00	T60	443	91	0.79	0.75
S00-M00-T83	S00	M00	T83	158	99	0.37	0.32
S00-M00-T51	S00	M00	T51	144	40	0.72	0.67
S00-M00-T79	S00	M00	T79	221	108	0.51	0.45
S00-M00-T80	S00	M00	T80	175	165	0.06	0.05
S00-M00-T81	S00	M00	T81	229	211	0.08	0.06
S00-M00-T82	S00	M00	T82	357	337	0.06	0.05
S00-M00-T90	S00	M00	T90	351	341	0.03	0.02
S00-M00-T85	S00	M00	T85	183	176	0.04	0.03
S00-M00-T86	S00	M00	T86	184	178	0.03	0.02
S00-M00-T87	S00	M00	T87	309	97	0.69	0.64
S00-M00-T88	S00	M00	T88	222	208	0.06	0.05
S00-M00-T89	S00	M00	T89	485	450	0.07	0.05
S00-M00-T50	S00	M00	T50	333	219	0.34	0.29
S00-M00-T84	S00	M00	T84	181	177	0.02	0.01
S00-M00-T78	S00	M00	T78	147	138	0.06	0.05
S00-M00-T64	S00	M00	T64	469	212	0.55	0.49
S00-M00-T77	S00	M00	T77	269	258	0.04	0.03
S00-M00-T52	S00	M00	T52	192	26	0.86	0.83
S00-M00-T53	S00	M00	T53	357	309	0.13	0.11
S00-M00-T54	S00	M00	T54	155	64	0.59	0.53
S00-M00-T55	S00	M00	T55	409	97	0.76	0.72
S00-M00-T56	S00	M00	T56	475	131	0.72	0.67
S00-M00-T57	S00	M00	T57	375	367	0.02	0.01
S00-M00-T58	S00	M00	T58	446	431	0.03	0.02
S00-M00-T59	S00	M00	T59	58	29	0.5	0.44
S00-M00-T60	S00	M00	T60	302	73	0.76	0.72
S00-M00-T61	S00	M00	T61	498	201	0.6	0.54
S00-M00-T63	S00	M00	T63	454	337	0.26	0.22
S00-M00-T62	S00	M00	T62	53	37	0.3	0.25
S00-M00-T65	S00	M00	T65	172	49	0.72	0.67
S00-M00-T70	S00	M00	T70	208	69	0.67	0.62
S00-M00-T76	S00	M00	T76	194	172	0.11	0.09
S00-M00-T75	S00	M00	T75	174	101	0.42	0.36
S00-M00-T73	S00	M00	T73	87	42	0.52	0.46
S00-M00-T72	S00	M00	T72	190	177	0.07	0.05
S00-M00-T71	S00	M00	T71	142	126	0.11	0.09
S00-M00-T69	S00	M00	T69	317	243	0.23	0.19
S00-M00-T68	S00	M00	T68	820	573	0.3	0.25
S00-M00-T67	S00	M00	T67	261	215	0.18	0.15
S00-M00-T66	S00	M00	T66	459	163	0.64	0.59
S20-M19-T29	S20	M19	T29	896	121	0.86	0.83
S20-M20-T13	S20	M20	T13	442	203	0.54	0.48
S20-M20-T12	S20	M20	T12	685	167	0.76	0.72
S20-M20-T10	S20	M20	T10	444	300	0.32	0.27
S20-M19-T33	S20	M19	T33	532	516	0.03	0.02
S20-M19-T14	S20	M19	T14	418	265	0.37	0.32
S20-M19-T27	S20	M19	T27	359	342	0.05	0.04
S20-M19-T21	S20	M19	T21	508	483	0.05	0.04
S20-M19-T20	S20	M19	T20	409	347	0.15	0.12
S20-M19-T18	S20	M19	T18	240	204	0.15	0.12
S20-M19-T17	S20	M19	T17	454	441	0.03	0.02
S20-M19-T16	S20	M19	T16	664	90	0.86	0.83
S20-M19-T15	S20	M19	T15	344	285	0.17	0.14
S20-M20-T15	S20	M20	T15	398	352	0.12	0.1
S20-M20-T14	S20	M20	T14	543	261	0.52	0.46
S20-M21-T13	S20	M21	T13	365	193	0.47	0.41
S20-M20-T16	S20	M20	T16	795	78	0.9	0.87
S20-M21-T12	S20	M21	T12	644	252	0.61	0.56
S20-M21-T18	S20	M21	T18	228	173	0.24	0.2
S20-M21-T17	S20	M21	T17	370	355	0.04	0.03
S20-M21-T16	S20	M21	T16	920	68	0.93	0.91
S20-M21-T15	S20	M21	T15	340	305	0.1	0.08
S20-M21-T14	S20	M21	T14	545	323	0.41	0.35
S20-M19-T12	S20	M19	T12	635	228	0.64	0.59
S20-M21-T10	S20	M21	T10	699	113	0.84	0.8
S20-M20-T17	S20	M20	T17	372	355	0.05	0.04
S20-M20-T33	S20	M20	T33	554	537	0.03	0.02
S20-M20-T29	S20	M20	T29	964	133	0.86	0.83
S20-M20-T27	S20	M20	T27	369	346	0.06	0.05
S20-M20-T21	S20	M20	T21	520	489	0.06	0.05
S20-M20-T20	S20	M20	T20	409	272	0.33	0.28
S20-M20-T18	S20	M20	T18	263	206	0.22	0.18
S20-M19-T13	S20	M19	T13	341	272	0.2	0.16
S20-M18-T13	S20	M18	T13	399	179	0.55	0.49
S20-M19-T10	S20	M19	T10	503	384	0.24	0.2
S20-M16-T33	S20	M16	T33	297	289	0.03	0.02
S20-M17-T16	S20	M17	T16	718	67	0.91	0.89
S20-M17-T15	S20	M17	T15	346	289	0.16	0.13
S20-M17-T14	S20	M17	T14	400	274	0.32	0.27
S20-M17-T13	S20	M17	T13	379	183	0.52	0.46
S20-M17-T12	S20	M17	T12	709	134	0.81	0.77
S20-M17-T10	S20	M17	T10	638	139	0.78	0.74
S20-M16-T29	S20	M16	T29	329	104	0.68	0.63
S20-M17-T18	S20	M17	T18	252	178	0.29	0.24
S20-M16-T27	S20	M16	T27	215	206	0.04	0.03
S20-M16-T21	S20	M16	T21	276	265	0.04	0.03
S20-M16-T20	S20	M16	T20	218	150	0.31	0.26
S20-M16-T18	S20	M16	T18	149	127	0.15	0.12
S20-M16-T17	S20	M16	T17	197	187	0.05	0.04
S20-M21-T21	S20	M21	T21	544	510	0.06	0.05
S20-M17-T17	S20	M17	T17	293	283	0.03	0.02
S20-M17-T20	S20	M17	T20	569	365	0.36	0.31
S20-M18-T33	S20	M18	T33	575	559	0.03	0.02
S20-M18-T16	S20	M18	T16	846	106	0.87	0.84
S20-M18-T29	S20	M18	T29	405	213	0.47	0.41
S20-M18-T27	S20	M18	T27	371	347	0.06	0.05
S20-M18-T21	S20	M18	T21	519	491	0.05	0.04
S20-M18-T20	S20	M18	T20	374	308	0.18	0.15
S20-M18-T18	S20	M18	T18	208	156	0.25	0.21
S20-M18-T17	S20	M18	T17	308	293	0.05	0.04
S20-M18-T15	S20	M18	T15	357	306	0.14	0.11
S20-M17-T21	S20	M17	T21	419	382	0.09	0.07
S20-M18-T14	S20	M18	T14	443	300	0.32	0.27
S20-M18-T12	S20	M18	T12	555	180	0.68	0.63
S20-M18-T10	S20	M18	T10	605	136	0.78	0.74
S20-M17-T33	S20	M17	T33	420	401	0.05	0.04
S20-M17-T29	S20	M17	T29	949	101	0.89	0.86
S20-M17-T27	S20	M17	T27	386	368	0.05	0.04
S20-M21-T20	S20	M21	T20	470	366	0.22	0.18
S21-M11-T21	S21	M11	T21	485	439	0.09	0.07
S20-M21-T27	S20	M21	T27	381	363	0.05	0.04
S21-M12-T14	S21	M12	T14	627	520	0.17	0.14
S21-M12-T21	S21	M12	T21	555	516	0.07	0.05
S21-M12-T20	S21	M12	T20	581	340	0.41	0.35
S21-M12-T18	S21	M12	T18	334	274	0.18	0.15
S21-M12-T17	S21	M12	T17	505	488	0.03	0.02
S21-M12-T16	S21	M12	T16	941	117	0.88	0.85
S21-M12-T15	S21	M12	T15	521	457	0.12	0.1
S21-M12-T13	S21	M12	T13	749	253	0.66	0.61
S21-M11-T18	S21	M11	T18	306	282	0.08	0.06
S21-M12-T12	S21	M12	T12	1197	289	0.76	0.72
S21-M12-T10	S21	M12	T10	677	251	0.63	0.58
S21-M11-T33	S21	M11	T33	442	433	0.02	0.01
S21-M11-T29	S21	M11	T29	1068	72	0.93	0.91
S21-M11-T27	S21	M11	T27	354	330	0.07	0.05
S20-M16-T15	S20	M16	T15	322	271	0.16	0.13
S21-M12-T27	S21	M12	T27	421	394	0.06	0.05
S21-M12-T29	S21	M12	T29	1539	116	0.92	0.9
S21-M12-T33	S21	M12	T33	590	577	0.02	0.01
S21-M13-T10	S21	M13	T10	574	240	0.58	0.52
S21-M13-T12	S21	M13	T12	534	358	0.33	0.28
S21-M13-T13	S21	M13	T13	349	185	0.47	0.41
S21-M13-T14	S21	M13	T14	609	328	0.46	0.4
S21-M13-T15	S21	M13	T15	309	275	0.11	0.09
S21-M13-T16	S21	M13	T16	748	93	0.88	0.85
S21-M13-T17	S21	M13	T17	354	339	0.04	0.03
S21-M13-T18	S21	M13	T18	252	210	0.17	0.14
S21-M13-T20	S21	M13	T20	544	384	0.29	0.24
S21-M13-T21	S21	M13	T21	460	419	0.09	0.07
S21-M13-T27	S21	M13	T27	232	221	0.05	0.04
S21-M13-T29	S21	M13	T29	969	94	0.9	0.87
S21-M13-T33	S21	M13	T33	393	376	0.04	0.03
S21-M14-T10	S21	M14	T10	325	107	0.67	0.62
S21-M11-T20	S21	M11	T20	467	334	0.28	0.23
S21-M11-T17	S21	M11	T17	317	306	0.03	0.02
S20-M21-T29	S20	M21	T29	453	236	0.48	0.42
S20-M22-T17	S20	M22	T17	404	391	0.03	0.02
S21-M10-T10	S21	M10	T10	756	84	0.89	0.86
S20-M22-T33	S20	M22	T33	483	463	0.04	0.03
S20-M22-T27	S20	M22	T27	453	439	0.03	0.02
S20-M22-T21	S20	M22	T21	438	409	0.07	0.05
S20-M22-T20	S20	M22	T20	526	307	0.42	0.36
S20-M22-T18	S20	M22	T18	322	256	0.2	0.16
S20-M22-T16	S20	M22	T16	646	117	0.82	0.78
S21-M11-T16	S21	M11	T16	560	78	0.86	0.83
S20-M22-T15	S20	M22	T15	339	280	0.17	0.14
S20-M22-T14	S20	M22	T14	633	300	0.53	0.47
S20-M22-T13	S20	M22	T13	512	204	0.6	0.54
S20-M22-T12	S20	M22	T12	787	152	0.81	0.77
S20-M22-T10	S20	M22	T10	839	163	0.81	0.77
S20-M21-T33	S20	M21	T33	422	410	0.03	0.02
S21-M10-T12	S21	M10	T12	799	142	0.82	0.78
S21-M10-T13	S21	M10	T13	419	170	0.59	0.53
S21-M10-T14	S21	M10	T14	411	290	0.29	0.24
S21-M10-T15	S21	M10	T15	414	369	0.11	0.09
S21-M10-T16	S21	M10	T16	1015	95	0.91	0.89
S21-M10-T17	S21	M10	T17	362	345	0.05	0.04
S21-M10-T18	S21	M10	T18	273	228	0.16	0.13
S21-M10-T20	S21	M10	T20	490	359	0.27	0.23
S21-M10-T21	S21	M10	T21	454	419	0.08	0.06
S21-M10-T27	S21	M10	T27	369	351	0.05	0.04
S21-M10-T29	S21	M10	T29	1161	85	0.93	0.91
S21-M10-T33	S21	M10	T33	421	405	0.04	0.03
S21-M11-T10	S21	M11	T10	866	144	0.83	0.79
S21-M11-T12	S21	M11	T12	1099	121	0.89	0.86
S21-M11-T13	S21	M11	T13	426	148	0.65	0.59
S21-M11-T14	S21	M11	T14	445	319	0.28	0.23
S21-M11-T15	S21	M11	T15	356	322	0.1	0.08
S20-M16-T16	S20	M16	T16	373	100	0.73	0.68
S20-M13-T14	S20	M13	T14	325	239	0.26	0.22
S20-M16-T14	S20	M16	T14	315	224	0.29	0.24
S19-M21-T27	S19	M21	T27	359	342	0.05	0.04
S19-M22-T14	S19	M22	T14	802	484	0.4	0.34
S19-M22-T13	S19	M22	T13	753	350	0.54	0.48
S19-M22-T12	S19	M22	T12	1180	282	0.76	0.72
S19-M22-T10	S19	M22	T10	1186	284	0.76	0.72
S19-M21-T33	S19	M21	T33	618	595	0.04	0.03
S19-M21-T29	S19	M21	T29	726	303	0.58	0.52
S19-M21-T21	S19	M21	T21	684	633	0.07	0.05
S19-M22-T16	S19	M22	T16	976	148	0.85	0.82
S19-M21-T20	S19	M21	T20	618	463	0.25	0.21
S19-M21-T18	S19	M21	T18	393	319	0.19	0.15
S19-M21-T17	S19	M21	T17	547	524	0.04	0.03
S19-M21-T16	S19	M21	T16	1203	127	0.89	0.86
S19-M21-T15	S19	M21	T15	523	429	0.18	0.15
S19-M21-T14	S19	M21	T14	776	464	0.4	0.34
S19-M22-T15	S19	M22	T15	536	452	0.16	0.13
S19-M22-T17	S19	M22	T17	587	554	0.06	0.05
S20-M16-T13	S20	M16	T13	186	91	0.51	0.45
S20-M10-T13	S20	M10	T13	275	133	0.52	0.46
S20-M10-T20	S20	M10	T20	288	210	0.27	0.23
S20-M10-T18	S20	M10	T18	170	120	0.29	0.24
S20-M10-T17	S20	M10	T17	270	259	0.04	0.03
S20-M10-T16	S20	M10	T16	734	54	0.93	0.91
S20-M10-T15	S20	M10	T15	261	234	0.1	0.08
S20-M10-T14	S20	M10	T14	340	244	0.28	0.23
S20-M10-T12	S20	M10	T12	833	175	0.79	0.75
S19-M22-T18	S19	M22	T18	335	295	0.12	0.1
S20-M10-T10	S20	M10	T10	522	105	0.8	0.76
S19-M22-T33	S19	M22	T33	635	613	0.03	0.02
S19-M22-T29	S19	M22	T29	1500	118	0.92	0.9
S19-M22-T27	S19	M22	T27	533	514	0.04	0.03
S19-M22-T21	S19	M22	T21	634	588	0.07	0.05
S19-M22-T20	S19	M22	T20	578	415	0.28	0.23
S19-M21-T13	S19	M21	T13	554	243	0.56	0.5
S19-M21-T12	S19	M21	T12	1000	356	0.64	0.59
S19-M21-T10	S19	M21	T10	937	144	0.85	0.82
S19-M19-T12	S19	M19	T12	1218	245	0.8	0.76
S19-M19-T18	S19	M19	T18	368	296	0.2	0.16
S19-M19-T17	S19	M19	T17	495	466	0.06	0.05
S19-M19-T16	S19	M19	T16	960	145	0.85	0.82
S19-M19-T15	S19	M19	T15	573	515	0.1	0.08
S19-M19-T14	S19	M19	T14	761	516	0.32	0.27
S19-M19-T13	S19	M19	T13	376	270	0.28	0.23
S19-M19-T10	S19	M19	T10	528	404	0.23	0.19
S19-M20-T33	S19	M20	T33	660	644	0.02	0.01
S19-M18-T33	S19	M18	T33	565	546	0.03	0.02
S19-M18-T29	S19	M18	T29	903	203	0.78	0.74
S19-M18-T27	S19	M18	T27	430	410	0.05	0.04
S19-M18-T21	S19	M18	T21	658	606	0.08	0.06
S19-M18-T20	S19	M18	T20	562	416	0.26	0.22
S19-M18-T18	S19	M18	T18	329	253	0.23	0.19
S19-M19-T20	S19	M19	T20	485	408	0.16	0.13
S19-M19-T21	S19	M19	T21	637	588	0.08	0.06
S19-M19-T27	S19	M19	T27	482	455	0.06	0.05
S19-M19-T29	S19	M19	T29	1534	141	0.91	0.89
S19-M19-T33	S19	M19	T33	694	670	0.03	0.02
S19-M20-T10	S19	M20	T10	402	249	0.38	0.32
S19-M20-T12	S19	M20	T12	1150	206	0.82	0.78
S19-M20-T13	S19	M20	T13	541	216	0.6	0.54
S19-M20-T14	S19	M20	T14	735	379	0.48	0.42
S19-M20-T15	S19	M20	T15	456	416	0.09	0.07
S19-M20-T16	S19	M20	T16	1134	152	0.87	0.84
S19-M20-T17	S19	M20	T17	469	449	0.04	0.03
S19-M20-T18	S19	M20	T18	311	250	0.2	0.16
S19-M20-T20	S19	M20	T20	565	368	0.35	0.3
S19-M20-T21	S19	M20	T21	438	411	0.06	0.05
S19-M20-T27	S19	M20	T27	393	377	0.04	0.03
S19-M20-T29	S19	M20	T29	1448	126	0.91	0.89
S20-M10-T21	S20	M10	T21	380	352	0.07	0.05
S20-M10-T27	S20	M10	T27	258	247	0.04	0.03
S20-M10-T29	S20	M10	T29	901	98	0.89	0.86
S20-M14-T15	S20	M14	T15	173	140	0.19	0.15
S20-M14-T27	S20	M14	T27	158	150	0.05	0.04
S20-M14-T21	S20	M14	T21	217	204	0.06	0.05
S20-M14-T20	S20	M14	T20	263	159	0.4	0.34
S20-M14-T18	S20	M14	T18	183	140	0.23	0.19
S20-M14-T17	S20	M14	T17	127	121	0.05	0.04
S20-M14-T16	S20	M14	T16	370	47	0.87	0.84
S20-M14-T14	S20	M14	T14	242	136	0.44	0.38
S20-M13-T18	S20	M13	T18	192	154	0.2	0.16
S20-M14-T12	S20	M14	T12	460	63	0.86	0.83
S20-M14-T10	S20	M14	T10	284	123	0.57	0.51
S20-M13-T33	S20	M13	T33	328	319	0.03	0.02
S20-M13-T29	S20	M13	T29	918	79	0.91	0.89
S20-M13-T27	S20	M13	T27	273	263	0.04	0.03
S20-M13-T21	S20	M13	T21	378	352	0.07	0.05
S20-M14-T29	S20	M14	T29	519	39	0.92	0.9
S20-M14-T33	S20	M14	T33	156	152	0.03	0.02
S20-M15-T10	S20	M15	T10	310	209	0.33	0.28
S20-M15-T12	S20	M15	T12	285	129	0.55	0.49
S20-M15-T13	S20	M15	T13	103	75	0.27	0.23
S20-M15-T14	S20	M15	T14	244	158	0.35	0.3
S20-M15-T15	S20	M15	T15	202	169	0.16	0.13
S20-M15-T16	S20	M15	T16	485	47	0.9	0.87
S20-M15-T17	S20	M15	T17	211	200	0.05	0.04
S20-M15-T18	S20	M15	T18	145	103	0.29	0.24
S20-M15-T20	S20	M15	T20	250	151	0.4	0.34
S20-M15-T21	S20	M15	T21	281	267	0.05	0.04
S20-M15-T27	S20	M15	T27	233	219	0.06	0.05
S20-M15-T29	S20	M15	T29	643	57	0.91	0.89
S20-M15-T33	S20	M15	T33	281	270	0.04	0.03
S20-M16-T10	S20	M16	T10	405	93	0.77	0.73
S20-M16-T12	S20	M16	T12	307	209	0.32	0.27
S20-M13-T20	S20	M13	T20	360	226	0.37	0.32
S20-M13-T17	S20	M13	T17	269	254	0.06	0.05
S20-M10-T33	S20	M10	T33	385	375	0.03	0.02
S20-M11-T18	S20	M11	T18	171	155	0.09	0.07
S20-M12-T10	S20	M12	T10	412	299	0.27	0.23
S20-M11-T33	S20	M11	T33	418	409	0.02	0.01
S20-M11-T29	S20	M11	T29	1050	89	0.92	0.9
S20-M11-T27	S20	M11	T27	319	305	0.04	0.03
S20-M11-T21	S20	M11	T21	328	301	0.08	0.06
S20-M11-T20	S20	M11	T20	273	203	0.26	0.22
S20-M11-T17	S20	M11	T17	299	284	0.05	0.04
S20-M13-T16	S20	M13	T16	721	59	0.92	0.9
S20-M11-T16	S20	M11	T16	615	97	0.84	0.8
S20-M11-T15	S20	M11	T15	252	216	0.14	0.11
S20-M11-T14	S20	M11	T14	411	302	0.27	0.23
S20-M11-T13	S20	M11	T13	316	130	0.59	0.53
S20-M11-T12	S20	M11	T12	986	128	0.87	0.84
S20-M11-T10	S20	M11	T10	599	104	0.83	0.79
S20-M12-T12	S20	M12	T12	669	330	0.51	0.45
S20-M12-T13	S20	M12	T13	379	159	0.58	0.52
S20-M12-T14	S20	M12	T14	502	355	0.29	0.24
S20-M12-T15	S20	M12	T15	383	351	0.08	0.06
S20-M12-T16	S20	M12	T16	650	196	0.7	0.65
S20-M12-T17	S20	M12	T17	442	432	0.02	0.01
S20-M12-T18	S20	M12	T18	299	231	0.23	0.19
S20-M12-T20	S20	M12	T20	548	338	0.38	0.32
S20-M12-T21	S20	M12	T21	600	571	0.05	0.04
S20-M12-T27	S20	M12	T27	367	342	0.07	0.05
S20-M12-T29	S20	M12	T29	1132	82	0.93	0.91
S20-M12-T33	S20	M12	T33	472	458	0.03	0.02
S20-M13-T10	S20	M13	T10	305	237	0.22	0.18
S20-M13-T12	S20	M13	T12	511	319	0.38	0.32
S20-M13-T13	S20	M13	T13	223	155	0.3	0.25
S21-M14-T13	S21	M14	T13	145	77	0.47	0.41
S20-M13-T15	S20	M13	T15	289	227	0.21	0.17
S21-M14-T12	S21	M14	T12	415	53	0.87	0.84
S21-M17-T13	S21	M17	T13	434	196	0.55	0.49
S21-M14-T14	S21	M14	T14	255	146	0.43	0.37
S22-M15-T20	S22	M15	T20	210	149	0.29	0.24
S22-M16-T12	S22	M16	T12	226	135	0.4	0.34
S22-M16-T10	S22	M16	T10	242	77	0.68	0.63
S22-M15-T33	S22	M15	T33	228	219	0.04	0.03
S22-M15-T29	S22	M15	T29	310	65	0.79	0.75
S22-M15-T27	S22	M15	T27	138	136	0.01	0.01
S22-M15-T21	S22	M15	T21	238	223	0.06	0.05
S22-M15-T18	S22	M15	T18	107	98	0.08	0.06
S22-M16-T14	S22	M16	T14	282	166	0.41	0.35
S22-M15-T17	S22	M15	T17	204	196	0.04	0.03
S22-M15-T16	S22	M15	T16	383	48	0.87	0.84
S22-M15-T15	S22	M15	T15	230	205	0.11	0.09
S22-M15-T14	S22	M15	T14	285	165	0.42	0.36
S22-M15-T13	S22	M15	T13	133	60	0.55	0.49
S22-M15-T12	S22	M15	T12	391	124	0.68	0.63
S22-M16-T13	S22	M16	T13	169	69	0.59	0.53
S22-M16-T15	S22	M16	T15	184	170	0.08	0.06
S22-M17-T20	S22	M17	T20	553	417	0.25	0.21
S22-M17-T10	S22	M17	T10	658	164	0.75	0.7
S22-M17-T17	S22	M17	T17	420	397	0.05	0.04
S22-M17-T16	S22	M17	T16	861	131	0.85	0.82
S22-M17-T15	S22	M17	T15	421	374	0.11	0.09
S22-M17-T14	S22	M17	T14	625	399	0.36	0.31
S22-M17-T13	S22	M17	T13	347	185	0.47	0.41
S22-M17-T12	S22	M17	T12	821	305	0.63	0.58
S22-M16-T33	S22	M16	T33	241	228	0.05	0.04
S22-M16-T16	S22	M16	T16	223	44	0.8	0.76
S22-M16-T29	S22	M16	T29	590	63	0.89	0.86
S22-M16-T27	S22	M16	T27	158	146	0.08	0.06
S22-M16-T21	S22	M16	T21	229	217	0.05	0.04
S22-M16-T20	S22	M16	T20	231	184	0.2	0.16
S22-M16-T18	S22	M16	T18	137	128	0.07	0.05
S22-M16-T17	S22	M16	T17	187	180	0.04	0.03
S22-M15-T10	S22	M15	T10	340	124	0.64	0.59
S22-M14-T33	S22	M14	T33	203	196	0.03	0.02
S22-M14-T29	S22	M14	T29	472	44	0.91	0.89
S22-M12-T29	S22	M12	T29	966	119	0.88	0.85
S22-M13-T15	S22	M13	T15	337	292	0.13	0.11
S22-M13-T14	S22	M13	T14	417	246	0.41	0.35
S22-M13-T13	S22	M13	T13	269	119	0.56	0.5
S22-M13-T12	S22	M13	T12	375	301	0.2	0.16
S22-M13-T10	S22	M13	T10	446	186	0.58	0.52
S22-M12-T33	S22	M12	T33	649	633	0.02	0.01
S22-M12-T27	S22	M12	T27	442	419	0.05	0.04
S22-M14-T27	S22	M14	T27	120	116	0.03	0.02
S22-M12-T21	S22	M12	T21	555	528	0.05	0.04
S22-M12-T20	S22	M12	T20	592	424	0.28	0.23
S22-M12-T18	S22	M12	T18	331	296	0.11	0.09
S22-M12-T17	S22	M12	T17	536	514	0.04	0.03
S22-M12-T16	S22	M12	T16	956	136	0.86	0.83
S22-M12-T15	S22	M12	T15	557	508	0.09	0.07
S22-M13-T16	S22	M13	T16	581	87	0.85	0.82
S22-M13-T17	S22	M13	T17	272	265	0.03	0.02
S22-M13-T18	S22	M13	T18	214	177	0.17	0.14
S22-M13-T20	S22	M13	T20	376	284	0.24	0.2
S22-M13-T21	S22	M13	T21	314	294	0.06	0.05
S22-M13-T27	S22	M13	T27	202	187	0.07	0.05
S22-M13-T29	S22	M13	T29	783	86	0.89	0.86
S22-M13-T33	S22	M13	T33	301	293	0.03	0.02
S22-M14-T10	S22	M14	T10	279	78	0.72	0.67
S22-M14-T12	S22	M14	T12	378	87	0.77	0.73
S22-M14-T13	S22	M14	T13	125	53	0.58	0.52
S22-M14-T14	S22	M14	T14	257	132	0.49	0.43
S22-M14-T15	S22	M14	T15	183	162	0.11	0.09
S22-M14-T16	S22	M14	T16	367	39	0.89	0.86
S22-M14-T17	S22	M14	T17	166	160	0.04	0.03
S22-M14-T20	S22	M14	T20	160	111	0.31	0.26
S22-M14-T21	S22	M14	T21	212	198	0.07	0.05
S22-M17-T18	S22	M17	T18	253	225	0.11	0.09
S22-M17-T21	S22	M17	T21	522	496	0.05	0.04
S22-M12-T13	S22	M12	T13	684	270	0.61	0.56
S22-M21-T12	S22	M21	T12	916	237	0.74	0.69
S22-M21-T18	S22	M21	T18	370	298	0.19	0.15
S22-M21-T17	S22	M21	T17	512	485	0.05	0.04
S22-M21-T16	S22	M21	T16	1045	166	0.84	0.8
S22-M21-T15	S22	M21	T15	458	408	0.11	0.09
S22-M21-T14	S22	M21	T14	877	491	0.44	0.38
S22-M21-T13	S22	M21	T13	670	264	0.61	0.56
S22-M21-T10	S22	M21	T10	669	187	0.72	0.67
S22-M21-T21	S22	M21	T21	757	697	0.08	0.06
S22-M20-T33	S22	M20	T33	642	626	0.02	0.01
S22-M20-T29	S22	M20	T29	1224	149	0.88	0.85
S22-M20-T27	S22	M20	T27	398	369	0.07	0.05
S22-M20-T21	S22	M20	T21	569	519	0.09	0.07
S22-M20-T20	S22	M20	T20	613	381	0.38	0.32
S22-M20-T18	S22	M20	T18	240	185	0.23	0.19
S22-M21-T20	S22	M21	T20	644	452	0.3	0.25
S22-M21-T27	S22	M21	T27	562	536	0.05	0.04
S22-M17-T27	S22	M17	T27	343	330	0.04	0.03
S22-M22-T17	S22	M22	T17	458	440	0.04	0.03
S22-M22-T33	S22	M22	T33	590	574	0.03	0.02
S22-M22-T29	S22	M22	T29	1329	139	0.9	0.87
S22-M22-T27	S22	M22	T27	478	458	0.04	0.03
S22-M22-T21	S22	M22	T21	650	595	0.08	0.06
S22-M22-T20	S22	M22	T20	624	416	0.33	0.28
S22-M22-T18	S22	M22	T18	304	273	0.1	0.08
S22-M22-T16	S22	M22	T16	816	145	0.82	0.78
S22-M21-T29	S22	M21	T29	931	199	0.79	0.75
S22-M22-T15	S22	M22	T15	476	424	0.11	0.09
S22-M22-T14	S22	M22	T14	757	447	0.41	0.35
S22-M22-T13	S22	M22	T13	530	230	0.57	0.51
S22-M22-T12	S22	M22	T12	934	233	0.75	0.7
S22-M22-T10	S22	M22	T10	982	230	0.77	0.73
S22-M21-T33	S22	M21	T33	613	590	0.04	0.03
S22-M20-T17	S22	M20	T17	524	498	0.05	0.04
S22-M20-T16	S22	M20	T16	791	139	0.82	0.78
S22-M20-T15	S22	M20	T15	452	401	0.11	0.09
S22-M18-T16	S22	M18	T16	769	177	0.77	0.73
S22-M18-T29	S22	M18	T29	1346	152	0.89	0.86
S22-M18-T27	S22	M18	T27	459	425	0.07	0.05
S22-M18-T21	S22	M18	T21	553	525	0.05	0.04
S22-M18-T20	S22	M18	T20	465	334	0.28	0.23
S22-M18-T18	S22	M18	T18	314	278	0.11	0.09
S22-M18-T17	S22	M18	T17	451	434	0.04	0.03
S22-M18-T15	S22	M18	T15	446	402	0.1	0.08
S22-M20-T14	S22	M20	T14	752	416	0.45	0.39
S22-M18-T14	S22	M18	T14	717	419	0.42	0.36
S22-M18-T13	S22	M18	T13	488	160	0.67	0.62
S22-M18-T12	S22	M18	T12	907	220	0.76	0.72
S22-M18-T10	S22	M18	T10	760	260	0.66	0.61
S22-M17-T33	S22	M17	T33	502	483	0.04	0.03
S22-M17-T29	S22	M17	T29	732	133	0.82	0.78
S22-M18-T33	S22	M18	T33	648	633	0.02	0.01
S22-M19-T10	S22	M19	T10	621	362	0.42	0.36
S22-M19-T12	S22	M19	T12	947	310	0.67	0.62
S22-M19-T13	S22	M19	T13	395	246	0.38	0.32
S22-M19-T14	S22	M19	T14	712	473	0.34	0.29
S22-M19-T15	S22	M19	T15	461	416	0.1	0.08
S22-M19-T16	S22	M19	T16	752	228	0.7	0.65
S22-M19-T17	S22	M19	T17	531	510	0.04	0.03
S22-M19-T18	S22	M19	T18	312	280	0.1	0.08
S22-M19-T20	S22	M19	T20	642	493	0.23	0.19
S22-M19-T21	S22	M19	T21	680	638	0.06	0.05
S22-M19-T27	S22	M19	T27	419	409	0.02	0.01
S22-M19-T29	S22	M19	T29	1196	169	0.86	0.83
S22-M19-T33	S22	M19	T33	599	578	0.04	0.03
S22-M20-T10	S22	M20	T10	548	288	0.47	0.41
S22-M20-T12	S22	M20	T12	1111	217	0.8	0.76
S22-M20-T13	S22	M20	T13	677	236	0.65	0.59
S22-M12-T14	S22	M12	T14	653	495	0.24	0.2
S22-M12-T12	S22	M12	T12	717	342	0.52	0.46
S21-M14-T15	S21	M14	T15	222	187	0.16	0.13
S21-M17-T20	S21	M17	T20	556	413	0.26	0.22
S21-M18-T12	S21	M18	T12	990	225	0.77	0.73
S21-M18-T10	S21	M18	T10	854	247	0.71	0.66
S21-M17-T33	S21	M17	T33	670	644	0.04	0.03
S21-M17-T29	S21	M17	T29	1214	148	0.88	0.85
S21-M17-T27	S21	M17	T27	333	314	0.06	0.05
S21-M17-T21	S21	M17	T21	430	407	0.05	0.04
S21-M17-T18	S21	M17	T18	250	213	0.15	0.12
S21-M18-T14	S21	M18	T14	632	401	0.37	0.32
S21-M17-T17	S21	M17	T17	401	379	0.05	0.04
S21-M17-T16	S21	M17	T16	928	143	0.85	0.82
S21-M17-T15	S21	M17	T15	356	314	0.12	0.1
S21-M17-T14	S21	M17	T14	581	334	0.43	0.37
S19-M18-T16	S19	M18	T16	1017	150	0.85	0.82
S21-M17-T12	S21	M17	T12	909	201	0.78	0.74
S21-M18-T13	S21	M18	T13	519	169	0.67	0.62
S21-M18-T15	S21	M18	T15	372	341	0.08	0.06
S21-M19-T20	S21	M19	T20	561	436	0.22	0.18
S21-M19-T10	S21	M19	T10	616	342	0.44	0.38
S21-M19-T17	S21	M19	T17	497	474	0.05	0.04
S21-M19-T16	S21	M19	T16	855	233	0.73	0.68
S21-M19-T15	S21	M19	T15	490	445	0.09	0.07
S21-M19-T14	S21	M19	T14	708	442	0.38	0.32
S21-M19-T13	S21	M19	T13	550	324	0.41	0.35
S21-M19-T12	S21	M19	T12	860	179	0.79	0.75
S21-M18-T33	S21	M18	T33	514	496	0.04	0.03
S21-M18-T16	S21	M18	T16	861	119	0.86	0.83
S21-M18-T29	S21	M18	T29	1211	172	0.86	0.83
S21-M18-T27	S21	M18	T27	369	351	0.05	0.04
S21-M18-T21	S21	M18	T21	575	543	0.06	0.05
S21-M18-T20	S21	M18	T20	483	370	0.23	0.19
S21-M18-T18	S21	M18	T18	295	250	0.15	0.12
S21-M18-T17	S21	M18	T17	440	421	0.04	0.03
S21-M17-T10	S21	M17	T10	699	226	0.68	0.63
S21-M16-T33	S21	M16	T33	266	259	0.03	0.02
S21-M16-T29	S21	M16	T29	721	77	0.89	0.86
S21-M14-T33	S21	M14	T33	281	275	0.02	0.01
S21-M15-T16	S21	M15	T16	445	56	0.87	0.84
S21-M15-T15	S21	M15	T15	211	186	0.12	0.1
S21-M15-T14	S21	M15	T14	423	238	0.44	0.38
S21-M15-T13	S21	M15	T13	257	123	0.52	0.46
S21-M15-T12	S21	M15	T12	630	118	0.81	0.77
S21-M15-T10	S21	M15	T10	491	136	0.72	0.67
S21-M14-T29	S21	M14	T29	844	61	0.93	0.91
S21-M16-T27	S21	M16	T27	267	258	0.03	0.02
S21-M14-T27	S21	M14	T27	210	204	0.03	0.02
S21-M14-T21	S21	M14	T21	282	256	0.09	0.07
S21-M14-T20	S21	M14	T20	293	188	0.36	0.31
S21-M14-T18	S21	M14	T18	184	154	0.16	0.13
S21-M14-T17	S21	M14	T17	212	200	0.06	0.05
S21-M14-T16	S21	M14	T16	481	70	0.85	0.82
S21-M15-T17	S21	M15	T17	287	279	0.03	0.02
S21-M15-T18	S21	M15	T18	168	143	0.15	0.12
S21-M15-T20	S21	M15	T20	294	196	0.33	0.28
S21-M15-T21	S21	M15	T21	357	337	0.06	0.05
S21-M15-T27	S21	M15	T27	223	212	0.05	0.04
S21-M15-T29	S21	M15	T29	626	45	0.93	0.91
S21-M15-T33	S21	M15	T33	268	257	0.04	0.03
S21-M16-T10	S21	M16	T10	418	127	0.7	0.65
S21-M16-T12	S21	M16	T12	535	193	0.64	0.59
S21-M16-T13	S21	M16	T13	297	111	0.63	0.58
S21-M16-T14	S21	M16	T14	366	239	0.35	0.3
S21-M16-T15	S21	M16	T15	243	223	0.08	0.06
S21-M16-T16	S21	M16	T16	492	114	0.77	0.73
S21-M16-T17	S21	M16	T17	213	198	0.07	0.05
S21-M16-T18	S21	M16	T18	185	170	0.08	0.06
S21-M16-T20	S21	M16	T20	319	264	0.17	0.14
S21-M16-T21	S21	M16	T21	354	340	0.04	0.03
S21-M19-T18	S21	M19	T18	330	280	0.15	0.12
S21-M19-T21	S21	M19	T21	572	539	0.06	0.05
S22-M12-T10	S22	M12	T10	606	354	0.42	0.36
S22-M10-T12	S22	M10	T12	877	195	0.78	0.74
S22-M10-T18	S22	M10	T18	283	242	0.14	0.11
S22-M10-T17	S22	M10	T17	295	287	0.03	0.02
S22-M10-T16	S22	M10	T16	822	82	0.9	0.87
S22-M10-T15	S22	M10	T15	387	323	0.17	0.14
S22-M10-T14	S22	M10	T14	541	309	0.43	0.37
S22-M10-T13	S22	M10	T13	449	165	0.63	0.58
S22-M10-T10	S22	M10	T10	581	133	0.77	0.73
S22-M10-T21	S22	M10	T21	419	394	0.06	0.05
S21-M22-T33	S21	M22	T33	579	563	0.03	0.02
S21-M22-T29	S21	M22	T29	1230	116	0.91	0.89
S21-M22-T27	S21	M22	T27	408	388	0.05	0.04
S21-M22-T21	S21	M22	T21	485	449	0.07	0.05
S21-M22-T20	S21	M22	T20	528	374	0.29	0.24
S21-M22-T18	S21	M22	T18	334	294	0.12	0.1
S22-M10-T20	S22	M10	T20	399	265	0.34	0.29
S22-M10-T27	S22	M10	T27	361	341	0.06	0.05
S21-M19-T27	S21	M19	T27	475	445	0.06	0.05
S22-M11-T17	S22	M11	T17	322	317	0.02	0.01
S22-M11-T33	S22	M11	T33	502	490	0.02	0.01
S22-M11-T29	S22	M11	T29	1083	76	0.93	0.91
S22-M11-T27	S22	M11	T27	331	318	0.04	0.03
S22-M11-T21	S22	M11	T21	418	388	0.07	0.05
S22-M11-T20	S22	M11	T20	408	282	0.31	0.26
S22-M11-T18	S22	M11	T18	333	276	0.17	0.14
S22-M11-T16	S22	M11	T16	572	128	0.78	0.74
S22-M10-T29	S22	M10	T29	1113	75	0.93	0.91
S22-M11-T15	S22	M11	T15	284	253	0.11	0.09
S22-M11-T14	S22	M11	T14	511	308	0.4	0.34
S22-M11-T13	S22	M11	T13	409	149	0.64	0.59
S22-M11-T12	S22	M11	T12	783	165	0.79	0.75
S22-M11-T10	S22	M11	T10	540	184	0.66	0.61
S22-M10-T33	S22	M10	T33	408	396	0.03	0.02
S21-M22-T17	S21	M22	T17	469	449	0.04	0.03
S21-M22-T16	S21	M22	T16	859	161	0.81	0.77
S21-M22-T15	S21	M22	T15	519	451	0.13	0.11
S21-M20-T16	S21	M20	T16	880	117	0.87	0.84
S21-M20-T29	S21	M20	T29	1579	143	0.91	0.89
S21-M20-T27	S21	M20	T27	479	459	0.04	0.03
S21-M20-T21	S21	M20	T21	505	468	0.07	0.05
S21-M20-T20	S21	M20	T20	595	380	0.36	0.31
S21-M20-T18	S21	M20	T18	310	250	0.19	0.15
S21-M20-T17	S21	M20	T17	408	391	0.04	0.03
S21-M20-T15	S21	M20	T15	477	438	0.08	0.06
S21-M22-T14	S21	M22	T14	607	399	0.34	0.29
S21-M20-T14	S21	M20	T14	719	359	0.5	0.44
S21-M20-T13	S21	M20	T13	594	246	0.59	0.53
S21-M20-T12	S21	M20	T12	1115	190	0.83	0.79
S21-M20-T10	S21	M20	T10	542	266	0.51	0.45
S21-M19-T33	S21	M19	T33	572	550	0.04	0.03
S21-M19-T29	S21	M19	T29	1669	161	0.9	0.87
S21-M20-T33	S21	M20	T33	731	709	0.03	0.02
S21-M21-T10	S21	M21	T10	907	198	0.78	0.74
S21-M21-T12	S21	M21	T12	1144	254	0.78	0.74
S21-M21-T13	S21	M21	T13	674	247	0.63	0.58
S21-M21-T14	S21	M21	T14	725	400	0.45	0.39
S21-M21-T15	S21	M21	T15	524	439	0.16	0.13
S21-M21-T16	S21	M21	T16	1150	142	0.88	0.85
S21-M21-T17	S21	M21	T17	462	441	0.05	0.04
S21-M21-T18	S21	M21	T18	313	257	0.18	0.15
S21-M21-T20	S21	M21	T20	545	379	0.3	0.25
S21-M21-T21	S21	M21	T21	583	534	0.08	0.06
S21-M21-T27	S21	M21	T27	489	467	0.04	0.03
S21-M21-T29	S21	M21	T29	801	203	0.75	0.7
S21-M21-T33	S21	M21	T33	622	598	0.04	0.03
S21-M22-T10	S21	M22	T10	967	201	0.79	0.75
S21-M22-T12	S21	M22	T12	1069	247	0.77	0.73
S21-M22-T13	S21	M22	T13	706	271	0.62	0.57
S19-M18-T17	S19	M18	T17	550	528	0.04	0.03
S20-M22-T29	S20	M22	T29	896	79	0.91	0.89
S19-M18-T15	S19	M18	T15	528	463	0.12	0.1
S16-M12-T17	S16	M12	T17	643	621	0.03	0.02
S16-M13-T10	S16	M13	T10	700	224	0.68	0.63
S16-M12-T33	S16	M12	T33	745	717	0.04	0.03
S16-M12-T29	S16	M12	T29	1654	150	0.91	0.89
S16-M12-T27	S16	M12	T27	582	555	0.05	0.04
S16-M12-T21	S16	M12	T21	831	779	0.06	0.05
S16-M12-T20	S16	M12	T20	1015	600	0.41	0.35
S16-M12-T18	S16	M12	T18	494	431	0.13	0.11
S16-M12-T16	S16	M12	T16	939	210	0.78	0.74
S16-M14-T20	S16	M14	T20	387	221	0.43	0.37
S16-M12-T15	S16	M12	T15	734	673	0.08	0.06
S16-M12-T14	S16	M12	T14	995	724	0.27	0.23
S16-M12-T13	S16	M12	T13	966	314	0.67	0.62
S16-M12-T12	S16	M12	T12	1214	402	0.67	0.62
S16-M12-T10	S16	M12	T10	808	396	0.51	0.45
S16-M11-T33	S16	M11	T33	544	524	0.04	0.03
S16-M11-T29	S16	M11	T29	1463	127	0.91	0.89
S16-M13-T12	S16	M13	T12	651	487	0.25	0.21
S16-M13-T13	S16	M13	T13	396	226	0.43	0.37
S16-M13-T14	S16	M13	T14	736	493	0.33	0.28
S16-M13-T15	S16	M13	T15	585	513	0.12	0.1
S16-M14-T17	S16	M14	T17	287	272	0.05	0.04
S16-M14-T16	S16	M14	T16	723	74	0.9	0.87
S16-M14-T15	S16	M14	T15	248	223	0.1	0.08
S16-M14-T14	S16	M14	T14	309	205	0.34	0.29
S16-M14-T13	S16	M14	T13	200	136	0.32	0.27
S16-M14-T12	S16	M14	T12	828	103	0.88	0.85
S16-M14-T10	S16	M14	T10	490	174	0.64	0.59
S16-M13-T33	S16	M13	T33	532	516	0.03	0.02
S16-M13-T29	S16	M13	T29	1603	131	0.92	0.9
S16-M13-T27	S16	M13	T27	489	458	0.06	0.05
S16-M13-T21	S16	M13	T21	508	487	0.04	0.03
S16-M13-T20	S16	M13	T20	639	413	0.35	0.3
S16-M13-T18	S16	M13	T18	305	264	0.13	0.11
S16-M13-T17	S16	M13	T17	471	450	0.04	0.03
S16-M13-T16	S16	M13	T16	1038	103	0.9	0.87
S16-M11-T27	S16	M11	T27	528	499	0.05	0.04
S16-M11-T21	S16	M11	T21	555	512	0.08	0.06
S16-M11-T20	S16	M11	T20	534	377	0.29	0.24
S16-M10-T13	S16	M10	T13	586	240	0.59	0.53
S16-M10-T10	S16	M10	T10	813	124	0.85	0.82
S10-M22-T33	S10	M22	T33	491	473	0.04	0.03
S10-M22-T29	S10	M22	T29	1099	107	0.9	0.87
S10-M22-T27	S10	M22	T27	424	405	0.04	0.03
S10-M22-T21	S10	M22	T21	474	442	0.07	0.05
S10-M22-T20	S10	M22	T20	532	355	0.33	0.28
S10-M22-T18	S10	M22	T18	277	245	0.12	0.1
S10-M22-T17	S10	M22	T17	363	344	0.05	0.04
S10-M22-T16	S10	M22	T16	743	132	0.82	0.78
S10-M22-T15	S10	M22	T15	387	336	0.13	0.11
S10-M22-T14	S10	M22	T14	540	300	0.44	0.38
S10-M22-T13	S10	M22	T13	575	213	0.63	0.58
S10-M22-T12	S10	M22	T12	859	167	0.81	0.77
S10-M22-T10	S10	M22	T10	1007	159	0.84	0.8
S10-M21-T33	S10	M21	T33	421	408	0.03	0.02
S16-M10-T12	S16	M10	T12	1226	232	0.81	0.77
S16-M10-T14	S16	M10	T14	576	417	0.28	0.23
S16-M11-T18	S16	M11	T18	300	284	0.05	0.04
S16-M10-T15	S16	M10	T15	510	454	0.11	0.09
S16-M11-T17	S16	M11	T17	480	453	0.06	0.05
S16-M11-T16	S16	M11	T16	822	170	0.79	0.75
S16-M11-T15	S16	M11	T15	595	541	0.09	0.07
S16-M11-T14	S16	M11	T14	603	468	0.22	0.18
S16-M11-T13	S16	M11	T13	587	212	0.64	0.59
S16-M11-T12	S16	M11	T12	1389	182	0.87	0.84
S16-M11-T10	S16	M11	T10	956	153	0.84	0.8
S16-M10-T33	S16	M10	T33	515	492	0.04	0.03
S16-M10-T29	S16	M10	T29	1455	104	0.93	0.91
S16-M10-T27	S16	M10	T27	492	467	0.05	0.04
S16-M10-T21	S16	M10	T21	548	510	0.07	0.05
S16-M10-T20	S16	M10	T20	566	355	0.37	0.32
S16-M10-T18	S16	M10	T18	385	316	0.18	0.15
S16-M10-T17	S16	M10	T17	435	410	0.06	0.05
S16-M10-T16	S16	M10	T16	1164	86	0.93	0.91
S16-M14-T18	S16	M14	T18	230	204	0.11	0.09
S16-M14-T21	S16	M14	T21	298	270	0.09	0.07
S10-M21-T27	S10	M21	T27	430	404	0.06	0.05
S16-M18-T16	S16	M18	T16	1196	161	0.87	0.84
S16-M18-T33	S16	M18	T33	641	619	0.03	0.02
S16-M18-T29	S16	M18	T29	1593	214	0.87	0.84
S16-M18-T27	S16	M18	T27	493	474	0.04	0.03
S16-M18-T21	S16	M18	T21	632	586	0.07	0.05
S16-M18-T20	S16	M18	T20	732	486	0.34	0.29
S16-M18-T18	S16	M18	T18	346	297	0.14	0.11
S16-M18-T17	S16	M18	T17	633	606	0.04	0.03
S16-M18-T15	S16	M18	T15	559	508	0.09	0.07
S16-M14-T27	S16	M14	T27	270	259	0.04	0.03
S16-M18-T14	S16	M18	T14	887	610	0.31	0.26
S16-M18-T13	S16	M18	T13	766	241	0.69	0.64
S16-M18-T12	S16	M18	T12	1190	216	0.82	0.78
S16-M18-T10	S16	M18	T10	1126	241	0.79	0.75
S16-M17-T33	S16	M17	T33	780	743	0.05	0.04
S16-M17-T29	S16	M17	T29	1897	146	0.92	0.9
S16-M17-T27	S16	M17	T27	557	538	0.03	0.02
S16-M19-T10	S16	M19	T10	725	395	0.46	0.4
S16-M19-T12	S16	M19	T12	1413	268	0.81	0.77
S16-M19-T13	S16	M19	T13	577	354	0.39	0.34
S16-M19-T14	S16	M19	T14	828	575	0.31	0.26
S16-M20-T16	S16	M20	T16	1413	130	0.91	0.89
S16-M20-T15	S16	M20	T15	676	609	0.1	0.08
S16-M20-T14	S16	M20	T14	877	488	0.44	0.38
S16-M20-T13	S16	M20	T13	891	322	0.64	0.59
S16-M20-T12	S16	M20	T12	1463	209	0.86	0.83
S16-M20-T10	S16	M20	T10	896	414	0.54	0.48
S16-M19-T33	S16	M19	T33	834	807	0.03	0.02
S16-M19-T29	S16	M19	T29	1523	143	0.91	0.89
S16-M19-T27	S16	M19	T27	604	575	0.05	0.04
S16-M19-T21	S16	M19	T21	717	665	0.07	0.05
S16-M19-T20	S16	M19	T20	646	462	0.28	0.23
S16-M19-T18	S16	M19	T18	377	342	0.09	0.07
S16-M19-T17	S16	M19	T17	624	596	0.04	0.03
S16-M19-T16	S16	M19	T16	1271	208	0.84	0.8
S16-M19-T15	S16	M19	T15	616	551	0.11	0.09
S16-M17-T21	S16	M17	T21	720	672	0.07	0.05
S16-M17-T20	S16	M17	T20	852	489	0.43	0.37
S16-M17-T18	S16	M17	T18	391	344	0.12	0.1
S16-M16-T12	S16	M16	T12	826	277	0.66	0.61
S16-M15-T33	S16	M15	T33	320	311	0.03	0.02
S16-M15-T29	S16	M15	T29	817	71	0.91	0.89
S16-M15-T27	S16	M15	T27	353	336	0.05	0.04
S16-M15-T21	S16	M15	T21	394	371	0.06	0.05
S16-M15-T20	S16	M15	T20	424	248	0.42	0.36
S16-M15-T18	S16	M15	T18	220	199	0.1	0.08
S16-M15-T17	S16	M15	T17	404	387	0.04	0.03
S16-M15-T16	S16	M15	T16	662	101	0.85	0.82
S16-M15-T15	S16	M15	T15	288	250	0.13	0.11
S16-M15-T14	S16	M15	T14	430	323	0.25	0.21
S16-M15-T13	S16	M15	T13	266	127	0.52	0.46
S16-M15-T12	S16	M15	T12	717	148	0.79	0.75
S16-M15-T10	S16	M15	T10	598	188	0.69	0.64
S16-M14-T33	S16	M14	T33	298	284	0.05	0.04
S16-M14-T29	S16	M14	T29	844	57	0.93	0.91
S16-M16-T10	S16	M16	T10	630	128	0.8	0.76
S16-M16-T13	S16	M16	T13	465	167	0.64	0.59
S16-M17-T17	S16	M17	T17	604	575	0.05	0.04
S16-M16-T14	S16	M16	T14	462	336	0.27	0.23
S16-M17-T16	S16	M17	T16	1002	132	0.87	0.84
S16-M17-T15	S16	M17	T15	498	433	0.13	0.11
S16-M17-T14	S16	M17	T14	639	488	0.24	0.2
S16-M17-T13	S16	M17	T13	622	239	0.62	0.57
S16-M17-T12	S16	M17	T12	1178	199	0.83	0.79
S16-M17-T10	S16	M17	T10	1016	225	0.78	0.74
S16-M16-T33	S16	M16	T33	495	482	0.03	0.02
S16-M16-T29	S16	M16	T29	1103	134	0.88	0.85
S16-M16-T27	S16	M16	T27	299	285	0.05	0.04
S16-M16-T21	S16	M16	T21	478	451	0.06	0.05
S16-M16-T20	S16	M16	T20	582	362	0.38	0.32
S16-M16-T18	S16	M16	T18	283	252	0.11	0.09
S16-M16-T17	S16	M16	T17	343	328	0.04	0.03
S16-M16-T16	S16	M16	T16	537	126	0.77	0.73
S16-M16-T15	S16	M16	T15	265	243	0.08	0.06
S10-M21-T29	S10	M21	T29	517	228	0.56	0.5
S10-M21-T21	S10	M21	T21	550	505	0.08	0.06
S16-M20-T18	S16	M20	T18	423	352	0.17	0.14
S10-M13-T18	S10	M13	T18	203	168	0.17	0.14
S10-M14-T12	S10	M14	T12	437	55	0.87	0.84
S10-M14-T10	S10	M14	T10	278	77	0.72	0.67
S10-M13-T33	S10	M13	T33	354	348	0.02	0.01
S10-M13-T29	S10	M13	T29	793	50	0.94	0.92
S10-M13-T27	S10	M13	T27	267	254	0.05	0.04
S10-M13-T21	S10	M13	T21	327	308	0.06	0.05
S10-M13-T20	S10	M13	T20	361	233	0.35	0.3
S10-M13-T17	S10	M13	T17	311	302	0.03	0.02
S10-M15-T27	S10	M15	T27	147	143	0.03	0.02
S10-M13-T16	S10	M13	T16	554	76	0.86	0.83
S10-M13-T15	S10	M13	T15	307	273	0.11	0.09
S10-M13-T14	S10	M13	T14	365	212	0.42	0.36
S10-M13-T13	S10	M13	T13	255	158	0.38	0.32
S10-M13-T12	S10	M13	T12	391	303	0.23	0.19
S10-M13-T10	S10	M13	T10	428	146	0.66	0.61
S10-M12-T33	S10	M12	T33	502	479	0.05	0.04
S10-M14-T13	S10	M14	T13	183	88	0.52	0.46
S10-M14-T14	S10	M14	T14	230	128	0.44	0.38
S10-M14-T15	S10	M14	T15	139	117	0.16	0.13
S10-M14-T16	S10	M14	T16	494	46	0.91	0.89
S10-M15-T20	S10	M15	T20	247	145	0.41	0.35
S10-M15-T18	S10	M15	T18	162	133	0.18	0.15
S10-M15-T17	S10	M15	T17	194	187	0.04	0.03
S10-M15-T16	S10	M15	T16	440	55	0.88	0.85
S10-M15-T15	S10	M15	T15	175	156	0.11	0.09
S10-M15-T14	S10	M15	T14	312	177	0.43	0.37
S19-M18-T14	S19	M18	T14	608	398	0.35	0.3
S10-M15-T12	S10	M15	T12	418	98	0.77	0.73
S10-M15-T10	S10	M15	T10	312	116	0.63	0.58
S10-M14-T33	S10	M14	T33	156	154	0.01	0.01
S10-M14-T29	S10	M14	T29	555	44	0.92	0.9
S10-M14-T27	S10	M14	T27	114	110	0.04	0.03
S10-M14-T21	S10	M14	T21	195	181	0.07	0.05
S10-M14-T20	S10	M14	T20	257	169	0.34	0.29
S10-M14-T17	S10	M14	T17	139	135	0.03	0.02
S10-M12-T29	S10	M12	T29	1362	107	0.92	0.9
S10-M12-T27	S10	M12	T27	365	341	0.07	0.05
S10-M12-T21	S10	M12	T21	519	492	0.05	0.04
S10-M11-T14	S10	M11	T14	415	304	0.27	0.23
S10-M11-T12	S10	M11	T12	920	120	0.87	0.84
S10-M11-T10	S10	M11	T10	727	125	0.83	0.79
S10-M10-T33	S10	M10	T33	325	315	0.03	0.02
S10-M10-T29	S10	M10	T29	977	68	0.93	0.91
S10-M10-T27	S10	M10	T27	296	279	0.06	0.05
S10-M10-T21	S10	M10	T21	386	352	0.09	0.07
S10-M10-T20	S10	M10	T20	407	275	0.32	0.27
S10-M10-T18	S10	M10	T18	206	163	0.21	0.17
S10-M10-T17	S10	M10	T17	313	295	0.06	0.05
S10-M10-T16	S10	M10	T16	708	55	0.92	0.9
S10-M10-T15	S10	M10	T15	286	254	0.11	0.09
S10-M10-T14	S10	M10	T14	394	259	0.34	0.29
S10-M10-T13	S10	M10	T13	332	133	0.6	0.54
S10-M10-T12	S10	M10	T12	655	126	0.81	0.77
S10-M10-T10	S10	M10	T10	755	128	0.83	0.79
S10-M11-T13	S10	M11	T13	345	111	0.68	0.63
S10-M11-T15	S10	M11	T15	345	307	0.11	0.09
S10-M12-T20	S10	M12	T20	564	315	0.44	0.38
S10-M11-T16	S10	M11	T16	452	92	0.8	0.76
S10-M12-T18	S10	M12	T18	284	245	0.14	0.11
S10-M12-T17	S10	M12	T17	458	430	0.06	0.05
S10-M12-T16	S10	M12	T16	825	143	0.83	0.79
S10-M12-T15	S10	M12	T15	389	346	0.11	0.09
S10-M12-T14	S10	M12	T14	626	441	0.3	0.25
S10-M12-T13	S10	M12	T13	579	179	0.69	0.64
S10-M12-T12	S10	M12	T12	753	217	0.71	0.66
S10-M12-T10	S10	M12	T10	530	275	0.48	0.42
S10-M11-T33	S10	M11	T33	406	396	0.02	0.01
S10-M11-T29	S10	M11	T29	667	65	0.9	0.87
S10-M11-T27	S10	M11	T27	257	247	0.04	0.03
S10-M11-T21	S10	M11	T21	326	304	0.07	0.05
S10-M11-T20	S10	M11	T20	368	255	0.31	0.26
S10-M11-T18	S10	M11	T18	165	157	0.05	0.04
S10-M11-T17	S10	M11	T17	340	325	0.04	0.03
S10-M15-T21	S10	M15	T21	258	250	0.03	0.02
S10-M15-T29	S10	M15	T29	529	51	0.9	0.87
S10-M21-T20	S10	M21	T20	529	376	0.29	0.24
S10-M19-T18	S10	M19	T18	208	177	0.15	0.12
S10-M20-T12	S10	M20	T12	923	160	0.83	0.79
S10-M20-T10	S10	M20	T10	430	217	0.5	0.44
S10-M19-T33	S10	M19	T33	574	552	0.04	0.03
S10-M19-T29	S10	M19	T29	860	79	0.91	0.89
S10-M19-T27	S10	M19	T27	350	335	0.04	0.03
S10-M19-T21	S10	M19	T21	503	472	0.06	0.05
S10-M19-T20	S10	M19	T20	455	320	0.3	0.25
S10-M19-T17	S10	M19	T17	388	374	0.04	0.03
S10-M15-T33	S10	M15	T33	225	218	0.03	0.02
S10-M19-T16	S10	M19	T16	605	131	0.78	0.74
S10-M19-T15	S10	M19	T15	342	309	0.1	0.08
S10-M19-T14	S10	M19	T14	440	293	0.33	0.28
S10-M19-T13	S10	M19	T13	339	230	0.32	0.27
S10-M19-T12	S10	M19	T12	919	196	0.79	0.75
S10-M19-T10	S10	M19	T10	522	277	0.47	0.41
S10-M18-T33	S10	M18	T33	509	484	0.05	0.04
S10-M20-T13	S10	M20	T13	492	186	0.62	0.57
S10-M20-T14	S10	M20	T14	574	304	0.47	0.41
S10-M20-T15	S10	M20	T15	346	310	0.1	0.08
S10-M20-T16	S10	M20	T16	839	123	0.85	0.82
S10-M21-T18	S10	M21	T18	228	183	0.2	0.16
S10-M21-T17	S10	M21	T17	399	379	0.05	0.04
S10-M21-T16	S10	M21	T16	780	109	0.86	0.83
S10-M21-T15	S10	M21	T15	438	371	0.15	0.12
S10-M21-T14	S10	M21	T14	589	361	0.39	0.34
S10-M21-T13	S10	M21	T13	495	231	0.53	0.47
S10-M21-T12	S10	M21	T12	814	303	0.63	0.58
S10-M21-T10	S10	M21	T10	780	92	0.88	0.85
S10-M20-T33	S10	M20	T33	529	515	0.03	0.02
S10-M20-T29	S10	M20	T29	964	125	0.87	0.84
S10-M20-T27	S10	M20	T27	348	337	0.03	0.02
S10-M20-T21	S10	M20	T21	502	465	0.07	0.05
S10-M20-T20	S10	M20	T20	559	364	0.35	0.3
S10-M20-T18	S10	M20	T18	331	253	0.24	0.2
S10-M20-T17	S10	M20	T17	383	368	0.04	0.03
S10-M18-T29	S10	M18	T29	883	152	0.83	0.79
S10-M18-T27	S10	M18	T27	347	332	0.04	0.03
S10-M18-T21	S10	M18	T21	438	416	0.05	0.04
S10-M17-T14	S10	M17	T14	491	313	0.36	0.31
S10-M17-T12	S10	M17	T12	830	117	0.86	0.83
S10-M17-T10	S10	M17	T10	653	162	0.75	0.7
S10-M16-T33	S10	M16	T33	222	219	0.01	0.01
S10-M16-T29	S10	M16	T29	398	35	0.91	0.89
S10-M16-T27	S10	M16	T27	213	204	0.04	0.03
S10-M16-T21	S10	M16	T21	221	217	0.02	0.01
S10-M16-T20	S10	M16	T20	326	230	0.29	0.24
S10-M16-T18	S10	M16	T18	126	105	0.17	0.14
S10-M16-T17	S10	M16	T17	182	175	0.04	0.03
S10-M16-T16	S10	M16	T16	265	92	0.65	0.59
S10-M16-T15	S10	M16	T15	213	187	0.12	0.1
S10-M16-T14	S10	M16	T14	251	155	0.38	0.32
S10-M16-T13	S10	M16	T13	225	89	0.6	0.54
S10-M16-T12	S10	M16	T12	359	167	0.53	0.47
S10-M16-T10	S10	M16	T10	471	82	0.83	0.79
S10-M17-T13	S10	M17	T13	366	124	0.66	0.61
S10-M17-T15	S10	M17	T15	311	271	0.13	0.11
S10-M18-T20	S10	M18	T20	462	320	0.31	0.26
S10-M17-T16	S10	M17	T16	749	112	0.85	0.82
S10-M18-T18	S10	M18	T18	268	223	0.17	0.14
S10-M18-T17	S10	M18	T17	330	312	0.05	0.04
S10-M18-T16	S10	M18	T16	757	110	0.85	0.82
S10-M18-T15	S10	M18	T15	306	271	0.11	0.09
S10-M18-T14	S10	M18	T14	507	312	0.38	0.32
S10-M18-T13	S10	M18	T13	497	160	0.68	0.63
S10-M18-T12	S10	M18	T12	733	160	0.78	0.74
S10-M18-T10	S10	M18	T10	597	139	0.77	0.73
S10-M17-T33	S10	M17	T33	429	416	0.03	0.02
S10-M17-T29	S10	M17	T29	965	74	0.92	0.9
S10-M17-T27	S10	M17	T27	303	288	0.05	0.04
S10-M17-T21	S10	M17	T21	369	336	0.09	0.07
S10-M17-T20	S10	M17	T20	531	330	0.38	0.32
S10-M17-T18	S10	M17	T18	235	194	0.17	0.14
S10-M17-T17	S10	M17	T17	337	318	0.06	0.05
S16-M20-T17	S16	M20	T17	541	523	0.03	0.02
S10-M15-T13	S10	M15	T13	217	119	0.45	0.39
S16-M20-T20	S16	M20	T20	907	546	0.4	0.34
S19-M10-T14	S19	M10	T14	552	390	0.29	0.24
S19-M10-T27	S19	M10	T27	394	375	0.05	0.04
S19-M10-T21	S19	M10	T21	515	459	0.11	0.09
S19-M10-T20	S19	M10	T20	466	344	0.26	0.22
S19-M10-T18	S19	M10	T18	411	317	0.23	0.19
S19-M10-T17	S19	M10	T17	375	359	0.04	0.03
S19-M10-T16	S19	M10	T16	949	84	0.91	0.89
S19-M10-T15	S19	M10	T15	388	341	0.12	0.1
S19-M10-T13	S19	M10	T13	493	224	0.55	0.49
S18-M22-T17	S18	M22	T17	654	626	0.04	0.03
S19-M10-T12	S19	M10	T12	945	215	0.77	0.73
S19-M10-T10	S19	M10	T10	729	140	0.81	0.77
S18-M22-T33	S18	M22	T33	748	712	0.05	0.04
S18-M22-T29	S18	M22	T29	1341	171	0.87	0.84
S18-M22-T27	S18	M22	T27	483	449	0.07	0.05
S18-M22-T21	S18	M22	T21	716	672	0.06	0.05
S18-M22-T20	S18	M22	T20	766	535	0.3	0.25
S19-M10-T29	S19	M10	T29	1325	73	0.94	0.92
S19-M10-T33	S19	M10	T33	425	413	0.03	0.02
S19-M11-T10	S19	M11	T10	914	153	0.83	0.79
S19-M11-T12	S19	M11	T12	1610	157	0.9	0.87
S19-M12-T14	S19	M12	T14	793	500	0.37	0.32
S19-M12-T13	S19	M12	T13	777	252	0.68	0.63
S19-M12-T12	S19	M12	T12	1079	295	0.73	0.68
S19-M12-T10	S19	M12	T10	619	386	0.38	0.32
S19-M11-T33	S19	M11	T33	599	586	0.02	0.01
S19-M11-T29	S19	M11	T29	1294	75	0.94	0.92
S19-M11-T27	S19	M11	T27	396	374	0.06	0.05
S19-M11-T21	S19	M11	T21	407	379	0.07	0.05
S19-M11-T20	S19	M11	T20	419	325	0.22	0.18
S19-M11-T18	S19	M11	T18	243	210	0.14	0.11
S19-M11-T17	S19	M11	T17	436	414	0.05	0.04
S19-M11-T16	S19	M11	T16	675	151	0.78	0.74
S19-M11-T15	S19	M11	T15	403	337	0.16	0.13
S19-M11-T14	S19	M11	T14	690	402	0.42	0.36
S19-M11-T13	S19	M11	T13	536	169	0.68	0.63
S18-M22-T18	S18	M22	T18	435	390	0.1	0.08
S18-M22-T16	S18	M22	T16	1076	228	0.79	0.75
S18-M19-T17	S18	M19	T17	629	606	0.04	0.03
S18-M20-T14	S18	M20	T14	732	375	0.49	0.43
S18-M20-T27	S18	M20	T27	519	497	0.04	0.03
S18-M20-T21	S18	M20	T21	718	655	0.09	0.07
S18-M20-T20	S18	M20	T20	718	457	0.36	0.31
S18-M20-T18	S18	M20	T18	391	320	0.18	0.15
S18-M20-T17	S18	M20	T17	545	518	0.05	0.04
S18-M20-T16	S18	M20	T16	1351	143	0.89	0.86
S18-M20-T15	S18	M20	T15	609	548	0.1	0.08
S18-M20-T13	S18	M20	T13	815	330	0.6	0.54
S18-M22-T15	S18	M22	T15	534	459	0.14	0.11
S18-M20-T12	S18	M20	T12	1265	218	0.83	0.79
S18-M20-T10	S18	M20	T10	807	443	0.45	0.39
S18-M19-T33	S18	M19	T33	781	752	0.04	0.03
S18-M19-T29	S18	M19	T29	1556	183	0.88	0.85
S18-M19-T27	S18	M19	T27	553	527	0.05	0.04
S18-M19-T21	S18	M19	T21	677	638	0.06	0.05
S18-M19-T20	S18	M19	T20	627	523	0.17	0.14
S18-M20-T29	S18	M20	T29	1656	161	0.9	0.87
S18-M20-T33	S18	M20	T33	806	779	0.03	0.02
S18-M21-T10	S18	M21	T10	968	296	0.69	0.64
S18-M21-T12	S18	M21	T12	1205	366	0.7	0.65
S18-M22-T14	S18	M22	T14	821	500	0.39	0.34
S18-M22-T13	S18	M22	T13	850	410	0.52	0.46
S18-M22-T12	S18	M22	T12	1441	329	0.77	0.73
S18-M22-T10	S18	M22	T10	1178	403	0.66	0.61
S18-M21-T33	S18	M21	T33	709	673	0.05	0.04
S18-M21-T29	S18	M21	T29	844	346	0.59	0.53
S18-M21-T27	S18	M21	T27	609	577	0.05	0.04
S18-M21-T21	S18	M21	T21	860	798	0.07	0.05
S18-M21-T20	S18	M21	T20	663	489	0.26	0.22
S18-M21-T18	S18	M21	T18	488	361	0.26	0.22
S18-M21-T17	S18	M21	T17	635	606	0.05	0.04
S18-M21-T16	S18	M21	T16	1265	152	0.88	0.85
S18-M21-T15	S18	M21	T15	698	590	0.15	0.12
S18-M21-T14	S18	M21	T14	962	585	0.39	0.34
S18-M21-T13	S18	M21	T13	690	332	0.52	0.46
S19-M12-T15	S19	M12	T15	447	378	0.15	0.12
S19-M12-T16	S19	M12	T16	1300	122	0.91	0.89
S19-M12-T17	S19	M12	T17	507	492	0.03	0.02
S19-M16-T13	S19	M16	T13	224	111	0.5	0.44
S19-M16-T21	S19	M16	T21	316	302	0.04	0.03
S19-M16-T20	S19	M16	T20	307	230	0.25	0.21
S19-M16-T18	S19	M16	T18	184	156	0.15	0.12
S19-M16-T17	S19	M16	T17	336	318	0.05	0.04
S19-M16-T16	S19	M16	T16	460	115	0.75	0.7
S19-M16-T15	S19	M16	T15	276	231	0.16	0.13
S19-M16-T14	S19	M16	T14	396	252	0.36	0.31
S19-M16-T12	S19	M16	T12	439	145	0.67	0.62
S19-M12-T18	S19	M12	T18	367	267	0.27	0.23
S19-M16-T10	S19	M16	T10	562	143	0.75	0.7
S19-M15-T33	S19	M15	T33	299	289	0.03	0.02
S19-M15-T29	S19	M15	T29	782	65	0.92	0.9
S19-M15-T27	S19	M15	T27	302	289	0.04	0.03
S19-M15-T21	S19	M15	T21	326	305	0.06	0.05
S19-M15-T20	S19	M15	T20	476	285	0.4	0.34
S19-M15-T18	S19	M15	T18	154	111	0.28	0.23
S19-M16-T27	S19	M16	T27	231	218	0.06	0.05
S19-M16-T29	S19	M16	T29	731	61	0.92	0.9
S19-M16-T33	S19	M16	T33	313	305	0.03	0.02
S19-M17-T10	S19	M17	T10	964	232	0.76	0.72
S19-M18-T13	S19	M18	T13	630	220	0.65	0.59
S19-M18-T12	S19	M18	T12	1126	334	0.7	0.65
S19-M18-T10	S19	M18	T10	1009	244	0.76	0.72
S19-M17-T33	S19	M17	T33	579	555	0.04	0.03
S19-M17-T29	S19	M17	T29	1607	126	0.92	0.9
S19-M17-T27	S19	M17	T27	519	488	0.06	0.05
S19-M17-T21	S19	M17	T21	616	583	0.05	0.04
S19-M17-T20	S19	M17	T20	589	392	0.33	0.28
S19-M17-T18	S19	M17	T18	314	243	0.23	0.19
S19-M17-T17	S19	M17	T17	430	408	0.05	0.04
S19-M17-T16	S19	M17	T16	1112	126	0.89	0.86
S19-M17-T15	S19	M17	T15	509	440	0.14	0.11
S19-M17-T14	S19	M17	T14	644	426	0.34	0.29
S19-M17-T13	S19	M17	T13	557	251	0.55	0.49
S19-M17-T12	S19	M17	T12	1145	206	0.82	0.78
S19-M15-T17	S19	M15	T17	309	290	0.06	0.05
S19-M15-T16	S19	M15	T16	675	50	0.93	0.91
S19-M15-T15	S19	M15	T15	251	203	0.19	0.15
S19-M13-T29	S19	M13	T29	1457	86	0.94	0.92
S19-M13-T21	S19	M13	T21	440	416	0.05	0.04
S19-M13-T20	S19	M13	T20	632	394	0.38	0.32
S19-M13-T18	S19	M13	T18	269	200	0.26	0.22
S19-M13-T17	S19	M13	T17	399	375	0.06	0.05
S19-M13-T16	S19	M13	T16	963	88	0.91	0.89
S19-M13-T15	S19	M13	T15	385	320	0.17	0.14
S19-M13-T14	S19	M13	T14	495	331	0.33	0.28
S19-M13-T13	S19	M13	T13	294	174	0.41	0.35
S19-M13-T12	S19	M13	T12	541	422	0.22	0.18
S19-M13-T10	S19	M13	T10	625	221	0.65	0.59
S19-M12-T33	S19	M12	T33	564	552	0.02	0.01
S19-M12-T29	S19	M12	T29	1750	112	0.94	0.92
S19-M12-T27	S19	M12	T27	556	522	0.06	0.05
S19-M12-T21	S19	M12	T21	576	537	0.07	0.05
S19-M12-T20	S19	M12	T20	834	447	0.46	0.4
S19-M13-T27	S19	M13	T27	355	344	0.03	0.02
S19-M13-T33	S19	M13	T33	532	518	0.03	0.02
S19-M15-T14	S19	M15	T14	420	235	0.44	0.38
S19-M14-T10	S19	M14	T10	292	140	0.52	0.46
S16-M20-T21	S16	M20	T21	765	705	0.08	0.06
S19-M15-T13	S19	M15	T13	270	106	0.61	0.56
S19-M15-T12	S19	M15	T12	683	123	0.82	0.78
S19-M15-T10	S19	M15	T10	465	154	0.67	0.62
S19-M14-T33	S19	M14	T33	284	283	0	0
S19-M14-T29	S19	M14	T29	661	53	0.92	0.9
S19-M14-T27	S19	M14	T27	253	235	0.07	0.05
S19-M14-T21	S19	M14	T21	270	245	0.09	0.07
S19-M14-T20	S19	M14	T20	337	209	0.38	0.32
S19-M14-T18	S19	M14	T18	137	108	0.21	0.17
S19-M14-T17	S19	M14	T17	224	213	0.05	0.04
S19-M14-T16	S19	M14	T16	453	40	0.91	0.89
S19-M14-T15	S19	M14	T15	221	191	0.14	0.11
S19-M14-T14	S19	M14	T14	369	204	0.45	0.39
S19-M14-T13	S19	M14	T13	157	108	0.31	0.26
S18-M19-T18	S18	M19	T18	421	355	0.16	0.13
S19-M14-T12	S19	M14	T12	582	97	0.83	0.79
S18-M19-T16	S18	M19	T16	941	205	0.78	0.74
S18-M11-T15	S18	M11	T15	531	470	0.11	0.09
S18-M11-T29	S18	M11	T29	1397	105	0.92	0.9
S18-M11-T27	S18	M11	T27	425	406	0.04	0.03
S18-M11-T21	S18	M11	T21	586	524	0.11	0.09
S18-M11-T20	S18	M11	T20	450	349	0.22	0.18
S18-M11-T18	S18	M11	T18	333	292	0.12	0.1
S18-M11-T17	S18	M11	T17	422	408	0.03	0.02
S18-M11-T16	S18	M11	T16	943	144	0.85	0.82
S18-M11-T14	S18	M11	T14	636	484	0.24	0.2
S18-M13-T17	S18	M13	T17	488	456	0.07	0.05
S18-M11-T13	S18	M11	T13	578	220	0.62	0.57
S18-M11-T12	S18	M11	T12	1481	180	0.88	0.85
S18-M11-T10	S18	M11	T10	884	299	0.66	0.61
S18-M10-T33	S18	M10	T33	526	499	0.05	0.04
S18-M10-T29	S18	M10	T29	1656	122	0.93	0.91
S16-M20-T27	S16	M20	T27	476	454	0.05	0.04
S16-M20-T29	S16	M20	T29	1469	167	0.89	0.86
S18-M11-T33	S18	M11	T33	564	554	0.02	0.01
S18-M12-T10	S18	M12	T10	860	412	0.52	0.46
S18-M12-T12	S18	M12	T12	1280	327	0.74	0.69
S18-M12-T13	S18	M12	T13	896	370	0.59	0.53
S18-M13-T15	S18	M13	T15	519	440	0.15	0.12
S18-M13-T14	S18	M13	T14	776	416	0.46	0.4
S18-M13-T13	S18	M13	T13	327	176	0.46	0.4
S18-M13-T12	S18	M13	T12	581	413	0.29	0.24
S18-M13-T10	S18	M13	T10	561	303	0.46	0.4
S18-M12-T33	S18	M12	T33	744	713	0.04	0.03
S18-M12-T29	S18	M12	T29	1746	202	0.88	0.85
S18-M12-T27	S18	M12	T27	641	616	0.04	0.03
S18-M12-T21	S18	M12	T21	666	623	0.06	0.05
S18-M12-T20	S18	M12	T20	958	575	0.4	0.34
S18-M12-T18	S18	M12	T18	472	378	0.2	0.16
S18-M12-T17	S18	M12	T17	675	642	0.05	0.04
S18-M12-T16	S18	M12	T16	1409	199	0.86	0.83
S18-M12-T15	S18	M12	T15	610	521	0.15	0.12
S18-M12-T14	S18	M12	T14	886	612	0.31	0.26
S16-M20-T33	S16	M20	T33	867	840	0.03	0.02
S16-M21-T10	S16	M21	T10	1147	166	0.86	0.83
S16-M21-T12	S16	M21	T12	1258	329	0.74	0.69
S16-M22-T20	S16	M22	T20	859	537	0.37	0.32
S16-M22-T27	S16	M22	T27	702	677	0.04	0.03
S16-M22-T29	S16	M22	T29	1596	203	0.87	0.84
S16-M22-T33	S16	M22	T33	789	765	0.03	0.02
S18-M10-T10	S18	M10	T10	808	213	0.74	0.69
S18-M10-T12	S18	M10	T12	1072	230	0.79	0.75
S18-M10-T13	S18	M10	T13	460	218	0.53	0.47
S18-M10-T14	S18	M10	T14	592	425	0.28	0.23
S18-M10-T15	S18	M10	T15	469	411	0.12	0.1
S18-M10-T16	S18	M10	T16	1027	116	0.89	0.86
S18-M10-T17	S18	M10	T17	435	419	0.04	0.03
S18-M10-T18	S18	M10	T18	306	249	0.19	0.15
S18-M10-T20	S18	M10	T20	622	438	0.3	0.25
S18-M10-T21	S18	M10	T21	504	464	0.08	0.06
S18-M19-T15	S18	M19	T15	590	524	0.11	0.09
S18-M10-T27	S18	M10	T27	443	421	0.05	0.04
S16-M22-T21	S16	M22	T21	798	752	0.06	0.05
S16-M22-T18	S16	M22	T18	414	359	0.13	0.11
S16-M21-T13	S16	M21	T13	710	327	0.54	0.48
S16-M22-T17	S16	M22	T17	581	549	0.06	0.05
S16-M21-T14	S16	M21	T14	834	567	0.32	0.27
S16-M21-T15	S16	M21	T15	606	505	0.17	0.14
S16-M21-T16	S16	M21	T16	1291	165	0.87	0.84
S16-M21-T17	S16	M21	T17	604	570	0.06	0.05
S16-M21-T18	S16	M21	T18	433	380	0.12	0.1
S16-M21-T20	S16	M21	T20	749	487	0.35	0.3
S16-M21-T21	S16	M21	T21	782	726	0.07	0.05
S16-M21-T27	S16	M21	T27	573	542	0.05	0.04
S16-M21-T29	S16	M21	T29	910	243	0.73	0.68
S16-M21-T33	S16	M21	T33	642	624	0.03	0.02
S16-M22-T10	S16	M22	T10	1449	244	0.83	0.79
S16-M22-T12	S16	M22	T12	1764	301	0.83	0.79
S16-M22-T14	S16	M22	T14	968	603	0.38	0.32
S16-M22-T15	S16	M22	T15	601	527	0.12	0.1
S16-M22-T16	S16	M22	T16	1133	258	0.77	0.73
S18-M13-T16	S18	M13	T16	1182	113	0.9	0.87
S16-M22-T13	S16	M22	T13	880	276	0.69	0.64
S18-M13-T18	S18	M13	T18	309	260	0.16	0.13
S18-M17-T14	S18	M17	T14	765	460	0.4	0.34
S18-M17-T27	S18	M17	T27	450	427	0.05	0.04
S18-M17-T21	S18	M17	T21	521	479	0.08	0.06
S18-M17-T20	S18	M17	T20	672	462	0.31	0.26
S18-M17-T18	S18	M17	T18	413	330	0.2	0.16
S18-M17-T17	S18	M17	T17	478	459	0.04	0.03
S18-M17-T16	S18	M17	T16	1113	136	0.88	0.85
S18-M17-T15	S18	M17	T15	576	503	0.13	0.11
S18-M17-T13	S18	M17	T13	456	238	0.48	0.42
S18-M16-T17	S18	M16	T17	327	304	0.07	0.05
S18-M17-T12	S18	M17	T12	1240	253	0.8	0.76
S18-M17-T10	S18	M17	T10	956	358	0.63	0.58
S18-M16-T33	S18	M16	T33	346	335	0.03	0.02
S18-M16-T29	S18	M16	T29	735	122	0.83	0.79
S18-M16-T27	S18	M16	T27	240	224	0.07	0.05
S18-M16-T21	S18	M16	T21	348	336	0.03	0.02
S18-M16-T20	S18	M16	T20	344	257	0.25	0.21
S18-M17-T29	S18	M17	T29	1118	152	0.86	0.83
S18-M17-T33	S18	M17	T33	684	667	0.02	0.01
S18-M18-T10	S18	M18	T10	1028	412	0.6	0.54
S18-M18-T12	S18	M18	T12	1233	312	0.75	0.7
S18-M19-T14	S18	M19	T14	796	542	0.32	0.27
S18-M13-T20	S18	M13	T20	631	420	0.33	0.28
S18-M19-T12	S18	M19	T12	1245	290	0.77	0.73
S18-M19-T10	S18	M19	T10	623	474	0.24	0.2
S18-M18-T33	S18	M18	T33	701	680	0.03	0.02
S18-M18-T29	S18	M18	T29	1057	301	0.72	0.67
S18-M18-T27	S18	M18	T27	530	505	0.05	0.04
S18-M18-T21	S18	M18	T21	756	709	0.06	0.05
S18-M18-T20	S18	M18	T20	581	420	0.28	0.23
S18-M18-T18	S18	M18	T18	378	317	0.16	0.13
S18-M18-T17	S18	M18	T17	681	660	0.03	0.02
S18-M19-T13	S18	M19	T13	468	329	0.3	0.25
S18-M18-T15	S18	M18	T15	587	511	0.13	0.11
S18-M18-T14	S18	M18	T14	832	478	0.43	0.37
S18-M18-T13	S18	M18	T13	599	297	0.5	0.44
S18-M16-T18	S18	M16	T18	227	193	0.15	0.12
S18-M18-T16	S18	M18	T16	1244	181	0.85	0.82
S18-M16-T16	S18	M16	T16	387	134	0.65	0.59
S18-M14-T15	S18	M14	T15	306	259	0.15	0.12
S18-M14-T29	S18	M14	T29	588	47	0.92	0.9
S18-M14-T27	S18	M14	T27	232	222	0.04	0.03
S18-M14-T21	S18	M14	T21	355	333	0.06	0.05
S18-M14-T20	S18	M14	T20	336	221	0.34	0.29
S18-M14-T18	S18	M14	T18	177	157	0.11	0.09
S18-M14-T17	S18	M14	T17	211	199	0.06	0.05
S18-M14-T16	S18	M14	T16	496	56	0.89	0.86
S18-M14-T14	S18	M14	T14	295	167	0.43	0.37
S18-M15-T10	S18	M15	T10	605	234	0.61	0.56
S18-M14-T13	S18	M14	T13	211	144	0.32	0.27
S18-M14-T10	S18	M14	T10	321	144	0.55	0.49
S18-M13-T33	S18	M13	T33	492	473	0.04	0.03
S18-M13-T29	S18	M13	T29	1266	104	0.92	0.9
S18-M16-T15	S18	M16	T15	347	303	0.13	0.11
S18-M13-T27	S18	M13	T27	401	375	0.06	0.05
S18-M13-T21	S18	M13	T21	628	584	0.07	0.05
S18-M14-T33	S18	M14	T33	263	260	0.01	0.01
S18-M14-T12	S18	M14	T12	771	130	0.83	0.79
S18-M15-T12	S18	M15	T12	628	136	0.78	0.74
S18-M15-T21	S18	M15	T21	415	389	0.06	0.05
S18-M16-T12	S18	M16	T12	523	263	0.5	0.44
S18-M15-T13	S18	M15	T13	201	109	0.46	0.4
S18-M16-T13	S18	M16	T13	267	161	0.4	0.34
S18-M16-T14	S18	M16	T14	453	273	0.4	0.34
S18-M16-T10	S18	M16	T10	449	212	0.53	0.47
S18-M15-T29	S18	M15	T29	728	107	0.85	0.82
S18-M15-T27	S18	M15	T27	308	293	0.05	0.04
S18-M15-T33	S18	M15	T33	333	319	0.04	0.03
S18-M15-T20	S18	M15	T20	416	243	0.42	0.36
S18-M15-T18	S18	M15	T18	243	182	0.25	0.21
S18-M15-T17	S18	M15	T17	360	349	0.03	0.02
S18-M15-T14	S18	M15	T14	459	257	0.44	0.38
S18-M15-T16	S18	M15	T16	662	72	0.89	0.86
S18-M15-T15	S18	M15	T15	316	271	0.14	0.11
S20-M75-T10	S20	M75	T10	193	29	0.85	0.82
S20-M70-T10	S20	M70	T10	463	173	0.63	0.58
S20-M70-T29	S20	M70	T29	243	11	0.95	0.93
S20-M71-T16	S20	M71	T16	198	40	0.8	0.76
S20-M72-T10	S20	M72	T10	463	88	0.81	0.77
S20-M71-T29	S20	M71	T29	3163	310	0.9	0.87
S20-M74-T10	S20	M74	T10	660	93	0.86	0.83
S20-M73-T10	S20	M73	T10	133	39	0.71	0.66
S20-M73-T16	S20	M73	T16	229	38	0.83	0.79
S20-M69-T10	S20	M69	T10	199	28	0.86	0.83
S20-M69-T29	S20	M69	T29	224	27	0.88	0.85
S20-M66-T10	S20	M66	T10	522	53	0.9	0.87
S20-M68-T99	S20	M68	T99	604	86	0.86	0.83
S20-M68-T16	S20	M68	T16	428	42	0.9	0.87
S20-M68-T10	S20	M68	T10	565	101	0.82	0.78
S20-M66-T29	S20	M66	T29	1080	78	0.93	0.91
S20-M66-T16	S20	M66	T16	1082	163	0.85	0.82
S20-M65-T99	S20	M65	T99	396	83	0.79	0.75
S20-M64-T99	S20	M64	T99	132	93	0.3	0.25
S20-M63-T29	S20	M63	T29	1779	105	0.94	0.92
S20-M63-T16	S20	M63	T16	608	31	0.95	0.93
S20-M63-T10	S20	M63	T10	182	77	0.58	0.52
S20-M62-T29	S20	M62	T29	1886	134	0.93	0.91
S20-M75-T99	S20	M75	T99	174	21	0.88	0.85
S20-M62-T16	S20	M62	T16	292	21	0.93	0.91
S20-M75-T29	S20	M75	T29	269	35	0.87	0.84
S20-M85-T99	S20	M85	T99	1171	161	0.86	0.83
S20-M76-T10	S20	M76	T10	333	87	0.74	0.69
S20-M76-T16	S20	M76	T16	524	160	0.69	0.64
S20-M91-T16	S20	M91	T16	383	36	0.91	0.89
S20-M91-T10	S20	M91	T10	210	107	0.49	0.43
S20-M90-T29	S20	M90	T29	289	26	0.91	0.89
S20-M89-T29	S20	M89	T29	228	22	0.9	0.87
S20-M89-T16	S20	M89	T16	647	83	0.87	0.84
S20-M88-T29	S20	M88	T29	142	16	0.89	0.86
S20-M88-T16	S20	M88	T16	861	59	0.93	0.91
S20-M87-T16	S20	M87	T16	1115	89	0.92	0.9
S20-M87-T10	S20	M87	T10	511	91	0.82	0.78
S20-M86-T29	S20	M86	T29	672	54	0.92	0.9
S20-M85-T16	S20	M85	T16	706	68	0.9	0.87
S20-M84-T99	S20	M84	T99	238	96	0.6	0.54
S20-M83-T16	S20	M83	T16	697	180	0.74	0.69
S20-M82-T16	S20	M82	T16	295	67	0.77	0.73
S20-M82-T10	S20	M82	T10	379	102	0.73	0.68
S20-M81-T29	S20	M81	T29	788	124	0.84	0.8
S20-M81-T16	S20	M81	T16	276	44	0.84	0.8
S20-M80-T99	S20	M80	T99	105	21	0.8	0.76
S20-M80-T16	S20	M80	T16	168	10	0.94	0.92
S20-M79-T10	S20	M79	T10	152	60	0.61	0.56
S20-M78-T10	S20	M78	T10	839	132	0.84	0.8
S20-M77-T16	S20	M77	T16	822	79	0.9	0.87
S20-M76-T99	S20	M76	T99	276	103	0.63	0.58
S20-M62-T10	S20	M62	T10	184	84	0.54	0.48
S19-M89-T10	S19	M89	T10	201	35	0.83	0.79
S20-M61-T29	S20	M61	T29	515	61	0.88	0.85
S19-M85-T29	S19	M85	T29	109	24	0.78	0.74
S20-M20-T16	S20	M20	T16	1313	121	0.91	0.89
S20-M20-T10	S20	M20	T10	348	243	0.3	0.25
S19-M91-T10	S19	M91	T10	255	101	0.6	0.54
S19-M90-T16	S19	M90	T16	669	73	0.89	0.86
S19-M89-T16	S19	M89	T16	1341	153	0.89	0.86
S19-M88-T29	S19	M88	T29	1961	162	0.92	0.9
S19-M88-T10	S19	M88	T10	788	91	0.88	0.85
S19-M87-T99	S19	M87	T99	571	58	0.9	0.87
S19-M87-T29	S19	M87	T29	101	15	0.85	0.82
S19-M87-T16	S19	M87	T16	668	56	0.92	0.9
S19-M86-T16	S19	M86	T16	258	27	0.9	0.87
S19-M85-T16	S19	M85	T16	518	74	0.86	0.83
S20-M20-T99	S20	M20	T99	336	33	0.9	0.87
S19-M85-T10	S19	M85	T10	502	56	0.89	0.86
S19-M84-T16	S19	M84	T16	445	162	0.64	0.59
S19-M82-T99	S19	M82	T99	204	27	0.87	0.84
S19-M82-T16	S19	M82	T16	423	88	0.79	0.75
S19-M82-T10	S19	M82	T10	133	36	0.73	0.68
S19-M81-T99	S19	M81	T99	1599	288	0.82	0.78
S19-M81-T29	S19	M81	T29	558	75	0.87	0.84
S19-M80-T29	S19	M80	T29	523	28	0.95	0.93
S19-M80-T10	S19	M80	T10	101	19	0.81	0.77
S19-M79-T99	S19	M79	T99	781	141	0.82	0.78
S21-M21-T16	S21	M21	T16	1029	119	0.88	0.85
S20-M20-T29	S20	M20	T29	305	51	0.83	0.79
S20-M21-T10	S20	M21	T10	229	30	0.87	0.84
S20-M61-T16	S20	M61	T16	271	14	0.95	0.93
S20-M54-T29	S20	M54	T29	566	57	0.9	0.87
S20-M60-T10	S20	M60	T10	1028	198	0.81	0.77
S20-M59-T29	S20	M59	T29	935	176	0.81	0.77
S20-M59-T16	S20	M59	T16	372	34	0.91	0.89
S20-M58-T29	S20	M58	T29	193	17	0.91	0.89
S20-M58-T16	S20	M58	T16	219	14	0.94	0.92
S20-M58-T10	S20	M58	T10	294	97	0.67	0.62
S20-M57-T99	S20	M57	T99	1730	162	0.91	0.89
S20-M57-T16	S20	M57	T16	95	7	0.93	0.91
S20-M56-T16	S20	M56	T16	122	10	0.92	0.9
S20-M55-T16	S20	M55	T16	1249	121	0.9	0.87
S20-M54-T99	S20	M54	T99	147	45	0.69	0.64
S20-M53-T99	S20	M53	T99	187	25	0.87	0.84
S20-M21-T16	S20	M21	T16	312	21	0.93	0.91
S20-M53-T29	S20	M53	T29	287	27	0.91	0.89
S20-M53-T10	S20	M53	T10	647	174	0.73	0.68
S20-M52-T29	S20	M52	T29	232	22	0.91	0.89
S20-M52-T10	S20	M52	T10	363	237	0.35	0.3
S20-M51-T29	S20	M51	T29	350	39	0.89	0.86
S20-M51-T16	S20	M51	T16	179	20	0.89	0.86
S20-M50-T16	S20	M50	T16	1170	91	0.92	0.9
S20-M50-T10	S20	M50	T10	621	184	0.7	0.65
S20-M22-T29	S20	M22	T29	190	23	0.88	0.85
S20-M22-T10	S20	M22	T10	548	130	0.76	0.72
S20-M21-T29	S20	M21	T29	135	68	0.5	0.44
S21-M21-T10	S21	M21	T10	275	64	0.77	0.73
S22-M58-T10	S22	M58	T10	104	31	0.7	0.65
S21-M21-T29	S21	M21	T29	119	18	0.85	0.82
S22-M54-T29	S22	M54	T29	1433	138	0.9	0.87
S22-M66-T16	S22	M66	T16	216	63	0.71	0.66
S22-M63-T16	S22	M63	T16	841	76	0.91	0.89
S22-M62-T16	S22	M62	T16	102	10	0.9	0.87
S22-M61-T29	S22	M61	T29	1155	71	0.94	0.92
S22-M60-T10	S22	M60	T10	432	137	0.68	0.63
S22-M59-T10	S22	M59	T10	254	73	0.71	0.66
S22-M58-T16	S22	M58	T16	184	16	0.91	0.89
S19-M79-T16	S19	M79	T16	245	54	0.78	0.74
S22-M57-T10	S22	M57	T10	945	361	0.62	0.57
S22-M56-T29	S22	M56	T29	792	127	0.84	0.8
S22-M55-T99	S22	M55	T99	337	70	0.79	0.75
S22-M53-T16	S22	M53	T16	172	60	0.65	0.59
S22-M66-T99	S22	M66	T99	334	32	0.9	0.87
S22-M52-T16	S22	M52	T16	153	37	0.76	0.72
S22-M51-T99	S22	M51	T99	510	125	0.75	0.7
S22-M51-T10	S22	M51	T10	114	28	0.75	0.7
S22-M22-T29	S22	M22	T29	960	138	0.86	0.83
S22-M22-T16	S22	M22	T16	380	66	0.83	0.79
S22-M22-T10	S22	M22	T10	102	28	0.73	0.68
S22-M21-T99	S22	M21	T99	149	25	0.83	0.79
S22-M21-T29	S22	M21	T29	161	48	0.7	0.65
S22-M21-T10	S22	M21	T10	474	106	0.78	0.74
S21-M89-T29	S21	M89	T29	268	22	0.92	0.9
S21-M88-T29	S21	M88	T29	1061	78	0.93	0.91
S22-M66-T29	S22	M66	T29	555	39	0.93	0.91
S22-M67-T16	S22	M67	T16	154	19	0.88	0.85
S21-M22-T10	S21	M22	T10	612	131	0.79	0.75
S22-M80-T16	S22	M80	T16	426	49	0.88	0.85
S22-M91-T16	S22	M91	T16	284	28	0.9	0.87
S22-M89-T10	S22	M89	T10	116	36	0.69	0.64
S22-M88-T16	S22	M88	T16	164	11	0.93	0.91
S22-M87-T29	S22	M87	T29	229	27	0.88	0.85
S22-M87-T10	S22	M87	T10	146	34	0.77	0.73
S22-M85-T10	S22	M85	T10	178	22	0.88	0.85
S22-M84-T16	S22	M84	T16	116	14	0.88	0.85
S22-M83-T10	S22	M83	T10	411	119	0.71	0.66
S22-M82-T16	S22	M82	T16	325	71	0.78	0.74
S22-M81-T29	S22	M81	T29	287	63	0.78	0.74
S22-M81-T16	S22	M81	T16	331	52	0.84	0.8
S22-M80-T10	S22	M80	T10	531	114	0.79	0.75
S22-M68-T29	S22	M68	T29	599	55	0.91	0.89
S22-M78-T16	S22	M78	T16	304	36	0.88	0.85
S22-M77-T16	S22	M77	T16	487	67	0.86	0.83
S22-M76-T16	S22	M76	T16	117	30	0.74	0.69
S22-M75-T16	S22	M75	T16	107	26	0.76	0.72
S22-M74-T29	S22	M74	T29	402	20	0.95	0.93
S22-M74-T16	S22	M74	T16	914	122	0.87	0.84
S22-M74-T10	S22	M74	T10	161	40	0.75	0.7
S22-M73-T29	S22	M73	T29	1485	135	0.91	0.89
S22-M72-T99	S22	M72	T99	199	32	0.84	0.8
S22-M72-T10	S22	M72	T10	101	12	0.88	0.85
S22-M70-T29	S22	M70	T29	710	61	0.91	0.89
S21-M87-T99	S21	M87	T99	1017	115	0.89	0.86
S21-M87-T29	S21	M87	T29	411	34	0.92	0.9
S21-M87-T16	S21	M87	T16	1172	117	0.9	0.87
S21-M58-T29	S21	M58	T29	1486	109	0.93	0.91
S21-M66-T29	S21	M66	T29	867	58	0.93	0.91
S21-M66-T16	S21	M66	T16	466	41	0.91	0.89
S21-M65-T29	S21	M65	T29	736	76	0.9	0.87
S21-M64-T29	S21	M64	T29	505	71	0.86	0.83
S21-M64-T16	S21	M64	T16	141	30	0.79	0.75
S21-M63-T16	S21	M63	T16	766	82	0.89	0.86
S21-M61-T16	S21	M61	T16	712	61	0.91	0.89
S21-M60-T99	S21	M60	T99	190	79	0.58	0.52
S21-M60-T16	S21	M60	T16	394	63	0.84	0.8
S21-M60-T10	S21	M60	T10	513	107	0.79	0.75
S21-M59-T16	S21	M59	T16	724	120	0.83	0.79
[truncated: 3,224 more rows]
