# Supplementary material for: Massively parallel characterization of engineered transcript isoforms using direct RNA sequencing
Source: Nat Commun. 2022 Jan 21;13:434. doi: 10.1038/s41467-022-28074-5 (PMC8783025; doi:10.1038/s41467-022-28074-5)
Supplement: Supplementary file 6 — Source Data [file 41467_2022_28074_MOESM6_ESM.zip]

Archive with 51 entries (48 files):
- Source Data/
- Source Data/.DS_Store
- __MACOSX/Source Data/._.DS_Store
- Source Data/SI/
- __MACOSX/Source Data/._SI
- Source Data/maintext/
- __MACOSX/Source Data/._maintext
- Source Data/SI/figure-S6abc.tsv
- __MACOSX/Source Data/SI/._figure-S6abc.tsv
- Source Data/SI/figure-S1abc.csv
- __MACOSX/Source Data/SI/._figure-S1abc.csv
- Source Data/SI/figure-S9.csv
- __MACOSX/Source Data/SI/._figure-S9.csv
- Source Data/SI/figure-S8a.csv
- __MACOSX/Source Data/SI/._figure-S8a.csv
- Source Data/SI/figure-S8c.csv
- __MACOSX/Source Data/SI/._figure-S8c.csv
- Source Data/SI/figure-S8b.csv
- __MACOSX/Source Data/SI/._figure-S8b.csv
- Source Data/SI/figure-S6d.csv
- __MACOSX/Source Data/SI/._figure-S6d.csv
- Source Data/SI/figure-S7a.csv
- __MACOSX/Source Data/SI/._figure-S7a.csv
- Source Data/SI/figure-S5.csv
- __MACOSX/Source Data/SI/._figure-S5.csv
- Source Data/SI/figure-S7b.csv
- __MACOSX/Source Data/SI/._figure-S7b.csv
- Source Data/SI/figure-S4.csv
- __MACOSX/Source Data/SI/._figure-S4.csv
- Source Data/SI/figure-S3ab.tsv
- __MACOSX/Source Data/SI/._figure-S3ab.tsv
- Source Data/SI/figure-S1d.csv
- __MACOSX/Source Data/SI/._figure-S1d.csv
- Source Data/maintext/figure-6ab.tsv
- __MACOSX/Source Data/maintext/._figure-6ab.tsv
- Source Data/maintext/.DS_Store
- __MACOSX/Source Data/maintext/._.DS_Store
- Source Data/maintext/figure-5cf.csv
- __MACOSX/Source Data/maintext/._figure-5cf.csv
- Source Data/maintext/figure-2c.csv
- __MACOSX/Source Data/maintext/._figure-2c.csv
- Source Data/maintext/figure-2a.tsv
- __MACOSX/Source Data/maintext/._figure-2a.tsv
- Source Data/maintext/figure-4bcd.csv
- __MACOSX/Source Data/maintext/._figure-4bcd.csv
- Source Data/maintext/figure-5d.tsv
- __MACOSX/Source Data/maintext/._figure-5d.tsv
- Source Data/maintext/figure-6c.csv
- __MACOSX/Source Data/maintext/._figure-6c.csv
- Source Data/maintext/figure-3bcdef.csv
- __MACOSX/Source Data/maintext/._figure-3bcdef.csv
