# Supplementary material for: Massively parallel characterization of engineered transcript isoforms using direct RNA sequencing
Source: Nat Commun. 2022 Jan 21;13:434. doi: 10.1038/s41467-022-28074-5 (PMC8783025; doi:10.1038/s41467-022-28074-5)
Supplement: Supplementary file 6 — Source Data [file 41467_2022_28074_MOESM6_ESM.zip › Source Data/SI/figure-S6abc.tsv]

::::::::::::::
collated/C10-I10-T33.d.dna.d
::::::::::::::
C10-I10-T33	0	207
C10-I10-T33	1	223
C10-I10-T33	2	228
C10-I10-T33	3	243
C10-I10-T33	4	264
C10-I10-T33	5	269
C10-I10-T33	6	285
C10-I10-T33	7	287
C10-I10-T33	8	288
C10-I10-T33	9	294
C10-I10-T33	10	298
C10-I10-T33	11	298
C10-I10-T33	12	299
C10-I10-T33	13	302
C10-I10-T33	14	302
C10-I10-T33	15	302
C10-I10-T33	16	304
C10-I10-T33	17	304
C10-I10-T33	18	305
C10-I10-T33	19	306
C10-I10-T33	20	306
C10-I10-T33	21	306
C10-I10-T33	22	306
C10-I10-T33	23	307
C10-I10-T33	24	307
C10-I10-T33	25	307
C10-I10-T33	26	307
C10-I10-T33	27	307
C10-I10-T33	28	307
C10-I10-T33	29	309
C10-I10-T33	30	309
C10-I10-T33	31	309
C10-I10-T33	32	309
C10-I10-T33	33	310
C10-I10-T33	34	311
C10-I10-T33	35	313
C10-I10-T33	36	313
C10-I10-T33	37	313
C10-I10-T33	38	313
C10-I10-T33	39	313
C10-I10-T33	40	313
C10-I10-T33	41	313
C10-I10-T33	42	313
C10-I10-T33	43	313
C10-I10-T33	44	314
C10-I10-T33	45	315
C10-I10-T33	46	315
C10-I10-T33	47	316
C10-I10-T33	48	317
C10-I10-T33	49	317
C10-I10-T33	50	318
C10-I10-T33	51	320
C10-I10-T33	52	321
C10-I10-T33	53	321
C10-I10-T33	54	321
C10-I10-T33	55	321
C10-I10-T33	56	321
C10-I10-T33	57	321
C10-I10-T33	58	321
C10-I10-T33	59	322
C10-I10-T33	60	322
C10-I10-T33	61	322
C10-I10-T33	62	322
C10-I10-T33	63	322
C10-I10-T33	64	322
C10-I10-T33	65	322
C10-I10-T33	66	322
C10-I10-T33	67	322
C10-I10-T33	68	323
C10-I10-T33	69	322
C10-I10-T33	70	322
C10-I10-T33	71	322
C10-I10-T33	72	322
C10-I10-T33	73	322
C10-I10-T33	74	322
C10-I10-T33	75	322
C10-I10-T33	76	322
C10-I10-T33	77	322
C10-I10-T33	78	322
C10-I10-T33	79	322
C10-I10-T33	80	322
C10-I10-T33	81	323
C10-I10-T33	82	323
C10-I10-T33	83	323
C10-I10-T33	84	321
C10-I10-T33	85	321
C10-I10-T33	86	321
C10-I10-T33	87	322
C10-I10-T33	88	322
C10-I10-T33	89	322
C10-I10-T33	90	322
C10-I10-T33	91	323
C10-I10-T33	92	323
C10-I10-T33	93	323
C10-I10-T33	94	323
C10-I10-T33	95	323
C10-I10-T33	96	324
C10-I10-T33	97	324
C10-I10-T33	98	325
C10-I10-T33	99	325
C10-I10-T33	100	325
C10-I10-T33	101	325
C10-I10-T33	102	325
C10-I10-T33	103	325
C10-I10-T33	104	325
C10-I10-T33	105	326
C10-I10-T33	106	326
C10-I10-T33	107	325
C10-I10-T33	108	325
C10-I10-T33	109	325
C10-I10-T33	110	325
C10-I10-T33	111	325
C10-I10-T33	112	325
C10-I10-T33	113	326
C10-I10-T33	114	326
C10-I10-T33	115	324
C10-I10-T33	116	324
C10-I10-T33	117	324
C10-I10-T33	118	324
C10-I10-T33	119	325
C10-I10-T33	120	325
C10-I10-T33	121	325
C10-I10-T33	122	325
C10-I10-T33	123	325
C10-I10-T33	124	325
C10-I10-T33	125	325
C10-I10-T33	126	325
C10-I10-T33	127	325
C10-I10-T33	128	327
C10-I10-T33	129	327
C10-I10-T33	130	327
C10-I10-T33	131	327
C10-I10-T33	132	327
C10-I10-T33	133	327
C10-I10-T33	134	327
C10-I10-T33	135	327
C10-I10-T33	136	327
C10-I10-T33	137	327
C10-I10-T33	138	327
C10-I10-T33	139	327
C10-I10-T33	140	326
C10-I10-T33	141	326
C10-I10-T33	142	326
C10-I10-T33	143	326
C10-I10-T33	144	326
C10-I10-T33	145	326
C10-I10-T33	146	326
C10-I10-T33	147	326
C10-I10-T33	148	325
C10-I10-T33	149	324
C10-I10-T33	150	324
C10-I10-T33	151	324
C10-I10-T33	152	325
C10-I10-T33	153	325
C10-I10-T33	154	325
C10-I10-T33	155	325
C10-I10-T33	156	325
C10-I10-T33	157	325
C10-I10-T33	158	325
C10-I10-T33	159	325
C10-I10-T33	160	325
C10-I10-T33	161	326
C10-I10-T33	162	326
C10-I10-T33	163	326
C10-I10-T33	164	326
C10-I10-T33	165	326
C10-I10-T33	166	326
C10-I10-T33	167	326
C10-I10-T33	168	326
C10-I10-T33	169	326
C10-I10-T33	170	326
C10-I10-T33	171	326
C10-I10-T33	172	326
C10-I10-T33	173	325
C10-I10-T33	174	325
C10-I10-T33	175	325
C10-I10-T33	176	325
C10-I10-T33	177	325
C10-I10-T33	178	325
C10-I10-T33	179	326
C10-I10-T33	180	326
C10-I10-T33	181	325
C10-I10-T33	182	325
C10-I10-T33	183	325
C10-I10-T33	184	325
C10-I10-T33	185	326
C10-I10-T33	186	326
C10-I10-T33	187	326
C10-I10-T33	188	326
C10-I10-T33	189	326
C10-I10-T33	190	326
C10-I10-T33	191	325
C10-I10-T33	192	325
C10-I10-T33	193	326
C10-I10-T33	194	326
C10-I10-T33	195	326
C10-I10-T33	196	326
C10-I10-T33	197	326
C10-I10-T33	198	326
C10-I10-T33	199	325
C10-I10-T33	200	325
C10-I10-T33	201	326
C10-I10-T33	202	326
C10-I10-T33	203	326
C10-I10-T33	204	327
C10-I10-T33	205	327
C10-I10-T33	206	328
C10-I10-T33	207	328
C10-I10-T33	208	328
C10-I10-T33	209	328
C10-I10-T33	210	328
C10-I10-T33	211	328
C10-I10-T33	212	329
C10-I10-T33	213	329
C10-I10-T33	214	329
C10-I10-T33	215	329
C10-I10-T33	216	329
C10-I10-T33	217	329
C10-I10-T33	218	329
C10-I10-T33	219	329
C10-I10-T33	220	329
C10-I10-T33	221	329
C10-I10-T33	222	329
C10-I10-T33	223	329
C10-I10-T33	224	329
C10-I10-T33	225	329
C10-I10-T33	226	329
C10-I10-T33	227	329
C10-I10-T33	228	328
C10-I10-T33	229	328
C10-I10-T33	230	328
C10-I10-T33	231	327
C10-I10-T33	232	327
C10-I10-T33	233	327
C10-I10-T33	234	327
C10-I10-T33	235	327
C10-I10-T33	236	327
C10-I10-T33	237	327
C10-I10-T33	238	327
C10-I10-T33	239	327
C10-I10-T33	240	327
C10-I10-T33	241	327
C10-I10-T33	242	327
C10-I10-T33	243	327
C10-I10-T33	244	329
C10-I10-T33	245	329
C10-I10-T33	246	329
C10-I10-T33	247	329
C10-I10-T33	248	329
C10-I10-T33	249	329
C10-I10-T33	250	329
C10-I10-T33	251	329
C10-I10-T33	252	329
C10-I10-T33	253	329
C10-I10-T33	254	329
C10-I10-T33	255	329
C10-I10-T33	256	328
C10-I10-T33	257	328
C10-I10-T33	258	328
C10-I10-T33	259	328
C10-I10-T33	260	328
C10-I10-T33	261	327
C10-I10-T33	262	327
C10-I10-T33	263	326
C10-I10-T33	264	326
C10-I10-T33	265	326
C10-I10-T33	266	326
C10-I10-T33	267	326
C10-I10-T33	268	326
C10-I10-T33	269	326
C10-I10-T33	270	326
C10-I10-T33	271	326
C10-I10-T33	272	326
C10-I10-T33	273	326
C10-I10-T33	274	326
C10-I10-T33	275	326
C10-I10-T33	276	326
C10-I10-T33	277	327
C10-I10-T33	278	328
C10-I10-T33	279	327
C10-I10-T33	280	327
C10-I10-T33	281	327
C10-I10-T33	282	326
C10-I10-T33	283	326
C10-I10-T33	284	326
C10-I10-T33	285	326
C10-I10-T33	286	326
C10-I10-T33	287	326
C10-I10-T33	288	326
C10-I10-T33	289	326
C10-I10-T33	290	326
C10-I10-T33	291	326
C10-I10-T33	292	326
C10-I10-T33	293	326
C10-I10-T33	294	326
C10-I10-T33	295	325
C10-I10-T33	296	325
C10-I10-T33	297	325
C10-I10-T33	298	325
C10-I10-T33	299	325
C10-I10-T33	300	325
C10-I10-T33	301	325
C10-I10-T33	302	325
C10-I10-T33	303	325
C10-I10-T33	304	324
C10-I10-T33	305	324
C10-I10-T33	306	324
C10-I10-T33	307	325
C10-I10-T33	308	327
C10-I10-T33	309	327
C10-I10-T33	310	327
C10-I10-T33	311	327
C10-I10-T33	312	327
C10-I10-T33	313	327
C10-I10-T33	314	327
C10-I10-T33	315	327
C10-I10-T33	316	327
C10-I10-T33	317	327
C10-I10-T33	318	327
C10-I10-T33	319	328
C10-I10-T33	320	328
C10-I10-T33	321	328
C10-I10-T33	322	328
C10-I10-T33	323	328
C10-I10-T33	324	328
C10-I10-T33	325	328
C10-I10-T33	326	329
C10-I10-T33	327	329
C10-I10-T33	328	329
C10-I10-T33	329	329
C10-I10-T33	330	329
C10-I10-T33	331	329
C10-I10-T33	332	329
C10-I10-T33	333	329
C10-I10-T33	334	329
C10-I10-T33	335	330
C10-I10-T33	336	330
C10-I10-T33	337	329
C10-I10-T33	338	329
C10-I10-T33	339	329
C10-I10-T33	340	329
C10-I10-T33	341	329
C10-I10-T33	342	329
C10-I10-T33	343	329
C10-I10-T33	344	329
C10-I10-T33	345	329
C10-I10-T33	346	329
C10-I10-T33	347	329
C10-I10-T33	348	329
C10-I10-T33	349	329
C10-I10-T33	350	329
C10-I10-T33	351	329
C10-I10-T33	352	329
C10-I10-T33	353	329
C10-I10-T33	354	329
C10-I10-T33	355	329
C10-I10-T33	356	329
C10-I10-T33	357	329
C10-I10-T33	358	329
C10-I10-T33	359	329
C10-I10-T33	360	329
C10-I10-T33	361	329
C10-I10-T33	362	329
C10-I10-T33	363	329
C10-I10-T33	364	329
C10-I10-T33	365	329
C10-I10-T33	366	329
C10-I10-T33	367	329
C10-I10-T33	368	330
C10-I10-T33	369	330
C10-I10-T33	370	330
C10-I10-T33	371	330
C10-I10-T33	372	330
C10-I10-T33	373	330
C10-I10-T33	374	330
C10-I10-T33	375	330
C10-I10-T33	376	330
C10-I10-T33	377	330
C10-I10-T33	378	330
C10-I10-T33	379	330
C10-I10-T33	380	330
C10-I10-T33	381	330
C10-I10-T33	382	330
C10-I10-T33	383	330
C10-I10-T33	384	330
C10-I10-T33	385	330
C10-I10-T33	386	330
C10-I10-T33	387	330
C10-I10-T33	388	329
C10-I10-T33	389	329
C10-I10-T33	390	329
C10-I10-T33	391	329
C10-I10-T33	392	329
C10-I10-T33	393	329
C10-I10-T33	394	329
C10-I10-T33	395	329
C10-I10-T33	396	329
C10-I10-T33	397	329
C10-I10-T33	398	329
C10-I10-T33	399	329
C10-I10-T33	400	329
C10-I10-T33	401	329
C10-I10-T33	402	329
C10-I10-T33	403	329
C10-I10-T33	404	329
C10-I10-T33	405	329
C10-I10-T33	406	329
C10-I10-T33	407	329
C10-I10-T33	408	328
C10-I10-T33	409	327
C10-I10-T33	410	327
C10-I10-T33	411	328
C10-I10-T33	412	328
C10-I10-T33	413	328
C10-I10-T33	414	328
C10-I10-T33	415	328
C10-I10-T33	416	329
C10-I10-T33	417	329
C10-I10-T33	418	329
C10-I10-T33	419	329
C10-I10-T33	420	329
C10-I10-T33	421	328
C10-I10-T33	422	327
C10-I10-T33	423	327
C10-I10-T33	424	329
C10-I10-T33	425	329
C10-I10-T33	426	329
C10-I10-T33	427	329
C10-I10-T33	428	329
C10-I10-T33	429	329
C10-I10-T33	430	328
C10-I10-T33	431	328
C10-I10-T33	432	328
C10-I10-T33	433	328
C10-I10-T33	434	329
C10-I10-T33	435	329
C10-I10-T33	436	329
C10-I10-T33	437	329
C10-I10-T33	438	330
C10-I10-T33	439	330
C10-I10-T33	440	330
C10-I10-T33	441	330
C10-I10-T33	442	330
C10-I10-T33	443	330
C10-I10-T33	444	331
C10-I10-T33	445	331
C10-I10-T33	446	331
C10-I10-T33	447	331
C10-I10-T33	448	331
C10-I10-T33	449	332
C10-I10-T33	450	332
C10-I10-T33	451	332
C10-I10-T33	452	332
C10-I10-T33	453	332
C10-I10-T33	454	332
C10-I10-T33	455	332
C10-I10-T33	456	332
C10-I10-T33	457	332
C10-I10-T33	458	332
C10-I10-T33	459	332
C10-I10-T33	460	331
C10-I10-T33	461	331
C10-I10-T33	462	331
C10-I10-T33	463	331
C10-I10-T33	464	331
C10-I10-T33	465	332
C10-I10-T33	466	332
C10-I10-T33	467	330
C10-I10-T33	468	328
C10-I10-T33	469	328
C10-I10-T33	470	328
C10-I10-T33	471	328
C10-I10-T33	472	328
C10-I10-T33	473	328
C10-I10-T33	474	328
C10-I10-T33	475	328
C10-I10-T33	476	328
C10-I10-T33	477	328
C10-I10-T33	478	328
C10-I10-T33	479	328
C10-I10-T33	480	328
C10-I10-T33	481	328
C10-I10-T33	482	329
C10-I10-T33	483	328
C10-I10-T33	484	328
C10-I10-T33	485	328
C10-I10-T33	486	328
C10-I10-T33	487	328
C10-I10-T33	488	329
C10-I10-T33	489	329
C10-I10-T33	490	329
C10-I10-T33	491	329
C10-I10-T33	492	329
C10-I10-T33	493	329
C10-I10-T33	494	331
C10-I10-T33	495	332
C10-I10-T33	496	332
C10-I10-T33	497	330
C10-I10-T33	498	330
C10-I10-T33	499	331
C10-I10-T33	500	331
C10-I10-T33	501	331
C10-I10-T33	502	332
C10-I10-T33	503	332
C10-I10-T33	504	332
C10-I10-T33	505	332
C10-I10-T33	506	332
C10-I10-T33	507	332
C10-I10-T33	508	333
C10-I10-T33	509	334
C10-I10-T33	510	334
C10-I10-T33	511	335
C10-I10-T33	512	335
C10-I10-T33	513	334
C10-I10-T33	514	334
C10-I10-T33	515	334
C10-I10-T33	516	334
C10-I10-T33	517	334
C10-I10-T33	518	334
C10-I10-T33	519	334
C10-I10-T33	520	334
C10-I10-T33	521	335
C10-I10-T33	522	335
C10-I10-T33	523	333
C10-I10-T33	524	334
C10-I10-T33	525	334
C10-I10-T33	526	334
C10-I10-T33	527	334
C10-I10-T33	528	335
C10-I10-T33	529	335
C10-I10-T33	530	335
C10-I10-T33	531	335
C10-I10-T33	532	336
C10-I10-T33	533	336
C10-I10-T33	534	336
C10-I10-T33	535	337
C10-I10-T33	536	337
C10-I10-T33	537	337
C10-I10-T33	538	337
C10-I10-T33	539	337
C10-I10-T33	540	337
C10-I10-T33	541	337
C10-I10-T33	542	337
C10-I10-T33	543	337
C10-I10-T33	544	337
C10-I10-T33	545	337
C10-I10-T33	546	337
C10-I10-T33	547	337
C10-I10-T33	548	337
C10-I10-T33	549	337
C10-I10-T33	550	337
C10-I10-T33	551	337
C10-I10-T33	552	337
C10-I10-T33	553	337
C10-I10-T33	554	337
C10-I10-T33	555	337
C10-I10-T33	556	337
C10-I10-T33	557	337
C10-I10-T33	558	337
C10-I10-T33	559	337
C10-I10-T33	560	336
C10-I10-T33	561	336
C10-I10-T33	562	336
C10-I10-T33	563	336
C10-I10-T33	564	336
C10-I10-T33	565	335
C10-I10-T33	566	335
C10-I10-T33	567	335
C10-I10-T33	568	335
C10-I10-T33	569	335
C10-I10-T33	570	335
C10-I10-T33	571	335
C10-I10-T33	572	336
C10-I10-T33	573	337
C10-I10-T33	574	337
C10-I10-T33	575	337
C10-I10-T33	576	337
C10-I10-T33	577	337
C10-I10-T33	578	337
C10-I10-T33	579	337
C10-I10-T33	580	337
C10-I10-T33	581	337
C10-I10-T33	582	337
C10-I10-T33	583	337
C10-I10-T33	584	337
C10-I10-T33	585	337
C10-I10-T33	586	337
C10-I10-T33	587	337
C10-I10-T33	588	336
C10-I10-T33	589	336
C10-I10-T33	590	336
C10-I10-T33	591	336
C10-I10-T33	592	336
C10-I10-T33	593	336
C10-I10-T33	594	337
C10-I10-T33	595	337
C10-I10-T33	596	338
C10-I10-T33	597	338
C10-I10-T33	598	338
C10-I10-T33	599	338
C10-I10-T33	600	338
C10-I10-T33	601	339
C10-I10-T33	602	339
C10-I10-T33	603	338
C10-I10-T33	604	339
C10-I10-T33	605	339
C10-I10-T33	606	339
C10-I10-T33	607	339
C10-I10-T33	608	339
C10-I10-T33	609	339
C10-I10-T33	610	339
C10-I10-T33	611	339
C10-I10-T33	612	339
C10-I10-T33	613	339
C10-I10-T33	614	339
C10-I10-T33	615	339
C10-I10-T33	616	338
C10-I10-T33	617	338
C10-I10-T33	618	339
C10-I10-T33	619	339
C10-I10-T33	620	339
C10-I10-T33	621	339
C10-I10-T33	622	339
C10-I10-T33	623	339
C10-I10-T33	624	339
C10-I10-T33	625	339
C10-I10-T33	626	338
C10-I10-T33	627	338
C10-I10-T33	628	338
C10-I10-T33	629	338
C10-I10-T33	630	338
C10-I10-T33	631	338
C10-I10-T33	632	338
C10-I10-T33	633	338
C10-I10-T33	634	338
C10-I10-T33	635	338
C10-I10-T33	636	338
C10-I10-T33	637	338
C10-I10-T33	638	338
C10-I10-T33	639	340
C10-I10-T33	640	340
C10-I10-T33	641	340
C10-I10-T33	642	340
C10-I10-T33	643	340
C10-I10-T33	644	340
C10-I10-T33	645	341
C10-I10-T33	646	341
C10-I10-T33	647	341
C10-I10-T33	648	341
C10-I10-T33	649	342
C10-I10-T33	650	342
C10-I10-T33	651	342
C10-I10-T33	652	342
C10-I10-T33	653	343
C10-I10-T33	654	343
C10-I10-T33	655	343
C10-I10-T33	656	343
C10-I10-T33	657	343
C10-I10-T33	658	343
C10-I10-T33	659	343
C10-I10-T33	660	343
C10-I10-T33	661	343
C10-I10-T33	662	343
C10-I10-T33	663	341
C10-I10-T33	664	341
C10-I10-T33	665	341
C10-I10-T33	666	341
C10-I10-T33	667	341
C10-I10-T33	668	341
C10-I10-T33	669	341
C10-I10-T33	670	341
C10-I10-T33	671	341
C10-I10-T33	672	340
C10-I10-T33	673	340
C10-I10-T33	674	340
C10-I10-T33	675	340
C10-I10-T33	676	340
C10-I10-T33	677	340
C10-I10-T33	678	342
C10-I10-T33	679	342
C10-I10-T33	680	342
C10-I10-T33	681	342
C10-I10-T33	682	342
C10-I10-T33	683	342
C10-I10-T33	684	341
C10-I10-T33	685	341
C10-I10-T33	686	341
C10-I10-T33	687	341
C10-I10-T33	688	341
C10-I10-T33	689	341
C10-I10-T33	690	341
C10-I10-T33	691	341
C10-I10-T33	692	341
C10-I10-T33	693	341
C10-I10-T33	694	341
C10-I10-T33	695	342
C10-I10-T33	696	342
C10-I10-T33	697	342
C10-I10-T33	698	342
C10-I10-T33	699	341
C10-I10-T33	700	342
C10-I10-T33	701	342
C10-I10-T33	702	342
C10-I10-T33	703	343
C10-I10-T33	704	343
C10-I10-T33	705	343
C10-I10-T33	706	343
C10-I10-T33	707	343
C10-I10-T33	708	343
C10-I10-T33	709	343
C10-I10-T33	710	343
C10-I10-T33	711	343
C10-I10-T33	712	344
C10-I10-T33	713	344
C10-I10-T33	714	344
C10-I10-T33	715	344
C10-I10-T33	716	344
C10-I10-T33	717	344
C10-I10-T33	718	344
C10-I10-T33	719	344
C10-I10-T33	720	344
C10-I10-T33	721	344
C10-I10-T33	722	344
C10-I10-T33	723	344
C10-I10-T33	724	344
C10-I10-T33	725	344
C10-I10-T33	726	344
C10-I10-T33	727	344
C10-I10-T33	728	344
C10-I10-T33	729	344
C10-I10-T33	730	344
C10-I10-T33	731	344
C10-I10-T33	732	344
C10-I10-T33	733	344
C10-I10-T33	734	343
C10-I10-T33	735	343
C10-I10-T33	736	343
C10-I10-T33	737	343
C10-I10-T33	738	342
C10-I10-T33	739	342
C10-I10-T33	740	342
C10-I10-T33	741	342
C10-I10-T33	742	342
C10-I10-T33	743	341
C10-I10-T33	744	341
C10-I10-T33	745	341
C10-I10-T33	746	341
C10-I10-T33	747	340
C10-I10-T33	748	340
C10-I10-T33	749	340
C10-I10-T33	750	340
C10-I10-T33	751	340
C10-I10-T33	752	340
C10-I10-T33	753	340
C10-I10-T33	754	341
C10-I10-T33	755	342
C10-I10-T33	756	343
C10-I10-T33	757	343
C10-I10-T33	758	343
C10-I10-T33	759	344
C10-I10-T33	760	344
C10-I10-T33	761	342
C10-I10-T33	762	342
C10-I10-T33	763	342
C10-I10-T33	764	342
C10-I10-T33	765	342
C10-I10-T33	766	342
C10-I10-T33	767	342
C10-I10-T33	768	342
C10-I10-T33	769	342
C10-I10-T33	770	342
C10-I10-T33	771	342
C10-I10-T33	772	342
C10-I10-T33	773	343
C10-I10-T33	774	343
C10-I10-T33	775	344
C10-I10-T33	776	344
C10-I10-T33	777	344
C10-I10-T33	778	344
C10-I10-T33	779	344
C10-I10-T33	780	344
C10-I10-T33	781	344
C10-I10-T33	782	344
C10-I10-T33	783	344
C10-I10-T33	784	344
C10-I10-T33	785	345
C10-I10-T33	786	345
C10-I10-T33	787	345
C10-I10-T33	788	345
C10-I10-T33	789	345
C10-I10-T33	790	346
C10-I10-T33	791	346
C10-I10-T33	792	346
C10-I10-T33	793	346
C10-I10-T33	794	346
C10-I10-T33	795	346
C10-I10-T33	796	346
C10-I10-T33	797	346
C10-I10-T33	798	346
C10-I10-T33	799	346
C10-I10-T33	800	346
C10-I10-T33	801	346
C10-I10-T33	802	346
C10-I10-T33	803	346
C10-I10-T33	804	346
C10-I10-T33	805	346
C10-I10-T33	806	346
C10-I10-T33	807	346
C10-I10-T33	808	346
C10-I10-T33	809	346
C10-I10-T33	810	346
C10-I10-T33	811	346
C10-I10-T33	812	346
C10-I10-T33	813	346
C10-I10-T33	814	346
C10-I10-T33	815	346
C10-I10-T33	816	346
C10-I10-T33	817	346
C10-I10-T33	818	346
C10-I10-T33	819	346
C10-I10-T33	820	346
C10-I10-T33	821	346
C10-I10-T33	822	346
C10-I10-T33	823	346
C10-I10-T33	824	346
C10-I10-T33	825	346
C10-I10-T33	826	346
C10-I10-T33	827	346
C10-I10-T33	828	346
C10-I10-T33	829	346
C10-I10-T33	830	346
C10-I10-T33	831	346
C10-I10-T33	832	346
C10-I10-T33	833	346
C10-I10-T33	834	346
C10-I10-T33	835	346
C10-I10-T33	836	346
C10-I10-T33	837	346
C10-I10-T33	838	346
C10-I10-T33	839	346
C10-I10-T33	840	346
C10-I10-T33	841	346
C10-I10-T33	842	346
C10-I10-T33	843	346
C10-I10-T33	844	346
C10-I10-T33	845	346
C10-I10-T33	846	346
C10-I10-T33	847	346
C10-I10-T33	848	346
C10-I10-T33	849	346
C10-I10-T33	850	346
C10-I10-T33	851	346
C10-I10-T33	852	346
C10-I10-T33	853	346
C10-I10-T33	854	346
C10-I10-T33	855	346
C10-I10-T33	856	346
C10-I10-T33	857	346
C10-I10-T33	858	346
C10-I10-T33	859	346
C10-I10-T33	860	346
C10-I10-T33	861	346
C10-I10-T33	862	346
C10-I10-T33	863	346
C10-I10-T33	864	346
C10-I10-T33	865	346
C10-I10-T33	866	346
C10-I10-T33	867	346
C10-I10-T33	868	346
C10-I10-T33	869	346
C10-I10-T33	870	346
C10-I10-T33	871	346
C10-I10-T33	872	346
C10-I10-T33	873	346
C10-I10-T33	874	346
C10-I10-T33	875	346
C10-I10-T33	876	346
C10-I10-T33	877	346
C10-I10-T33	878	346
C10-I10-T33	879	346
C10-I10-T33	880	346
C10-I10-T33	881	346
C10-I10-T33	882	346
C10-I10-T33	883	346
C10-I10-T33	884	346
C10-I10-T33	885	346
C10-I10-T33	886	346
C10-I10-T33	887	346
C10-I10-T33	888	346
C10-I10-T33	889	346
C10-I10-T33	890	346
C10-I10-T33	891	346
C10-I10-T33	892	346
C10-I10-T33	893	346
C10-I10-T33	894	346
C10-I10-T33	895	346
C10-I10-T33	896	346
C10-I10-T33	897	346
C10-I10-T33	898	346
C10-I10-T33	899	346
C10-I10-T33	900	346
C10-I10-T33	901	346
C10-I10-T33	902	346
C10-I10-T33	903	346
C10-I10-T33	904	346
C10-I10-T33	905	346
C10-I10-T33	906	346
C10-I10-T33	907	346
C10-I10-T33	908	346
C10-I10-T33	909	346
C10-I10-T33	910	346
C10-I10-T33	911	346
C10-I10-T33	912	346
C10-I10-T33	913	346
C10-I10-T33	914	347
C10-I10-T33	915	346
C10-I10-T33	916	346
C10-I10-T33	917	346
C10-I10-T33	918	346
C10-I10-T33	919	346
C10-I10-T33	920	346
C10-I10-T33	921	346
C10-I10-T33	922	346
C10-I10-T33	923	346
C10-I10-T33	924	346
C10-I10-T33	925	346
C10-I10-T33	926	346
C10-I10-T33	927	346
C10-I10-T33	928	346
C10-I10-T33	929	345
C10-I10-T33	930	345
C10-I10-T33	931	346
C10-I10-T33	932	346
C10-I10-T33	933	346
C10-I10-T33	934	345
C10-I10-T33	935	345
C10-I10-T33	936	345
C10-I10-T33	937	344
C10-I10-T33	938	344
C10-I10-T33	939	344
C10-I10-T33	940	344
C10-I10-T33	941	344
C10-I10-T33	942	344
C10-I10-T33	943	344
C10-I10-T33	944	344
C10-I10-T33	945	344
C10-I10-T33	946	344
C10-I10-T33	947	345
C10-I10-T33	948	344
C10-I10-T33	949	344
C10-I10-T33	950	345
C10-I10-T33	951	345
C10-I10-T33	952	345
C10-I10-T33	953	345
C10-I10-T33	954	345
C10-I10-T33	955	345
C10-I10-T33	956	345
C10-I10-T33	957	345
C10-I10-T33	958	345
C10-I10-T33	959	345
C10-I10-T33	960	345
C10-I10-T33	961	345
C10-I10-T33	962	345
C10-I10-T33	963	345
C10-I10-T33	964	346
C10-I10-T33	965	346
C10-I10-T33	966	346
C10-I10-T33	967	346
C10-I10-T33	968	346
C10-I10-T33	969	346
C10-I10-T33	970	346
C10-I10-T33	971	346
C10-I10-T33	972	346
C10-I10-T33	973	346
C10-I10-T33	974	346
C10-I10-T33	975	346
C10-I10-T33	976	346
C10-I10-T33	977	345
C10-I10-T33	978	345
C10-I10-T33	979	345
C10-I10-T33	980	345
C10-I10-T33	981	345
C10-I10-T33	982	345
C10-I10-T33	983	345
C10-I10-T33	984	345
C10-I10-T33	985	345
C10-I10-T33	986	345
C10-I10-T33	987	345
C10-I10-T33	988	345
C10-I10-T33	989	345
C10-I10-T33	990	345
C10-I10-T33	991	345
C10-I10-T33	992	345
C10-I10-T33	993	345
C10-I10-T33	994	345
C10-I10-T33	995	345
C10-I10-T33	996	346
C10-I10-T33	997	346
C10-I10-T33	998	345
C10-I10-T33	999	345
C10-I10-T33	1000	345
C10-I10-T33	1001	345
C10-I10-T33	1002	345
C10-I10-T33	1003	345
C10-I10-T33	1004	345
C10-I10-T33	1005	345
C10-I10-T33	1006	345
C10-I10-T33	1007	345
C10-I10-T33	1008	345
C10-I10-T33	1009	345
C10-I10-T33	1010	345
C10-I10-T33	1011	345
C10-I10-T33	1012	345
C10-I10-T33	1013	345
C10-I10-T33	1014	345
C10-I10-T33	1015	345
C10-I10-T33	1016	345
C10-I10-T33	1017	345
C10-I10-T33	1018	345
C10-I10-T33	1019	345
C10-I10-T33	1020	345
C10-I10-T33	1021	345
C10-I10-T33	1022	345
C10-I10-T33	1023	345
C10-I10-T33	1024	345
C10-I10-T33	1025	345
C10-I10-T33	1026	345
C10-I10-T33	1027	345
C10-I10-T33	1028	345
C10-I10-T33	1029	345
C10-I10-T33	1030	345
C10-I10-T33	1031	345
C10-I10-T33	1032	345
C10-I10-T33	1033	345
C10-I10-T33	1034	345
C10-I10-T33	1035	345
C10-I10-T33	1036	345
C10-I10-T33	1037	345
C10-I10-T33	1038	345
C10-I10-T33	1039	345
C10-I10-T33	1040	345
C10-I10-T33	1041	345
C10-I10-T33	1042	345
C10-I10-T33	1043	345
C10-I10-T33	1044	345
C10-I10-T33	1045	345
C10-I10-T33	1046	345
C10-I10-T33	1047	345
C10-I10-T33	1048	345
C10-I10-T33	1049	345
C10-I10-T33	1050	345
C10-I10-T33	1051	345
C10-I10-T33	1052	345
C10-I10-T33	1053	345
C10-I10-T33	1054	345
C10-I10-T33	1055	345
C10-I10-T33	1056	345
C10-I10-T33	1057	345
C10-I10-T33	1058	344
C10-I10-T33	1059	344
C10-I10-T33	1060	344
C10-I10-T33	1061	344
C10-I10-T33	1062	344
C10-I10-T33	1063	344
C10-I10-T33	1064	344
C10-I10-T33	1065	344
C10-I10-T33	1066	343
C10-I10-T33	1067	343
C10-I10-T33	1068	343
C10-I10-T33	1069	343
C10-I10-T33	1070	343
C10-I10-T33	1071	343
C10-I10-T33	1072	343
C10-I10-T33	1073	344
C10-I10-T33	1074	344
C10-I10-T33	1075	344
C10-I10-T33	1076	343
C10-I10-T33	1077	343
C10-I10-T33	1078	343
C10-I10-T33	1079	343
C10-I10-T33	1080	343
C10-I10-T33	1081	343
C10-I10-T33	1082	343
C10-I10-T33	1083	343
C10-I10-T33	1084	343
C10-I10-T33	1085	343
C10-I10-T33	1086	343
C10-I10-T33	1087	343
C10-I10-T33	1088	343
C10-I10-T33	1089	343
C10-I10-T33	1090	342
C10-I10-T33	1091	341
C10-I10-T33	1092	341
C10-I10-T33	1093	341
C10-I10-T33	1094	341
C10-I10-T33	1095	341
C10-I10-T33	1096	341
C10-I10-T33	1097	341
C10-I10-T33	1098	341
C10-I10-T33	1099	341
C10-I10-T33	1100	342
C10-I10-T33	1101	342
C10-I10-T33	1102	342
C10-I10-T33	1103	342
C10-I10-T33	1104	342
C10-I10-T33	1105	341
C10-I10-T33	1106	341
C10-I10-T33	1107	341
C10-I10-T33	1108	342
C10-I10-T33	1109	342
C10-I10-T33	1110	342
C10-I10-T33	1111	342
C10-I10-T33	1112	342
C10-I10-T33	1113	342
C10-I10-T33	1114	342
C10-I10-T33	1115	342
C10-I10-T33	1116	342
C10-I10-T33	1117	341
C10-I10-T33	1118	341
C10-I10-T33	1119	341
C10-I10-T33	1120	341
C10-I10-T33	1121	341
C10-I10-T33	1122	341
C10-I10-T33	1123	341
C10-I10-T33	1124	341
C10-I10-T33	1125	341
C10-I10-T33	1126	341
C10-I10-T33	1127	341
C10-I10-T33	1128	340
C10-I10-T33	1129	340
C10-I10-T33	1130	340
C10-I10-T33	1131	340
C10-I10-T33	1132	340
C10-I10-T33	1133	339
C10-I10-T33	1134	339
C10-I10-T33	1135	339
C10-I10-T33	1136	339
C10-I10-T33	1137	339
C10-I10-T33	1138	339
C10-I10-T33	1139	339
C10-I10-T33	1140	339
C10-I10-T33	1141	339
C10-I10-T33	1142	339
C10-I10-T33	1143	339
C10-I10-T33	1144	339
C10-I10-T33	1145	339
C10-I10-T33	1146	339
C10-I10-T33	1147	338
C10-I10-T33	1148	338
C10-I10-T33	1149	338
C10-I10-T33	1150	338
C10-I10-T33	1151	338
C10-I10-T33	1152	338
C10-I10-T33	1153	338
C10-I10-T33	1154	338
C10-I10-T33	1155	338
C10-I10-T33	1156	338
C10-I10-T33	1157	338
C10-I10-T33	1158	338
C10-I10-T33	1159	337
C10-I10-T33	1160	337
C10-I10-T33	1161	338
C10-I10-T33	1162	337
C10-I10-T33	1163	337
C10-I10-T33	1164	336
C10-I10-T33	1165	336
C10-I10-T33	1166	336
C10-I10-T33	1167	336
C10-I10-T33	1168	336
C10-I10-T33	1169	336
C10-I10-T33	1170	336
C10-I10-T33	1171	337
C10-I10-T33	1172	337
C10-I10-T33	1173	337
C10-I10-T33	1174	337
C10-I10-T33	1175	336
C10-I10-T33	1176	336
C10-I10-T33	1177	337
C10-I10-T33	1178	337
C10-I10-T33	1179	337
C10-I10-T33	1180	336
C10-I10-T33	1181	336
C10-I10-T33	1182	336
C10-I10-T33	1183	336
C10-I10-T33	1184	336
C10-I10-T33	1185	336
C10-I10-T33	1186	337
C10-I10-T33	1187	337
C10-I10-T33	1188	337
C10-I10-T33	1189	337
C10-I10-T33	1190	336
C10-I10-T33	1191	336
C10-I10-T33	1192	336
C10-I10-T33	1193	336
C10-I10-T33	1194	336
C10-I10-T33	1195	336
C10-I10-T33	1196	336
C10-I10-T33	1197	336
C10-I10-T33	1198	336
C10-I10-T33	1199	336
C10-I10-T33	1200	336
C10-I10-T33	1201	336
C10-I10-T33	1202	336
C10-I10-T33	1203	336
C10-I10-T33	1204	336
C10-I10-T33	1205	336
C10-I10-T33	1206	336
C10-I10-T33	1207	336
C10-I10-T33	1208	336
C10-I10-T33	1209	336
C10-I10-T33	1210	336
C10-I10-T33	1211	336
C10-I10-T33	1212	336
C10-I10-T33	1213	336
C10-I10-T33	1214	336
C10-I10-T33	1215	336
C10-I10-T33	1216	336
C10-I10-T33	1217	336
C10-I10-T33	1218	336
C10-I10-T33	1219	336
C10-I10-T33	1220	336
C10-I10-T33	1221	336
C10-I10-T33	1222	334
C10-I10-T33	1223	333
C10-I10-T33	1224	333
C10-I10-T33	1225	333
C10-I10-T33	1226	333
C10-I10-T33	1227	333
C10-I10-T33	1228	333
C10-I10-T33	1229	333
C10-I10-T33	1230	333
C10-I10-T33	1231	333
C10-I10-T33	1232	333
C10-I10-T33	1233	333
C10-I10-T33	1234	333
C10-I10-T33	1235	333
C10-I10-T33	1236	333
C10-I10-T33	1237	333
C10-I10-T33	1238	334
C10-I10-T33	1239	334
C10-I10-T33	1240	333
C10-I10-T33	1241	333
C10-I10-T33	1242	333
C10-I10-T33	1243	333
C10-I10-T33	1244	333
C10-I10-T33	1245	333
C10-I10-T33	1246	332
C10-I10-T33	1247	332
C10-I10-T33	1248	332
C10-I10-T33	1249	332
C10-I10-T33	1250	332
C10-I10-T33	1251	332
C10-I10-T33	1252	332
C10-I10-T33	1253	332
C10-I10-T33	1254	333
C10-I10-T33	1255	333
C10-I10-T33	1256	333
C10-I10-T33	1257	332
C10-I10-T33	1258	332
C10-I10-T33	1259	332
C10-I10-T33	1260	332
C10-I10-T33	1261	333
C10-I10-T33	1262	333
C10-I10-T33	1263	333
C10-I10-T33	1264	333
C10-I10-T33	1265	333
C10-I10-T33	1266	333
C10-I10-T33	1267	333
C10-I10-T33	1268	333
C10-I10-T33	1269	333
C10-I10-T33	1270	334
C10-I10-T33	1271	334
C10-I10-T33	1272	334
C10-I10-T33	1273	333
C10-I10-T33	1274	333
C10-I10-T33	1275	332
C10-I10-T33	1276	332
C10-I10-T33	1277	331
C10-I10-T33	1278	331
C10-I10-T33	1279	331
C10-I10-T33	1280	331
C10-I10-T33	1281	331
C10-I10-T33	1282	331
C10-I10-T33	1283	331
C10-I10-T33	1284	331
C10-I10-T33	1285	331
C10-I10-T33	1286	332
C10-I10-T33	1287	332
C10-I10-T33	1288	332
C10-I10-T33	1289	333
C10-I10-T33	1290	333
C10-I10-T33	1291	333
C10-I10-T33	1292	331
C10-I10-T33	1293	330
C10-I10-T33	1294	329
C10-I10-T33	1295	329
C10-I10-T33	1296	330
C10-I10-T33	1297	330
C10-I10-T33	1298	330
C10-I10-T33	1299	329
C10-I10-T33	1300	329
C10-I10-T33	1301	329
C10-I10-T33	1302	329
C10-I10-T33	1303	329
C10-I10-T33	1304	329
C10-I10-T33	1305	330
C10-I10-T33	1306	330
C10-I10-T33	1307	331
C10-I10-T33	1308	331
C10-I10-T33	1309	332
C10-I10-T33	1310	332
C10-I10-T33	1311	333
C10-I10-T33	1312	333
C10-I10-T33	1313	333
C10-I10-T33	1314	333
C10-I10-T33	1315	333
C10-I10-T33	1316	333
C10-I10-T33	1317	333
C10-I10-T33	1318	333
C10-I10-T33	1319	333
C10-I10-T33	1320	333
C10-I10-T33	1321	333
C10-I10-T33	1322	333
C10-I10-T33	1323	332
C10-I10-T33	1324	332
C10-I10-T33	1325	332
C10-I10-T33	1326	332
C10-I10-T33	1327	332
C10-I10-T33	1328	332
C10-I10-T33	1329	332
C10-I10-T33	1330	332
C10-I10-T33	1331	332
C10-I10-T33	1332	332
C10-I10-T33	1333	332
C10-I10-T33	1334	332
C10-I10-T33	1335	332
C10-I10-T33	1336	332
C10-I10-T33	1337	332
C10-I10-T33	1338	332
C10-I10-T33	1339	332
C10-I10-T33	1340	332
C10-I10-T33	1341	330
C10-I10-T33	1342	330
C10-I10-T33	1343	330
C10-I10-T33	1344	330
C10-I10-T33	1345	330
C10-I10-T33	1346	330
C10-I10-T33	1347	330
C10-I10-T33	1348	330
C10-I10-T33	1349	330
C10-I10-T33	1350	330
C10-I10-T33	1351	330
C10-I10-T33	1352	330
C10-I10-T33	1353	331
C10-I10-T33	1354	332
C10-I10-T33	1355	332
C10-I10-T33	1356	332
C10-I10-T33	1357	332
C10-I10-T33	1358	332
C10-I10-T33	1359	332
C10-I10-T33	1360	332
C10-I10-T33	1361	331
C10-I10-T33	1362	331
C10-I10-T33	1363	331
C10-I10-T33	1364	331
C10-I10-T33	1365	331
C10-I10-T33	1366	331
C10-I10-T33	1367	331
C10-I10-T33	1368	331
C10-I10-T33	1369	330
C10-I10-T33	1370	330
C10-I10-T33	1371	330
C10-I10-T33	1372	330
C10-I10-T33	1373	330
C10-I10-T33	1374	329
C10-I10-T33	1375	329
C10-I10-T33	1376	329
C10-I10-T33	1377	330
C10-I10-T33	1378	330
C10-I10-T33	1379	330
C10-I10-T33	1380	330
C10-I10-T33	1381	330
C10-I10-T33	1382	330
C10-I10-T33	1383	330
C10-I10-T33	1384	330
C10-I10-T33	1385	330
C10-I10-T33	1386	330
C10-I10-T33	1387	331
C10-I10-T33	1388	331
C10-I10-T33	1389	332
C10-I10-T33	1390	332
C10-I10-T33	1391	332
C10-I10-T33	1392	332
C10-I10-T33	1393	332
C10-I10-T33	1394	332
C10-I10-T33	1395	332
C10-I10-T33	1396	332
C10-I10-T33	1397	332
C10-I10-T33	1398	332
C10-I10-T33	1399	332
C10-I10-T33	1400	332
C10-I10-T33	1401	332
C10-I10-T33	1402	332
C10-I10-T33	1403	333
C10-I10-T33	1404	333
C10-I10-T33	1405	333
C10-I10-T33	1406	333
C10-I10-T33	1407	333
C10-I10-T33	1408	333
C10-I10-T33	1409	333
C10-I10-T33	1410	333
C10-I10-T33	1411	333
C10-I10-T33	1412	333
C10-I10-T33	1413	333
C10-I10-T33	1414	333
C10-I10-T33	1415	333
C10-I10-T33	1416	333
C10-I10-T33	1417	333
C10-I10-T33	1418	333
C10-I10-T33	1419	333
C10-I10-T33	1420	333
C10-I10-T33	1421	333
C10-I10-T33	1422	333
C10-I10-T33	1423	333
C10-I10-T33	1424	333
C10-I10-T33	1425	333
C10-I10-T33	1426	333
C10-I10-T33	1427	333
C10-I10-T33	1428	333
C10-I10-T33	1429	333
C10-I10-T33	1430	333
C10-I10-T33	1431	333
C10-I10-T33	1432	333
C10-I10-T33	1433	333
C10-I10-T33	1434	333
C10-I10-T33	1435	333
C10-I10-T33	1436	332
C10-I10-T33	1437	332
C10-I10-T33	1438	331
C10-I10-T33	1439	331
C10-I10-T33	1440	331
C10-I10-T33	1441	331
C10-I10-T33	1442	331
C10-I10-T33	1443	331
C10-I10-T33	1444	331
C10-I10-T33	1445	331
C10-I10-T33	1446	331
C10-I10-T33	1447	331
C10-I10-T33	1448	332
C10-I10-T33	1449	332
C10-I10-T33	1450	334
C10-I10-T33	1451	334
C10-I10-T33	1452	334
C10-I10-T33	1453	334
C10-I10-T33	1454	334
C10-I10-T33	1455	334
C10-I10-T33	1456	334
C10-I10-T33	1457	334
C10-I10-T33	1458	333
C10-I10-T33	1459	333
C10-I10-T33	1460	333
C10-I10-T33	1461	332
C10-I10-T33	1462	332
C10-I10-T33	1463	332
C10-I10-T33	1464	332
C10-I10-T33	1465	332
C10-I10-T33	1466	332
C10-I10-T33	1467	332
C10-I10-T33	1468	332
C10-I10-T33	1469	332
C10-I10-T33	1470	332
C10-I10-T33	1471	332
C10-I10-T33	1472	332
C10-I10-T33	1473	332
C10-I10-T33	1474	332
C10-I10-T33	1475	332
C10-I10-T33	1476	331
C10-I10-T33	1477	331
C10-I10-T33	1478	331
C10-I10-T33	1479	330
C10-I10-T33	1480	330
C10-I10-T33	1481	330
C10-I10-T33	1482	330
C10-I10-T33	1483	330
C10-I10-T33	1484	330
C10-I10-T33	1485	330
C10-I10-T33	1486	330
C10-I10-T33	1487	330
C10-I10-T33	1488	330
C10-I10-T33	1489	330
C10-I10-T33	1490	330
C10-I10-T33	1491	330
C10-I10-T33	1492	330
C10-I10-T33	1493	331
C10-I10-T33	1494	331
C10-I10-T33	1495	331
C10-I10-T33	1496	331
C10-I10-T33	1497	331
C10-I10-T33	1498	331
C10-I10-T33	1499	331
C10-I10-T33	1500	331
C10-I10-T33	1501	331
C10-I10-T33	1502	331
C10-I10-T33	1503	331
C10-I10-T33	1504	331
C10-I10-T33	1505	331
C10-I10-T33	1506	331
C10-I10-T33	1507	331
C10-I10-T33	1508	331
C10-I10-T33	1509	331
C10-I10-T33	1510	331
C10-I10-T33	1511	331
C10-I10-T33	1512	331
C10-I10-T33	1513	331
C10-I10-T33	1514	331
C10-I10-T33	1515	331
C10-I10-T33	1516	330
C10-I10-T33	1517	330
C10-I10-T33	1518	330
C10-I10-T33	1519	330
C10-I10-T33	1520	330
C10-I10-T33	1521	330
C10-I10-T33	1522	329
C10-I10-T33	1523	329
C10-I10-T33	1524	328
C10-I10-T33	1525	328
C10-I10-T33	1526	328
C10-I10-T33	1527	328
C10-I10-T33	1528	329
C10-I10-T33	1529	329
C10-I10-T33	1530	329
C10-I10-T33	1531	328
C10-I10-T33	1532	328
C10-I10-T33	1533	328
C10-I10-T33	1534	328
C10-I10-T33	1535	328
C10-I10-T33	1536	328
C10-I10-T33	1537	330
C10-I10-T33	1538	330
C10-I10-T33	1539	330
C10-I10-T33	1540	330
C10-I10-T33	1541	329
C10-I10-T33	1542	329
C10-I10-T33	1543	329
C10-I10-T33	1544	330
C10-I10-T33	1545	330
C10-I10-T33	1546	330
C10-I10-T33	1547	330
C10-I10-T33	1548	330
C10-I10-T33	1549	330
C10-I10-T33	1550	330
C10-I10-T33	1551	330
C10-I10-T33	1552	331
C10-I10-T33	1553	331
C10-I10-T33	1554	331
C10-I10-T33	1555	331
C10-I10-T33	1556	331
C10-I10-T33	1557	331
C10-I10-T33	1558	331
C10-I10-T33	1559	331
C10-I10-T33	1560	331
C10-I10-T33	1561	331
C10-I10-T33	1562	331
C10-I10-T33	1563	331
C10-I10-T33	1564	331
C10-I10-T33	1565	331
C10-I10-T33	1566	331
C10-I10-T33	1567	331
C10-I10-T33	1568	331
C10-I10-T33	1569	331
C10-I10-T33	1570	331
C10-I10-T33	1571	330
C10-I10-T33	1572	330
C10-I10-T33	1573	330
C10-I10-T33	1574	330
C10-I10-T33	1575	330
C10-I10-T33	1576	330
C10-I10-T33	1577	330
C10-I10-T33	1578	331
C10-I10-T33	1579	331
C10-I10-T33	1580	331
C10-I10-T33	1581	331
C10-I10-T33	1582	331
C10-I10-T33	1583	331
C10-I10-T33	1584	331
C10-I10-T33	1585	331
C10-I10-T33	1586	331
C10-I10-T33	1587	331
C10-I10-T33	1588	331
C10-I10-T33	1589	331
C10-I10-T33	1590	331
C10-I10-T33	1591	330
C10-I10-T33	1592	330
C10-I10-T33	1593	331
C10-I10-T33	1594	331
C10-I10-T33	1595	330
C10-I10-T33	1596	330
C10-I10-T33	1597	330
C10-I10-T33	1598	330
C10-I10-T33	1599	330
C10-I10-T33	1600	330
C10-I10-T33	1601	330
C10-I10-T33	1602	328
C10-I10-T33	1603	328
C10-I10-T33	1604	328
C10-I10-T33	1605	328
C10-I10-T33	1606	328
C10-I10-T33	1607	326
C10-I10-T33	1608	326
C10-I10-T33	1609	326
C10-I10-T33	1610	325
C10-I10-T33	1611	325
C10-I10-T33	1612	325
C10-I10-T33	1613	325
C10-I10-T33	1614	325
C10-I10-T33	1615	325
C10-I10-T33	1616	326
C10-I10-T33	1617	326
C10-I10-T33	1618	326
C10-I10-T33	1619	326
C10-I10-T33	1620	326
C10-I10-T33	1621	327
C10-I10-T33	1622	327
C10-I10-T33	1623	327
C10-I10-T33	1624	327
C10-I10-T33	1625	329
C10-I10-T33	1626	330
C10-I10-T33	1627	330
C10-I10-T33	1628	330
C10-I10-T33	1629	330
C10-I10-T33	1630	330
C10-I10-T33	1631	330
C10-I10-T33	1632	330
C10-I10-T33	1633	331
C10-I10-T33	1634	331
C10-I10-T33	1635	332
C10-I10-T33	1636	332
C10-I10-T33	1637	332
C10-I10-T33	1638	332
C10-I10-T33	1639	332
C10-I10-T33	1640	331
C10-I10-T33	1641	331
C10-I10-T33	1642	331
C10-I10-T33	1643	331
C10-I10-T33	1644	331
C10-I10-T33	1645	331
C10-I10-T33	1646	331
C10-I10-T33	1647	331
C10-I10-T33	1648	331
C10-I10-T33	1649	331
C10-I10-T33	1650	330
C10-I10-T33	1651	330
C10-I10-T33	1652	330
C10-I10-T33	1653	331
C10-I10-T33	1654	331
C10-I10-T33	1655	331
C10-I10-T33	1656	331
C10-I10-T33	1657	331
C10-I10-T33	1658	331
C10-I10-T33	1659	331
C10-I10-T33	1660	331
C10-I10-T33	1661	331
C10-I10-T33	1662	331
C10-I10-T33	1663	331
C10-I10-T33	1664	331
C10-I10-T33	1665	331
C10-I10-T33	1666	331
C10-I10-T33	1667	331
C10-I10-T33	1668	331
C10-I10-T33	1669	331
C10-I10-T33	1670	331
C10-I10-T33	1671	331
C10-I10-T33	1672	331
C10-I10-T33	1673	331
C10-I10-T33	1674	331
C10-I10-T33	1675	331
C10-I10-T33	1676	331
C10-I10-T33	1677	331
C10-I10-T33	1678	331
C10-I10-T33	1679	331
C10-I10-T33	1680	331
C10-I10-T33	1681	331
C10-I10-T33	1682	331
C10-I10-T33	1683	331
C10-I10-T33	1684	331
C10-I10-T33	1685	331
C10-I10-T33	1686	331
C10-I10-T33	1687	331
C10-I10-T33	1688	330
C10-I10-T33	1689	330
C10-I10-T33	1690	330
C10-I10-T33	1691	330
C10-I10-T33	1692	330
C10-I10-T33	1693	330
C10-I10-T33	1694	330
C10-I10-T33	1695	330
C10-I10-T33	1696	330
C10-I10-T33	1697	330
C10-I10-T33	1698	330
C10-I10-T33	1699	330
C10-I10-T33	1700	330
C10-I10-T33	1701	330
C10-I10-T33	1702	331
C10-I10-T33	1703	331
C10-I10-T33	1704	331
C10-I10-T33	1705	331
C10-I10-T33	1706	330
C10-I10-T33	1707	330
C10-I10-T33	1708	330
C10-I10-T33	1709	330
C10-I10-T33	1710	330
C10-I10-T33	1711	330
C10-I10-T33	1712	330
C10-I10-T33	1713	330
C10-I10-T33	1714	330
C10-I10-T33	1715	330
C10-I10-T33	1716	329
C10-I10-T33	1717	329
C10-I10-T33	1718	329
C10-I10-T33	1719	329
C10-I10-T33	1720	329
C10-I10-T33	1721	329
C10-I10-T33	1722	329
C10-I10-T33	1723	329
C10-I10-T33	1724	329
C10-I10-T33	1725	329
C10-I10-T33	1726	329
C10-I10-T33	1727	329
C10-I10-T33	1728	329
C10-I10-T33	1729	330
C10-I10-T33	1730	330
C10-I10-T33	1731	330
C10-I10-T33	1732	330
C10-I10-T33	1733	330
C10-I10-T33	1734	330
C10-I10-T33	1735	330
C10-I10-T33	1736	330
C10-I10-T33	1737	329
C10-I10-T33	1738	329
C10-I10-T33	1739	329
C10-I10-T33	1740	329
C10-I10-T33	1741	329
C10-I10-T33	1742	328
C10-I10-T33	1743	328
C10-I10-T33	1744	328
C10-I10-T33	1745	327
C10-I10-T33	1746	327
C10-I10-T33	1747	328
C10-I10-T33	1748	328
C10-I10-T33	1749	328
C10-I10-T33	1750	328
C10-I10-T33	1751	328
C10-I10-T33	1752	328
C10-I10-T33	1753	327
C10-I10-T33	1754	327
C10-I10-T33	1755	327
C10-I10-T33	1756	327
C10-I10-T33	1757	327
C10-I10-T33	1758	327
C10-I10-T33	1759	327
C10-I10-T33	1760	327
C10-I10-T33	1761	327
C10-I10-T33	1762	327
C10-I10-T33	1763	328
C10-I10-T33	1764	328
C10-I10-T33	1765	328
C10-I10-T33	1766	327
C10-I10-T33	1767	326
C10-I10-T33	1768	325
C10-I10-T33	1769	326
C10-I10-T33	1770	326
C10-I10-T33	1771	324
C10-I10-T33	1772	324
C10-I10-T33	1773	324
C10-I10-T33	1774	324
C10-I10-T33	1775	324
C10-I10-T33	1776	325
C10-I10-T33	1777	325
C10-I10-T33	1778	325
C10-I10-T33	1779	326
C10-I10-T33	1780	327
C10-I10-T33	1781	327
C10-I10-T33	1782	327
C10-I10-T33	1783	326
C10-I10-T33	1784	325
C10-I10-T33	1785	325
C10-I10-T33	1786	325
C10-I10-T33	1787	325
C10-I10-T33	1788	325
C10-I10-T33	1789	324
C10-I10-T33	1790	324
C10-I10-T33	1791	324
C10-I10-T33	1792	324
C10-I10-T33	1793	324
C10-I10-T33	1794	324
C10-I10-T33	1795	324
C10-I10-T33	1796	324
C10-I10-T33	1797	324
C10-I10-T33	1798	324
C10-I10-T33	1799	325
C10-I10-T33	1800	324
C10-I10-T33	1801	323
C10-I10-T33	1802	323
C10-I10-T33	1803	323
C10-I10-T33	1804	324
C10-I10-T33	1805	324
C10-I10-T33	1806	324
C10-I10-T33	1807	324
C10-I10-T33	1808	324
C10-I10-T33	1809	324
C10-I10-T33	1810	325
C10-I10-T33	1811	325
C10-I10-T33	1812	325
C10-I10-T33	1813	325
C10-I10-T33	1814	326
C10-I10-T33	1815	326
C10-I10-T33	1816	326
C10-I10-T33	1817	326
C10-I10-T33	1818	326
C10-I10-T33	1819	326
C10-I10-T33	1820	326
C10-I10-T33	1821	326
C10-I10-T33	1822	326
C10-I10-T33	1823	326
C10-I10-T33	1824	326
C10-I10-T33	1825	326
C10-I10-T33	1826	326
C10-I10-T33	1827	326
C10-I10-T33	1828	325
C10-I10-T33	1829	325
C10-I10-T33	1830	325
C10-I10-T33	1831	325
C10-I10-T33	1832	324
C10-I10-T33	1833	325
C10-I10-T33	1834	325
C10-I10-T33	1835	325
C10-I10-T33	1836	324
C10-I10-T33	1837	324
C10-I10-T33	1838	323
C10-I10-T33	1839	322
C10-I10-T33	1840	322
C10-I10-T33	1841	322
C10-I10-T33	1842	322
C10-I10-T33	1843	323
C10-I10-T33	1844	324
C10-I10-T33	1845	324
C10-I10-T33	1846	324
C10-I10-T33	1847	323
C10-I10-T33	1848	323
C10-I10-T33	1849	323
C10-I10-T33	1850	323
C10-I10-T33	1851	323
C10-I10-T33	1852	323
C10-I10-T33	1853	323
C10-I10-T33	1854	323
C10-I10-T33	1855	323
C10-I10-T33	1856	323
C10-I10-T33	1857	323
C10-I10-T33	1858	323
C10-I10-T33	1859	323
C10-I10-T33	1860	323
C10-I10-T33	1861	324
C10-I10-T33	1862	324
C10-I10-T33	1863	324
C10-I10-T33	1864	324
C10-I10-T33	1865	324
C10-I10-T33	1866	325
C10-I10-T33	1867	325
C10-I10-T33	1868	325
C10-I10-T33	1869	326
C10-I10-T33	1870	326
C10-I10-T33	1871	327
C10-I10-T33	1872	327
C10-I10-T33	1873	327
C10-I10-T33	1874	327
C10-I10-T33	1875	327
C10-I10-T33	1876	327
C10-I10-T33	1877	327
C10-I10-T33	1878	327
C10-I10-T33	1879	327
C10-I10-T33	1880	327
C10-I10-T33	1881	327
C10-I10-T33	1882	327
C10-I10-T33	1883	327
C10-I10-T33	1884	327
C10-I10-T33	1885	327
C10-I10-T33	1886	327
C10-I10-T33	1887	326
C10-I10-T33	1888	326
C10-I10-T33	1889	326
C10-I10-T33	1890	326
C10-I10-T33	1891	326
C10-I10-T33	1892	326
C10-I10-T33	1893	326
C10-I10-T33	1894	326
C10-I10-T33	1895	326
C10-I10-T33	1896	326
C10-I10-T33	1897	326
C10-I10-T33	1898	326
C10-I10-T33	1899	325
C10-I10-T33	1900	326
C10-I10-T33	1901	326
C10-I10-T33	1902	326
C10-I10-T33	1903	326
C10-I10-T33	1904	326
C10-I10-T33	1905	326
C10-I10-T33	1906	326
C10-I10-T33	1907	326
C10-I10-T33	1908	326
C10-I10-T33	1909	326
C10-I10-T33	1910	326
C10-I10-T33	1911	326
C10-I10-T33	1912	326
C10-I10-T33	1913	326
C10-I10-T33	1914	325
C10-I10-T33	1915	325
C10-I10-T33	1916	325
C10-I10-T33	1917	325
C10-I10-T33	1918	325
C10-I10-T33	1919	325
C10-I10-T33	1920	325
C10-I10-T33	1921	325
C10-I10-T33	1922	325
C10-I10-T33	1923	325
C10-I10-T33	1924	325
C10-I10-T33	1925	325
C10-I10-T33	1926	325
C10-I10-T33	1927	325
C10-I10-T33	1928	325
C10-I10-T33	1929	325
C10-I10-T33	1930	326
C10-I10-T33	1931	326
C10-I10-T33	1932	326
C10-I10-T33	1933	326
C10-I10-T33	1934	326
C10-I10-T33	1935	326
C10-I10-T33	1936	327
C10-I10-T33	1937	327
C10-I10-T33	1938	327
C10-I10-T33	1939	326
C10-I10-T33	1940	326
C10-I10-T33	1941	325
C10-I10-T33	1942	325
C10-I10-T33	1943	325
C10-I10-T33	1944	325
C10-I10-T33	1945	325
C10-I10-T33	1946	325
C10-I10-T33	1947	325
C10-I10-T33	1948	325
C10-I10-T33	1949	325
C10-I10-T33	1950	324
C10-I10-T33	1951	323
C10-I10-T33	1952	323
C10-I10-T33	1953	323
C10-I10-T33	1954	323
C10-I10-T33	1955	323
C10-I10-T33	1956	323
C10-I10-T33	1957	323
C10-I10-T33	1958	323
C10-I10-T33	1959	323
C10-I10-T33	1960	323
C10-I10-T33	1961	323
C10-I10-T33	1962	324
C10-I10-T33	1963	324
C10-I10-T33	1964	324
C10-I10-T33	1965	324
C10-I10-T33	1966	324
C10-I10-T33	1967	324
C10-I10-T33	1968	324
C10-I10-T33	1969	324
C10-I10-T33	1970	325
C10-I10-T33	1971	325
C10-I10-T33	1972	325
C10-I10-T33	1973	325
C10-I10-T33	1974	325
C10-I10-T33	1975	324
C10-I10-T33	1976	324
C10-I10-T33	1977	324
C10-I10-T33	1978	324
C10-I10-T33	1979	324
C10-I10-T33	1980	324
C10-I10-T33	1981	324
C10-I10-T33	1982	324
C10-I10-T33	1983	324
C10-I10-T33	1984	324
C10-I10-T33	1985	324
C10-I10-T33	1986	325
C10-I10-T33	1987	325
C10-I10-T33	1988	325
C10-I10-T33	1989	325
C10-I10-T33	1990	325
C10-I10-T33	1991	325
C10-I10-T33	1992	325
C10-I10-T33	1993	325
C10-I10-T33	1994	325
C10-I10-T33	1995	325
C10-I10-T33	1996	325
[truncated: 316,696 more rows]
