# Supplementary material for: Massively parallel characterization of engineered transcript isoforms using direct RNA sequencing
Source: Nat Commun. 2022 Jan 21;13:434. doi: 10.1038/s41467-022-28074-5 (PMC8783025; doi:10.1038/s41467-022-28074-5)
Supplement: Supplementary file 6 — Source Data [file 41467_2022_28074_MOESM6_ESM.zip › Source Data/SI/figure-S1abc.csv]

	ref	nreads	bc_freq_dna	TE	pre_term	post_term	context	insulator	terminator	term-ins	bc_freq_rna
0	S16-M21-T14	755	0.0019740987781505176	0.29	507	337	16	21	14	M21-T14	0.0013256530867845199
1	S16-M22-T33	727	0.001900887167835002	0.02	433	421	16	22	33	M22-T33	0.0011321652595220851
2	S18-M21-T14	725	0.0018956577670981793	0.35	565	335	18	21	14	M21-T14	0.0014773057081523744
3	S22-M21-T33	719	0.0018799695648877117	0.03	336	324	22	21	33	M21-T33	0.0008785393237861907
4	S16-M20-T33	712	0.0018616666623088327	0.02	507	494	16	20	33	M20-T33	0.0013256530867845199
5	S18-M22-T33	702	0.00183551965862472	0.04	392	372	18	22	33	M22-T33	0.0010249625444172226
6	S16-M21-T33	701	0.0018329049582563087	0.02	341	331	16	21	33	M21-T33	0.0008916128256282472
7	S16-M22-T14	684	0.0017884550519933168	0.32	553	351	16	22	14	M22-T14	0.001445929303731439
8	S18-M12-T33	678	0.0017727668497828492	0.04	394	374	18	12	33	M12-T33	0.001030191945154045
9	S16-M12-T14	672	0.0017570786475723814	0.23	593	426	16	12	14	M12-T14	0.0015505173184678903
10	S16-M22-T12	666	0.0017413904453619138	0.8	1053	166	16	22	12	M22-T12	0.00275327948793708
11	S22-M21-T14	665	0.0017387757449935026	0.37	541	307	22	21	14	M21-T14	0.0014145528993105036
12	S18-M22-T12	653	0.0017073993405725672	0.75	857	178	18	22	12	M22-T12	0.0022407982157284685
13	S18-M21-T12	651	0.0017021699398357445	0.67	754	212	18	21	12	M21-T12	0.0019714840777821066
14	S18-M21-T33	649	0.001696940539098922	0.04	388	367	18	21	33	M21-T33	0.0010145037429435775
15	S18-M20-T33	647	0.0016917111383620994	0.02	438	423	18	20	33	M20-T33	0.0011452387613641415
16	S18-M12-T12	640	0.0016734082357832203	0.74	800	174	18	12	12	M12-T12	0.0020917602947290257
17	S16-M20-T14	640	0.0016734082357832203	0.37	476	269	16	20	14	M20-T14	0.0012445973753637703
18	S16-M18-T14	637	0.0016655641346779867	0.28	511	344	16	18	14	M18-T14	0.001336111888258165
19	S16-M12-T12	637	0.0016655641346779867	0.64	737	232	16	12	12	M12-T12	0.0019270341715191147
20	S16-M19-T33	627	0.0016394171309938737	0.03	441	425	16	19	33	M19-T33	0.0011530828624693754
21	S16-M12-T33	626	0.0016368024306254625	0.02	376	364	16	12	33	M12-T33	0.000983127338522642
22	S19-M22-T14	623	0.0016289583295202286	0.32	468	295	19	22	14	M22-T14	0.00122367977241648
23	S19-M21-T33	622	0.0016263436291518174	0.04	332	316	19	21	33	M21-T33	0.0008680805223125456
24	S22-M22-T33	621	0.0016237289287834062	0.01	320	313	22	22	33	M22-T33	0.0008367041178916102
25	S18-M12-T14	620	0.0016211142284149947	0.28	525	351	18	12	14	M12-T14	0.001372717693415923
26	S16-M19-T12	614	0.0016054260262045271	0.8	855	140	16	19	12	M19-T12	0.002235568814991646
27	S18-M18-T33	612	0.0016001966254677044	0.02	407	394	18	18	33	M18-T33	0.0010641830499433917
28	S16-M18-T33	612	0.0016001966254677044	0.03	340	326	16	18	33	M18-T33	0.0008889981252598358
29	S16-M22-T10	606	0.0015845084232572369	0.8	872	139	16	22	10	M22-T10	0.002280018721254638
30	S18-M22-T14	604	0.0015792790225204142	0.3	451	291	18	22	14	M22-T14	0.001179229866153488
31	S18-M19-T33	603	0.001576664322152003	0.03	414	396	18	19	33	M19-T33	0.0010824859525222707
32	S19-M21-T14	602	0.0015740496217835917	0.34	470	281	19	21	14	M21-T14	0.0012289091731533025
33	S19-M21-T12	601	0.0015714349214151805	0.63	587	186	19	21	12	M21-T12	0.0015348291162574224
34	S18-M18-T12	601	0.0015714349214151805	0.72	754	178	18	18	12	M18-T12	0.0019714840777821066
35	S16-M21-T12	601	0.0015714349214151805	0.72	744	177	16	21	12	M21-T12	0.0019453370740979937
36	S22-M18-T33	601	0.0015714349214151805	0.01	350	343	22	18	33	M18-T33	0.0009151451289439486
37	S18-M21-T21	596	0.001558361419573124	0.06	481	443	18	21	21	M21-T21	0.0012576708772058267
38	S18-M11-T12	595	0.0015557467192047127	0.87	897	93	18	11	12	M11-T12	0.00234538623046492
39	S19-M22-T33	594	0.0015531320188363015	0.03	351	338	19	22	33	M22-T33	0.00091775982931236
40	S19-M18-T12	594	0.0015531320188363015	0.68	655	176	19	18	12	M18-T12	0.0017126287413093896
41	S22-M21-T21	587	0.0015348291162574224	0.07	413	375	22	21	21	M21-T21	0.0010798712521538595
42	S16-M12-T21	583	0.0015243703147837773	0.06	457	419	16	12	21	M12-T21	0.0011949180683639559
43	S18-M19-T14	578	0.001511296812941721	0.25	446	311	18	19	14	M19-T14	0.0011661563643114317
44	S19-M19-T33	577	0.0015086821125733097	0.02	381	369	19	19	33	M19-T33	0.0009962008403646984
45	S16-M19-T14	577	0.0015086821125733097	0.26	475	328	16	19	14	M19-T14	0.0012419826749953589
46	S21-M21-T33	575	0.001503452711836487	0.04	345	327	21	21	33	M21-T33	0.0009020716271018923
47	S18-M20-T21	575	0.001503452711836487	0.07	385	349	18	20	21	M20-T21	0.0010066596418383436
48	S18-M17-T33	572	0.0014956086107312532	0.02	383	370	18	17	33	M17-T33	0.001001430241101521
49	S18-M18-T14	572	0.0014956086107312532	0.37	494	282	18	18	14	M18-T14	0.0012916619819951733
50	S16-M21-T21	571	0.001492993910362842	0.05	427	397	16	21	21	M21-T21	0.0011164770573116173
51	S18-M19-T12	570	0.0014903792099944307	0.75	754	156	18	19	12	M19-T12	0.0019714840777821066
52	S16-M20-T10	570	0.0014903792099944307	0.48	520	240	16	20	10	M20-T10	0.0013596441915738665
53	S19-M22-T12	569	0.0014877645096260195	0.74	740	165	19	22	12	M22-T12	0.0019348782726243486
54	S18-M22-T21	566	0.0014799204085207856	0.05	403	379	18	22	21	M22-T21	0.0010537242484697465
55	S19-M19-T14	561	0.0014668469066787292	0.29	440	292	19	19	14	M19-T14	0.0011504681621009641
56	S16-M22-T21	559	0.0014616175059419066	0.05	419	392	16	22	21	M22-T21	0.001095559454364327
57	S16-M20-T12	554	0.0014485440040998502	0.83	868	123	16	20	12	M20-T12	0.0022695599197809927
58	S18-M18-T21	554	0.0014485440040998502	0.05	419	393	18	18	21	M18-T21	0.001095559454364327
59	S21-M22-T33	554	0.0014485440040998502	0.01	315	308	21	22	33	M22-T33	0.0008236306160495538
60	S16-M13-T33	551	0.0014406999029946163	0.02	315	306	16	13	33	M13-T33	0.0008236306160495538
61	S18-M20-T12	550	0.001438085202626205	0.8	786	124	18	20	12	M20-T12	0.0020551544895712676
62	S18-M21-T17	548	0.0014328558018893824	0.03	346	332	18	21	17	M21-T17	0.0009046863274703035
63	S16-M18-T17	548	0.0014328558018893824	0.04	341	324	16	18	17	M18-T17	0.0008916128256282472
64	S19-M12-T33	547	0.0014302411015209712	0.02	273	265	19	12	33	M12-T33	0.00071381320057628
65	S22-M22-T14	546	0.00142762640115256	0.34	429	259	22	22	14	M22-T14	0.00112170645804844
66	S22-M19-T33	546	0.00142762640115256	0.03	331	317	22	19	33	M19-T33	0.0008654658219441343
67	S16-M12-T17	545	0.0014250117007841487	0.03	373	359	16	12	17	M12-T17	0.0009752832374174082
68	S22-M18-T14	544	0.0014223970004157373	0.37	426	243	22	18	14	M18-T14	0.001113862356943206
69	S22-M19-T14	543	0.001419782300047326	0.27	378	256	22	19	14	M19-T14	0.0009883567392594645
70	S19-M11-T33	542	0.0014171675996789148	0.01	328	320	19	11	33	M11-T33	0.0008576217208389004
71	S22-M12-T33	542	0.0014171675996789148	0.02	371	361	22	12	33	M12-T33	0.0009700538366805856
72	S19-M20-T33	540	0.0014119381989420921	0.02	360	351	19	20	33	M20-T33	0.0009412921326280615
73	S16-M17-T33	538	0.0014067087982052697	0.04	424	404	16	17	33	M17-T33	0.0011086329562063836
74	S16-M12-T15	534	0.0013962499967316246	0.07	378	344	16	12	15	M12-T15	0.0009883567392594645
75	S19-M20-T14	534	0.0013962499967316246	0.38	434	245	19	20	14	M20-T14	0.0011347799598904963
76	S22-M20-T12	533	0.0013936352963632133	0.77	659	127	22	20	12	M20-T12	0.0017230875427830348
77	S22-M11-T33	531	0.0013884058956263907	0.02	262	255	22	11	33	M11-T33	0.0006850514965237558
78	S19-M18-T33	530	0.0013857911952579794	0.04	294	278	19	18	33	M18-T33	0.0007687219083129168
79	S19-M19-T12	529	0.0013831764948895682	0.79	733	126	19	19	12	M19-T12	0.0019165753700454695
80	S16-M20-T21	528	0.0013805617945211567	0.07	423	384	16	20	21	M20-T21	0.0011060182558379722
81	S22-M22-T12	527	0.0013779470941527455	0.75	587	126	22	22	12	M22-T12	0.0015348291162574224
82	S16-M11-T14	526	0.0013753323937843343	0.15	326	263	16	11	14	M11-T14	0.0008523923201020779
83	S16-M10-T14	524	0.0013701029930475116	0.24	308	220	16	10	14	M10-T14	0.0008053277134706748
84	S18-M13-T33	523	0.0013674882926791004	0.04	259	247	18	13	33	M13-T33	0.000677207395418522
85	S22-M20-T14	522	0.0013648735923106892	0.39	419	229	22	20	14	M20-T14	0.001095559454364327
86	S16-M18-T12	521	0.001362258891942278	0.8	730	117	16	18	12	M18-T12	0.0019087312689402358
87	S18-M20-T14	521	0.001362258891942278	0.43	423	214	18	20	14	M20-T14	0.0011060182558379722
88	S22-M12-T14	519	0.0013570294912054553	0.23	367	269	22	12	14	M12-T14	0.0009595950352069405
89	S18-M13-T21	518	0.001354414790837044	0.07	351	318	18	13	21	M13-T21	0.00091775982931236
90	S16-M10-T33	518	0.001354414790837044	0.02	279	271	16	10	33	M10-T33	0.0007295014027867477
91	S22-M22-T21	518	0.001354414790837044	0.09	360	321	22	22	21	M22-T21	0.0009412921326280615
92	S16-M22-T16	517	0.0013518000904686328	0.73	657	148	16	22	16	M22-T16	0.0017178581420462123
93	S18-M21-T15	517	0.0013518000904686328	0.13	398	336	18	21	15	M21-T15	0.0010406507466276902
94	S22-M12-T12	517	0.0013518000904686328	0.5	433	191	22	12	12	M12-T12	0.0011321652595220851
95	S21-M20-T33	516	0.0013491853901002214	0.01	420	411	21	20	33	M20-T33	0.0010981741547327385
96	S19-M11-T12	515	0.0013465706897318101	0.9	973	73	19	11	12	M11-T12	0.0025441034584641775
97	S18-M13-T12	514	0.001343955989363399	0.23	335	242	18	13	12	M13-T12	0.0008759246234177795
98	S16-M13-T14	514	0.001343955989363399	0.27	380	260	16	13	14	M13-T14	0.0009935861399962872
99	S19-M12-T14	513	0.0013413412889949877	0.31	449	288	19	12	14	M12-T14	0.0011740004654166656
100	S21-M12-T14	513	0.0013413412889949877	0.15	358	291	21	12	14	M12-T14	0.0009360627318912389
101	S18-M12-T10	513	0.0013413412889949877	0.5	542	241	18	12	10	M12-T10	0.0014171675996789148
102	S18-M17-T14	510	0.0013334971878897538	0.34	456	278	18	17	14	M17-T14	0.0011923033679955447
103	S18-M13-T14	510	0.0013334971878897538	0.38	439	246	18	13	14	M13-T14	0.0011478534617325527
104	S18-M17-T12	510	0.0013334971878897538	0.76	757	150	18	17	12	M17-T12	0.0019793281788873405
105	S20-M18-T33	510	0.0013334971878897538	0.02	317	309	20	18	33	M18-T33	0.0008288600167863764
106	S18-M11-T10	509	0.0013308824875213426	0.62	533	177	18	11	10	M11-T10	0.0013936352963632133
107	S21-M18-T12	509	0.0013308824875213426	0.75	606	130	21	18	12	M18-T12	0.0015845084232572369
108	S22-M19-T12	508	0.001328267787152931	0.62	581	190	22	19	12	M19-T12	0.0015191409140469549
109	S22-M21-T12	508	0.001328267787152931	0.74	578	126	22	21	12	M21-T12	0.001511296812941721
110	S16-M13-T12	508	0.001328267787152931	0.23	381	280	16	13	12	M13-T12	0.0009962008403646984
111	S16-M10-T12	507	0.0013256530867845199	0.79	776	130	16	10	12	M10-T12	0.002029007485887155
112	S16-M12-T10	507	0.0013256530867845199	0.49	470	213	16	12	10	M12-T10	0.0012289091731533025
113	S22-M18-T12	507	0.0013256530867845199	0.75	560	119	22	18	12	M18-T12	0.0014642322063103178
114	S21-M17-T33	506	0.0013230383864161087	0.02	352	340	21	17	33	M17-T33	0.0009203745296807712
115	S21-M18-T14	506	0.0013230383864161087	0.31	363	233	21	18	14	M18-T14	0.0009491362337332954
116	S21-M21-T14	505	0.0013204236860476974	0.39	417	231	21	21	14	M21-T14	0.0010903300536275046
117	S19-M12-T12	504	0.001317808985679286	0.72	675	163	19	12	12	M12-T12	0.0017649227486776153
118	S21-M12-T33	504	0.001317808985679286	0.01	322	315	21	12	33	M12-T33	0.0008419335186284327
119	S19-M22-T17	504	0.001317808985679286	0.04	310	296	19	22	17	M22-T17	0.0008105571142074974
120	S18-M18-T17	503	0.0013151942853108748	0.03	386	370	18	18	17	M18-T17	0.0010092743422067548
121	S18-M12-T17	503	0.0013151942853108748	0.05	373	352	18	12	17	M12-T17	0.0009752832374174082
122	S18-M18-T10	502	0.0013125795849424635	0.56	571	222	18	18	10	M18-T10	0.001492993910362842
123	S16-M11-T12	498	0.0013021207834688184	0.86	885	99	16	11	12	M11-T12	0.0023140098260439846
124	S18-M11-T33	498	0.0013021207834688184	0.01	298	294	18	11	33	M11-T33	0.000779180709786562
125	S19-M21-T17	497	0.0012995060831004072	0.03	298	286	19	21	17	M21-T17	0.000779180709786562
126	S18-M22-T17	496	0.0012968913827319957	0.04	375	356	18	22	17	M22-T17	0.0009805126381542306
127	S21-M22-T12	494	0.0012916619819951733	0.74	648	141	21	22	12	M22-T12	0.0016943258387305106
128	S16-M22-T20	493	0.001289047281626762	0.29	492	326	16	22	20	M22-T20	0.0012864325812583506
129	S19-M13-T12	492	0.0012864325812583506	0.2	290	219	19	13	12	M13-T12	0.0007582631068392717
130	S18-M11-T14	492	0.0012864325812583506	0.21	363	273	18	11	14	M11-T14	0.0009491362337332954
131	S19-M20-T12	491	0.0012838178808899394	0.82	683	105	19	20	12	M20-T12	0.0017858403516249055
132	S16-M18-T21	491	0.0012838178808899394	0.06	372	341	16	18	21	M18-T21	0.0009726685370489968
133	S18-M12-T21	490	0.0012812031805215281	0.05	372	349	18	12	21	M12-T21	0.0009726685370489968
134	S16-M12-T20	489	0.001278588480153117	0.34	602	364	16	12	20	M12-T20	0.0015740496217835917
135	S18-M22-T10	489	0.001278588480153117	0.65	693	211	18	22	10	M22-T10	0.0018119873553090185
136	S22-M20-T33	488	0.0012759737797847055	0.01	347	339	22	20	33	M20-T33	0.0009073010278387148
137	S18-M12-T20	488	0.0012759737797847055	0.37	570	327	18	12	20	M12-T20	0.0014903792099944307
138	S16-M22-T17	487	0.0012733590794162942	0.05	322	304	16	22	17	M22-T17	0.0008419335186284327
139	S16-M19-T17	486	0.001270744379047883	0.05	363	341	16	19	17	M19-T17	0.0009491362337332954
140	S21-M12-T12	486	0.001270744379047883	0.77	746	145	21	12	12	M12-T12	0.0019505664748348164
141	S21-M19-T33	486	0.001270744379047883	0.02	297	287	21	19	33	M19-T33	0.0007765660094181507
142	S16-M22-T27	485	0.0012681296786794718	0.03	403	387	16	22	27	M22-T27	0.0010537242484697465
143	S20-M21-T33	484	0.0012655149783110603	0.02	232	225	20	21	33	M21-T33	0.0006066104854714175
144	S19-M13-T33	482	0.0012602855775742379	0.01	282	275	19	13	33	M13-T33	0.0007373455038919815
145	S19-M17-T33	481	0.0012576708772058267	0.03	289	276	19	17	33	M17-T33	0.0007556484064708605
146	S16-M11-T33	480	0.0012550561768374154	0.03	297	284	16	11	33	M11-T33	0.0007765660094181507
147	S10-M21-T12	480	0.0012550561768374154	0.62	522	173	10	21	12	M21-T12	0.0013648735923106892
148	S18-M10-T33	479	0.001252441476469004	0.05	283	266	18	10	33	M10-T33	0.0007399602042603928
149	S19-M11-T14	477	0.0012472120757321815	0.34	391	233	19	11	14	M11-T14	0.0010223478440488112
150	S22-M12-T17	477	0.0012472120757321815	0.03	282	271	22	12	17	M12-T17	0.0007373455038919815
151	S21-M11-T33	476	0.0012445973753637703	0.01	246	241	21	11	33	M11-T33	0.0006432162906291753
152	S10-M12-T33	473	0.0012367532742585364	0.02	246	239	10	12	33	M12-T33	0.0006432162906291753
153	S22-M13-T33	473	0.0012367532742585364	0.03	165	159	22	13	33	M13-T33	0.0004314255607878615
154	S19-M21-T21	472	0.0012341385738901252	0.07	369	337	19	21	21	M21-T21	0.000964824435943763
155	S16-M18-T29	472	0.0012341385738901252	0.85	904	112	16	18	29	M18-T29	0.002363689133043799
156	S22-M11-T14	472	0.0012341385738901252	0.34	323	193	22	11	14	M11-T14	0.0008445482189968441
157	S16-M21-T17	471	0.0012315238735217137	0.03	337	322	16	21	17	M21-T17	0.000881154024154602
158	S22-M21-T16	470	0.0012289091731533025	0.83	626	88	22	21	16	M21-T16	0.0016368024306254625
159	S21-M20-T12	468	0.00122367977241648	0.8	696	109	21	20	12	M20-T12	0.0018198314564142521
160	S21-M19-T14	468	0.00122367977241648	0.31	419	267	21	19	14	M19-T14	0.001095559454364327
161	S21-M21-T12	468	0.00122367977241648	0.74	681	151	21	21	12	M21-T12	0.001780610950888083
162	S20-M12-T21	468	0.00122367977241648	0.02	316	306	20	12	21	M12-T21	0.000826245316417965
163	S22-M17-T33	467	0.0012210650720480686	0.04	299	285	22	17	33	M17-T33	0.0007817954101549733
164	S18-M12-T16	464	0.001213220970942835	0.84	844	111	18	12	16	M12-T16	0.002206807110939122
165	S19-M12-T21	464	0.001213220970942835	0.06	319	294	19	12	21	M12-T21	0.000834089417523199
166	S18-M12-T13	464	0.001213220970942835	0.57	546	206	18	12	13	M12-T13	0.00142762640115256
167	S21-M18-T33	463	0.0012106062705744235	0.04	281	266	21	18	33	M18-T33	0.0007347308035235702
168	S16-M21-T15	462	0.0012079915702060122	0.13	338	284	16	21	15	M21-T15	0.0008837687245230133
169	S16-M21-T10	462	0.0012079915702060122	0.84	683	87	16	21	10	M21-T10	0.0017858403516249055
170	S21-M22-T14	461	0.001205376869837601	0.3	347	224	21	22	14	M22-T14	0.0009073010278387148
171	S18-M10-T12	461	0.001205376869837601	0.77	616	116	18	10	12	M10-T12	0.0016106554269413496
172	S16-M19-T21	461	0.001205376869837601	0.06	419	385	16	19	21	M19-T21	0.001095559454364327
173	S22-M12-T10	460	0.0012027621694691898	0.42	362	189	22	12	10	M12-T10	0.000946521533364884
174	S16-M17-T14	460	0.0012027621694691898	0.2	367	279	16	17	14	M17-T14	0.0009595950352069405
175	S22-M20-T21	460	0.0012027621694691898	0.09	307	273	22	20	21	M20-T21	0.0008027130131022636
176	S18-M22-T20	459	0.0012001474691007783	0.27	374	256	18	22	20	M22-T20	0.0009778979377858194
177	S16-M19-T16	459	0.0012001474691007783	0.82	751	115	16	19	16	M19-T16	0.0019636399766768727
178	S18-M22-T13	458	0.0011975327687323671	0.47	474	222	18	22	13	M22-T13	0.0012393679746269476
179	S19-M18-T14	457	0.0011949180683639559	0.29	352	234	19	18	14	M18-T14	0.0009203745296807712
180	S16-M19-T15	456	0.0011923033679955447	0.09	342	305	16	19	15	M19-T15	0.0008942275259966584
181	S18-M20-T13	456	0.0011923033679955447	0.58	486	182	18	20	13	M20-T13	0.001270744379047883
182	S10-M18-T33	455	0.0011896886676271332	0.03	268	256	10	18	33	M18-T33	0.0007007396987342235
183	S18-M19-T17	455	0.0011896886676271332	0.02	338	327	18	19	17	M19-T17	0.0008837687245230133
184	S18-M19-T21	455	0.0011896886676271332	0.05	378	353	18	19	21	M19-T21	0.0009883567392594645
185	S16-M21-T16	455	0.0011896886676271332	0.85	779	92	16	21	16	M21-T16	0.0020368515869923884
186	S18-M10-T14	455	0.0011896886676271332	0.22	334	247	18	10	14	M10-T14	0.0008733099230493681
187	S18-M21-T16	452	0.0011818445665218995	0.87	770	79	18	21	16	M21-T16	0.002013319283676687
188	S18-M18-T15	452	0.0011818445665218995	0.1	305	269	18	18	15	M18-T15	0.000797483612365441
189	S16-M22-T29	450	0.0011766151657850769	0.83	802	110	16	22	29	M22-T29	0.002096989695465848
190	S16-M17-T21	450	0.0011766151657850769	0.05	402	377	16	17	21	M17-T21	0.0010511095481013353
191	S16-M18-T15	450	0.0011766151657850769	0.07	300	273	16	18	15	M18-T15	0.0007844101105233845
192	S16-M22-T15	450	0.0011766151657850769	0.11	333	291	16	22	15	M22-T15	0.0008706952226809569
193	S19-M22-T10	450	0.0011766151657850769	0.73	732	170	19	22	10	M22-T10	0.0019139606696770583
194	S21-M20-T14	449	0.0011740004654166656	0.44	436	220	21	20	14	M20-T14	0.001140009360627319
195	S10-M20-T33	449	0.0011740004654166656	0.01	298	291	10	20	33	M20-T33	0.000779180709786562
196	S18-M20-T16	449	0.0011740004654166656	0.89	767	72	18	20	16	M20-T16	0.0020054751825714532
197	S16-M20-T15	449	0.0011740004654166656	0.07	391	355	16	20	15	M20-T15	0.0010223478440488112
198	S18-M21-T10	449	0.0011740004654166656	0.66	581	167	18	21	10	M21-T10	0.0015191409140469549
199	S16-M18-T16	448	0.0011713857650482544	0.85	684	79	16	18	16	M18-T16	0.0017884550519933168
200	S16-M17-T12	448	0.0011713857650482544	0.83	750	102	16	17	12	M17-T12	0.0019610252763084613
201	S22-M11-T12	448	0.0011713857650482544	0.76	459	90	22	11	12	M11-T12	0.0012001474691007783
202	S20-M21-T14	447	0.001168771064679843	0.34	317	190	20	21	14	M21-T14	0.0008288600167863764
203	S20-M20-T33	447	0.001168771064679843	0.03	310	297	20	20	33	M20-T33	0.0008105571142074974
204	S22-M17-T12	447	0.001168771064679843	0.58	479	175	22	17	12	M17-T12	0.001252441476469004
205	S19-M10-T14	447	0.001168771064679843	0.25	306	214	19	10	14	M10-T14	0.0008000983127338522
206	S19-M18-T21	446	0.0011661563643114317	0.06	362	333	19	18	21	M18-T21	0.000946521533364884
207	S16-M20-T17	445	0.0011635416639430205	0.02	304	296	16	20	17	M20-T17	0.0007948689119970297
208	S22-M12-T21	444	0.0011609269635746093	0.04	321	305	22	12	21	M12-T21	0.0008393188182600215
209	S22-M22-T10	444	0.0011609269635746093	0.75	605	126	22	22	10	M22-T10	0.0015818937228888256
210	S16-M11-T15	444	0.0011609269635746093	0.08	306	276	16	11	15	M11-T15	0.0008000983127338522
211	S16-M20-T20	444	0.0011609269635746093	0.35	523	308	16	20	20	M20-T20	0.0013674882926791004
212	S16-M19-T10	444	0.0011609269635746093	0.4	380	205	16	19	10	M19-T10	0.0009935861399962872
213	S18-M22-T16	443	0.0011583122632061978	0.75	608	129	18	22	16	M22-T16	0.0015897378239940593
214	S16-M20-T16	443	0.0011583122632061978	0.9	814	67	16	20	16	M20-T16	0.0021283660998867833
215	S18-M20-T10	442	0.0011556975628377866	0.39	467	259	18	20	10	M20-T10	0.0012210650720480686
216	S16-M13-T21	442	0.0011556975628377866	0.05	275	258	16	13	21	M13-T21	0.0007190426013131025
217	S22-M17-T14	441	0.0011530828624693754	0.29	366	241	22	17	14	M17-T14	0.0009569803348385292
218	S16-M15-T14	441	0.0011530828624693754	0.22	245	182	16	15	14	M15-T14	0.0006406015902607641
219	S19-M17-T12	440	0.0011504681621009641	0.82	667	98	19	17	12	M17-T12	0.001744005145730325
220	S10-M19-T33	440	0.0011504681621009641	0.02	304	295	10	19	33	M19-T33	0.0007948689119970297
221	S19-M22-T21	439	0.0011478534617325527	0.05	347	323	19	22	21	M22-T21	0.0009073010278387148
222	S19-M17-T21	436	0.001140009360627319	0.05	335	314	19	17	21	M17-T21	0.0008759246234177795
223	S18-M12-T27	436	0.001140009360627319	0.04	355	339	18	12	27	M12-T27	0.0009282186307860051
224	S22-M22-T15	435	0.0011373946602589076	0.08	260	233	22	22	15	M22-T15	0.0006798220957869332
225	S16-M17-T17	435	0.0011373946602589076	0.04	338	321	16	17	17	M17-T17	0.0008837687245230133
226	S22-M13-T14	435	0.0011373946602589076	0.37	235	135	22	13	14	M13-T14	0.0006144545865766512
227	S22-M19-T17	434	0.0011347799598904963	0.02	310	300	22	19	17	M19-T17	0.0008105571142074974
228	S22-M21-T20	433	0.0011321652595220851	0.28	371	247	22	21	20	M21-T20	0.0009700538366805856
229	S10-M22-T33	433	0.0011321652595220851	0.02	263	255	10	22	33	M22-T33	0.0006876661968921671
230	S22-M18-T21	432	0.0011295505591536739	0.05	310	292	22	18	21	M18-T21	0.0008105571142074974
231	S22-M12-T15	432	0.0011295505591536739	0.06	315	291	22	12	15	M12-T15	0.0008236306160495538
232	S19-M10-T12	431	0.0011269358587852624	0.78	585	108	19	10	12	M10-T12	0.0015295997155206
233	S22-M20-T17	431	0.0011269358587852624	0.03	287	275	22	20	17	M20-T17	0.0007504190057340379
234	S21-M21-T15	430	0.0011243211584168512	0.15	294	241	21	21	15	M21-T15	0.0007687219083129168
235	S22-M12-T13	429	0.00112170645804844	0.56	400	155	22	12	13	M12-T13	0.0010458801473645129
236	S22-M18-T15	429	0.00112170645804844	0.08	224	201	22	18	15	M18-T15	0.0005856928825241272
237	S16-M22-T13	428	0.0011190917576800288	0.65	512	152	16	22	13	M22-T13	0.0013387265886265762
238	S18-M20-T15	428	0.0011190917576800288	0.11	341	298	18	20	15	M20-T15	0.0008916128256282472
239	S18-M11-T15	427	0.0011164770573116173	0.08	297	266	18	11	15	M11-T15	0.0007765660094181507
240	S21-M11-T12	425	0.0011112476565747949	0.89	675	63	21	11	12	M11-T12	0.0017649227486776153
241	S16-M21-T27	425	0.0011112476565747949	0.05	325	305	16	21	27	M21-T27	0.0008497776197336666
242	S16-M13-T15	424	0.0011086329562063836	0.1	303	268	16	13	15	M13-T15	0.0007922542116286184
243	S18-M12-T15	424	0.0011086329562063836	0.12	307	262	18	12	15	M12-T15	0.0008027130131022636
244	S22-M21-T17	424	0.0011086329562063836	0.05	270	252	22	21	17	M21-T17	0.0007059690994710461
245	S10-M21-T14	424	0.0011086329562063836	0.32	350	217	10	21	14	M21-T14	0.0009151451289439486
246	S19-M20-T16	423	0.0011060182558379722	0.85	659	82	19	20	16	M20-T16	0.0017230875427830348
247	S21-M18-T21	423	0.0011060182558379722	0.05	324	304	21	18	21	M18-T21	0.0008471629193652553
248	S22-M18-T17	422	0.001103403555469561	0.02	243	235	22	18	17	M18-T17	0.0006353721895239415
249	S21-M18-T10	421	0.0011007888551011497	0.67	509	145	21	18	10	M18-T10	0.0013308824875213426
250	S10-M21-T33	421	0.0011007888551011497	0.01	223	218	10	21	33	M21-T33	0.0005830781821557159
251	S19-M10-T33	421	0.0011007888551011497	0.02	226	219	19	10	33	M10-T33	0.0005909222832609498
252	S22-M19-T21	421	0.0011007888551011497	0.05	365	340	22	19	21	M19-T21	0.0009543656344701179
253	S21-M11-T21	421	0.0011007888551011497	0.07	277	253	21	11	21	M11-T21	0.0007242720020499251
254	S16-M21-T13	421	0.0011007888551011497	0.49	405	182	16	21	13	M21-T13	0.0010589536492065692
255	S16-M11-T21	421	0.0011007888551011497	0.05	289	268	16	11	21	M11-T21	0.0007556484064708605
256	S19-M18-T10	420	0.0010981741547327385	0.74	592	131	19	18	10	M18-T10	0.0015479026180994788
257	S10-M12-T14	419	0.001095559454364327	0.26	349	242	10	12	14	M12-T14	0.0009125304285755374
258	S19-M17-T14	419	0.001095559454364327	0.28	374	249	19	17	14	M17-T14	0.0009778979377858194
259	S22-M10-T12	418	0.0010929447539959158	0.76	568	112	22	10	12	M10-T12	0.001485149809257608
260	S16-M16-T33	418	0.0010929447539959158	0.02	266	259	16	16	33	M16-T33	0.0006955102979974009
261	S19-M18-T17	417	0.0010903300536275046	0.02	305	297	19	18	17	M18-T17	0.000797483612365441
262	S16-M18-T10	417	0.0010903300536275046	0.75	636	132	16	18	10	M18-T10	0.0016629494343095752
263	S18-M19-T10	417	0.0010903300536275046	0.2	338	258	18	19	10	M19-T10	0.0008837687245230133
264	S18-M11-T21	417	0.0010903300536275046	0.07	339	307	18	11	21	M11-T21	0.0008863834248914246
265	S18-M18-T16	417	0.0010903300536275046	0.83	732	100	18	18	16	M18-T16	0.0019139606696770583
266	S21-M10-T14	416	0.0010877153532590934	0.24	253	179	21	10	14	M10-T14	0.0006615191932080543
267	S21-M17-T14	416	0.0010877153532590934	0.36	350	202	21	17	14	M17-T14	0.0009151451289439486
268	S22-M10-T33	416	0.0010877153532590934	0.02	222	215	22	10	33	M10-T33	0.0005804634817873046
269	S18-M20-T17	415	0.001085100652890682	0.02	289	279	18	20	17	M20-T17	0.0007556484064708605
270	S16-M21-T20	415	0.001085100652890682	0.3	426	277	16	21	20	M21-T20	0.001113862356943206
271	S10-M19-T12	415	0.001085100652890682	0.77	581	112	10	19	12	M19-T12	0.0015191409140469549
272	S18-M17-T21	415	0.001085100652890682	0.07	291	265	18	17	21	M17-T21	0.000760877807207683
273	S18-M19-T20	414	0.0010824859525222707	0.14	349	290	18	19	20	M19-T20	0.0009125304285755374
274	S22-M21-T27	414	0.0010824859525222707	0.03	321	309	22	21	27	M21-T27	0.0008393188182600215
275	S22-M10-T14	414	0.0010824859525222707	0.36	313	183	22	10	14	M10-T14	0.0008184012153127313
276	S19-M22-T13	413	0.0010798712521538595	0.46	431	205	19	22	13	M22-T13	0.0011269358587852624
277	S22-M17-T21	412	0.0010772565517854482	0.04	308	294	22	17	21	M17-T21	0.0008053277134706748
278	S19-M13-T14	412	0.0010772565517854482	0.27	271	183	19	13	14	M13-T14	0.0007085837998394574
279	S22-M18-T10	411	0.0010746418514170368	0.63	413	134	22	18	10	M18-T10	0.0010798712521538595
280	S16-M11-T17	411	0.0010746418514170368	0.04	259	247	16	11	17	M11-T17	0.000677207395418522
281	S21-M13-T14	410	0.0010720271510486256	0.37	333	189	21	13	14	M13-T14	0.0008706952226809569
282	S18-M13-T15	409	0.0010694124506802143	0.13	293	247	18	13	15	M13-T15	0.0007661072079445056
283	S20-M21-T21	409	0.0010694124506802143	0.06	317	293	20	21	21	M21-T21	0.0008288600167863764
284	S18-M19-T16	409	0.0010694124506802143	0.78	552	101	18	19	16	M19-T16	0.0014433146033630275
285	S18-M19-T15	408	0.0010667977503118031	0.09	304	272	18	19	15	M19-T15	0.0007948689119970297
286	S16-M17-T10	408	0.0010667977503118031	0.75	584	125	16	17	10	M17-T10	0.0015269850151521885
287	S20-M21-T12	408	0.0010667977503118031	0.58	380	140	20	21	12	M21-T12	0.0009935861399962872
288	S16-M12-T13	408	0.0010667977503118031	0.66	562	165	16	12	13	M12-T13	0.0014694616070471405
289	S10-M21-T21	408	0.0010667977503118031	0.07	310	282	10	21	21	M21-T21	0.0008105571142074974
290	S10-M22-T14	407	0.0010641830499433917	0.39	314	173	10	22	14	M22-T14	0.0008210159156811425
291	S19-M19-T21	407	0.0010641830499433917	0.05	347	322	19	19	21	M19-T21	0.0009073010278387148
292	S18-M20-T20	407	0.0010641830499433917	0.32	394	245	18	20	20	M20-T20	0.001030191945154045
293	S16-M19-T27	406	0.0010615683495749804	0.03	345	330	16	19	27	M19-T27	0.0009020716271018923
294	S20-M12-T12	406	0.0010615683495749804	0.47	415	196	20	12	12	M12-T12	0.001085100652890682
295	S19-M12-T10	406	0.0010615683495749804	0.37	348	200	19	12	10	M12-T10	0.0009099157282071261
296	S20-M22-T33	405	0.0010589536492065692	0.03	269	259	20	22	33	M22-T33	0.0007033543991026348
297	S22-M19-T10	405	0.0010589536492065692	0.39	360	199	22	19	10	M19-T10	0.0009412921326280615
298	S20-M22-T14	404	0.001056338948838158	0.47	353	167	20	22	14	M22-T14	0.0009229892300491825
299	S18-M22-T15	403	0.0010537242484697465	0.11	283	244	18	22	15	M22-T15	0.0007399602042603928
300	S16-M12-T16	403	0.0010537242484697465	0.73	551	124	16	12	16	M12-T16	0.0014406999029946163
301	S16-M20-T13	403	0.0010537242484697465	0.62	518	172	16	20	13	M20-T13	0.001354414790837044
302	S19-M12-T27	400	0.0010458801473645129	0.04	321	306	19	12	27	M12-T27	0.0008393188182600215
303	S19-M21-T15	400	0.0010458801473645129	0.13	290	243	19	21	15	M21-T15	0.0007582631068392717
304	S19-M10-T21	400	0.0010458801473645129	0.09	257	230	19	10	21	M10-T21	0.0006719779946816995
305	S19-M21-T20	400	0.0010458801473645129	0.22	341	251	19	21	20	M21-T20	0.0008916128256282472
306	S20-M18-T21	399	0.0010432654469961014	0.04	283	270	20	18	21	M18-T21	0.0007399602042603928
307	S22-M12-T16	398	0.0010406507466276902	0.85	572	70	22	12	16	M12-T16	0.0014956086107312532
308	S20-M12-T33	397	0.001038036046259279	0.02	251	244	20	12	33	M12-T33	0.0006562897924712318
309	S21-M21-T17	397	0.001038036046259279	0.04	270	257	21	21	17	M21-T17	0.0007059690994710461
310	S19-M19-T17	397	0.001038036046259279	0.04	285	272	19	19	17	M19-T17	0.0007451896049972154
311	S18-M19-T27	396	0.0010354213458908677	0.03	307	294	18	19	27	M19-T27	0.0008027130131022636
312	S16-M11-T10	395	0.0010328066455224563	0.84	575	75	16	11	10	M11-T10	0.001503452711836487
313	S21-M10-T33	395	0.0010328066455224563	0.02	235	228	21	10	33	M10-T33	0.0006144545865766512
314	S19-M12-T17	395	0.0010328066455224563	0.02	266	257	19	12	17	M12-T17	0.0006955102979974009
315	S22-M21-T10	395	0.0010328066455224563	0.67	388	110	22	21	10	M21-T10	0.0010145037429435775
316	S18-M17-T20	395	0.0010328066455224563	0.28	374	249	18	17	20	M17-T20	0.0009778979377858194
317	S21-M17-T12	392	0.0010249625444172226	0.74	571	125	21	17	12	M17-T12	0.001492993910362842
318	S21-M20-T21	392	0.0010249625444172226	0.05	262	244	21	20	21	M20-T21	0.0006850514965237558
319	S21-M12-T15	392	0.0010249625444172226	0.09	269	240	21	12	15	M12-T15	0.0007033543991026348
320	S21-M22-T21	392	0.0010249625444172226	0.06	249	230	21	22	21	M22-T21	0.0006510603917344092
321	S19-M12-T16	392	0.0010249625444172226	0.91	748	50	19	12	16	M12-T16	0.001955795875571639
322	S21-M12-T21	391	0.0010223478440488112	0.06	335	308	21	12	21	M12-T21	0.0008759246234177795
323	S22-M22-T17	391	0.0010223478440488112	0.03	263	252	22	22	17	M22-T17	0.0006876661968921671
324	S16-M18-T20	391	0.0010223478440488112	0.3	396	259	16	18	20	M18-T20	0.0010354213458908677
325	S18-M22-T29	389	0.0010171184433119887	0.83	670	94	18	22	29	M22-T29	0.001751849246835559
326	S16-M15-T33	389	0.0010171184433119887	0.01	160	157	16	15	33	M15-T33	0.0004183520589458051
327	S22-M20-T13	389	0.0010171184433119887	0.64	402	126	22	20	13	M20-T13	0.0010511095481013353
328	S18-M12-T29	388	0.0010145037429435775	0.89	973	91	18	12	29	M12-T29	0.0025441034584641775
329	S10-M21-T17	388	0.0010145037429435775	0.03	228	219	10	21	17	M21-T17	0.0005961516839977723
330	S21-M21-T21	388	0.0010145037429435775	0.05	318	295	21	21	21	M21-T21	0.0008314747171547876
331	S19-M19-T15	387	0.001011889042575166	0.1	313	277	19	19	15	M19-T15	0.0008184012153127313
332	S22-M22-T16	386	0.0010092743422067548	0.8	490	77	22	22	16	M22-T16	0.0012812031805215281
333	S21-M21-T10	386	0.0010092743422067548	0.75	549	117	21	21	10	M21-T10	0.0014354705022577938
334	S18-M17-T10	386	0.0010092743422067548	0.59	529	185	18	17	10	M17-T10	0.0013831764948895682
335	S20-M22-T12	386	0.0010092743422067548	0.79	458	78	20	22	12	M22-T12	0.0011975327687323671
336	S22-M19-T20	386	0.0010092743422067548	0.2	387	294	22	19	20	M19-T20	0.001011889042575166
337	S18-M21-T20	386	0.0010092743422067548	0.2	393	297	18	21	20	M21-T20	0.0010275772447856338
338	S18-M17-T15	386	0.0010092743422067548	0.11	342	299	18	17	15	M17-T15	0.0008942275259966584
339	S21-M21-T16	386	0.0010092743422067548	0.86	699	80	21	21	16	M21-T16	0.001827675557519486
340	S21-M22-T10	386	0.0010092743422067548	0.78	578	106	21	22	10	M22-T10	0.001511296812941721
341	S22-M21-T15	385	0.0010066596418383436	0.09	263	233	22	21	15	M21-T15	0.0006876661968921671
342	S20-M12-T17	385	0.0010066596418383436	0.01	237	233	20	12	17	M12-T17	0.0006196839873134738
343	S19-M11-T10	384	0.0010040449414699323	0.8	555	90	19	11	10	M11-T10	0.0014511587044682614
344	S18-M17-T16	384	0.0010040449414699323	0.85	653	81	18	17	16	M17-T16	0.0017073993405725672
345	S22-M19-T16	384	0.0010040449414699323	0.68	433	119	22	19	16	M19-T16	0.0011321652595220851
346	S16-M16-T12	383	0.001001430241101521	0.62	501	163	16	16	12	M16-T12	0.0013099648845740523
347	S18-M10-T10	383	0.001001430241101521	0.69	454	120	18	10	10	M10-T10	0.001187073967258722
348	S19-M19-T20	382	0.0009988155407331097	0.14	266	221	19	19	20	M19-T20	0.0006955102979974009
349	S16-M12-T27	382	0.0009988155407331097	0.05	322	304	16	12	27	M12-T27	0.0008419335186284327
350	S21-M22-T17	382	0.0009988155407331097	0.03	273	262	21	22	17	M22-T17	0.00071381320057628
351	S16-M10-T10	382	0.0009988155407331097	0.85	465	58	16	10	10	M10-T10	0.0012158356713112461
352	S16-M19-T13	380	0.0009935861399962872	0.34	338	204	16	19	13	M19-T13	0.0008837687245230133
353	S21-M19-T17	379	0.0009909714396278758	0.03	277	266	21	19	17	M19-T17	0.0007242720020499251
354	S22-M11-T21	379	0.0009909714396278758	0.06	219	201	22	11	21	M11-T21	0.0005726193806820707
355	S16-M13-T10	379	0.0009909714396278758	0.63	397	128	16	13	10	M13-T10	0.001038036046259279
356	S21-M12-T17	379	0.0009909714396278758	0.03	275	265	21	12	17	M12-T17	0.0007190426013131025
357	S10-M20-T21	378	0.0009883567392594645	0.05	281	262	10	20	21	M20-T21	0.0007347308035235702
358	S18-M10-T20	378	0.0009883567392594645	0.27	363	248	18	10	20	M10-T20	0.0009491362337332954
359	S20-M10-T33	378	0.0009883567392594645	0.02	192	187	20	10	33	M10-T33	0.0005020224707349662
360	S21-M12-T10	378	0.0009883567392594645	0.61	378	129	21	12	10	M12-T10	0.0009883567392594645
361	S20-M12-T14	378	0.0009883567392594645	0.22	280	208	20	12	14	M12-T14	0.0007321161031551589
362	S20-M11-T12	377	0.0009857420388910533	0.85	644	77	20	11	12	M11-T12	0.0016838670372568655
363	S18-M10-T21	376	0.000983127338522642	0.07	276	252	18	10	21	M10-T21	0.0007216573016815138
364	S18-M21-T29	376	0.000983127338522642	0.54	483	195	18	21	29	M21-T29	0.001262900277942649
365	S16-M12-T18	375	0.0009805126381542306	0.11	261	224	16	12	18	M12-T18	0.0006824367961553446
366	S19-M21-T10	374	0.0009778979377858194	0.84	575	76	19	21	10	M21-T10	0.001503452711836487
367	S16-M13-T27	373	0.0009752832374174082	0.04	261	248	16	13	27	M13-T27	0.0006824367961553446
368	S18-M13-T17	373	0.0009752832374174082	0.05	257	242	18	13	17	M13-T17	0.0006719779946816995
369	S22-M12-T20	373	0.0009752832374174082	0.25	338	236	22	12	20	M12-T20	0.0008837687245230133
370	S18-M20-T29	373	0.0009752832374174082	0.87	916	92	18	20	29	M20-T29	0.0023950655374647342
371	S20-M19-T33	373	0.0009752832374174082	0.02	290	281	20	19	33	M19-T33	0.0007582631068392717
372	S22-M21-T13	373	0.0009752832374174082	0.59	400	145	22	21	13	M21-T13	0.0010458801473645129
373	S22-M12-T27	373	0.0009752832374174082	0.05	247	232	22	12	27	M12-T27	0.0006458309909975866
374	S10-M20-T12	372	0.0009726685370489968	0.82	562	85	10	20	12	M20-T12	0.0014694616070471405
375	S10-M11-T33	371	0.0009700538366805856	0.01	221	216	10	11	33	M11-T33	0.0005778487814188933
376	S10-M12-T21	371	0.0009700538366805856	0.05	290	274	10	12	21	M12-T21	0.0007582631068392717
377	S21-M21-T13	370	0.0009674391363121743	0.59	407	144	21	21	13	M21-T13	0.0010641830499433917
378	S16-M18-T13	370	0.0009674391363121743	0.64	440	135	16	18	13	M18-T13	0.0011504681621009641
379	S16-M10-T17	370	0.0009674391363121743	0.05	230	217	16	10	17	M10-T17	0.0006013810847345949
380	S22-M22-T20	370	0.0009674391363121743	0.29	330	219	22	22	20	M22-T20	0.000862851121575723
381	S21-M13-T12	370	0.0009674391363121743	0.29	309	205	21	13	12	M13-T12	0.0008079424138390861
382	S19-M13-T17	369	0.000964824435943763	0.04	248	235	19	13	17	M13-T17	0.0006484456913659979
383	S20-M10-T12	368	0.0009622097355753517	0.76	492	97	20	10	12	M10-T12	0.0012864325812583506
384	S10-M22-T12	368	0.0009622097355753517	0.78	524	96	10	22	12	M22-T12	0.0013701029930475116
385	S22-M20-T15	368	0.0009622097355753517	0.1	240	212	22	20	15	M20-T15	0.0006275280884187077
386	S18-M21-T18	367	0.0009595950352069405	0.21	310	232	18	21	18	M21-T18	0.0008105571142074974
387	S18-M21-T13	367	0.0009595950352069405	0.49	415	188	18	21	13	M21-T13	0.001085100652890682
388	S21-M19-T21	367	0.0009595950352069405	0.05	308	288	21	19	21	M19-T21	0.0008053277134706748
389	S18-M11-T16	365	0.0009543656344701179	0.84	554	73	18	11	16	M11-T16	0.0014485440040998502
390	S21-M17-T16	365	0.0009543656344701179	0.83	545	76	21	17	16	M17-T16	0.0014250117007841487
391	S16-M10-T21	364	0.0009517509341017066	0.05	298	280	16	10	21	M10-T21	0.000779180709786562
392	S18-M11-T17	364	0.0009517509341017066	0.01	239	234	18	11	17	M11-T17	0.0006249133880502964
393	S22-M13-T12	364	0.0009517509341017066	0.15	221	181	22	13	12	M13-T12	0.0005778487814188933
394	S20-M11-T14	364	0.0009517509341017066	0.24	204	145	20	11	14	M11-T14	0.0005333988751559016
395	S16-M11-T27	364	0.0009517509341017066	0.04	303	287	16	11	27	M11-T27	0.0007922542116286184
396	S10-M18-T14	363	0.0009491362337332954	0.32	310	196	10	18	14	M18-T14	0.0008105571142074974
397	S16-M17-T27	363	0.0009491362337332954	0.02	310	302	16	17	27	M17-T27	0.0008105571142074974
398	S16-M13-T17	362	0.000946521533364884	0.03	244	235	16	13	17	M13-T17	0.0006379868898923527
399	S18-M18-T13	362	0.000946521533364884	0.46	320	153	18	18	13	M18-T13	0.0008367041178916102
400	S16-M18-T27	362	0.000946521533364884	0.02	280	273	16	18	27	M18-T27	0.0007321161031551589
401	S19-M22-T15	362	0.000946521533364884	0.11	294	253	19	22	15	M22-T15	0.0007687219083129168
402	S19-M22-T16	362	0.000946521533364884	0.83	575	81	19	22	16	M22-T16	0.001503452711836487
403	S19-M19-T10	361	0.0009439068329964728	0.2	285	217	19	19	10	M19-T10	0.0007451896049972154
404	S22-M13-T20	360	0.0009412921326280615	0.2	206	157	22	13	20	M13-T20	0.0005386282758927241
405	S18-M17-T17	360	0.0009412921326280615	0.03	249	239	18	17	17	M17-T17	0.0006510603917344092
406	S18-M18-T20	360	0.0009412921326280615	0.27	316	216	18	18	20	M18-T20	0.000826245316417965
407	S19-M18-T15	359	0.0009386774322596502	0.11	275	237	19	18	15	M18-T15	0.0007190426013131025
408	S21-M20-T29	359	0.0009386774322596502	0.89	949	81	21	20	29	M20-T29	0.0024813506496223067
409	S20-M22-T10	359	0.0009386774322596502	0.78	493	87	20	22	10	M22-T10	0.001289047281626762
410	S16-M13-T13	358	0.0009360627318912389	0.36	197	114	16	13	13	M13-T13	0.0005150959725770225
411	S21-M20-T15	358	0.0009360627318912389	0.06	252	231	21	20	15	M20-T15	0.000658904492839643
412	S10-M12-T17	358	0.0009360627318912389	0.06	250	230	10	12	17	M12-T17	0.0006536750921028204
413	S20-M18-T12	358	0.0009360627318912389	0.65	358	107	20	18	12	M18-T12	0.0009360627318912389
414	S18-M10-T17	357	0.0009334480315228277	0.04	252	239	18	10	17	M10-T17	0.000658904492839643
415	S20-M12-T16	357	0.0009334480315228277	0.67	380	108	20	12	16	M12-T16	0.0009935861399962872
416	S18-M13-T20	357	0.0009334480315228277	0.29	366	243	18	13	20	M13-T20	0.0009569803348385292
417	S10-M11-T12	357	0.0009334480315228277	0.87	556	56	10	11	12	M11-T12	0.0014537734048366726
418	S21-M21-T20	357	0.0009334480315228277	0.27	311	211	21	21	20	M21-T20	0.0008131718145759087
419	S20-M11-T33	357	0.0009334480315228277	0.01	223	220	20	11	33	M11-T33	0.0005830781821557159
420	S16-M20-T29	356	0.0009308333311544163	0.86	756	82	16	20	29	M20-T29	0.001976713478518929
421	S18-M16-T14	356	0.0009308333311544163	0.32	257	159	18	16	14	M16-T14	0.0006719779946816995
422	S16-M16-T14	356	0.0009308333311544163	0.23	270	196	16	16	14	M16-T14	0.0007059690994710461
423	S22-M18-T16	355	0.0009282186307860051	0.75	460	96	22	18	16	M18-T16	0.0012027621694691898
424	S10-M18-T21	354	0.0009256039304175938	0.05	240	225	10	18	21	M18-T21	0.0006275280884187077
425	S22-M18-T29	353	0.0009229892300491825	0.87	772	78	22	18	29	M18-T29	0.0020185486844135096
426	S10-M13-T33	352	0.0009203745296807712	0.01	199	195	10	13	33	M13-T33	0.0005203253733138451
427	S22-M10-T21	352	0.0009203745296807712	0.05	237	221	22	10	21	M10-T21	0.0006196839873134738
428	S19-M12-T20	352	0.0009203745296807712	0.4	436	236	19	12	20	M12-T20	0.001140009360627319
429	S22-M22-T29	351	0.00091775982931236	0.87	725	73	22	22	29	M22-T29	0.0018956577670981793
430	S18-M11-T13	351	0.00091775982931236	0.61	338	116	18	11	13	M11-T13	0.0008837687245230133
431	S21-M22-T13	351	0.00091775982931236	0.58	399	147	21	22	13	M22-T13	0.0010432654469961014
432	S22-M18-T13	350	0.0009151451289439486	0.64	292	91	22	18	13	M18-T13	0.0007634925075760943
433	S18-M21-T27	350	0.0009151451289439486	0.05	345	322	18	21	27	M21-T27	0.0009020716271018923
434	S20-M18-T14	350	0.0009151451289439486	0.3	252	163	20	18	14	M18-T14	0.000658904492839643
435	S22-M20-T20	349	0.0009125304285755374	0.34	357	219	22	20	20	M20-T20	0.0009334480315228277
436	S19-M12-T15	348	0.0009099157282071261	0.15	253	205	19	12	15	M12-T15	0.0006615191932080543
437	S22-M20-T16	348	0.0009099157282071261	0.79	462	78	22	20	16	M20-T16	0.0012079915702060122
438	S19-M11-T16	348	0.0009099157282071261	0.77	409	77	19	11	16	M11-T16	0.0010694124506802143
439	S19-M21-T16	347	0.0009073010278387148	0.89	749	71	19	21	16	M21-T16	0.0019584105759400503
440	S16-M21-T29	347	0.0009073010278387148	0.7	530	135	16	21	29	M21-T29	0.0013857911952579794
441	S19-M11-T21	347	0.0009073010278387148	0.06	242	222	19	11	21	M11-T21	0.0006327574891555302
442	S19-M12-T13	347	0.0009073010278387148	0.68	457	124	19	12	13	M12-T13	0.0011949180683639559
443	S16-M15-T21	347	0.0009073010278387148	0.05	215	200	16	15	21	M15-T21	0.0005621605792084256
444	S10-M12-T12	347	0.0009073010278387148	0.67	469	131	10	12	12	M12-T12	0.0012262944727848913
445	S18-M19-T13	346	0.0009046863274703035	0.28	255	171	18	19	13	M19-T13	0.0006667485939448769
446	S18-M18-T29	346	0.0009046863274703035	0.68	592	157	18	18	29	M18-T29	0.0015479026180994788
447	S16-M17-T20	345	0.0009020716271018923	0.36	495	285	16	17	20	M17-T20	0.0012942766823635845
448	S20-M17-T33	344	0.0008994569267334809	0.04	241	229	20	17	33	M17-T33	0.0006301427887871189
449	S16-M11-T13	344	0.0008994569267334809	0.58	344	127	16	11	13	M11-T13	0.0008994569267334809
450	S20-M19-T12	344	0.0008994569267334809	0.59	389	138	20	19	12	M19-T12	0.0010171184433119887
451	S20-M21-T20	343	0.0008968422263650697	0.22	265	196	20	21	20	M21-T20	0.0006928955976289897
452	S21-M11-T14	343	0.0008968422263650697	0.24	241	170	21	11	14	M11-T14	0.0006301427887871189
453	S10-M11-T14	342	0.0008942275259966584	0.24	227	162	10	11	14	M11-T14	0.000593536983629361
454	S19-M22-T27	342	0.0008942275259966584	0.02	300	291	19	22	27	M22-T27	0.0007844101105233845
455	S22-M13-T10	342	0.0008942275259966584	0.56	255	99	22	13	10	M13-T10	0.0006667485939448769
456	S16-M17-T15	342	0.0008942275259966584	0.12	266	227	16	17	15	M17-T15	0.0006955102979974009
457	S22-M17-T15	341	0.0008916128256282472	0.1	244	214	22	17	15	M17-T15	0.0006379868898923527
458	S22-M13-T21	341	0.0008916128256282472	0.05	161	151	22	13	21	M13-T21	0.00042096675931421637
459	S19-M13-T20	341	0.0008916128256282472	0.34	354	212	19	13	20	M13-T20	0.0009256039304175938
460	S19-M20-T17	341	0.0008916128256282472	0.04	275	260	19	20	17	M20-T17	0.0007190426013131025
461	S16-M13-T16	341	0.0008916128256282472	0.9	620	47	16	13	16	M13-T16	0.0016211142284149947
462	S21-M12-T20	341	0.0008916128256282472	0.36	338	197	21	12	20	M12-T20	0.0008837687245230133
463	S22-M17-T16	341	0.0008916128256282472	0.86	490	56	22	17	16	M17-T16	0.0012812031805215281
464	S19-M16-T33	340	0.0008889981252598358	0.01	181	179	19	16	33	M16-T33	0.000473260766682442
465	S10-M19-T14	339	0.0008863834248914246	0.29	241	160	10	19	14	M19-T14	0.0006301427887871189
466	S21-M22-T16	339	0.0008863834248914246	0.79	474	81	21	22	16	M22-T16	0.0012393679746269476
467	S21-M19-T12	339	0.0008863834248914246	0.78	501	88	21	19	12	M19-T12	0.0013099648845740523
468	S16-M17-T13	338	0.0008837687245230133	0.58	343	128	16	17	13	M17-T13	0.0008968422263650697
469	S18-M16-T12	338	0.0008837687245230133	0.43	311	160	18	16	12	M16-T12	0.0008131718145759087
470	S19-M22-T20	338	0.0008837687245230133	0.24	333	238	19	22	20	M22-T20	0.0008706952226809569
471	S16-M20-T18	338	0.0008837687245230133	0.11	236	204	16	20	18	M20-T18	0.0006170692869450626
472	S21-M19-T16	338	0.0008837687245230133	0.69	476	126	21	19	16	M19-T16	0.0012445973753637703
473	S18-M16-T33	337	0.000881154024154602	0.02	181	176	18	16	33	M16-T33	0.000473260766682442
474	S19-M20-T15	337	0.000881154024154602	0.09	246	220	19	20	15	M20-T15	0.0006432162906291753
475	S22-M13-T15	337	0.000881154024154602	0.11	182	159	22	13	15	M13-T15	0.0004758754670508533
476	S20-M20-T12	337	0.000881154024154602	0.74	415	93	20	20	12	M20-T12	0.001085100652890682
477	S16-M11-T20	337	0.000881154024154602	0.23	302	216	16	11	20	M11-T20	0.0007896395112602071
478	S22-M18-T27	336	0.0008785393237861907	0.05	274	254	22	18	27	M18-T27	0.0007164279009446912
479	S21-M13-T33	335	0.0008759246234177795	0.05	210	198	21	13	33	M13-T33	0.0005490870773663692
480	S19-M20-T21	335	0.0008759246234177795	0.06	241	222	19	20	21	M20-T21	0.0006301427887871189
481	S16-M14-T12	334	0.0008733099230493681	0.86	506	54	16	14	12	M14-T12	0.0013230383864161087
482	S16-M19-T20	334	0.0008733099230493681	0.23	361	264	16	19	20	M19-T20	0.0009439068329964728
483	S20-M19-T10	334	0.0008733099230493681	0.19	276	212	20	19	10	M19-T10	0.0007216573016815138
484	S22-M20-T10	334	0.0008733099230493681	0.46	335	162	22	20	10	M20-T10	0.0008759246234177795
485	S21-M12-T13	334	0.0008733099230493681	0.64	454	143	21	12	13	M12-T13	0.001187073967258722
486	S18-M17-T13	333	0.0008706952226809569	0.42	262	137	18	17	13	M17-T13	0.0006850514965237558
487	S18-M22-T27	333	0.0008706952226809569	0.04	274	260	18	22	27	M22-T27	0.0007164279009446912
488	S19-M18-T16	333	0.0008706952226809569	0.84	597	76	19	18	16	M18-T16	0.0015609761199415354
489	S21-M20-T17	333	0.0008706952226809569	0.03	214	206	21	20	17	M20-T17	0.0005595458788400144
490	S16-M21-T18	332	0.0008680805223125456	0.11	241	207	16	21	18	M21-T18	0.0006301427887871189
491	S20-M21-T17	332	0.0008680805223125456	0.03	201	193	20	21	17	M21-T17	0.0005255547740506677
492	S18-M18-T27	332	0.0008680805223125456	0.04	295	280	18	18	27	M18-T27	0.0007713366086813282
493	S21-M22-T15	332	0.0008680805223125456	0.11	282	245	21	22	15	M22-T15	0.0007373455038919815
494	S10-M21-T15	332	0.0008680805223125456	0.14	251	209	10	21	15	M21-T15	0.0006562897924712318
495	S20-M13-T12	332	0.0008680805223125456	0.36	271	158	20	13	12	M13-T12	0.0007085837998394574
496	S19-M13-T21	332	0.0008680805223125456	0.05	235	220	19	13	21	M13-T21	0.0006144545865766512
497	S21-M18-T17	332	0.0008680805223125456	0.03	230	221	21	18	17	M18-T17	0.0006013810847345949
498	S10-M17-T14	331	0.0008654658219441343	0.31	284	181	10	17	14	M17-T14	0.000742574904628804
499	S22-M19-T13	331	0.0008654658219441343	0.34	240	144	22	19	13	M19-T13	0.0006275280884187077
500	S20-M20-T21	331	0.0008654658219441343	0.03	267	256	20	20	21	M20-T21	0.0006981249983658123
501	S21-M10-T21	331	0.0008654658219441343	0.07	275	249	21	10	21	M10-T21	0.0007190426013131025
502	S22-M12-T18	331	0.0008654658219441343	0.08	176	159	22	12	18	M12-T18	0.0004601872648403856
503	S21-M11-T10	331	0.0008654658219441343	0.8	544	86	21	11	10	M11-T10	0.0014223970004157373
504	S19-M11-T17	331	0.0008654658219441343	0.05	249	233	19	11	17	M11-T17	0.0006510603917344092
505	S20-M22-T21	330	0.000862851121575723	0.05	241	225	20	22	21	M22-T21	0.0006301427887871189
506	S10-M18-T12	330	0.000862851121575723	0.77	439	83	10	18	12	M18-T12	0.0011478534617325527
507	S10-M13-T12	330	0.000862851121575723	0.19	222	172	10	13	12	M13-T12	0.0005804634817873046
508	S20-M22-T27	329	0.0008602364212073118	0.01	241	237	20	22	27	M22-T27	0.0006301427887871189
509	S10-M22-T21	329	0.0008602364212073118	0.05	254	239	10	22	21	M22-T21	0.0006641338935764656
510	S18-M20-T27	329	0.0008602364212073118	0.04	288	275	18	20	27	M20-T27	0.0007530337061024491
511	S22-M21-T29	329	0.0008602364212073118	0.76	536	106	22	21	29	M21-T29	0.001401479397468447
512	S16-M20-T27	329	0.0008602364212073118	0.04	293	278	16	20	27	M20-T27	0.0007661072079445056
513	S10-M17-T33	329	0.0008602364212073118	0.03	225	215	10	17	33	M17-T33	0.0005883075828925384
514	S21-M10-T12	329	0.0008602364212073118	0.8	463	72	21	10	12	M10-T12	0.0012106062705744235
515	S20-M19-T21	329	0.0008602364212073118	0.03	275	263	20	19	21	M19-T21	0.0007190426013131025
516	S18-M15-T33	328	0.0008576217208389004	0.03	183	175	18	15	33	M15-T33	0.0004784901674192646
517	S19-M21-T29	328	0.0008576217208389004	0.57	424	162	19	21	29	M21-T29	0.0011086329562063836
518	S19-M17-T10	328	0.0008576217208389004	0.74	580	127	19	17	10	M17-T10	0.0015165262136785434
519	S20-M13-T33	328	0.0008576217208389004	0.01	189	185	20	13	33	M13-T33	0.0004941783696297323
520	S19-M15-T14	328	0.0008576217208389004	0.36	240	140	19	15	14	M15-T14	0.0006275280884187077
521	S20-M20-T14	328	0.0008576217208389004	0.45	312	153	20	20	14	M20-T14	0.0008157865149443199
522	S16-M10-T16	328	0.0008576217208389004	0.92	716	43	16	10	16	M10-T16	0.0018721254637824778
523	S10-M20-T14	327	0.0008550070204704892	0.43	309	158	10	20	14	M20-T14	0.0008079424138390861
524	S22-M16-T33	326	0.0008523923201020779	0.01	131	128	22	16	33	M16-T33	0.0003425257482618779
525	S19-M17-T16	326	0.0008523923201020779	0.87	663	66	19	17	16	M17-T16	0.00173354634425668
526	S21-M20-T27	326	0.0008523923201020779	0.04	264	251	21	20	27	M20-T27	0.0006902808972605784
527	S18-M13-T16	326	0.0008523923201020779	0.89	684	62	18	13	16	M13-T16	0.0017884550519933168
528	S18-M13-T27	326	0.0008523923201020779	0.05	229	213	18	13	27	M13-T27	0.0005987663843661836
529	S22-M17-T17	325	0.0008497776197336666	0.05	231	216	22	17	17	M17-T17	0.0006039957851030061
530	S22-M22-T27	325	0.0008497776197336666	0.03	283	271	22	22	27	M22-T27	0.0007399602042603928
531	S16-M11-T16	325	0.0008497776197336666	0.77	474	88	16	11	16	M11-T16	0.0012393679746269476
532	S21-M19-T29	325	0.0008497776197336666	0.89	971	88	21	19	29	M19-T29	0.0025388740577273546
533	S16-M12-T29	325	0.0008497776197336666	0.9	925	71	16	12	29	M12-T29	0.002418597840780436
534	S20-M13-T14	325	0.0008497776197336666	0.26	185	128	20	13	14	M13-T14	0.00048371956815608714
535	S19-M18-T20	324	0.0008471629193652553	0.23	303	222	19	18	20	M18-T20	0.0007922542116286184
536	S16-M15-T12	324	0.0008471629193652553	0.76	427	86	16	15	12	M15-T12	0.0011164770573116173
537	S18-M13-T10	324	0.0008471629193652553	0.41	327	174	18	13	10	M13-T10	0.0008550070204704892
538	S21-M19-T15	324	0.0008471629193652553	0.05	270	250	21	19	15	M19-T15	0.0007059690994710461
539	S22-M11-T17	322	0.0008419335186284327	0.01	183	180	22	11	17	M11-T17	0.0004784901674192646
540	S10-M19-T10	322	0.0008419335186284327	0.41	272	144	10	19	10	M19-T10	0.0007111985002078686
541	S22-M15-T12	322	0.0008419335186284327	0.66	229	67	22	15	12	M15-T12	0.0005987663843661836
542	S22-M22-T13	322	0.0008419335186284327	0.53	274	112	22	22	13	M22-T13	0.0007164279009446912
543	S21-M20-T16	322	0.0008419335186284327	0.82	482	70	21	20	16	M20-T16	0.0012602855775742379
544	S22-M17-T20	322	0.0008419335186284327	0.23	317	228	22	17	20	M17-T20	0.0008288600167863764
545	S22-M20-T27	321	0.0008393188182600215	0.05	199	185	22	20	27	M20-T27	0.0005203253733138451
546	S21-M19-T13	321	0.0008393188182600215	0.36	312	180	21	19	13	M19-T13	0.0008157865149443199
547	S21-M19-T27	321	0.0008393188182600215	0.05	259	240	21	19	27	M19-T27	0.000677207395418522
548	S18-M11-T20	321	0.0008393188182600215	0.19	259	200	18	11	20	M11-T20	0.000677207395418522
549	S16-M10-T27	320	0.0008367041178916102	0.03	285	273	16	10	27	M10-T27	0.0007451896049972154
550	S21-M11-T20	320	0.0008367041178916102	0.24	249	178	21	11	20	M11-T20	0.0006510603917344092
551	S19-M19-T27	320	0.0008367041178916102	0.04	276	261	19	19	27	M19-T27	0.0007216573016815138
552	S19-M12-T29	320	0.0008367041178916102	0.92	1012	57	19	12	29	M12-T29	0.0026460767728322173
553	S20-M17-T12	319	0.000834089417523199	0.79	443	74	20	17	12	M17-T12	0.0011583122632061978
554	S16-M16-T21	318	0.0008314747171547876	0.05	266	250	16	16	21	M16-T21	0.0006955102979974009
555	S18-M10-T15	318	0.0008314747171547876	0.1	257	226	18	10	15	M10-T15	0.0006719779946816995
556	S19-M19-T16	318	0.0008314747171547876	0.84	544	72	19	19	16	M19-T16	0.0014223970004157373
557	S10-M12-T15	318	0.0008314747171547876	0.07	210	192	10	12	15	M12-T15	0.0005490870773663692
558	S16-M17-T16	317	0.0008288600167863764	0.84	573	77	16	17	16	M17-T16	0.0014982233110996646
559	S18-M22-T18	317	0.0008288600167863764	0.07	236	215	18	22	18	M22-T18	0.0006170692869450626
560	S22-M16-T12	316	0.000826245316417965	0.36	132	76	22	16	12	M16-T12	0.0003451404486302892
561	S22-M19-T27	316	0.000826245316417965	0.02	255	248	22	19	27	M19-T27	0.0006667485939448769
562	S21-M19-T20	316	0.000826245316417965	0.21	298	223	21	19	20	M19-T20	0.000779180709786562
563	S20-M21-T10	315	0.0008236306160495538	0.85	440	53	20	21	10	M21-T10	0.0011504681621009641
564	S16-M10-T13	315	0.0008236306160495538	0.58	322	120	16	10	13	M10-T13	0.0008419335186284327
565	S20-M12-T10	315	0.0008236306160495538	0.25	244	170	20	12	10	M12-T10	0.0006379868898923527
566	S19-M17-T20	315	0.0008236306160495538	0.3	308	199	19	17	20	M17-T20	0.0008053277134706748
567	S18-M12-T18	314	0.0008210159156811425	0.16	262	210	18	12	18	M12-T18	0.0006850514965237558
568	S21-M12-T27	313	0.0008184012153127313	0.05	252	236	21	12	27	M12-T27	0.000658904492839643
569	S19-M22-T29	313	0.0008184012153127313	0.91	822	59	19	22	29	M22-T29	0.0021492837028340736
570	S19-M13-T13	313	0.0008184012153127313	0.34	153	94	19	13	13	M13-T13	0.0004000491563669261
571	S22-M13-T17	313	0.0008184012153127313	0.01	149	146	22	13	17	M13-T17	0.000389590354893281
572	S22-M19-T15	312	0.0008157865149443199	0.07	264	239	22	19	15	M19-T15	0.0006902808972605784
573	S19-M21-T13	312	0.0008157865149443199	0.57	318	122	19	21	13	M21-T13	0.0008314747171547876
574	S18-M10-T13	312	0.0008157865149443199	0.5	261	114	18	10	13	M10-T13	0.0006824367961553446
575	S10-M13-T14	312	0.0008157865149443199	0.39	199	110	10	13	14	M13-T14	0.0005203253733138451
576	S18-M17-T27	311	0.0008131718145759087	0.05	257	242	18	17	27	M17-T27	0.0006719779946816995
577	S19-M11-T20	310	0.0008105571142074974	0.19	226	175	19	11	20	M11-T20	0.0005909222832609498
578	S19-M17-T15	310	0.0008105571142074974	0.13	261	219	19	17	15	M17-T15	0.0006824367961553446
579	S21-M21-T27	310	0.0008105571142074974	0.04	284	270	21	21	27	M21-T27	0.000742574904628804
580	S20-M10-T21	310	0.0008105571142074974	0.04	215	204	20	10	21	M10-T21	0.0005621605792084256
581	S19-M11-T13	310	0.0008105571142074974	0.66	324	94	19	11	13	M11-T13	0.0008471629193652553
582	S20-M20-T17	310	0.0008105571142074974	0.03	207	199	20	20	17	M20-T17	0.0005412429762611353
583	S22-M15-T33	309	0.0008079424138390861	0.03	130	125	22	15	33	M15-T33	0.0003399110478934666
584	S22-M11-T16	309	0.0008079424138390861	0.79	350	60	22	11	16	M11-T16	0.0009151451289439486
585	S20-M22-T17	308	0.0008053277134706748	0.01	230	225	20	22	17	M22-T17	0.0006013810847345949
586	S20-M19-T17	308	0.0008053277134706748	0.02	257	249	20	19	17	M19-T17	0.0006719779946816995
587	S18-M15-T21	308	0.0008053277134706748	0.06	222	204	18	15	21	M15-T21	0.0005804634817873046
588	S16-M19-T29	308	0.0008053277134706748	0.9	873	69	16	19	29	M19-T29	0.002282633421623049
589	S21-M15-T12	308	0.0008053277134706748	0.8	375	59	21	15	12	M15-T12	0.0009805126381542306
590	S16-M13-T29	308	0.0008053277134706748	0.91	915	63	16	13	29	M13-T29	0.0023924508370963228
591	S19-M13-T16	307	0.0008027130131022636	0.91	572	39	19	13	16	M13-T16	0.0014956086107312532
592	S19-M13-T15	306	0.0008000983127338522	0.12	216	183	19	13	15	M13-T15	0.0005647752795768369
593	S18-M14-T12	306	0.0008000983127338522	0.8	496	78	18	14	12	M14-T12	0.0012968913827319957
594	S16-M22-T18	306	0.0008000983127338522	0.11	234	202	16	22	18	M22-T18	0.00061183988620824
595	S21-M13-T21	306	0.0008000983127338522	0.07	255	232	21	13	21	M13-T21	0.0006667485939448769
596	S18-M20-T18	305	0.000797483612365441	0.15	228	186	18	20	18	M20-T18	0.0005961516839977723
597	S20-M18-T16	305	0.000797483612365441	0.86	509	57	20	18	16	M18-T16	0.0013308824875213426
598	S22-M11-T10	305	0.000797483612365441	0.63	325	104	22	11	10	M11-T10	0.0008497776197336666
599	S18-M19-T29	305	0.000797483612365441	0.87	899	93	18	19	29	M19-T29	0.0023506156312017423
600	S21-M12-T16	305	0.000797483612365441	0.86	589	66	21	12	16	M12-T16	0.0015400585169942451
601	S19-M13-T10	304	0.0007948689119970297	0.64	334	103	19	13	10	M13-T10	0.0008733099230493681
602	S10-M19-T21	304	0.0007948689119970297	0.04	285	270	10	19	21	M19-T21	0.0007451896049972154
603	S10-M12-T10	304	0.0007948689119970297	0.43	290	147	10	12	10	M12-T10	0.0007582631068392717
604	S19-M10-T17	303	0.0007922542116286184	0.04	216	205	19	10	17	M10-T17	0.0005647752795768369
605	S19-M10-T13	303	0.0007922542116286184	0.49	284	127	19	10	13	M10-T13	0.000742574904628804
606	S19-M18-T13	303	0.0007922542116286184	0.63	369	117	19	18	13	M18-T13	0.000964824435943763
607	S19-M16-T14	303	0.0007922542116286184	0.3	231	150	19	16	14	M16-T14	0.0006039957851030061
608	S10-M10-T21	302	0.0007896395112602071	0.05	216	201	10	10	21	M10-T21	0.0005647752795768369
609	S20-M21-T27	302	0.0007896395112602071	0.03	223	214	20	21	27	M21-T27	0.0005830781821557159
610	S22-M20-T29	302	0.0007896395112602071	0.85	676	80	22	20	29	M20-T29	0.0017675374490460265
611	S19-M20-T29	302	0.0007896395112602071	0.91	784	54	19	20	29	M20-T29	0.002049925088834445
612	S18-M10-T27	301	0.0007870248108917959	0.04	252	239	18	10	27	M10-T27	0.000658904492839643
613	S19-M10-T10	301	0.0007870248108917959	0.76	436	86	19	10	10	M10-T10	0.001140009360627319
614	S16-M13-T20	301	0.0007870248108917959	0.34	374	224	16	13	20	M13-T20	0.0009778979377858194
615	S19-M17-T13	301	0.0007870248108917959	0.56	304	120	19	17	13	M17-T13	0.0007948689119970297
616	S19-M19-T29	301	0.0007870248108917959	0.9	882	69	19	19	29	M19-T29	0.0023061657249387507
617	S19-M10-T18	300	0.0007844101105233845	0.17	224	176	19	10	18	M10-T18	0.0005856928825241272
618	S22-M13-T16	300	0.0007844101105233845	0.83	353	51	22	13	16	M13-T16	0.0009229892300491825
619	S19-M15-T12	299	0.0007817954101549733	0.83	414	60	19	15	12	M15-T12	0.0010824859525222707
620	S22-M17-T10	299	0.0007817954101549733	0.75	356	76	22	17	10	M17-T10	0.0009308333311544163
621	S19-M13-T29	299	0.0007817954101549733	0.93	836	44	19	13	29	M13-T29	0.0021858895079918316
622	S18-M11-T29	299	0.0007817954101549733	0.91	785	54	18	11	29	M11-T29	0.002052539789202856
623	S19-M11-T15	299	0.0007817954101549733	0.14	215	178	19	11	15	M11-T15	0.0005621605792084256
624	S19-M15-T33	299	0.0007817954101549733	0.04	163	155	19	15	33	M15-T33	0.00042619616005103893
625	S22-M11-T20	299	0.0007817954101549733	0.25	237	166	22	11	20	M11-T20	0.0006196839873134738
626	S19-M17-T27	298	0.000779180709786562	0.04	298	282	19	17	27	M17-T27	0.000779180709786562
627	S20-M17-T14	298	0.000779180709786562	0.26	243	168	20	17	14	M17-T14	0.0006353721895239415
628	S21-M18-T20	298	0.000779180709786562	0.18	264	205	21	18	20	M18-T20	0.0006902808972605784
629	S19-M17-T29	298	0.000779180709786562	0.92	945	59	19	17	29	M17-T29	0.0024708918481486613
630	S16-M16-T20	298	0.000779180709786562	0.32	312	192	16	16	20	M16-T20	0.0008157865149443199
631	S20-M18-T20	298	0.000779180709786562	0.17	217	172	20	18	20	M18-T20	0.0005673899799452482
632	S21-M18-T16	297	0.0007765660094181507	0.84	501	65	21	18	16	M18-T16	0.0013099648845740523
633	S18-M18-T18	296	0.0007739513090497394	0.13	212	178	18	18	18	M18-T18	0.0005543164781031918
634	S22-M11-T18	296	0.0007739513090497394	0.15	177	144	22	11	18	M11-T18	0.0004628019652087969
635	S10-M12-T16	296	0.0007739513090497394	0.83	470	65	10	12	16	M12-T16	0.0012289091731533025
636	S20-M22-T13	296	0.0007739513090497394	0.57	325	122	20	22	13	M22-T13	0.0008497776197336666
637	S21-M18-T27	296	0.0007739513090497394	0.03	216	207	21	18	27	M18-T27	0.0005647752795768369
638	S21-M20-T13	296	0.0007739513090497394	0.56	365	144	21	20	13	M20-T13	0.0009543656344701179
639	S16-M15-T10	295	0.0007713366086813282	0.63	365	117	16	15	10	M15-T10	0.0009543656344701179
640	S21-M22-T29	294	0.0007687219083129168	0.87	607	60	21	22	29	M22-T29	0.001587123123625648
641	S10-M10-T12	294	0.0007687219083129168	0.8	393	64	10	10	12	M10-T12	0.0010275772447856338
642	S19-M11-T27	293	0.0007661072079445056	0.04	239	226	19	11	27	M11-T27	0.0006249133880502964
643	S16-M16-T17	293	0.0007661072079445056	0.02	202	195	16	16	17	M16-T17	0.000528169474419079
644	S16-M14-T14	293	0.0007661072079445056	0.29	163	108	16	14	14	M14-T14	0.00042619616005103893
645	S10-M21-T10	293	0.0007661072079445056	0.86	472	51	10	21	10	M21-T10	0.0012341385738901252
646	S21-M20-T10	292	0.0007634925075760943	0.48	314	145	21	20	10	M20-T10	0.0008210159156811425
647	S20-M17-T21	292	0.0007634925075760943	0.08	228	206	20	17	21	M17-T21	0.0005961516839977723
648	S19-M20-T20	291	0.000760877807207683	0.31	313	199	19	20	20	M20-T20	0.0008184012153127313
649	S16-M11-T29	291	0.000760877807207683	0.9	813	69	16	11	29	M11-T29	0.0021257513995183723
650	S21-M13-T10	290	0.0007582631068392717	0.56	325	126	21	13	10	M13-T10	0.0008497776197336666
651	S20-M17-T20	290	0.0007582631068392717	0.32	332	207	20	17	20	M17-T20	0.0008680805223125456
652	S21-M13-T17	290	0.0007582631068392717	0.04	203	192	21	13	17	M13-T17	0.0005307841747874902
653	S22-M10-T13	290	0.0007582631068392717	0.61	258	87	22	10	13	M10-T13	0.0006745926950501107
654	S21-M10-T15	290	0.0007582631068392717	0.12	220	187	21	10	15	M10-T15	0.0005752340810504821
655	S21-M18-T29	290	0.0007582631068392717	0.83	699	96	21	18	29	M18-T29	0.001827675557519486
656	S10-M20-T20	290	0.0007582631068392717	0.3	316	206	10	20	20	M20-T20	0.000826245316417965
657	S22-M14-T14	290	0.0007582631068392717	0.46	149	71	22	14	14	M14-T14	0.000389590354893281
658	S22-M16-T14	289	0.0007556484064708605	0.34	161	97	22	16	14	M16-T14	0.00042096675931421637
659	S16-M17-T29	289	0.0007556484064708605	0.91	1108	77	16	17	29	M17-T29	0.0028970880081997004
660	S21-M18-T15	289	0.0007556484064708605	0.05	204	189	21	18	15	M18-T15	0.0005333988751559016
661	S18-M10-T29	288	0.0007530337061024491	0.91	930	68	18	10	29	M10-T29	0.0024316713426224923
662	S21-M12-T29	288	0.0007530337061024491	0.91	868	61	21	12	29	M12-T29	0.0022695599197809927
663	S21-M22-T27	288	0.0007530337061024491	0.03	222	213	21	22	27	M22-T27	0.0005804634817873046
664	S21-M13-T16	288	0.0007530337061024491	0.86	449	51	21	13	16	M13-T16	0.0011740004654166656
665	S16-M14-T33	288	0.0007530337061024491	0.03	156	149	16	14	33	M14-T33	0.00040789325747215996
666	S20-M12-T20	287	0.0007504190057340379	0.34	341	206	20	12	20	M12-T20	0.0008916128256282472
667	S21-M11-T17	287	0.0007504190057340379	0.03	179	172	21	11	17	M11-T17	0.00046803136594561945
668	S20-M21-T16	287	0.0007504190057340379	0.92	547	31	20	21	16	M21-T16	0.0014302411015209712
669	S18-M15-T17	287	0.0007504190057340379	0.01	208	203	18	15	17	M15-T17	0.0005438576766295467
670	S22-M22-T18	286	0.0007478043053656266	0.09	169	150	22	22	18	M22-T18	0.0004418843622615066
671	S21-M16-T12	286	0.0007478043053656266	0.62	302	100	21	16	12	M16-T12	0.0007896395112602071
672	S16-M10-T20	286	0.0007478043053656266	0.34	314	190	16	10	20	M10-T20	0.0008210159156811425
673	S16-M15-T17	285	0.0007451896049972154	0.04	189	180	16	15	17	M15-T17	0.0004941783696297323
674	S21-M13-T20	285	0.0007451896049972154	0.28	322	217	21	13	20	M13-T20	0.0008419335186284327
675	S19-M17-T17	285	0.0007451896049972154	0.03	234	225	19	17	17	M17-T17	0.00061183988620824
676	S22-M10-T27	285	0.0007451896049972154	0.03	220	212	22	10	27	M10-T27	0.0005752340810504821
677	S20-M20-T27	285	0.0007451896049972154	0.05	199	188	20	20	27	M20-T27	0.0005203253733138451
678	S10-M10-T33	285	0.0007451896049972154	0.04	176	168	10	10	33	M10-T33	0.0004601872648403856
679	S22-M19-T29	285	0.0007451896049972154	0.84	677	89	22	19	29	M19-T29	0.001770152149414438
680	S18-M10-T16	285	0.0007451896049972154	0.87	626	63	18	10	16	M10-T16	0.0016368024306254625
681	S20-M19-T14	285	0.0007451896049972154	0.29	239	157	20	19	14	M19-T14	0.0006249133880502964
682	S10-M21-T16	284	0.000742574904628804	0.84	459	58	10	21	16	M21-T16	0.0012001474691007783
683	S20-M11-T16	284	0.000742574904628804	0.82	364	54	20	11	16	M11-T16	0.0009517509341017066
684	S22-M10-T15	284	0.000742574904628804	0.11	202	175	22	10	15	M10-T15	0.000528169474419079
685	S21-M17-T20	284	0.000742574904628804	0.23	293	210	21	17	20	M17-T20	0.0007661072079445056
686	S21-M17-T21	284	0.000742574904628804	0.03	229	219	21	17	21	M17-T21	0.0005987663843661836
687	S21-M10-T17	283	0.0007399602042603928	0.04	192	182	21	10	17	M10-T17	0.0005020224707349662
688	S20-M20-T15	282	0.0007373455038919815	0.11	223	194	20	20	15	M20-T15	0.0005830781821557159
689	S21-M21-T29	281	0.0007347308035235702	0.74	448	100	21	21	29	M21-T29	0.0011713857650482544
690	S10-M20-T10	281	0.0007347308035235702	0.43	255	130	10	20	10	M20-T10	0.0006667485939448769
691	S22-M13-T29	281	0.0007347308035235702	0.89	484	44	22	13	29	M13-T29	0.0012655149783110603
692	S16-M10-T15	281	0.0007347308035235702	0.09	301	269	16	10	15	M10-T15	0.0007870248108917959
693	S16-M19-T18	280	0.0007321161031551589	0.08	202	182	16	19	18	M19-T18	0.000528169474419079
694	S10-M11-T21	280	0.0007321161031551589	0.05	174	163	10	11	21	M11-T21	0.00045495786410356304
695	S22-M11-T13	280	0.0007321161031551589	0.63	236	75	22	11	13	M11-T13	0.0006170692869450626
696	S21-M15-T14	280	0.0007321161031551589	0.39	229	126	21	15	14	M15-T14	0.0005987663843661836
697	S21-M20-T20	279	0.0007295014027867477	0.32	334	211	21	20	20	M20-T20	0.0008733099230493681
698	S18-M13-T29	279	0.0007295014027867477	0.92	736	47	18	13	29	M13-T29	0.0019244194711507034
699	S21-M18-T13	279	0.0007295014027867477	0.64	296	91	21	18	13	M18-T13	0.0007739513090497394
700	S22-M13-T13	279	0.0007295014027867477	0.52	144	61	22	13	13	M13-T13	0.0003765168530512246
701	S19-M18-T29	279	0.0007295014027867477	0.74	493	106	19	18	29	M18-T29	0.001289047281626762
702	S22-M10-T10	279	0.0007295014027867477	0.75	344	72	22	10	10	M10-T10	0.0008994569267334809
703	S20-M20-T16	278	0.0007268867024183363	0.87	461	46	20	20	16	M20-T16	0.001205376869837601
704	S18-M14-T33	278	0.0007268867024183363	0.01	148	146	18	14	33	M14-T33	0.0003869756545248697
705	S10-M21-T27	278	0.0007268867024183363	0.05	250	234	10	21	27	M21-T27	0.0006536750921028204
706	S18-M15-T14	278	0.0007268867024183363	0.37	261	149	18	15	14	M15-T14	0.0006824367961553446
707	S16-M10-T18	277	0.0007242720020499251	0.15	202	165	16	10	18	M10-T18	0.000528169474419079
708	S19-M19-T13	277	0.0007242720020499251	0.24	231	165	19	19	13	M19-T13	0.0006039957851030061
709	S19-M10-T16	277	0.0007242720020499251	0.9	545	45	19	10	16	M10-T16	0.0014250117007841487
710	S20-M18-T15	277	0.0007242720020499251	0.11	203	176	20	18	15	M18-T15	0.0005307841747874902
711	S20-M22-T20	277	0.0007242720020499251	0.34	304	182	20	22	20	M22-T20	0.0007948689119970297
712	S22-M11-T15	276	0.0007216573016815138	0.1	163	144	22	11	15	M11-T15	0.00042619616005103893
713	S10-M21-T13	276	0.0007216573016815138	0.49	282	128	10	21	13	M21-T13	0.0007373455038919815
714	S10-M22-T13	276	0.0007216573016815138	0.59	324	116	10	22	13	M22-T13	0.0008471629193652553
715	S10-M22-T10	276	0.0007216573016815138	0.84	564	76	10	22	10	M22-T10	0.001474691007783963
716	S21-M15-T33	276	0.0007216573016815138	0.03	142	136	21	15	33	M15-T33	0.000371287452314402
717	S20-M18-T27	276	0.0007216573016815138	0.05	214	200	20	18	27	M18-T27	0.0005595458788400144
718	S19-M20-T27	275	0.0007190426013131025	0.01	204	199	19	20	27	M20-T27	0.0005333988751559016
719	S20-M19-T13	275	0.0007190426013131025	0.18	188	147	20	19	13	M19-T13	0.000491563669261321
720	S19-M10-T15	275	0.0007190426013131025	0.11	230	200	19	10	15	M10-T15	0.0006013810847345949
721	S22-M21-T18	274	0.0007164279009446912	0.16	212	170	22	21	18	M21-T18	0.0005543164781031918
722	S20-M20-T10	274	0.0007164279009446912	0.28	248	165	20	20	10	M20-T10	0.0006484456913659979
723	S21-M13-T13	274	0.0007164279009446912	0.44	189	94	21	13	13	M13-T13	0.0004941783696297323
724	S10-M18-T17	274	0.0007164279009446912	0.05	176	164	10	18	17	M18-T17	0.0004601872648403856
725	S10-M21-T20	273	0.00071381320057628	0.28	300	202	10	21	20	M21-T20	0.0007844101105233845
726	S18-M15-T12	273	0.00071381320057628	0.78	399	72	18	15	12	M15-T12	0.0010432654469961014
727	S22-M10-T17	272	0.0007111985002078686	0.02	172	167	22	10	17	M10-T17	0.00044972846336674047
728	S10-M20-T16	272	0.0007111985002078686	0.83	464	63	10	20	16	M20-T16	0.001213220970942835
729	S20-M15-T33	272	0.0007111985002078686	0.04	166	158	20	15	33	M15-T33	0.0004340402611562728
730	S16-M10-T29	272	0.0007111985002078686	0.91	811	55	16	10	29	M10-T29	0.0021205219987815494
731	S10-M18-T20	271	0.0007085837998394574	0.26	262	180	10	18	20	M18-T20	0.0006850514965237558
732	S22-M15-T17	271	0.0007085837998394574	0.05	106	100	22	15	17	M15-T17	0.0002771582390515959
733	S19-M16-T17	271	0.0007085837998394574	0.04	192	182	19	16	17	M16-T17	0.0005020224707349662
734	S10-M19-T17	271	0.0007085837998394574	0.02	232	225	10	19	17	M19-T17	0.0006066104854714175
735	S22-M15-T21	270	0.0007059690994710461	0.04	132	126	22	15	21	M15-T21	0.0003451404486302892
736	S20-M21-T29	270	0.0007059690994710461	0.43	257	131	20	21	29	M21-T29	0.0006719779946816995
737	S10-M22-T16	270	0.0007059690994710461	0.79	424	70	10	22	16	M22-T16	0.0011086329562063836
738	S18-M19-T18	269	0.0007033543991026348	0.13	232	195	18	19	18	M19-T18	0.0006066104854714175
739	S20-M12-T15	269	0.0007033543991026348	0.08	210	190	20	12	15	M12-T15	0.0005490870773663692
740	S18-M11-T18	269	0.0007033543991026348	0.11	202	175	18	11	18	M11-T18	0.000528169474419079
741	S20-M18-T17	269	0.0007033543991026348	0.05	153	144	20	18	17	M18-T17	0.0004000491563669261
742	S19-M20-T10	269	0.0007033543991026348	0.36	224	131	19	20	10	M20-T10	0.0005856928825241272
743	S22-M16-T21	269	0.0007033543991026348	0.05	141	131	22	16	21	M16-T21	0.0003686727519459907
744	S18-M17-T18	269	0.0007033543991026348	0.15	231	189	18	17	18	M17-T18	0.0006039957851030061
745	S21-M11-T15	268	0.0007007396987342235	0.05	197	184	21	11	15	M11-T15	0.0005150959725770225
746	S18-M11-T27	268	0.0007007396987342235	0.04	243	232	18	11	27	M11-T27	0.0006353721895239415
747	S10-M12-T13	268	0.0007007396987342235	0.69	341	90	10	12	13	M12-T13	0.0008916128256282472
748	S21-M22-T20	268	0.0007007396987342235	0.24	286	202	21	22	20	M22-T20	0.0007478043053656266
749	S18-M16-T21	268	0.0007007396987342235	0.02	196	191	18	16	21	M16-T21	0.0005124812722086113
750	S10-M19-T13	267	0.0006981249983658123	0.31	198	126	10	19	13	M19-T13	0.0005177106729454339
751	S10-M22-T27	267	0.0006981249983658123	0.03	247	236	10	22	27	M22-T27	0.0006458309909975866
752	S10-M22-T15	267	0.0006981249983658123	0.1	218	192	10	22	15	M22-T15	0.0005700046803136595
753	S10-M11-T17	267	0.0006981249983658123	0.03	190	182	10	11	17	M11-T17	0.0004967930699981436
754	S21-M10-T20	267	0.0006981249983658123	0.26	277	192	21	10	20	M10-T20	0.0007242720020499251
755	S10-M22-T17	266	0.0006955102979974009	0.05	196	184	10	22	17	M22-T17	0.0005124812722086113
756	S10-M17-T21	266	0.0006955102979974009	0.07	217	197	10	17	21	M17-T21	0.0005673899799452482
757	S10-M20-T13	266	0.0006955102979974009	0.62	287	95	10	20	13	M20-T13	0.0007504190057340379
758	S22-M18-T20	266	0.0006955102979974009	0.24	264	187	22	18	20	M18-T20	0.0006902808972605784
759	S22-M11-T27	266	0.0006955102979974009	0.01	203	198	22	11	27	M11-T27	0.0005307841747874902
760	S21-M17-T10	266	0.0006955102979974009	0.65	410	124	21	17	10	M17-T10	0.0010720271510486256
761	S22-M15-T14	265	0.0006928955976289897	0.37	162	93	22	15	14	M15-T14	0.00042358145968262765
762	S22-M12-T29	264	0.0006902808972605784	0.86	551	61	22	12	29	M12-T29	0.0014406999029946163
763	S20-M11-T17	264	0.0006902808972605784	0.04	172	163	20	11	17	M11-T17	0.00044972846336674047
764	S19-M18-T27	264	0.0006902808972605784	0.03	248	239	19	18	27	M18-T27	0.0006484456913659979
765	S10-M17-T12	264	0.0006902808972605784	0.85	500	58	10	17	12	M17-T12	0.0013073501842056409
766	S18-M15-T10	263	0.0006876661968921671	0.59	343	125	18	15	10	M15-T10	0.0008968422263650697
767	S10-M22-T20	263	0.0006876661968921671	0.27	278	188	10	22	20	M22-T20	0.0007268867024183363
768	S20-M10-T14	263	0.0006876661968921671	0.24	199	142	20	10	14	M10-T14	0.0005203253733138451
769	S20-M19-T20	262	0.0006850514965237558	0.15	233	192	20	19	20	M19-T20	0.0006092251858398287
770	S22-M13-T27	262	0.0006850514965237558	0.07	115	105	22	13	27	M13-T27	0.00030069054236729745
771	S10-M10-T14	262	0.0006850514965237558	0.3	232	150	10	10	14	M10-T14	0.0006066104854714175
772	S21-M10-T16	262	0.0006850514965237558	0.9	554	46	21	10	16	M10-T16	0.0014485440040998502
773	S10-M21-T29	262	0.0006850514965237558	0.56	291	114	10	21	29	M21-T29	0.000760877807207683
774	S20-M17-T17	261	0.0006824367961553446	0.03	169	163	20	17	17	M17-T17	0.0004418843622615066
775	S20-M18-T10	261	0.0006824367961553446	0.76	360	73	20	18	10	M18-T10	0.0009412921326280615
776	S10-M17-T17	261	0.0006824367961553446	0.03	181	173	10	17	17	M17-T17	0.000473260766682442
777	S19-M10-T20	260	0.0006798220957869332	0.23	274	196	19	10	20	M10-T20	0.0007164279009446912
778	S10-M18-T10	260	0.0006798220957869332	0.74	343	75	10	18	10	M18-T10	0.0008968422263650697
779	S10-M18-T16	259	0.000677207395418522	0.84	423	57	10	18	16	M18-T16	0.0011060182558379722
780	S22-M10-T16	259	0.000677207395418522	0.9	516	42	22	10	16	M10-T16	0.0013491853901002214
781	S21-M10-T10	259	0.000677207395418522	0.9	430	36	21	10	10	M10-T10	0.0011243211584168512
782	S21-M19-T10	259	0.000677207395418522	0.41	349	185	21	19	10	M19-T10	0.0009125304285755374
783	S10-M11-T15	259	0.000677207395418522	0.1	197	173	10	11	15	M11-T15	0.0005150959725770225
784	S18-M16-T17	259	0.000677207395418522	0.06	184	170	18	16	17	M16-T17	0.00048110486778767586
785	S10-M20-T17	258	0.0006745926950501107	0.03	225	215	10	20	17	M20-T17	0.0005883075828925384
786	S19-M21-T18	257	0.0006719779946816995	0.15	216	174	19	21	18	M21-T18	0.0005647752795768369
787	S21-M21-T18	257	0.0006719779946816995	0.15	183	148	21	21	18	M21-T18	0.0004784901674192646
788	S16-M16-T10	257	0.0006719779946816995	0.75	371	77	16	16	10	M16-T10	0.0009700538366805856
789	S10-M10-T17	257	0.0006719779946816995	0.06	166	153	10	10	17	M10-T17	0.0004340402611562728
790	S22-M18-T18	257	0.0006719779946816995	0.12	174	148	22	18	18	M18-T18	0.00045495786410356304
791	S10-M12-T20	257	0.0006719779946816995	0.41	326	174	10	12	20	M12-T20	0.0008523923201020779
792	S10-M20-T27	257	0.0006719779946816995	0.02	167	162	10	20	27	M20-T27	0.00043665496152468406
793	S19-M20-T13	256	0.0006693632943132881	0.59	291	105	19	20	13	M20-T13	0.000760877807207683
794	S20-M11-T10	256	0.0006693632943132881	0.83	354	50	20	11	10	M11-T10	0.0009256039304175938
795	S21-M16-T21	255	0.0006667485939448769	0.04	187	178	21	16	21	M16-T21	0.0004889489688929097
796	S20-M21-T15	255	0.0006667485939448769	0.06	191	176	20	21	15	M21-T15	0.0004994077703665548
797	S20-M13-T21	255	0.0006667485939448769	0.06	223	206	20	13	21	M13-T21	0.0005830781821557159
798	S10-M13-T21	254	0.0006641338935764656	0.05	186	174	10	13	21	M13-T21	0.0004863342685244984
799	S16-M16-T13	254	0.0006641338935764656	0.59	271	94	16	16	13	M16-T13	0.0007085837998394574
800	S20-M22-T16	254	0.0006641338935764656	0.78	405	73	20	22	16	M22-T16	0.0010589536492065692
801	S10-M10-T10	253	0.0006615191932080543	0.83	430	60	10	10	10	M10-T10	0.0011243211584168512
802	S22-M15-T15	253	0.0006615191932080543	0.1	112	99	22	15	15	M15-T15	0.0002928464412620636
803	S21-M17-T13	253	0.0006615191932080543	0.51	270	115	21	17	13	M17-T13	0.0007059690994710461
804	S19-M21-T27	253	0.0006615191932080543	0.04	225	214	19	21	27	M21-T27	0.0005883075828925384
805	S10-M18-T27	252	0.000658904492839643	0.03	191	184	10	18	27	M18-T27	0.0004994077703665548
806	S21-M16-T14	252	0.000658904492839643	0.28	215	145	21	16	14	M16-T14	0.0005621605792084256
807	S22-M11-T29	251	0.0006562897924712318	0.92	639	40	22	11	29	M11-T29	0.0016707935354148091
808	S20-M22-T15	251	0.0006562897924712318	0.15	177	144	20	22	15	M22-T15	0.0004628019652087969
809	S10-M11-T10	250	0.0006536750921028204	0.85	440	52	10	11	10	M11-T10	0.0011504681621009641
810	S16-M16-T29	250	0.0006536750921028204	0.86	621	68	16	16	29	M16-T29	0.0016237289287834062
811	S16-M14-T21	250	0.0006536750921028204	0.07	146	133	16	14	21	M14-T21	0.00038174625378804714
812	S16-M18-T18	249	0.0006510603917344092	0.13	171	143	16	18	18	M18-T18	0.0004471137629983292
813	S20-M19-T27	249	0.0006510603917344092	0.05	205	193	20	19	27	M19-T27	0.0005360135755243128
814	S18-M13-T13	249	0.0006510603917344092	0.43	169	87	18	13	13	M13-T13	0.0004418843622615066
815	S10-M18-T29	249	0.0006510603917344092	0.76	498	100	10	18	29	M18-T29	0.0013021207834688184
816	S10-M18-T13	248	0.0006484456913659979	0.65	278	83	10	18	13	M18-T13	0.0007268867024183363
817	S16-M14-T16	248	0.0006484456913659979	0.89	442	40	16	14	16	M14-T16	0.0011556975628377866
818	S22-M17-T27	248	0.0006484456913659979	0.03	186	179	22	17	27	M17-T27	0.0004863342685244984
819	S20-M12-T27	248	0.0006484456913659979	0.05	204	192	20	12	27	M12-T27	0.0005333988751559016
820	S21-M10-T13	248	0.0006484456913659979	0.61	235	81	21	10	13	M10-T13	0.0006144545865766512
821	S19-M12-T18	247	0.0006458309909975866	0.23	197	144	19	12	18	M12-T18	0.0005150959725770225
822	S21-M17-T17	247	0.0006458309909975866	0.03	215	206	21	17	17	M17-T17	0.0005621605792084256
823	S20-M13-T17	247	0.0006458309909975866	0.05	165	154	20	13	17	M13-T17	0.0004314255607878615
824	S18-M15-T16	246	0.0006432162906291753	0.89	360	33	18	15	16	M15-T16	0.0009412921326280615
825	S20-M18-T29	246	0.0006432162906291753	0.42	226	117	20	18	29	M18-T29	0.0005909222832609498
826	S21-M10-T27	246	0.0006432162906291753	0.05	234	221	21	10	27	M10-T27	0.00061183988620824
827	S18-M14-T21	246	0.0006432162906291753	0.07	198	180	18	14	21	M14-T21	0.0005177106729454339
828	S20-M11-T15	245	0.0006406015902607641	0.12	131	111	20	11	15	M11-T15	0.0003425257482618779
829	S21-M17-T15	245	0.0006406015902607641	0.1	193	170	21	17	15	M17-T15	0.0005046371711033774
830	S20-M20-T29	245	0.0006406015902607641	0.84	543	70	20	20	29	M20-T29	0.001419782300047326
831	S10-M19-T20	245	0.0006406015902607641	0.23	252	181	10	19	20	M19-T20	0.000658904492839643
832	S18-M15-T15	245	0.0006406015902607641	0.11	194	167	18	15	15	M15-T15	0.0005072518714717887
833	S18-M17-T29	245	0.0006406015902607641	0.84	637	85	18	17	29	M17-T29	0.0016655641346779867
834	S21-M14-T33	244	0.0006379868898923527	0.01	156	154	21	14	33	M14-T33	0.00040789325747215996
835	S19-M19-T18	244	0.0006379868898923527	0.16	190	152	19	19	18	M19-T18	0.0004967930699981436
836	S20-M20-T13	244	0.0006379868898923527	0.52	257	109	20	20	13	M20-T13	0.0006719779946816995
837	S10-M13-T10	244	0.0006379868898923527	0.62	255	85	10	13	10	M13-T10	0.0006667485939448769
838	S19-M15-T17	244	0.0006379868898923527	0.05	163	154	19	15	17	M15-T17	0.00042619616005103893
839	S10-M20-T15	243	0.0006353721895239415	0.09	197	175	10	20	15	M20-T15	0.0005150959725770225
840	S18-M16-T10	243	0.0006353721895239415	0.5	268	117	18	16	10	M16-T10	0.0007007396987342235
841	S19-M11-T29	243	0.0006353721895239415	0.92	726	40	19	11	29	M11-T29	0.0018982724674665907
842	S16-M17-T18	242	0.0006327574891555302	0.11	201	173	16	17	18	M17-T18	0.0005255547740506677
843	S19-M14-T12	242	0.0006327574891555302	0.82	363	54	19	14	12	M14-T12	0.0009491362337332954
844	S16-M15-T27	242	0.0006327574891555302	0.02	205	199	16	15	27	M15-T27	0.0005360135755243128
845	S22-M16-T17	242	0.0006327574891555302	0.03	112	107	22	16	17	M16-T17	0.0002928464412620636
846	S20-M19-T16	242	0.0006327574891555302	0.85	389	45	20	19	16	M19-T16	0.0010171184433119887
847	S10-M11-T20	242	0.0006327574891555302	0.28	218	146	10	11	20	M11-T20	0.0005700046803136595
848	S20-M11-T21	242	0.0006327574891555302	0.07	175	160	20	11	21	M11-T21	0.0004575725644719743
849	S19-M22-T18	241	0.0006301427887871189	0.11	174	152	19	22	18	M22-T18	0.00045495786410356304
850	S10-M13-T27	241	0.0006301427887871189	0.04	152	144	10	13	27	M13-T27	0.00039743445599851483
851	S21-M22-T18	241	0.0006301427887871189	0.08	184	165	21	22	18	M22-T18	0.00048110486778767586
852	S10-M13-T13	240	0.0006275280884187077	0.3	133	86	10	13	13	M13-T13	0.00034775514899870047
853	S20-M13-T13	240	0.0006275280884187077	0.26	129	89	20	13	13	M13-T13	0.00033729634752505534
854	S20-M19-T15	240	0.0006275280884187077	0.15	198	160	20	19	15	M19-T15	0.0005177106729454339
855	S19-M15-T16	239	0.0006249133880502964	0.93	394	19	19	15	16	M15-T16	0.001030191945154045
856	S22-M17-T18	239	0.0006249133880502964	0.09	133	118	22	17	18	M17-T18	0.00034775514899870047
857	S20-M18-T13	239	0.0006249133880502964	0.51	220	94	20	18	13	M18-T13	0.0005752340810504821
858	S21-M17-T29	239	0.0006249133880502964	0.86	689	77	21	17	29	M17-T29	0.0018015285538353733
859	S10-M20-T18	239	0.0006249133880502964	0.18	180	140	10	20	18	M20-T18	0.00047064606631403073
860	S20-M20-T20	238	0.0006222986876818851	0.3	226	146	20	20	20	M20-T20	0.0005909222832609498
861	S18-M10-T18	238	0.0006222986876818851	0.15	154	124	18	10	18	M10-T18	0.0004026638567353374
862	S10-M18-T15	238	0.0006222986876818851	0.12	168	142	10	18	15	M18-T15	0.00043926966189309534
863	S10-M22-T29	237	0.0006196839873134738	0.87	606	58	10	22	29	M22-T29	0.0015845084232572369
864	S20-M17-T10	237	0.0006196839873134738	0.75	380	81	20	17	10	M17-T10	0.0009935861399962872
865	S21-M19-T18	237	0.0006196839873134738	0.11	187	163	21	19	18	M19-T18	0.0004889489688929097
866	S10-M15-T21	237	0.0006196839873134738	0.03	138	133	10	15	21	M15-T21	0.0003608286508407569
867	S10-M12-T27	236	0.0006170692869450626	0.05	219	204	10	12	27	M12-T27	0.0005726193806820707
868	S19-M13-T27	236	0.0006170692869450626	0.01	202	197	19	13	27	M13-T27	0.000528169474419079
869	S21-M16-T33	236	0.0006170692869450626	0.03	139	134	21	16	33	M16-T33	0.00036344335120916816
870	S20-M17-T27	236	0.0006170692869450626	0.04	227	215	20	17	27	M17-T27	0.000593536983629361
871	S21-M11-T13	235	0.0006144545865766512	0.63	252	80	21	11	13	M11-T13	0.000658904492839643
872	S16-M15-T15	234	0.00061183988620824	0.11	157	137	16	15	15	M15-T15	0.00041050795784057124
873	S10-M17-T16	234	0.00061183988620824	0.83	448	64	10	17	16	M17-T16	0.0011713857650482544
874	S22-M13-T18	234	0.00061183988620824	0.15	125	101	22	13	18	M13-T18	0.0003268375460514102
875	S19-M16-T12	233	0.0006092251858398287	0.64	249	77	19	16	12	M16-T12	0.0006510603917344092
876	S20-M11-T29	232	0.0006066104854714175	0.91	595	44	20	11	29	M11-T29	0.0015557467192047127
877	S21-M11-T16	232	0.0006066104854714175	0.87	319	32	21	11	16	M11-T16	0.000834089417523199
878	S19-M14-T33	231	0.0006039957851030061	0.01	162	159	19	14	33	M14-T33	0.00042358145968262765
879	S20-M22-T29	231	0.0006039957851030061	0.9	498	41	20	22	29	M22-T29	0.0013021207834688184
880	S22-M15-T10	231	0.0006039957851030061	0.61	198	67	22	15	10	M15-T10	0.0005177106729454339
881	S18-M15-T20	231	0.0006039957851030061	0.34	220	134	18	15	20	M15-T20	0.0005752340810504821
882	S22-M14-T12	231	0.0006039957851030061	0.74	228	50	22	14	12	M14-T12	0.0005961516839977723
883	S20-M13-T15	231	0.0006039957851030061	0.18	162	126	20	13	15	M13-T15	0.00042358145968262765
884	S21-M15-T17	231	0.0006039957851030061	0.01	142	139	21	15	17	M15-T17	0.000371287452314402
885	S10-M13-T17	230	0.0006013810847345949	0.02	180	174	10	13	17	M13-T17	0.00047064606631403073
886	S20-M17-T13	230	0.0006013810847345949	0.53	237	96	20	17	13	M17-T13	0.0006196839873134738
887	S22-M14-T21	230	0.0006013810847345949	0.05	117	110	22	14	21	M14-T21	0.00030591994310412
888	S22-M17-T13	230	0.0006013810847345949	0.43	197	100	22	17	13	M17-T13	0.0005150959725770225
889	S21-M15-T21	229	0.0005987663843661836	0.04	190	181	21	15	21	M15-T21	0.0004967930699981436
890	S20-M16-T14	229	0.0005987663843661836	0.22	184	137	20	16	14	M16-T14	0.00048110486778767586
891	S18-M15-T27	229	0.0005987663843661836	0.04	174	166	18	15	27	M15-T27	0.00045495786410356304
892	S10-M10-T13	228	0.0005961516839977723	0.59	202	71	10	10	13	M10-T13	0.000528169474419079
893	S22-M10-T20	227	0.000593536983629361	0.29	235	155	22	10	20	M10-T20	0.0006144545865766512
894	S10-M19-T16	227	0.000593536983629361	0.76	357	72	10	19	16	M19-T16	0.0009334480315228277
895	S20-M17-T15	226	0.0005909222832609498	0.12	196	167	20	17	15	M17-T15	0.0005124812722086113
896	S16-M14-T17	226	0.0005909222832609498	0.04	163	155	16	14	17	M14-T17	0.00042619616005103893
897	S19-M16-T10	226	0.0005909222832609498	0.7	312	78	19	16	10	M16-T10	0.0008157865149443199
898	S16-M15-T16	225	0.0005883075828925384	0.86	376	43	16	15	16	M15-T16	0.000983127338522642
899	S10-M18-T18	225	0.0005883075828925384	0.14	148	123	10	18	18	M18-T18	0.0003869756545248697
900	S22-M16-T20	225	0.0005883075828925384	0.18	135	105	22	16	20	M16-T20	0.00035298454973552303
901	S10-M17-T20	225	0.0005883075828925384	0.34	295	179	10	17	20	M17-T20	0.0007713366086813282
902	S20-M22-T18	224	0.0005856928825241272	0.18	180	141	20	22	18	M22-T18	0.00047064606631403073
903	S21-M13-T29	224	0.0005856928825241272	0.89	553	49	21	13	29	M13-T29	0.001445929303731439
904	S20-M15-T14	223	0.0005830781821557159	0.28	149	100	20	15	14	M15-T14	0.000389590354893281
905	S10-M19-T27	223	0.0005830781821557159	0.03	212	203	10	19	27	M19-T27	0.0005543164781031918
906	S18-M16-T20	222	0.0005804634817873046	0.21	185	138	18	16	20	M16-T20	0.00048371956815608714
907	S21-M12-T18	222	0.0005804634817873046	0.16	189	152	21	12	18	M12-T18	0.0004941783696297323
908	S18-M14-T14	222	0.0005804634817873046	0.36	156	91	18	14	14	M14-T14	0.00040789325747215996
909	S10-M19-T15	221	0.0005778487814188933	0.07	201	183	10	19	15	M19-T15	0.0005255547740506677
910	S10-M12-T18	221	0.0005778487814188933	0.12	155	132	10	12	18	M12-T18	0.0004052785571037487
911	S22-M19-T18	221	0.0005778487814188933	0.05	168	156	22	19	18	M19-T18	0.00043926966189309534
912	S20-M11-T20	221	0.0005778487814188933	0.21	148	111	20	11	20	M11-T20	0.0003869756545248697
913	S18-M16-T13	221	0.0005778487814188933	0.39	159	88	18	16	13	M16-T13	0.0004157373585773938
914	S19-M16-T20	220	0.0005752340810504821	0.25	172	121	19	16	20	M16-T20	0.00044972846336674047
915	S10-M17-T10	219	0.0005726193806820707	0.7	385	96	10	17	10	M17-T10	0.0010066596418383436
916	S10-M13-T15	219	0.0005726193806820707	0.11	174	151	10	13	15	M13-T15	0.00045495786410356304
917	S18-M13-T18	219	0.0005726193806820707	0.14	165	137	18	13	18	M13-T18	0.0004314255607878615
918	S20-M10-T17	219	0.0005726193806820707	0.03	157	151	20	10	17	M10-T17	0.00041050795784057124
919	S19-M10-T29	219	0.0005726193806820707	0.93	764	40	19	10	29	M10-T29	0.0019976310814662193
920	S19-M16-T21	218	0.0005700046803136595	0.05	163	154	19	16	21	M16-T21	0.00042619616005103893
921	S22-M16-T10	218	0.0005700046803136595	0.63	143	46	22	16	10	M16-T10	0.0003739021526828133
922	S18-M14-T15	217	0.0005673899799452482	0.11	186	161	18	14	15	M14-T15	0.0004863342685244984
923	S20-M10-T16	217	0.0005673899799452482	0.92	456	26	20	10	16	M10-T16	0.0011923033679955447
924	S18-M16-T16	217	0.0005673899799452482	0.57	213	80	18	16	16	M16-T16	0.000556931178471603
925	S19-M13-T18	217	0.0005673899799452482	0.22	159	117	19	13	18	M13-T18	0.0004157373585773938
926	S10-M16-T33	217	0.0005673899799452482	0.01	121	119	10	16	33	M16-T33	0.0003163787445777651
927	S16-M11-T18	217	0.0005673899799452482	0.02	159	155	16	11	18	M11-T18	0.0004157373585773938
928	S19-M10-T27	216	0.0005647752795768369	0.05	233	220	19	10	27	M10-T27	0.0006092251858398287
929	S16-M13-T18	216	0.0005647752795768369	0.08	173	155	16	13	18	M13-T18	0.00045234316373515175
930	S10-M22-T18	215	0.0005621605792084256	0.11	150	130	10	22	18	M22-T18	0.00039220505526169227
931	S20-M12-T13	215	0.0005621605792084256	0.56	232	91	20	12	13	M12-T13	0.0006066104854714175
932	S16-M15-T13	214	0.0005595458788400144	0.5	151	66	16	15	13	M15-T13	0.00039481975563010355
933	S21-M11-T29	214	0.0005595458788400144	0.92	619	37	21	11	29	M11-T29	0.0016184995280465835
934	S20-M15-T12	214	0.0005595458788400144	0.52	182	77	20	15	12	M15-T12	0.0004758754670508533
935	S21-M11-T27	213	0.000556931178471603	0.05	191	178	21	11	27	M11-T27	0.0004994077703665548
936	S20-M12-T29	213	0.000556931178471603	0.91	708	49	20	12	29	M12-T29	0.0018512078608351875
937	S21-M17-T27	213	0.000556931178471603	0.05	196	185	21	17	27	M17-T27	0.0005124812722086113
938	S20-M16-T12	213	0.000556931178471603	0.26	185	127	20	16	12	M16-T12	0.00048371956815608714
939	S10-M10-T20	213	0.000556931178471603	0.29	248	163	10	10	20	M10-T20	0.0006484456913659979
940	S16-M14-T10	213	0.000556931178471603	0.62	290	95	16	14	10	M14-T10	0.0007582631068392717
941	S18-M16-T29	213	0.000556931178471603	0.8	431	69	18	16	29	M16-T29	0.0011269358587852624
942	S18-M16-T27	212	0.0005543164781031918	0.05	142	132	18	16	27	M16-T27	0.000371287452314402
943	S22-M17-T29	212	0.0005543164781031918	0.82	437	64	22	17	29	M17-T29	0.0011426240609957302
944	S20-M19-T29	212	0.0005543164781031918	0.85	502	58	20	19	29	M19-T29	0.0013125795849424635
945	S20-M14-T14	212	0.0005543164781031918	0.38	145	81	20	14	14	M14-T14	0.00037913155341963586
946	S16-M15-T20	211	0.0005517017777347805	0.38	233	131	16	15	20	M15-T20	0.0006092251858398287
947	S10-M16-T12	211	0.0005517017777347805	0.47	220	104	10	16	12	M16-T12	0.0005752340810504821
948	S21-M18-T18	210	0.0005490870773663692	0.17	151	120	21	18	18	M18-T18	0.00039481975563010355
949	S16-M16-T15	210	0.0005490870773663692	0.09	140	125	16	16	15	M16-T15	0.00036605805157757944
950	S10-M15-T14	210	0.0005490870773663692	0.34	169	102	10	15	14	M15-T14	0.0004418843622615066
951	S19-M18-T18	209	0.0005464723769979579	0.23	194	139	19	18	18	M18-T18	0.0005072518714717887
952	S18-M15-T29	209	0.0005464723769979579	0.82	417	62	18	15	29	M15-T29	0.0010903300536275046
953	S21-M20-T18	209	0.0005464723769979579	0.19	170	131	21	20	18	M20-T18	0.0004444990626299179
954	S16-M16-T27	209	0.0005464723769979579	0.01	171	167	16	16	27	M16-T27	0.0004471137629983292
955	S19-M15-T21	209	0.0005464723769979579	0.05	173	161	19	15	21	M15-T21	0.00045234316373515175
956	S18-M16-T15	209	0.0005464723769979579	0.11	197	170	18	16	15	M16-T15	0.0005150959725770225
957	S16-M14-T27	208	0.0005438576766295467	0.03	166	159	16	14	27	M14-T27	0.0004340402611562728
958	S20-M21-T13	208	0.0005438576766295467	0.45	235	114	20	21	13	M21-T13	0.0006144545865766512
959	S22-M16-T29	208	0.0005438576766295467	0.87	354	36	22	16	29	M16-T29	0.0009256039304175938
960	S22-M15-T29	207	0.0005412429762611353	0.76	169	33	22	15	29	M15-T29	0.0004418843622615066
961	S10-M11-T27	207	0.0005412429762611353	0.02	149	144	10	11	27	M11-T27	0.000389590354893281
962	S10-M13-T20	206	0.0005386282758927241	0.36	212	123	10	13	20	M13-T20	0.0005543164781031918
963	S10-M12-T29	206	0.0005386282758927241	0.91	755	53	10	12	29	M12-T29	0.0019740987781505176
964	S21-M10-T29	206	0.0005386282758927241	0.92	684	38	21	10	29	M10-T29	0.0017884550519933168
965	S19-M11-T18	206	0.0005386282758927241	0.14	133	110	19	11	18	M11-T18	0.00034775514899870047
966	S20-M17-T29	205	0.0005360135755243128	0.89	543	50	20	17	29	M17-T29	0.001419782300047326
967	S20-M13-T16	205	0.0005360135755243128	0.92	444	25	20	13	16	M13-T16	0.0011609269635746093
968	S20-M15-T10	205	0.0005360135755243128	0.28	183	123	20	15	10	M15-T10	0.0004784901674192646
969	S20-M13-T29	205	0.0005360135755243128	0.91	556	39	20	13	29	M13-T29	0.0014537734048366726
970	S21-M16-T20	204	0.0005333988751559016	0.16	172	138	21	16	20	M16-T20	0.00044972846336674047
971	S10-M10-T27	204	0.0005333988751559016	0.04	165	156	10	10	27	M10-T27	0.0004314255607878615
972	S19-M14-T21	204	0.0005333988751559016	0.07	159	145	19	14	21	M14-T21	0.0004157373585773938
973	S21-M15-T10	204	0.0005333988751559016	0.72	295	72	21	15	10	M15-T10	0.0007713366086813282
974	S21-M10-T18	202	0.000528169474419079	0.12	151	129	21	10	18	M10-T18	0.00039481975563010355
975	S21-M16-T10	202	0.000528169474419079	0.66	247	72	21	16	10	M16-T10	0.0006458309909975866
976	S19-M20-T18	202	0.000528169474419079	0.15	171	138	19	20	18	M20-T18	0.0004471137629983292
977	S20-M11-T27	201	0.0005255547740506677	0.04	168	160	20	11	27	M11-T27	0.00043926966189309534
978	S10-M11-T16	201	0.0005255547740506677	0.77	278	54	10	11	16	M11-T16	0.0007268867024183363
979	S16-M16-T16	200	0.0005229400736822564	0.73	312	73	16	16	16	M16-T16	0.0008157865149443199
980	S20-M10-T10	200	0.0005229400736822564	0.77	317	60	20	10	10	M10-T10	0.0008288600167863764
981	S20-M17-T16	200	0.0005229400736822564	0.91	411	29	20	17	16	M17-T16	0.0010746418514170368
982	S21-M16-T15	200	0.0005229400736822564	0.06	133	122	21	16	15	M16-T15	0.00034775514899870047
983	S10-M16-T14	199	0.0005203253733138451	0.32	139	87	10	16	14	M16-T14	0.00036344335120916816
984	S22-M16-T16	199	0.0005203253733138451	0.82	134	20	22	16	16	M16-T16	0.00035036984936711175
985	S20-M13-T10	199	0.0005203253733138451	0.21	173	129	20	13	10	M13-T10	0.00045234316373515175
986	S21-M16-T13	199	0.0005203253733138451	0.56	171	66	21	16	13	M16-T13	0.0004471137629983292
987	S22-M14-T33	198	0.0005177106729454339	0.03	121	116	22	14	33	M14-T33	0.0003163787445777651
988	S18-M14-T13	198	0.0005177106729454339	0.26	127	87	18	14	13	M14-T13	0.0003320669467882328
989	S20-M14-T12	197	0.0005150959725770225	0.85	303	36	20	14	12	M14-T12	0.0007922542116286184
990	S19-M14-T14	197	0.0005150959725770225	0.39	218	119	19	14	14	M14-T14	0.0005700046803136595
991	S22-M10-T18	197	0.0005150959725770225	0.12	153	130	22	10	18	M10-T18	0.0004000491563669261
992	S10-M17-T27	196	0.0005124812722086113	0.04	175	166	10	17	27	M17-T27	0.0004575725644719743
993	S20-M16-T17	196	0.0005124812722086113	0.05	110	103	20	16	17	M16-T17	0.00028761704052524103
994	S20-M12-T18	196	0.0005124812722086113	0.18	176	137	20	12	18	M12-T18	0.0004601872648403856
995	S20-M16-T15	195	0.0005098665718402	0.12	184	157	20	16	15	M16-T15	0.00048110486778767586
996	S10-M10-T16	195	0.0005098665718402	0.91	428	31	10	10	16	M10-T16	0.0011190917576800288
997	S20-M13-T27	195	0.0005098665718402	0.02	158	153	20	13	27	M13-T27	0.0004131226582089825
998	S10-M15-T33	195	0.0005098665718402	0.01	129	127	10	15	33	M15-T33	0.00033729634752505534
999	S21-M11-T18	194	0.0005072518714717887	0.06	170	156	21	11	18	M11-T18	0.0004444990626299179
1000	S21-M13-T18	194	0.0005072518714717887	0.15	144	117	21	13	18	M13-T18	0.0003765168530512246
1001	S10-M15-T12	194	0.0005072518714717887	0.75	261	56	10	15	12	M15-T12	0.0006824367961553446
1002	S21-M15-T13	194	0.0005072518714717887	0.5	148	65	21	15	13	M15-T13	0.0003869756545248697
1003	S19-M15-T13	193	0.0005046371711033774	0.59	155	55	19	15	13	M15-T13	0.0004052785571037487
1004	S18-M14-T20	193	0.0005046371711033774	0.32	185	115	18	14	20	M14-T20	0.00048371956815608714
1005	S19-M16-T16	193	0.0005046371711033774	0.7	261	65	19	16	16	M16-T16	0.0006824367961553446
1006	S10-M13-T16	193	0.0005046371711033774	0.86	315	35	10	13	16	M13-T16	0.0008236306160495538
1007	S22-M10-T29	193	0.0005046371711033774	0.91	663	44	22	10	29	M10-T29	0.00173354634425668
1008	S10-M17-T29	192	0.0005020224707349662	0.91	561	42	10	17	29	M17-T29	0.0014668469066787292
1009	S20-M13-T20	192	0.0005020224707349662	0.36	202	118	20	13	20	M13-T20	0.000528169474419079
1010	S21-M16-T27	191	0.0004994077703665548	0.03	142	136	21	16	27	M16-T27	0.000371287452314402
1011	S20-M20-T18	191	0.0004994077703665548	0.15	158	130	20	20	18	M20-T18	0.0004131226582089825
1012	S19-M16-T15	191	0.0004994077703665548	0.13	161	135	19	16	15	M16-T15	0.00042096675931421637
1013	S22-M20-T18	190	0.0004967930699981436	0.2	131	100	22	20	18	M20-T18	0.0003425257482618779
1014	S10-M17-T15	190	0.0004967930699981436	0.11	150	129	10	17	15	M17-T15	0.00039220505526169227
1015	S21-M13-T27	190	0.0004967930699981436	0.05	127	119	21	13	27	M13-T27	0.0003320669467882328
1016	S21-M14-T27	190	0.0004967930699981436	0.01	134	131	21	14	27	M14-T27	0.00035036984936711175
1017	S20-M14-T21	189	0.0004941783696297323	0.04	129	122	20	14	21	M14-T21	0.00033729634752505534
1018	S10-M17-T13	189	0.0004941783696297323	0.64	215	67	10	17	13	M17-T13	0.0005621605792084256
1019	S21-M13-T15	188	0.000491563669261321	0.11	174	152	21	13	15	M13-T15	0.00045495786410356304
1020	S20-M16-T21	188	0.000491563669261321	0.04	162	154	20	16	21	M16-T21	0.00042358145968262765
1021	S19-M15-T10	188	0.000491563669261321	0.65	277	83	19	15	10	M15-T10	0.0007242720020499251
1022	S20-M10-T27	188	0.000491563669261321	0.03	166	160	20	10	27	M10-T27	0.0004340402611562728
1023	S21-M14-T21	188	0.000491563669261321	0.07	152	138	21	14	21	M14-T21	0.00039743445599851483
1024	S20-M16-T33	187	0.0004889489688929097	0.02	173	167	20	16	33	M16-T33	0.00045234316373515175
1025	S16-M14-T15	187	0.0004889489688929097	0.07	140	127	16	14	15	M14-T15	0.00036605805157757944
1026	S20-M10-T20	186	0.0004863342685244984	0.23	167	122	20	10	20	M10-T20	0.00043665496152468406
1027	S10-M11-T13	186	0.0004863342685244984	0.68	212	58	10	11	13	M11-T13	0.0005543164781031918
1028	S20-M10-T29	185	0.00048371956815608714	0.89	527	49	20	10	29	M10-T29	0.0013779470941527455
1029	S19-M16-T27	185	0.00048371956815608714	0.05	135	126	19	16	27	M16-T27	0.00035298454973552303
1030	S22-M14-T29	185	0.00048371956815608714	0.9	262	22	22	14	29	M14-T29	0.0006850514965237558
1031	S16-M15-T29	185	0.00048371956815608714	0.9	468	38	16	15	29	M15-T29	0.00122367977241648
1032	S19-M15-T15	183	0.0004784901674192646	0.15	138	113	19	15	15	M15-T15	0.0003608286508407569
1033	S22-M15-T16	182	0.0004758754670508533	0.9	213	17	22	15	16	M15-T16	0.000556931178471603
1034	S19-M15-T29	181	0.000473260766682442	0.91	424	31	19	15	29	M15-T29	0.0011086329562063836
1035	S20-M10-T13	181	0.000473260766682442	0.46	173	83	20	10	13	M10-T13	0.00045234316373515175
1036	S22-M14-T16	181	0.000473260766682442	0.86	226	24	22	14	16	M14-T16	0.0005909222832609498
1037	S19-M15-T20	181	0.000473260766682442	0.39	265	146	19	15	20	M15-T20	0.0006928955976289897
1038	S18-M14-T16	181	0.000473260766682442	0.89	286	26	18	14	16	M14-T16	0.0007478043053656266
1039	S10-M10-T15	181	0.000473260766682442	0.11	143	123	10	10	15	M10-T15	0.0003739021526828133
1040	S10-M21-T18	180	0.00047064606631403073	0.15	130	106	10	21	18	M21-T18	0.0003399110478934666
1041	S20-M15-T21	180	0.00047064606631403073	0.05	156	146	20	15	21	M15-T21	0.00040789325747215996
1042	S21-M14-T16	180	0.00047064606631403073	0.84	297	38	21	14	16	M14-T16	0.0007765660094181507
1043	S20-M19-T18	180	0.00047064606631403073	0.11	124	108	20	19	18	M19-T18	0.00032422284568299893
1044	S20-M11-T13	179	0.00046803136594561945	0.54	199	79	20	11	13	M11-T13	0.0005203253733138451
1045	S10-M14-T12	179	0.00046803136594561945	0.89	281	26	10	14	12	M14-T12	0.0007347308035235702
1046	S10-M16-T10	178	0.00046541666557720817	0.8	272	44	10	16	10	M16-T10	0.0007111985002078686
1047	S20-M10-T15	178	0.00046541666557720817	0.05	153	142	20	10	15	M10-T15	0.0004000491563669261
1048	S22-M14-T10	178	0.00046541666557720817	0.68	175	48	22	14	10	M14-T10	0.0004575725644719743
1049	S20-M21-T18	177	0.0004628019652087969	0.22	141	105	20	21	18	M21-T18	0.0003686727519459907
1050	S18-M15-T13	177	0.0004628019652087969	0.48	112	52	18	15	13	M15-T13	0.0002928464412620636
1051	S21-M15-T20	175	0.0004575725644719743	0.25	172	120	21	15	20	M15-T20	0.00044972846336674047
1052	S21-M16-T16	175	0.0004575725644719743	0.74	266	59	21	16	16	M16-T16	0.0006955102979974009
1053	S10-M10-T29	175	0.0004575725644719743	0.91	569	38	10	10	29	M10-T29	0.0014877645096260195
1054	S19-M15-T27	174	0.00045495786410356304	0.01	170	166	19	15	27	M15-T27	0.0004444990626299179
1055	S21-M14-T10	174	0.00045495786410356304	0.65	192	57	21	14	10	M14-T10	0.0005020224707349662
1056	S10-M17-T18	174	0.00045495786410356304	0.15	134	110	10	17	18	M17-T18	0.00035036984936711175
1057	S18-M14-T10	173	0.00045234316373515175	0.52	195	81	18	14	10	M14-T10	0.0005098665718402
1058	S10-M20-T29	173	0.00045234316373515175	0.84	530	71	10	20	29	M20-T29	0.0013857911952579794
1059	S10-M14-T14	173	0.00045234316373515175	0.38	131	74	10	14	14	M14-T14	0.0003425257482618779
1060	S16-M14-T29	173	0.00045234316373515175	0.91	498	36	16	14	29	M14-T29	0.0013021207834688184
1061	S10-M19-T29	172	0.00044972846336674047	0.89	505	43	10	19	29	M19-T29	0.0013204236860476974
1062	S19-M14-T20	172	0.00044972846336674047	0.32	189	119	19	14	20	M14-T20	0.0004941783696297323
1063	S18-M15-T18	171	0.0004471137629983292	0.21	135	101	18	15	18	M15-T18	0.00035298454973552303
1064	S21-M15-T29	171	0.0004471137629983292	0.9	331	26	21	15	29	M15-T29	0.0008654658219441343
1065	S19-M17-T18	170	0.0004444990626299179	0.23	180	130	19	17	18	M17-T18	0.00047064606631403073
1066	S21-M14-T17	169	0.0004418843622615066	0.05	110	103	21	14	17	M14-T17	0.00028761704052524103
1067	S21-M16-T18	169	0.0004418843622615066	0.05	109	101	21	16	18	M16-T18	0.00028500234015682975
1068	S16-M16-T18	167	0.00043665496152468406	0.1	161	142	16	16	18	M16-T18	0.00042096675931421637
1069	S19-M14-T17	166	0.0004340402611562728	0.04	116	110	19	14	17	M14-T17	0.00030330524273570873
1070	S16-M14-T18	165	0.0004314255607878615	0.06	133	122	16	14	18	M14-T18	0.00034775514899870047
1071	S10-M15-T16	164	0.0004288108604194502	0.86	268	30	10	15	16	M15-T16	0.0007007396987342235
1072	S21-M14-T12	164	0.0004288108604194502	0.86	251	27	21	14	12	M14-T12	0.0006562897924712318
1073	S19-M16-T13	164	0.0004288108604194502	0.45	129	63	19	16	13	M16-T13	0.00033729634752505534
1074	S10-M16-T20	164	0.0004288108604194502	0.23	192	138	10	16	20	M16-T20	0.0005020224707349662
1075	S21-M15-T27	163	0.00042619616005103893	0.02	135	131	21	15	27	M15-T27	0.00035298454973552303
1076	S21-M15-T16	163	0.00042619616005103893	0.86	254	28	21	15	16	M15-T16	0.0006641338935764656
1077	S10-M15-T17	163	0.00042619616005103893	0.03	111	107	10	15	17	M15-T17	0.0002902317408936523
1078	S21-M14-T15	162	0.00042358145968262765	0.13	117	98	21	14	15	M14-T15	0.00030591994310412
1079	S21-M16-T17	162	0.00042358145968262765	0.05	131	122	21	16	17	M16-T17	0.0003425257482618779
1080	S21-M14-T20	161	0.00042096675931421637	0.32	153	97	21	14	20	M14-T20	0.0004000491563669261
1081	S20-M17-T18	161	0.00042096675931421637	0.25	153	107	20	17	18	M17-T18	0.0004000491563669261
1082	S10-M16-T27	161	0.00042096675931421637	0.03	116	111	10	16	27	M16-T27	0.00030330524273570873
1083	S16-M15-T18	158	0.0004131226582089825	0.1	114	100	16	15	18	M15-T18	0.00029807584199888616
1084	S22-M15-T20	157	0.00041050795784057124	0.26	110	76	22	15	20	M15-T20	0.00028761704052524103
1085	S19-M16-T29	156	0.00040789325747215996	0.92	424	25	19	16	29	M16-T29	0.0011086329562063836
1086	S20-M18-T18	156	0.00040789325747215996	0.23	112	81	20	18	18	M18-T18	0.0002928464412620636
1087	S21-M15-T15	155	0.0004052785571037487	0.06	121	111	21	15	15	M15-T15	0.0003163787445777651
1088	S21-M14-T14	154	0.0004026638567353374	0.37	139	79	21	14	14	M14-T14	0.00036344335120916816
1089	S20-M15-T16	154	0.0004026638567353374	0.87	285	28	20	15	16	M15-T16	0.0007451896049972154
1090	S21-M14-T29	153	0.0004000491563669261	0.91	450	31	21	14	29	M14-T29	0.0011766151657850769
1091	S20-M14-T10	152	0.00039743445599851483	0.53	169	70	20	14	10	M14-T10	0.0004418843622615066
1092	S20-M16-T29	152	0.00039743445599851483	0.67	206	58	20	16	29	M16-T29	0.0005386282758927241
1093	S18-M14-T17	151	0.00039481975563010355	0.06	126	116	18	14	17	M14-T17	0.0003294522464198215
1094	S18-M14-T27	151	0.00039481975563010355	0.05	136	128	18	14	27	M14-T27	0.0003555992501039343
1095	S10-M19-T18	151	0.00039481975563010355	0.14	106	88	10	19	18	M19-T18	0.0002771582390515959
1096	S19-M14-T15	150	0.00039220505526169227	0.1	129	114	19	14	15	M14-T15	0.00033729634752505534
1097	S20-M15-T29	150	0.00039220505526169227	0.9	387	32	20	15	29	M15-T29	0.001011889042575166
1098	S18-M14-T18	149	0.000389590354893281	0.09	111	99	18	14	18	M14-T18	0.0002902317408936523
1099	S20-M16-T16	148	0.0003869756545248697	0.76	221	45	20	16	16	M16-T16	0.0005778487814188933
1100	S10-M16-T21	147	0.0003843609541564584	0.01	129	126	10	16	21	M16-T21	0.00033729634752505534
1101	S10-M15-T13	147	0.0003843609541564584	0.39	115	63	10	15	13	M15-T13	0.00030069054236729745
1102	S18-M16-T18	146	0.00038174625378804714	0.11	133	115	18	16	18	M16-T18	0.00034775514899870047
1103	S20-M15-T27	146	0.00038174625378804714	0.03	137	131	20	15	27	M15-T27	0.0003582139504723456
1104	S10-M13-T29	145	0.00037913155341963586	0.93	464	24	10	13	29	M13-T29	0.001213220970942835
1105	S19-M14-T27	144	0.0003765168530512246	0.05	145	136	19	14	27	M14-T27	0.00037913155341963586
1106	S16-M14-T20	144	0.0003765168530512246	0.38	226	126	16	14	20	M14-T20	0.0005909222832609498
1107	S21-M17-T18	144	0.0003765168530512246	0.11	136	117	21	17	18	M17-T18	0.0003555992501039343
1108	S19-M14-T10	143	0.0003739021526828133	0.51	177	76	19	14	10	M14-T10	0.0004628019652087969
1109	S20-M16-T13	142	0.000371287452314402	0.5	116	51	20	16	13	M16-T13	0.00030330524273570873
1110	S10-M11-T29	141	0.0003686727519459907	0.87	374	39	10	11	29	M11-T29	0.0009778979377858194
1111	S20-M15-T17	140	0.00036605805157757944	0.05	115	107	20	15	17	M15-T17	0.00030069054236729745
1112	S10-M14-T16	140	0.00036605805157757944	0.91	296	21	10	14	16	M14-T16	0.0007739513090497394
1113	S19-M14-T16	140	0.00036605805157757944	0.9	265	22	19	14	16	M14-T16	0.0006928955976289897
1114	S20-M16-T10	139	0.00036344335120916816	0.76	235	46	20	16	10	M16-T10	0.0006144545865766512
1115	S21-M16-T29	138	0.0003608286508407569	0.89	404	38	21	16	29	M16-T29	0.001056338948838158
1116	S19-M16-T18	138	0.0003608286508407569	0.11	102	88	19	16	18	M16-T18	0.0002666994375779508
1117	S19-M14-T29	138	0.0003608286508407569	0.9	359	27	19	14	29	M14-T29	0.0009386774322596502
1118	S10-M16-T15	138	0.0003608286508407569	0.1	118	104	10	16	15	M16-T15	0.0003085346434725313
1119	S20-M13-T18	137	0.0003582139504723456	0.13	108	91	20	13	18	M13-T18	0.00028238763978841847
1120	S10-M15-T29	137	0.0003582139504723456	0.86	291	33	10	15	29	M15-T29	0.000760877807207683
1121	S20-M11-T18	137	0.0003582139504723456	0.07	101	92	20	11	18	M11-T18	0.0002640847372095395
1122	S10-M16-T16	134	0.00035036984936711175	0.65	158	48	10	16	16	M16-T16	0.0004131226582089825
1123	S10-M10-T18	132	0.0003451404486302892	0.2	110	84	10	10	18	M10-T18	0.00028761704052524103
1124	S10-M16-T17	131	0.0003425257482618779	0.02	107	104	10	16	17	M16-T17	0.0002797729394200072
1125	S20-M16-T27	130	0.0003399110478934666	0.02	126	122	20	16	27	M16-T27	0.0003294522464198215
1126	S20-M14-T20	129	0.00033729634752505534	0.32	144	91	20	14	20	M14-T20	0.0003765168530512246
1127	S18-M14-T29	129	0.00033729634752505534	0.9	317	25	18	14	29	M14-T29	0.0008288600167863764
1128	S20-M15-T20	128	0.00033468164715664406	0.35	138	81	20	15	20	M15-T20	0.0003608286508407569
1129	S10-M13-T18	128	0.00033468164715664406	0.15	109	88	10	13	18	M13-T18	0.00028500234015682975
1130	S10-M15-T10	125	0.0003268375460514102	0.58	190	70	10	15	10	M15-T10	0.0004967930699981436
1131	S20-M14-T18	125	0.0003268375460514102	0.2	110	84	20	14	18	M14-T18	0.00028761704052524103
1132	S10-M14-T13	124	0.00032422284568299893	0.49	102	46	10	14	13	M14-T13	0.0002666994375779508
1133	S10-M15-T20	120	0.00031376404420935386	0.37	140	80	10	15	20	M15-T20	0.00036605805157757944
1134	S10-M16-T13	118	0.0003085346434725313	0.52	130	54	10	16	13	M16-T13	0.0003399110478934666
1135	S10-M14-T29	112	0.0002928464412620636	0.9	310	24	10	14	29	M14-T29	0.0008105571142074974
1136	S20-M10-T18	112	0.0002928464412620636	0.23	102	73	20	10	18	M10-T18	0.0002666994375779508
1137	S10-M14-T20	109	0.00028500234015682975	0.3	139	90	10	14	20	M14-T20	0.00036344335120916816
1138	S20-M14-T29	109	0.00028500234015682975	0.9	289	22	20	14	29	M14-T29	0.0007556484064708605
1139	S10-M14-T10	107	0.0002797729394200072	0.69	167	43	10	14	10	M14-T10	0.00043665496152468406
1140	S20-M16-T20	100	0.0002614700368411282	0.28	126	84	20	16	20	M16-T20	0.0003294522464198215
1141	S20-M14-T16	97	0.00025362593573589437	0.87	227	22	20	14	16	M14-T16	0.000593536983629361
1142	S21-M14-T18	91	0.00023793773352542665	0.15	108	88	21	14	18	M14-T18	0.00028238763978841847
1143	S10-M16-T29	80	0.00020917602947290254	0.9	229	19	10	16	29	M16-T29	0.0005987663843661836
