# Supplementary material for: Massively parallel characterization of engineered transcript isoforms using direct RNA sequencing
Source: Nat Commun. 2022 Jan 21;13:434. doi: 10.1038/s41467-022-28074-5 (PMC8783025; doi:10.1038/s41467-022-28074-5)
Supplement: Supplementary file 6 — Source Data [file 41467_2022_28074_MOESM6_ESM.zip › Source Data/SI/figure-S9.csv]

refv3	ref_fig	invivo	TE+U	medianTE-U	barcoded	TE+U_low_T7RNAP	refv4	n_extra_Us_in_U_tract	n_extra_consecutive_Us_U-tract	category
T12	NA	0.98	NA	0.73	no	NA	NA	NA
T13	T13U	0.98	0.67	0.5	no	0.67	T51	0	3	1
T14	T14U	0.96	0.83	0.32	no	0.79	T52	2	2	1
T15	T15U	0.94	0.67	0.1	no	0.72	T56	2	2	1
T18	T18U	0.66	0.53	0.13	no	0.66	T54	3	3	1
T20	T20U	0.46	0.29	0.26	no	NA	T50	0	1	1
T17	T17U	0.83	0.11	0.03	no	0.08	T53	3	4	1
T21	T21U	0.32	0.72	0.05	no	0.59	T55	2	2	1
T10	T10X	0.98	0.45	0.63	yes	0.8	T79	NA	NA	2
T16	T16X	0.89	0.64	0.83	yes	0.8	T87	NA	NA	2
T29	T29X	NA	0.32	0.89	yes	0.63	T83	NA	NA	2
NA	T99X	NA	0.36	0.88	no	NA	T75	NA	NA	2
NA	NA	0.98	0.44	0.44	no	NA	T59	NA	NA
NA	NA	0.97	0.72	0.72	no	0.75	T60	NA	NA
NA	NA	0.93	0.54	0.54	no	0.73	T61	NA	NA
NA	T10A	NA	0.05	0.63	no	NA	T80	NA	NA	3
NA	T10C	NA	0.06	0.63	no	NA	T81	NA	NA	4
NA	T10G	NA	0.05	0.63	no	NA	T82	NA	NA	5
NA	T16A	NA	0.05	0.83	no	NA	T88	NA	NA	3
NA	T16C	NA	0.05	0.83	no	NA	T89	NA	NA	4
NA	T16G	NA	0.02	0.83	no	NA	T90	NA	NA	5
NA	T29A	NA	0.01	0.89	no	NA	T84	NA	NA	3
NA	T29C	NA	0.03	0.89	no	NA	T85	NA	NA	4
NA	T29G	NA	0.02	0.89	no	NA	T86	NA	NA	5
NA	T99A	NA	0.09	0.88	no	NA	T76	NA	NA	3
NA	T99C	NA	0.03	0.88	no	NA	T77	NA	NA	4
NA	T99G	NA	0.05	0.88	no	NA	T78	NA	NA	5
