# Supplementary material for: Massively parallel characterization of engineered transcript isoforms using direct RNA sequencing
Source: Nat Commun. 2022 Jan 21;13:434. doi: 10.1038/s41467-022-28074-5 (PMC8783025; doi:10.1038/s41467-022-28074-5)
Supplement: Supplementary file 6 — Source Data [file 41467_2022_28074_MOESM6_ESM.zip › Source Data/SI/figure-S8a.csv]

	ref	GC	Unnamed: 0	TE	context	insulator	terminator	term-ins	combo
0	S21-M16-T29	0.585	932.0	0.86	S21	M16	T29	M16-T29	M16-T29
1	S22-M15-T12	0.5820000000000001	1077.0	0.63	S22	M15	T12	M15-T12	M15-T12
2	S16-M22-T27	0.573	334.0	0.03	S16	M22	T27	M22-T27	M22-T27
3	S16-M20-T10	0.584	298.0	0.48	S16	M20	T10	M20-T10	M20-T10
4	S19-M12-T20	0.579	540.0	0.4	S19	M12	T20	M12-T20	M12-T20
5	S18-M18-T10	0.586	441.0	0.54	S18	M18	T10	M18-T10	M18-T10
6	S20-M11-T12	0.525	689.0	0.84	S20	M11	T12	M11-T12	M11-T12
7	S19-M22-T29	0.586	673.0	0.9	S19	M22	T29	M22-T29	M22-T29
8	S21-M16-T27	0.585	931.0	0.02	S21	M16	T27	M16-T27	M16-T27
9	S21-M18-T21	0.5870000000000001	956.0	0.05	S21	M18	T21	M18-T21	M18-T21
10	S16-M18-T20	0.5820000000000001	280.0	0.29	S16	M18	T20	M18-T20	M18-T20
11	S19-M12-T10	0.579	532.0	0.32	S19	M12	T10	M12-T10	M12-T10
12	S10-M13-T18	0.5429999999999999	46.0	0.14	S10	M13	T18	M13-T18	M13-T18
13	S21-M13-T29	0.585	893.0	0.87	S21	M13	T29	M13-T29	M13-T29
14	S22-M13-T29	0.579	1062.0	0.86	S22	M13	T29	M13-T29	M13-T29
15	S18-M21-T15	0.586	484.0	0.12	S18	M21	T15	M21-T15	M21-T15
16	S22-M15-T17	0.583	1082.0	0.03	S22	M15	T17	M15-T17	M15-T17
17	S21-M18-T13	0.5870000000000001	949.0	0.62	S21	M18	T13	M18-T13	M18-T13
18	S10-M20-T20	0.5670000000000001	137.0	0.3	S10	M20	T20	M20-T20	M20-T20
19	S21-M14-T14	0.5870000000000001	898.0	0.37	S21	M14	T14	M14-T14	M14-T14
20	S16-M10-T27	0.58	178.0	0.04	S16	M10	T27	M10-T27	M10-T27
21	S19-M22-T20	0.586	670.0	0.23	S19	M22	T20	M22-T20	M22-T20
22	S16-M22-T18	0.5720000000000001	331.0	0.11	S16	M22	T18	M22-T18	M22-T18
23	S18-M13-T27	0.585	386.0	0.05	S18	M13	T27	M13-T27	M13-T27
24	S19-M16-T33	0.584	596.0	0.02	S19	M16	T33	M16-T33	M16-T33
25	S19-M21-T12	0.5820000000000001	650.0	0.59	S19	M21	T12	M21-T12	M21-T12
26	S18-M14-T17	0.585	395.0	0.05	S18	M14	T17	M14-T17	M14-T17
27	S21-M17-T27	0.585	944.0	0.05	S21	M17	T27	M17-T27	M17-T27
28	S19-M18-T14	0.578	613.0	0.3	S19	M18	T14	M18-T14	M18-T14
29	S18-M14-T14	0.586	392.0	0.37	S18	M14	T14	M14-T14	M14-T14
30	S10-M13-T21	0.5429999999999999	48.0	0.05	S10	M13	T21	M13-T21	M13-T21
31	S22-M22-T27	0.579	1177.0	0.03	S22	M22	T27	M22-T27	M22-T27
32	S20-M10-T15	0.527	679.0	0.08	S20	M10	T15	M10-T15	M10-T15
33	S21-M10-T15	0.5870000000000001	847.0	0.09	S21	M10	T15	M10-T15	M10-T15
34	S22-M16-T29	0.579	1100.0	0.86	S22	M16	T29	M16-T29	M16-T29
35	S10-M15-T17	0.56	70.0	0.03	S10	M15	T17	M15-T17	M15-T17
36	S18-M12-T10	0.586	363.0	0.46	S18	M12	T10	M12-T10	M12-T10
37	S18-M20-T27	0.586	477.0	0.03	S18	M20	T27	M20-T27	M20-T27
38	S21-M22-T27	0.585	1009.0	0.04	S21	M22	T27	M22-T27	M22-T27
39	S22-M22-T21	0.578	1176.0	0.06	S22	M22	T21	M22-T21	M22-T21
40	S18-M14-T16	0.586	394.0	0.86	S18	M14	T16	M14-T16	M14-T16
41	S10-M17-T13	0.531	92.0	0.61	S10	M17	T13	M17-T13	M17-T13
42	S16-M17-T15	0.569	263.0	0.11	S16	M17	T15	M17-T15	M17-T15
43	S19-M10-T13	0.579	508.0	0.49	S19	M10	T13	M10-T13	M10-T13
44	S19-M17-T27	0.586	607.0	0.05	S19	M17	T27	M17-T27	M17-T27
45	S21-M17-T29	0.585	945.0	0.85	S21	M17	T29	M17-T29	M17-T29
46	S22-M20-T29	0.584	1152.0	0.85	S22	M20	T29	M20-T29	M20-T29
47	S19-M20-T13	0.5770000000000001	638.0	0.54	S19	M20	T13	M20-T13	M20-T13
48	S21-M16-T33	0.585	933.0	0.02	S21	M16	T33	M16-T33	M16-T33
49	S21-M11-T12	0.586	857.0	0.86	S21	M11	T12	M11-T12	M11-T12
50	S22-M21-T13	0.5820000000000001	1156.0	0.56	S22	M21	T13	M21-T13	M21-T13
51	S19-M15-T10	0.581	571.0	0.62	S19	M15	T10	M15-T10	M15-T10
52	S20-M14-T14	0.521	729.0	0.38	S20	M14	T14	M14-T14	M14-T14
53	S18-M21-T14	0.5870000000000001	483.0	0.34	S18	M21	T14	M21-T14	M21-T14
54	S21-M17-T13	0.585	936.0	0.49	S21	M17	T13	M17-T13	M17-T13
55	S21-M22-T16	0.585	1004.0	0.77	S21	M22	T16	M22-T16	M22-T16
56	S21-M18-T20	0.5870000000000001	955.0	0.19	S21	M18	T20	M18-T20	M18-T20
57	S21-M20-T15	0.5870000000000001	977.0	0.06	S21	M20	T15	M20-T15	M20-T15
58	S18-M15-T18	0.5870000000000001	409.0	0.21	S18	M15	T18	M15-T18	M15-T18
59	S18-M14-T27	0.586	399.0	0.03	S18	M14	T27	M14-T27	M14-T27
60	S18-M20-T29	0.585	478.0	0.87	S18	M20	T29	M20-T29	M20-T29
61	S22-M17-T33	0.578	1114.0	0.03	S22	M17	T33	M17-T33	M17-T33
62	S21-M18-T12	0.5870000000000001	948.0	0.73	S21	M18	T12	M18-T12	M18-T12
63	S10-M14-T16	0.5660000000000001	57.0	0.89	S10	M14	T16	M14-T16	M14-T16
64	S19-M14-T33	0.5770000000000001	570.0	0.0	S19	M14	T33	M14-T33	M14-T33
65	S16-M22-T13	0.573	326.0	0.64	S16	M22	T13	M22-T13	M22-T13
66	S18-M15-T27	0.5870000000000001	412.0	0.04	S18	M15	T27	M15-T27	M15-T27
67	S22-M21-T29	0.581	1165.0	0.75	S22	M21	T29	M21-T29	M21-T29
68	S16-M11-T21	0.5760000000000001	190.0	0.06	S16	M11	T21	M11-T21	M11-T21
69	S10-M22-T13	0.536	157.0	0.58	S10	M22	T13	M22-T13	M22-T13
70	S20-M17-T29	0.5539999999999999	776.0	0.86	S20	M17	T29	M17-T29	M17-T29
71	S18-M18-T18	0.586	448.0	0.13	S18	M18	T18	M18-T18	M18-T18
72	S10-M21-T21	0.556	151.0	0.06	S10	M21	T21	M21-T21	M21-T21
73	S10-M13-T20	0.5429999999999999	47.0	0.3	S10	M13	T20	M13-T20	M13-T20
74	S19-M19-T17	0.5820000000000001	629.0	0.05	S19	M19	T17	M19-T17	M19-T17
75	S19-M22-T21	0.586	671.0	0.05	S19	M22	T21	M22-T21	M22-T21
76	S19-M10-T14	0.58	509.0	0.24	S19	M10	T14	M10-T14	M10-T14
77	S19-M10-T21	0.58	515.0	0.09	S19	M10	T21	M10-T21	M10-T21
78	S20-M10-T21	0.523	684.0	0.05	S20	M10	T21	M10-T21	M10-T21
79	S16-M14-T18	0.583	227.0	0.09	S16	M14	T18	M14-T18	M14-T18
80	S19-M15-T21	0.581	580.0	0.05	S19	M15	T21	M15-T21	M15-T21
81	S16-M12-T17	0.581	200.0	0.02	S16	M12	T17	M12-T17	M12-T17
82	S16-M22-T15	0.5710000000000001	328.0	0.1	S16	M22	T15	M22-T15	M22-T15
83	S10-M16-T21	0.539	86.0	0.01	S10	M16	T21	M16-T21	M16-T21
84	S19-M10-T33	0.579	518.0	0.02	S19	M10	T33	M10-T33	M10-T33
85	S22-M18-T29	0.583	1126.0	0.86	S22	M18	T29	M18-T29	M18-T29
86	S21-M21-T20	0.586	994.0	0.25	S21	M21	T20	M21-T20	M21-T20
87	S16-M17-T13	0.5710000000000001	261.0	0.57	S16	M17	T13	M17-T13	M17-T13
88	S16-M10-T18	0.581	175.0	0.15	S16	M10	T18	M10-T18	M10-T18
89	S16-M13-T27	0.575	217.0	0.05	S16	M13	T27	M13-T27	M13-T27
90	S19-M10-T18	0.58	513.0	0.19	S19	M10	T18	M10-T18	M10-T18
91	S16-M11-T15	0.575	185.0	0.07	S16	M11	T15	M11-T15	M11-T15
92	S18-M14-T18	0.586	396.0	0.09	S18	M14	T18	M14-T18	M14-T18
93	S19-M16-T18	0.585	591.0	0.12	S19	M16	T18	M16-T18	M16-T18
94	S10-M21-T17	0.557	148.0	0.04	S10	M21	T17	M21-T17	M21-T17
95	S10-M15-T13	0.56	66.0	0.39	S10	M15	T13	M15-T13	M15-T13
96	S19-M20-T21	0.5770000000000001	645.0	0.05	S19	M20	T21	M20-T21	M20-T21
97	S18-M18-T13	0.586	443.0	0.44	S18	M18	T13	M18-T13	M18-T13
98	S22-M22-T18	0.578	1174.0	0.08	S22	M22	T18	M22-T18	M22-T18
99	S18-M15-T33	0.5870000000000001	414.0	0.03	S18	M15	T33	M15-T33	M15-T33
100	S22-M10-T16	0.5820000000000001	1017.0	0.87	S22	M10	T16	M10-T16	M10-T16
101	S18-M17-T20	0.585	436.0	0.26	S18	M17	T20	M17-T20	M17-T20
102	S20-M20-T27	0.522	814.0	0.05	S20	M20	T27	M20-T27	M20-T27
103	S20-M21-T17	0.529	823.0	0.03	S20	M21	T17	M21-T17	M21-T17
104	S21-M21-T10	0.5870000000000001	986.0	0.74	S21	M21	T10	M21-T10	M21-T10
105	S21-M12-T29	0.586	880.0	0.9	S21	M12	T29	M12-T29	M12-T29
106	S19-M18-T21	0.578	619.0	0.06	S19	M18	T21	M18-T21	M18-T21
107	S16-M14-T12	0.583	221.0	0.85	S16	M14	T12	M14-T12	M14-T12
108	S19-M16-T27	0.584	594.0	0.05	S19	M16	T27	M16-T27	M16-T27
109	S20-M14-T29	0.523	737.0	0.9	S20	M14	T29	M14-T29	M14-T29
110	S16-M21-T14	0.579	314.0	0.27	S16	M21	T14	M21-T14	M21-T14
111	S18-M11-T21	0.585	359.0	0.09	S18	M11	T21	M11-T21	M11-T21
112	S22-M10-T17	0.5820000000000001	1018.0	0.02	S22	M10	T17	M10-T17	M10-T17
113	S19-M17-T33	0.586	609.0	0.03	S19	M17	T33	M17-T33	M17-T33
114	S22-M18-T21	0.583	1124.0	0.04	S22	M18	T21	M18-T21	M18-T21
115	S22-M11-T20	0.58	1033.0	0.26	S22	M11	T20	M11-T20	M11-T20
116	S16-M18-T29	0.5820000000000001	283.0	0.84	S16	M18	T29	M18-T29	M18-T29
117	S19-M20-T29	0.5770000000000001	647.0	0.89	S19	M20	T29	M20-T29	M20-T29
118	S19-M16-T17	0.584	590.0	0.04	S19	M16	T17	M16-T17	M16-T17
119	S19-M17-T18	0.586	604.0	0.19	S19	M17	T18	M17-T18	M17-T18
120	S10-M18-T13	0.5660000000000001	105.0	0.63	S10	M18	T13	M18-T13	M18-T13
121	S19-M21-T15	0.5820000000000001	653.0	0.15	S19	M21	T15	M21-T15	M21-T15
122	S16-M15-T16	0.58	238.0	0.82	S16	M15	T16	M15-T16	M15-T16
123	S19-M20-T14	0.5770000000000001	639.0	0.42	S19	M20	T14	M20-T14	M20-T14
124	S21-M14-T16	0.5870000000000001	900.0	0.82	S21	M14	T16	M14-T16	M14-T16
125	S19-M11-T27	0.583	529.0	0.05	S19	M11	T27	M11-T27	M11-T27
126	S20-M21-T16	0.528	822.0	0.91	S20	M21	T16	M21-T16	M21-T16
127	S16-M21-T29	0.579	322.0	0.68	S16	M21	T29	M21-T29	M21-T29
128	S18-M16-T21	0.586	424.0	0.02	S18	M16	T21	M16-T21	M16-T21
129	S21-M10-T10	0.586	843.0	0.86	S21	M10	T10	M10-T10	M10-T10
130	S20-M17-T33	0.5479999999999999	777.0	0.04	S20	M17	T33	M17-T33	M17-T33
131	S21-M13-T20	0.585	890.0	0.24	S21	M13	T20	M13-T20	M13-T20
132	S20-M19-T20	0.525	799.0	0.12	S20	M19	T20	M19-T20	M19-T20
133	S16-M22-T29	0.5710000000000001	335.0	0.84	S16	M22	T29	M22-T29	M22-T29
134	S21-M19-T15	0.586	964.0	0.07	S21	M19	T15	M19-T15	M19-T15
135	S20-M15-T13	0.528	741.0	0.23	S20	M15	T13	M15-T13	M15-T13
136	S20-M13-T29	0.529	725.0	0.89	S20	M13	T29	M13-T29	M13-T29
137	S22-M12-T10	0.583	1038.0	0.36	S22	M12	T10	M12-T10	M12-T10
138	S19-M14-T16	0.578	563.0	0.89	S19	M14	T16	M14-T16	M14-T16
139	S10-M17-T12	0.525	91.0	0.83	S10	M17	T12	M17-T12	M17-T12
140	S10-M19-T13	0.5539999999999999	118.0	0.27	S10	M19	T13	M19-T13	M19-T13
141	S16-M19-T21	0.578	294.0	0.05	S16	M19	T21	M19-T21	M19-T21
142	S22-M16-T12	0.579	1090.0	0.34	S22	M16	T12	M16-T12	M16-T12
143	S20-M16-T14	0.5329999999999999	755.0	0.24	S20	M16	T14	M16-T14	M16-T14
144	S20-M11-T29	0.525	699.0	0.9	S20	M11	T29	M11-T29	M11-T29
145	S16-M13-T17	0.575	213.0	0.03	S16	M13	T17	M13-T17	M13-T17
146	S10-M12-T33	0.563	38.0	0.04	S10	M12	T33	M12-T33	M12-T33
147	S20-M19-T33	0.527	803.0	0.02	S20	M19	T33	M19-T33	M19-T33
148	S10-M15-T18	0.5589999999999999	71.0	0.15	S10	M15	T18	M15-T18	M15-T18
149	S22-M16-T10	0.579	1089.0	0.63	S22	M16	T10	M16-T10	M16-T10
150	S19-M11-T15	0.583	523.0	0.13	S19	M11	T15	M11-T15	M11-T15
151	S22-M16-T33	0.579	1101.0	0.04	S22	M16	T33	M16-T33	M16-T33
152	S19-M18-T13	0.578	612.0	0.59	S19	M18	T13	M18-T13	M18-T13
153	S10-M22-T27	0.536	165.0	0.03	S10	M22	T27	M22-T27	M22-T27
154	S21-M22-T13	0.585	1001.0	0.57	S21	M22	T13	M22-T13	M22-T13
155	S10-M10-T12	0.56	1.0	0.77	S10	M10	T12	M10-T12	M10-T12
156	S10-M19-T17	0.5529999999999999	122.0	0.03	S10	M19	T17	M19-T17	M19-T17
157	S19-M15-T29	0.5820000000000001	582.0	0.9	S19	M15	T29	M15-T29	M15-T29
158	S22-M10-T10	0.5820000000000001	1012.0	0.73	S22	M10	T10	M10-T10	M10-T10
159	S19-M11-T29	0.583	530.0	0.92	S19	M11	T29	M11-T29	M11-T29
160	S18-M22-T27	0.586	503.0	0.05	S18	M22	T27	M22-T27	M22-T27
161	S10-M10-T17	0.5589999999999999	6.0	0.05	S10	M10	T17	M10-T17	M10-T17
162	S21-M16-T18	0.585	928.0	0.06	S21	M16	T18	M16-T18	M16-T18
163	S20-M17-T10	0.5479999999999999	765.0	0.74	S20	M17	T10	M17-T10	M17-T10
164	S21-M17-T14	0.585	937.0	0.37	S21	M17	T14	M17-T14	M17-T14
165	S16-M12-T27	0.581	204.0	0.04	S16	M12	T27	M12-T27	M12-T27
166	S18-M20-T21	0.586	476.0	0.07	S18	M20	T21	M20-T21	M20-T21
167	S18-M17-T33	0.585	440.0	0.01	S18	M17	T33	M17-T33	M17-T33
168	S20-M15-T21	0.529	748.0	0.04	S20	M15	T21	M15-T21	M15-T21
169	S21-M14-T10	0.5870000000000001	895.0	0.62	S21	M14	T10	M14-T10	M14-T10
170	S19-M20-T15	0.5770000000000001	640.0	0.07	S19	M20	T15	M20-T15	M20-T15
171	S22-M19-T13	0.581	1130.0	0.32	S22	M19	T13	M19-T13	M19-T13
172	S20-M19-T13	0.526	793.0	0.16	S20	M19	T13	M19-T13	M19-T13
173	S10-M12-T17	0.562	32.0	0.05	S10	M12	T17	M12-T17	M12-T17
174	S22-M17-T16	0.5770000000000001	1107.0	0.82	S22	M17	T16	M17-T16	M17-T16
175	S21-M17-T17	0.585	940.0	0.04	S21	M17	T17	M17-T17	M17-T17
176	S16-M13-T15	0.574	211.0	0.1	S16	M13	T15	M13-T15	M13-T15
177	S19-M11-T10	0.583	519.0	0.79	S19	M11	T10	M11-T10	M11-T10
178	S22-M14-T16	0.584	1069.0	0.86	S22	M14	T16	M14-T16	M14-T16
179	S20-M12-T18	0.52	708.0	0.19	S20	M12	T18	M12-T18	M12-T18
180	S22-M12-T14	0.583	1041.0	0.2	S22	M12	T14	M12-T14	M12-T14
181	S16-M21-T15	0.579	315.0	0.14	S16	M21	T15	M21-T15	M21-T15
182	S20-M19-T27	0.526	801.0	0.04	S20	M19	T27	M19-T27	M19-T27
183	S22-M11-T16	0.58	1030.0	0.74	S22	M11	T16	M11-T16	M11-T16
184	S19-M14-T10	0.5770000000000001	558.0	0.46	S19	M14	T10	M14-T10	M14-T10
185	S10-M10-T27	0.5589999999999999	10.0	0.05	S10	M10	T27	M10-T27	M10-T27
186	S18-M19-T15	0.586	458.0	0.09	S18	M19	T15	M19-T15	M19-T15
187	S18-M22-T15	0.585	497.0	0.11	S18	M22	T15	M22-T15	M22-T15
188	S19-M21-T21	0.5820000000000001	658.0	0.05	S19	M21	T21	M21-T21	M21-T21
189	S21-M13-T13	0.586	884.0	0.41	S21	M13	T13	M13-T13	M13-T13
190	S21-M22-T14	0.585	1002.0	0.29	S21	M22	T14	M22-T14	M22-T14
191	S21-M12-T17	0.5870000000000001	875.0	0.02	S21	M12	T17	M12-T17	M12-T17
192	S18-M12-T21	0.586	372.0	0.05	S18	M12	T21	M12-T21	M12-T21
193	S22-M21-T17	0.5820000000000001	1160.0	0.04	S22	M21	T17	M21-T17	M21-T17
194	S19-M14-T20	0.5770000000000001	566.0	0.32	S19	M14	T20	M14-T20	M14-T20
195	S21-M15-T29	0.5870000000000001	919.0	0.91	S21	M15	T29	M15-T29	M15-T29
196	S19-M11-T33	0.5820000000000001	531.0	0.01	S19	M11	T33	M11-T33	M11-T33
197	S19-M18-T33	0.578	622.0	0.02	S19	M18	T33	M18-T33	M18-T33
198	S22-M15-T18	0.5820000000000001	1083.0	0.06	S22	M15	T18	M15-T18	M15-T18
199	S18-M17-T10	0.585	428.0	0.58	S18	M17	T10	M17-T10	M17-T10
200	S20-M18-T12	0.523	779.0	0.63	S20	M18	T12	M18-T12	M18-T12
201	S10-M12-T10	0.562	26.0	0.42	S10	M12	T10	M12-T10	M12-T10
202	S20-M13-T10	0.526	714.0	0.18	S20	M13	T10	M13-T10	M13-T10
203	S20-M17-T20	0.5479999999999999	773.0	0.31	S20	M17	T20	M17-T20	M17-T20
204	S21-M20-T14	0.5870000000000001	976.0	0.44	S21	M20	T14	M20-T14	M20-T14
205	S22-M14-T20	0.584	1071.0	0.26	S22	M14	T20	M14-T20	M14-T20
206	S20-M22-T29	0.547	841.0	0.89	S20	M22	T29	M22-T29	M22-T29
207	S16-M10-T33	0.58	180.0	0.03	S16	M10	T33	M10-T33	M10-T33
208	S20-M12-T27	0.521	711.0	0.05	S20	M12	T27	M12-T27	M12-T27
209	S20-M18-T21	0.523	787.0	0.04	S20	M18	T21	M18-T21	M18-T21
210	S22-M19-T12	0.58	1129.0	0.62	S22	M19	T12	M19-T12	M19-T12
211	S10-M13-T10	0.544	39.0	0.61	S10	M13	T10	M13-T10	M13-T10
212	S16-M14-T14	0.583	223.0	0.29	S16	M14	T14	M14-T14	M14-T14
213	S10-M19-T12	0.551	117.0	0.75	S10	M19	T12	M19-T12	M19-T12
214	S20-M16-T13	0.529	754.0	0.45	S20	M16	T13	M16-T13	M16-T13
215	S20-M10-T18	0.524	682.0	0.24	S20	M10	T18	M10-T18	M10-T18
216	S20-M14-T15	0.523	730.0	0.15	S20	M14	T15	M14-T15	M14-T15
217	S19-M13-T10	0.583	545.0	0.59	S19	M13	T10	M13-T10	M13-T10
218	S20-M16-T21	0.5329999999999999	761.0	0.03	S20	M16	T21	M16-T21	M16-T21
219	S19-M18-T12	0.578	611.0	0.65	S19	M18	T12	M18-T12	M18-T12
220	S10-M12-T12	0.56	27.0	0.66	S10	M12	T12	M12-T12	M12-T12
221	S19-M11-T13	0.5820000000000001	521.0	0.63	S19	M11	T13	M11-T13	M11-T13
222	S22-M14-T33	0.584	1075.0	0.02	S22	M14	T33	M14-T33	M14-T33
223	S21-M11-T15	0.586	860.0	0.08	S21	M11	T15	M11-T15	M11-T15
224	S16-M17-T17	0.5710000000000001	265.0	0.04	S16	M17	T17	M17-T17	M17-T17
225	S22-M10-T21	0.5820000000000001	1021.0	0.05	S22	M10	T21	M10-T21	M10-T21
226	S22-M20-T21	0.584	1150.0	0.07	S22	M20	T21	M20-T21	M20-T21
227	S16-M10-T12	0.581	169.0	0.77	S16	M10	T12	M10-T12	M10-T12
228	S10-M14-T20	0.5660000000000001	59.0	0.29	S10	M14	T20	M14-T20	M14-T20
229	S18-M18-T20	0.586	449.0	0.23	S18	M18	T20	M18-T20	M18-T20
230	S16-M14-T21	0.583	229.0	0.07	S16	M14	T21	M14-T21	M14-T21
231	S16-M16-T10	0.574	246.0	0.76	S16	M16	T10	M16-T10	M16-T10
232	S10-M20-T21	0.568	138.0	0.05	S10	M20	T21	M20-T21	M20-T21
233	S18-M10-T21	0.586	346.0	0.06	S18	M10	T21	M10-T21	M10-T21
234	S10-M18-T21	0.565	112.0	0.04	S10	M18	T21	M18-T21	M18-T21
235	S18-M11-T16	0.585	355.0	0.82	S18	M11	T16	M11-T16	M11-T16
236	S20-M13-T20	0.527	722.0	0.32	S20	M13	T20	M13-T20	M13-T20
237	S16-M22-T10	0.573	324.0	0.79	S16	M22	T10	M22-T10	M22-T10
238	S16-M13-T21	0.575	216.0	0.03	S16	M13	T21	M13-T21	M13-T21
239	S18-M15-T12	0.5870000000000001	403.0	0.74	S18	M15	T12	M15-T12	M15-T12
240	S21-M12-T15	0.586	873.0	0.1	S21	M12	T15	M12-T15	M12-T15
241	S22-M16-T27	0.579	1099.0	0.06	S22	M16	T27	M16-T27	M16-T27
242	S22-M14-T14	0.584	1067.0	0.43	S22	M14	T14	M14-T14	M14-T14
243	S20-M21-T21	0.528	826.0	0.05	S20	M21	T21	M21-T21	M21-T21
244	S16-M14-T29	0.583	231.0	0.91	S16	M14	T29	M14-T29	M14-T29
245	S19-M13-T16	0.584	550.0	0.89	S19	M13	T16	M13-T16	M13-T16
246	S10-M12-T29	0.5589999999999999	37.0	0.9	S10	M12	T29	M12-T29	M12-T29
247	S16-M22-T20	0.5720000000000001	332.0	0.32	S16	M22	T20	M22-T20	M22-T20
248	S10-M20-T33	0.568	141.0	0.02	S10	M20	T33	M20-T33	M20-T33
249	S21-M16-T15	0.585	925.0	0.06	S21	M16	T15	M16-T15	M16-T15
250	S22-M13-T33	0.58	1063.0	0.02	S22	M13	T33	M13-T33	M13-T33
251	S18-M10-T20	0.586	345.0	0.25	S18	M10	T20	M10-T20	M10-T20
252	S10-M13-T29	0.541	50.0	0.92	S10	M13	T29	M13-T29	M13-T29
253	S19-M14-T14	0.5770000000000001	561.0	0.39	S19	M14	T14	M14-T14	M14-T14
254	S16-M11-T17	0.5760000000000001	187.0	0.05	S16	M11	T17	M11-T17	M11-T17
255	S19-M16-T10	0.585	584.0	0.7	S19	M16	T10	M16-T10	M16-T10
256	S10-M11-T14	0.5479999999999999	16.0	0.23	S10	M11	T14	M11-T14	M11-T14
257	S10-M12-T14	0.562	29.0	0.25	S10	M12	T14	M12-T14	M12-T14
258	S21-M17-T15	0.585	938.0	0.1	S21	M17	T15	M17-T15	M17-T15
259	S10-M16-T13	0.541	79.0	0.54	S10	M16	T13	M16-T13	M16-T13
260	S19-M12-T16	0.579	537.0	0.89	S19	M12	T16	M12-T16	M12-T16
261	S20-M20-T13	0.522	806.0	0.48	S20	M20	T13	M20-T13	M20-T13
262	S16-M18-T15	0.5820000000000001	276.0	0.07	S16	M18	T15	M18-T15	M18-T15
263	S18-M21-T27	0.5870000000000001	490.0	0.04	S18	M21	T27	M21-T27	M21-T27
264	S18-M18-T17	0.586	447.0	0.02	S18	M18	T17	M18-T17	M18-T17
265	S16-M10-T15	0.581	172.0	0.09	S16	M10	T15	M10-T15	M10-T15
266	S21-M10-T18	0.5870000000000001	850.0	0.13	S21	M10	T18	M10-T18	M10-T18
267	S16-M11-T29	0.575	192.0	0.89	S16	M11	T29	M11-T29	M11-T29
268	S21-M15-T14	0.5870000000000001	911.0	0.38	S21	M15	T14	M15-T14	M15-T14
269	S20-M18-T18	0.523	785.0	0.21	S20	M18	T18	M18-T18	M18-T18
270	S18-M21-T13	0.5870000000000001	482.0	0.46	S18	M21	T13	M21-T13	M21-T13
271	S16-M18-T12	0.5820000000000001	273.0	0.78	S16	M18	T12	M18-T12	M18-T12
272	S19-M14-T13	0.5770000000000001	560.0	0.26	S19	M14	T13	M14-T13	M14-T13
273	S18-M11-T12	0.585	351.0	0.85	S18	M11	T12	M11-T12	M11-T12
274	S19-M10-T15	0.58	510.0	0.1	S19	M10	T15	M10-T15	M10-T15
275	S10-M16-T15	0.537	81.0	0.1	S10	M16	T15	M16-T15	M16-T15
276	S20-M21-T10	0.529	817.0	0.8	S20	M21	T10	M21-T10	M21-T10
277	S16-M18-T14	0.583	275.0	0.26	S16	M18	T14	M18-T14	M18-T14
278	S20-M17-T13	0.547	767.0	0.46	S20	M17	T13	M17-T13	M17-T13
279	S20-M15-T27	0.529	749.0	0.05	S20	M15	T27	M15-T27	M15-T27
280	S10-M11-T10	0.5479999999999999	13.0	0.79	S10	M11	T10	M11-T10	M11-T10
281	S18-M14-T10	0.586	389.0	0.49	S18	M14	T10	M14-T10	M14-T10
282	S10-M21-T10	0.556	142.0	0.85	S10	M21	T10	M21-T10	M21-T10
283	S21-M11-T17	0.586	862.0	0.02	S21	M11	T17	M11-T17	M11-T17
284	S21-M22-T17	0.585	1005.0	0.03	S21	M22	T17	M22-T17	M22-T17
285	S19-M10-T17	0.579	512.0	0.03	S19	M10	T17	M10-T17	M10-T17
286	S19-M19-T13	0.5820000000000001	625.0	0.23	S19	M19	T13	M19-T13	M19-T13
287	S16-M16-T17	0.574	252.0	0.03	S16	M16	T17	M16-T17	M16-T17
288	S21-M20-T12	0.5870000000000001	974.0	0.79	S21	M20	T12	M20-T12	M20-T12
289	S20-M12-T12	0.52	702.0	0.45	S20	M12	T12	M12-T12	M12-T12
290	S16-M14-T20	0.583	228.0	0.37	S16	M14	T20	M14-T20	M14-T20
291	S10-M14-T17	0.5660000000000001	58.0	0.02	S10	M14	T17	M14-T17	M14-T17
292	S21-M14-T33	0.5870000000000001	907.0	0.01	S21	M14	T33	M14-T33	M14-T33
293	S18-M12-T20	0.585	371.0	0.34	S18	M12	T20	M12-T20	M12-T20
294	S22-M11-T12	0.58	1026.0	0.75	S22	M11	T12	M11-T12	M11-T12
295	S10-M16-T16	0.5379999999999999	82.0	0.59	S10	M16	T16	M16-T16	M16-T16
296	S19-M10-T29	0.581	517.0	0.92	S19	M10	T29	M10-T29	M10-T29
297	S21-M16-T13	0.585	923.0	0.58	S21	M16	T13	M16-T13	M16-T13
298	S16-M12-T12	0.581	195.0	0.62	S16	M12	T12	M12-T12	M12-T12
299	S16-M20-T18	0.584	305.0	0.14	S16	M20	T18	M20-T18	M20-T18
300	S16-M21-T17	0.58	317.0	0.05	S16	M21	T17	M21-T17	M21-T17
301	S22-M15-T27	0.5820000000000001	1086.0	0.01	S22	M15	T27	M15-T27	M15-T27
302	S21-M15-T15	0.5870000000000001	912.0	0.1	S21	M15	T15	M15-T15	M15-T15
303	S22-M12-T17	0.583	1044.0	0.03	S22	M12	T17	M12-T17	M12-T17
304	S10-M12-T13	0.563	28.0	0.64	S10	M12	T13	M12-T13	M12-T13
305	S20-M18-T29	0.522	789.0	0.41	S20	M18	T29	M18-T29	M18-T29
306	S22-M20-T14	0.584	1144.0	0.39	S22	M20	T14	M20-T14	M20-T14
307	S18-M18-T29	0.586	452.0	0.67	S18	M18	T29	M18-T29	M18-T29
308	S21-M21-T12	0.586	987.0	0.74	S21	M21	T12	M21-T12	M21-T12
309	S16-M17-T27	0.5710000000000001	269.0	0.02	S16	M17	T27	M17-T27	M17-T27
310	S18-M21-T10	0.5870000000000001	480.0	0.64	S18	M21	T10	M21-T10	M21-T10
311	S18-M22-T16	0.585	498.0	0.75	S18	M22	T16	M22-T16	M22-T16
312	S21-M10-T12	0.5870000000000001	844.0	0.78	S21	M10	T12	M10-T12	M10-T12
313	S19-M17-T20	0.586	605.0	0.28	S19	M17	T20	M17-T20	M17-T20
314	S21-M13-T14	0.585	885.0	0.4	S21	M13	T14	M13-T14	M13-T14
315	S10-M15-T21	0.5589999999999999	73.0	0.02	S10	M15	T21	M15-T21	M15-T21
316	S16-M19-T18	0.578	292.0	0.07	S16	M19	T18	M19-T18	M19-T18
317	S10-M11-T16	0.546	18.0	0.76	S10	M11	T16	M11-T16	M11-T16
318	S22-M15-T33	0.583	1088.0	0.03	S22	M15	T33	M15-T33	M15-T33
319	S10-M13-T13	0.545	41.0	0.32	S10	M13	T13	M13-T13	M13-T13
320	S19-M10-T12	0.58	507.0	0.73	S19	M10	T12	M10-T12	M10-T12
321	S21-M17-T10	0.585	934.0	0.63	S21	M17	T10	M17-T10	M17-T10
322	S19-M21-T18	0.5820000000000001	656.0	0.15	S19	M21	T18	M21-T18	M21-T18
323	S22-M18-T27	0.583	1125.0	0.05	S22	M18	T27	M18-T27	M18-T27
324	S16-M17-T29	0.569	270.0	0.9	S16	M17	T29	M17-T29	M17-T29
325	S22-M18-T13	0.584	1117.0	0.62	S22	M18	T13	M18-T13	M18-T13
326	S20-M11-T15	0.525	692.0	0.11	S20	M11	T15	M11-T15	M11-T15
327	S22-M18-T15	0.583	1119.0	0.08	S22	M18	T15	M18-T15	M18-T15
328	S20-M20-T20	0.521	812.0	0.28	S20	M20	T20	M20-T20	M20-T20
329	S10-M18-T33	0.5660000000000001	115.0	0.04	S10	M18	T33	M18-T33	M18-T33
330	S16-M17-T16	0.569	264.0	0.84	S16	M17	T16	M17-T16	M17-T16
331	S20-M17-T15	0.55	769.0	0.13	S20	M17	T15	M17-T15	M17-T15
332	S10-M11-T12	0.546	14.0	0.84	S10	M11	T12	M11-T12	M11-T12
333	S20-M15-T18	0.529	746.0	0.24	S20	M15	T18	M15-T18	M15-T18
334	S16-M15-T17	0.581	239.0	0.03	S16	M15	T17	M15-T17	M15-T17
335	S16-M13-T10	0.575	207.0	0.63	S16	M13	T10	M13-T10	M13-T10
336	S22-M20-T17	0.584	1147.0	0.04	S22	M20	T17	M20-T17	M20-T17
337	S22-M17-T13	0.578	1104.0	0.41	S22	M17	T13	M17-T13	M17-T13
338	S10-M17-T27	0.529	100.0	0.04	S10	M17	T27	M17-T27	M17-T27
339	S21-M14-T12	0.5870000000000001	896.0	0.84	S21	M14	T12	M14-T12	M14-T12
340	S10-M20-T27	0.568	139.0	0.02	S10	M20	T27	M20-T27	M20-T27
341	S21-M22-T33	0.585	1011.0	0.02	S21	M22	T33	M22-T33	M22-T33
342	S21-M16-T12	0.585	922.0	0.59	S21	M16	T12	M16-T12	M16-T12
343	S22-M19-T10	0.581	1128.0	0.36	S22	M19	T10	M19-T10	M19-T10
344	S19-M22-T16	0.586	667.0	0.82	S19	M22	T16	M22-T16	M22-T16
345	S18-M22-T13	0.586	495.0	0.46	S18	M22	T13	M22-T13	M22-T13
346	S20-M12-T14	0.521	704.0	0.24	S20	M12	T14	M12-T14	M12-T14
347	S10-M14-T18	0.5660000000000001
348	S19-M11-T16	0.583	524.0	0.74	S19	M11	T16	M11-T16	M11-T16
349	S21-M10-T17	0.586	849.0	0.04	S21	M10	T17	M10-T17	M10-T17
350	S20-M13-T16	0.528	719.0	0.9	S20	M13	T16	M13-T16	M13-T16
351	S19-M17-T12	0.586	598.0	0.78	S19	M17	T12	M17-T12	M17-T12
352	S22-M20-T13	0.584	1143.0	0.59	S22	M20	T13	M20-T13	M20-T13
353	S18-M18-T12	0.586	442.0	0.7	S18	M18	T12	M18-T12	M18-T12
354	S22-M19-T17	0.581	1134.0	0.03	S22	M19	T17	M19-T17	M19-T17
355	S20-M17-T16	0.551	770.0	0.89	S20	M17	T16	M17-T16	M17-T16
356	S16-M21-T13	0.58	313.0	0.48	S16	M21	T13	M21-T13	M21-T13
357	S19-M13-T15	0.584	549.0	0.14	S19	M13	T15	M13-T15	M13-T15
358	S22-M21-T15	0.581	1158.0	0.09	S22	M21	T15	M21-T15	M21-T15
359	S18-M19-T12	0.586	455.0	0.73	S18	M19	T12	M19-T12	M19-T12
360	S19-M22-T14	0.586	665.0	0.34	S19	M22	T14	M22-T14	M22-T14
361	S10-M19-T27	0.5529999999999999	126.0	0.03	S10	M19	T27	M19-T27	M19-T27
362	S16-M22-T12	0.5720000000000001	325.0	0.79	S16	M22	T12	M22-T12	M22-T12
363	S19-M18-T20	0.578	618.0	0.22	S19	M18	T20	M18-T20	M18-T20
364	S18-M11-T14	0.585	353.0	0.2	S18	M11	T14	M11-T14	M11-T14
365	S21-M12-T12	0.586	870.0	0.72	S21	M12	T12	M12-T12	M12-T12
366	S22-M16-T14	0.579	1092.0	0.35	S22	M16	T14	M16-T14	M16-T14
367	S19-M18-T29	0.578	621.0	0.74	S19	M18	T29	M18-T29	M18-T29
368	S19-M16-T20	0.585	592.0	0.21	S19	M16	T20	M16-T20	M16-T20
369	S10-M17-T33	0.531	102.0	0.02	S10	M17	T33	M17-T33	M17-T33
370	S18-M17-T13	0.585	430.0	0.42	S18	M17	T13	M17-T13	M17-T13
371	S18-M17-T14	0.585	431.0	0.34	S18	M17	T14	M17-T14	M17-T14
372	S21-M16-T14	0.585	924.0	0.3	S21	M16	T14	M16-T14	M16-T14
373	S22-M12-T27	0.583	1048.0	0.04	S22	M12	T27	M12-T27	M12-T27
374	S19-M21-T13	0.5820000000000001	651.0	0.5	S19	M21	T13	M21-T13	M21-T13
375	S20-M16-T27	0.531	762.0	0.03	S20	M16	T27	M16-T27	M16-T27
376	S20-M16-T12	0.537	753.0	0.27	S20	M16	T12	M16-T12	M16-T12
377	S10-M12-T15	0.56	30.0	0.09	S10	M12	T15	M12-T15	M12-T15
378	S20-M11-T18	0.525	695.0	0.07	S20	M11	T18	M11-T18	M11-T18
379	S22-M16-T21	0.579	1098.0	0.04	S22	M16	T21	M16-T21	M16-T21
380	S10-M16-T14	0.539	80.0	0.32	S10	M16	T14	M16-T14	M16-T14
381	S18-M12-T15	0.585	367.0	0.12	S18	M12	T15	M12-T15	M12-T15
382	S20-M10-T10	0.521	675.0	0.76	S20	M10	T10	M10-T10	M10-T10
383	S16-M14-T10	0.583	220.0	0.59	S16	M14	T10	M14-T10	M14-T10
384	S16-M10-T14	0.58	171.0	0.23	S16	M10	T14	M10-T14	M10-T14
385	S10-M18-T16	0.564	108.0	0.82	S10	M18	T16	M18-T16	M18-T16
386	S21-M18-T14	0.5870000000000001	950.0	0.32	S21	M18	T14	M18-T14	M18-T14
387	S20-M14-T18	0.522	733.0	0.19	S20	M14	T18	M14-T18	M14-T18
388	S19-M21-T29	0.5820000000000001	660.0	0.52	S19	M21	T29	M21-T29	M21-T29
389	S20-M22-T10	0.5429999999999999	830.0	0.77	S20	M22	T10	M22-T10	M22-T10
390	S18-M11-T27	0.585	360.0	0.03	S18	M11	T27	M11-T27	M11-T27
391	S18-M22-T21	0.585	502.0	0.05	S18	M22	T21	M22-T21	M22-T21
392	S22-M13-T10	0.579	1051.0	0.52	S22	M13	T10	M13-T10	M13-T10
393	S10-M15-T20	0.5579999999999999	72.0	0.35	S10	M15	T20	M15-T20	M15-T20
394	S10-M22-T15	0.532	159.0	0.11	S10	M22	T15	M22-T15	M22-T15
395	S10-M11-T21	0.547	22.0	0.05	S10	M11	T21	M11-T21	M11-T21
396	S21-M20-T33	0.5870000000000001	985.0	0.02	S21	M20	T33	M20-T33	M20-T33
397	S19-M12-T33	0.578	544.0	0.01	S19	M12	T33	M12-T33	M12-T33
398	S19-M14-T27	0.5770000000000001	568.0	0.05	S19	M14	T27	M14-T27	M14-T27
399	S18-M21-T20	0.586	488.0	0.22	S18	M21	T20	M21-T20	M21-T20
400	S10-M10-T29	0.56	11.0	0.91	S10	M10	T29	M10-T29	M10-T29
401	S22-M18-T16	0.583	1120.0	0.73	S22	M18	T16	M18-T16	M18-T16
402	S20-M14-T27	0.521	736.0	0.04	S20	M14	T27	M14-T27	M14-T27
403	S19-M15-T17	0.581	577.0	0.05	S19	M15	T17	M15-T17	M15-T17
404	S10-M21-T15	0.5539999999999999	146.0	0.12	S10	M21	T15	M21-T15	M21-T15
405	S22-M11-T15	0.58	1029.0	0.09	S22	M11	T15	M11-T15	M11-T15
406	S21-M10-T21	0.586	852.0	0.06	S21	M10	T21	M10-T21	M10-T21
407	S10-M20-T17	0.568	135.0	0.03	S10	M20	T17	M20-T17	M20-T17
408	S18-M16-T33	0.585	427.0	0.02	S18	M16	T33	M16-T33	M16-T33
409	S10-M22-T14	0.535	158.0	0.38	S10	M22	T14	M22-T14	M22-T14
410	S22-M17-T29	0.5770000000000001	1113.0	0.78	S22	M17	T29	M17-T29	M17-T29
411	S22-M22-T33	0.579	1179.0	0.02	S22	M22	T33	M22-T33	M22-T33
412	S19-M19-T14	0.5820000000000001	626.0	0.27	S19	M19	T14	M19-T14	M19-T14
413	S16-M21-T21	0.579	320.0	0.05	S16	M21	T21	M21-T21	M21-T21
414	S19-M18-T17	0.578	616.0	0.03	S19	M18	T17	M18-T17	M18-T17
415	S18-M11-T20	0.585	358.0	0.18	S18	M11	T20	M11-T20	M11-T20
416	S10-M17-T17	0.53	96.0	0.05	S10	M17	T17	M17-T17	M17-T17
417	S18-M14-T13	0.585	391.0	0.27	S18	M14	T13	M14-T13	M14-T13
418	S18-M16-T12	0.586	416.0	0.44	S18	M16	T12	M16-T12	M16-T12
419	S16-M19-T10	0.578	285.0	0.4	S16	M19	T10	M19-T10	M19-T10
420	S19-M19-T29	0.5820000000000001	634.0	0.89	S19	M19	T29	M19-T29	M19-T29
421	S21-M11-T27	0.586	866.0	0.05	S21	M11	T27	M11-T27	M11-T27
422	S22-M12-T16	0.5820000000000001	1043.0	0.83	S22	M12	T16	M12-T16	M12-T16
423	S20-M15-T14	0.529	742.0	0.3	S20	M15	T14	M15-T14	M15-T14
424	S18-M18-T14	0.586	444.0	0.37	S18	M18	T14	M18-T14	M18-T14
425	S22-M21-T33	0.5820000000000001	1166.0	0.03	S22	M21	T33	M21-T33	M21-T33
426	S18-M14-T15	0.586	393.0	0.12	S18	M14	T15	M14-T15	M14-T15
427	S19-M22-T33	0.585	674.0	0.02	S19	M22	T33	M22-T33	M22-T33
428	S10-M21-T27	0.556	152.0	0.05	S10	M21	T27	M21-T27	M21-T27
429	S21-M11-T29	0.586	867.0	0.91	S21	M11	T29	M11-T29	M11-T29
430	S16-M14-T33	0.583	232.0	0.04	S16	M14	T33	M14-T33	M14-T33
431	S18-M20-T17	0.586	473.0	0.04	S18	M20	T17	M20-T17	M20-T17
432	S22-M16-T20	0.579	1097.0	0.16	S22	M16	T20	M16-T20	M16-T20
433	S10-M18-T15	0.563	107.0	0.09	S10	M18	T15	M18-T15	M18-T15
434	S19-M20-T16	0.5770000000000001	641.0	0.84	S19	M20	T16	M20-T16	M20-T16
435	S22-M22-T20	0.578	1175.0	0.28	S22	M22	T20	M22-T20	M22-T20
436	S19-M19-T12	0.5820000000000001	624.0	0.76	S19	M19	T12	M19-T12	M19-T12
437	S10-M11-T13	0.5489999999999999	15.0	0.63	S10	M11	T13	M11-T13	M11-T13
438	S20-M12-T15	0.519	705.0	0.06	S20	M12	T15	M12-T15	M12-T15
439	S18-M21-T33	0.5870000000000001	492.0	0.04	S18	M21	T33	M21-T33	M21-T33
440	S21-M18-T16	0.5870000000000001	952.0	0.83	S21	M18	T16	M18-T16	M18-T16
441	S16-M20-T33	0.584	310.0	0.02	S16	M20	T33	M20-T33	M20-T33
442	S21-M17-T12	0.585	935.0	0.74	S21	M17	T12	M17-T12	M17-T12
443	S21-M21-T15	0.586	990.0	0.13	S21	M21	T15	M21-T15	M21-T15
444	S22-M15-T15	0.5820000000000001	1080.0	0.09	S22	M15	T15	M15-T15	M15-T15
445	S21-M14-T29	0.5870000000000001	906.0	0.91	S21	M14	T29	M14-T29	M14-T29
446	S21-M19-T18	0.586	967.0	0.12	S21	M19	T18	M19-T18	M19-T18
447	S10-M19-T18	0.552	123.0	0.12	S10	M19	T18	M19-T18	M19-T18
448	S22-M20-T15	0.584	1145.0	0.09	S22	M20	T15	M20-T15	M20-T15
449	S10-M17-T20	0.526	98.0	0.32	S10	M17	T20	M17-T20	M17-T20
450	S20-M12-T33	0.522	713.0	0.02	S20	M12	T33	M12-T33	M12-T33
451	S22-M14-T21	0.584	1072.0	0.05	S22	M14	T21	M14-T21	M14-T21
452	S18-M19-T16	0.586	459.0	0.74	S18	M19	T16	M19-T16	M19-T16
453	S18-M11-T10	0.585	350.0	0.61	S18	M11	T10	M11-T10	M11-T10
454	S21-M17-T33	0.585	946.0	0.03	S21	M17	T33	M17-T33	M17-T33
455	S21-M20-T10	0.5870000000000001	973.0	0.45	S21	M20	T10	M20-T10	M20-T10
456	S22-M10-T15	0.583	1016.0	0.14	S22	M10	T15	M10-T15	M10-T15
457	S18-M22-T18	0.585	500.0	0.08	S18	M22	T18	M22-T18	M22-T18
458	S21-M15-T10	0.5870000000000001	908.0	0.67	S21	M15	T10	M15-T10	M15-T10
459	S18-M22-T17	0.586	499.0	0.03	S18	M22	T17	M22-T17	M22-T17
460	S10-M11-T18	0.547	20.0	0.04	S10	M11	T18	M11-T18	M11-T18
461	S16-M11-T10	0.5760000000000001	181.0	0.8	S16	M11	T10	M11-T10	M11-T10
462	S22-M14-T17	0.584	1070.0	0.03	S22	M14	T17	M14-T17	M14-T17
463	S10-M11-T20	0.547	21.0	0.26	S10	M11	T20	M11-T20	M11-T20
464	S20-M17-T27	0.5479999999999999	775.0	0.04	S20	M17	T27	M17-T27	M17-T27
465	S16-M20-T14	0.584	301.0	0.38	S16	M20	T14	M20-T14	M20-T14
466	S21-M21-T16	0.586	991.0	0.85	S21	M21	T16	M21-T16	M21-T16
467	S10-M14-T14	0.5660000000000001	55.0	0.38	S10	M14	T14	M14-T14	M14-T14
468	S10-M18-T29	0.563	114.0	0.79	S10	M18	T29	M18-T29	M18-T29
469	S16-M20-T21	0.584	307.0	0.06	S16	M20	T21	M20-T21	M20-T21
470	S22-M13-T15	0.579	1055.0	0.11	S22	M13	T15	M13-T15	M13-T15
471	S21-M17-T21	0.585	943.0	0.04	S21	M17	T21	M17-T21	M17-T21
472	S16-M19-T14	0.578	288.0	0.26	S16	M19	T14	M19-T14	M19-T14
473	S19-M17-T21	0.586	606.0	0.04	S19	M17	T21	M17-T21	M17-T21
474	S18-M13-T14	0.585	379.0	0.4	S18	M13	T14	M13-T14	M13-T14
475	S10-M11-T27	0.5479999999999999	23.0	0.03	S10	M11	T27	M11-T27	M11-T27
476	S22-M17-T18	0.5770000000000001	1109.0	0.09	S22	M17	T18	M17-T18	M17-T18
477	S19-M22-T13	0.585	664.0	0.48	S19	M22	T13	M22-T13	M22-T13
478	S21-M15-T17	0.5870000000000001	914.0	0.02	S21	M15	T17	M15-T17	M15-T17
479	S21-M14-T20	0.5870000000000001	903.0	0.31	S21	M14	T20	M14-T20	M14-T20
480	S18-M12-T16	0.585	368.0	0.83	S18	M12	T16	M12-T16	M12-T16
481	S18-M15-T29	0.5870000000000001	413.0	0.82	S18	M15	T29	M15-T29	M15-T29
482	S16-M19-T15	0.5770000000000001	289.0	0.09	S16	M19	T15	M19-T15	M19-T15
483	S20-M12-T10	0.521	701.0	0.23	S20	M12	T10	M12-T10	M12-T10
484	S18-M18-T15	0.586	445.0	0.11	S18	M18	T15	M18-T15	M18-T15
485	S21-M10-T27	0.586	853.0	0.04	S21	M10	T27	M10-T27	M10-T27
486	S20-M21-T29	0.527	828.0	0.42	S20	M21	T29	M21-T29	M21-T29
487	S16-M17-T33	0.5710000000000001	271.0	0.04	S16	M17	T33	M17-T33	M17-T33
488	S19-M17-T29	0.586	608.0	0.9	S19	M17	T29	M17-T29	M17-T29
489	S10-M20-T29	0.5670000000000001	140.0	0.84	S10	M20	T29	M20-T29	M20-T29
490	S19-M17-T14	0.586	600.0	0.29	S19	M17	T14	M17-T14	M17-T14
491	S20-M16-T29	0.541	763.0	0.63	S20	M16	T29	M16-T29	M16-T29
492	S19-M21-T33	0.5820000000000001	661.0	0.03	S19	M21	T33	M21-T33	M21-T33
493	S20-M13-T33	0.525	726.0	0.02	S20	M13	T33	M13-T33	M13-T33
494	S19-M20-T33	0.5770000000000001	648.0	0.01	S19	M20	T33	M20-T33	M20-T33
495	S20-M22-T13	0.542	832.0	0.54	S20	M22	T13	M22-T13	M22-T13
496	S18-M19-T13	0.586	456.0	0.25	S18	M19	T13	M19-T13	M19-T13
497	S18-M17-T17	0.585	434.0	0.03	S18	M17	T17	M17-T17	M17-T17
498	S16-M12-T18	0.581	201.0	0.11	S16	M12	T18	M12-T18	M12-T18
499	S22-M12-T13	0.583	1040.0	0.56	S22	M12	T13	M12-T13	M12-T13
500	S21-M12-T33	0.5870000000000001	881.0	0.01	S21	M12	T33	M12-T33	M12-T33
501	S10-M12-T16	0.56	31.0	0.79	S10	M12	T16	M12-T16	M12-T16
502	S20-M19-T16	0.525	796.0	0.83	S20	M19	T16	M19-T16	M19-T16
503	S19-M11-T12	0.583	520.0	0.87	S19	M11	T12	M11-T12	M11-T12
504	S10-M14-T33	0.5660000000000001	63.0	0.01	S10	M14	T33	M14-T33	M14-T33
505	S20-M14-T21	0.522	735.0	0.05	S20	M14	T21	M14-T21	M14-T21
506	S21-M11-T16	0.586	861.0	0.83	S21	M11	T16	M11-T16	M11-T16
507	S18-M11-T33	0.586	362.0	0.01	S18	M11	T33	M11-T33	M11-T33
508	S22-M12-T33	0.583	1050.0	0.01	S22	M12	T33	M12-T33	M12-T33
509	S19-M12-T15	0.579	536.0	0.12	S19	M12	T15	M12-T15	M12-T15
510	S22-M17-T15	0.5770000000000001	1106.0	0.09	S22	M17	T15	M17-T15	M17-T15
511	S19-M19-T15	0.5820000000000001	627.0	0.08	S19	M19	T15	M19-T15	M19-T15
512	S18-M16-T17	0.586	421.0	0.05	S18	M16	T17	M16-T17	M16-T17
513	S18-M12-T17	0.586	369.0	0.04	S18	M12	T17	M12-T17	M12-T17
514	S18-M16-T13	0.586	417.0	0.34	S18	M16	T13	M16-T13	M16-T13
515	S20-M16-T10	0.532	752.0	0.73	S20	M16	T10	M16-T10	M16-T10
516	S16-M17-T20	0.569	267.0	0.37	S16	M17	T20	M17-T20	M17-T20
517	S19-M19-T21	0.5820000000000001	632.0	0.06	S19	M19	T21	M19-T21	M19-T21
518	S19-M20-T20	0.5770000000000001	644.0	0.3	S19	M20	T20	M20-T20	M20-T20
519	S20-M11-T20	0.525	696.0	0.22	S20	M11	T20	M11-T20	M11-T20
520	S10-M22-T18	0.534	162.0	0.1	S10	M22	T18	M22-T18	M22-T18
521	S22-M21-T18	0.5820000000000001	1161.0	0.15	S22	M21	T18	M21-T18	M21-T18
522	S22-M13-T20	0.579	1059.0	0.2	S22	M13	T20	M13-T20	M13-T20
523	S22-M22-T12	0.578	1168.0	0.7	S22	M22	T12	M22-T12	M22-T12
524	S10-M13-T14	0.5429999999999999	42.0	0.36	S10	M13	T14	M13-T14	M13-T14
525	S18-M13-T13	0.585	378.0	0.4	S18	M13	T13	M13-T13	M13-T13
526	S18-M12-T18	0.586	370.0	0.16	S18	M12	T18	M12-T18	M12-T18
527	S18-M18-T16	0.586	446.0	0.82	S18	M18	T16	M18-T16	M18-T16
528	S10-M18-T17	0.565	109.0	0.04	S10	M18	T17	M18-T17	M18-T17
529	S10-M17-T16	0.525	95.0	0.82	S10	M17	T16	M17-T16	M17-T16
530	S20-M17-T12	0.547	766.0	0.77	S20	M17	T12	M17-T12	M17-T12
531	S10-M11-T33	0.5489999999999999	25.0	0.01	S10	M11	T33	M11-T33	M11-T33
532	S19-M21-T16	0.5820000000000001	654.0	0.86	S19	M21	T16	M21-T16	M21-T16
533	S19-M11-T18	0.583	526.0	0.11	S19	M11	T18	M11-T18	M11-T18
534	S20-M14-T10	0.521	727.0	0.51	S20	M14	T10	M14-T10	M14-T10
535	S21-M16-T21	0.585	930.0	0.03	S21	M16	T21	M16-T21	M16-T21
536	S21-M21-T27	0.5870000000000001	996.0	0.03	S21	M21	T27	M21-T27	M21-T27
537	S22-M16-T13	0.579	1091.0	0.53	S22	M16	T13	M16-T13	M16-T13
538	S18-M15-T21	0.5870000000000001	411.0	0.05	S18	M15	T21	M15-T21	M15-T21
539	S18-M21-T17	0.5870000000000001	486.0	0.04	S18	M21	T17	M21-T17	M21-T17
540	S10-M19-T10	0.5529999999999999	116.0	0.41	S10	M19	T10	M19-T10	M19-T10
541	S21-M19-T17	0.586	966.0	0.04	S21	M19	T17	M19-T17	M19-T17
542	S21-M14-T21	0.5870000000000001	904.0	0.07	S21	M14	T21	M14-T21	M14-T21
543	S19-M16-T15	0.585	588.0	0.13	S19	M16	T15	M16-T15	M16-T15
544	S18-M20-T12	0.586	468.0	0.79	S18	M20	T12	M20-T12	M20-T12
545	S19-M13-T27	0.583	555.0	0.02	S19	M13	T27	M13-T27	M13-T27
546	S10-M13-T16	0.542	44.0	0.83	S10	M13	T16	M13-T16	M13-T16
547	S16-M15-T29	0.58	244.0	0.89	S16	M15	T29	M15-T29	M15-T29
548	S20-M12-T29	0.519	712.0	0.91	S20	M12	T29	M12-T29	M12-T29
549	S21-M13-T21	0.585	891.0	0.07	S21	M13	T21	M13-T21	M13-T21
550	S10-M10-T10	0.5589999999999999	0.0	0.79	S10	M10	T10	M10-T10	M10-T10
551	S22-M22-T17	0.579	1173.0	0.03	S22	M22	T17	M22-T17	M22-T17
552	S22-M22-T10	0.578	1167.0	0.73	S22	M22	T10	M22-T10	M22-T10
553	S10-M13-T33	0.545	51.0	0.01	S10	M13	T33	M13-T33	M13-T33
554	S18-M20-T14	0.586	470.0	0.43	S18	M20	T14	M20-T14	M20-T14
555	S19-M11-T17	0.5820000000000001	525.0	0.04	S19	M11	T17	M11-T17	M11-T17
556	S22-M19-T18	0.581	1135.0	0.08	S22	M19	T18	M19-T18	M19-T18
557	S16-M19-T17	0.578	291.0	0.03	S16	M19	T17	M19-T17	M19-T17
558	S16-M15-T14	0.581	236.0	0.21	S16	M15	T14	M15-T14	M15-T14
559	S19-M13-T18	0.584	552.0	0.22	S19	M13	T18	M13-T18	M13-T18
560	S16-M19-T33	0.578	297.0	0.02	S16	M19	T33	M19-T33	M19-T33
561	S21-M17-T20	0.585	942.0	0.22	S21	M17	T20	M17-T20	M17-T20
562	S10-M16-T20	0.5379999999999999	85.0	0.24	S10	M16	T20	M16-T20	M16-T20
563	S20-M20-T33	0.522	816.0	0.02	S20	M20	T33	M20-T33	M20-T33
564	S16-M16-T14	0.574	249.0	0.23	S16	M16	T14	M16-T14	M16-T14
565	S22-M19-T21	0.581	1137.0	0.05	S22	M19	T21	M19-T21	M19-T21
566	S22-M11-T21	0.58	1034.0	0.05	S22	M11	T21	M11-T21	M11-T21
567	S19-M22-T27	0.586	672.0	0.03	S19	M22	T27	M22-T27	M22-T27
568	S22-M11-T18	0.58	1032.0	0.14	S22	M11	T18	M11-T18	M11-T18
569	S10-M16-T27	0.54	87.0	0.03	S10	M16	T27	M16-T27	M16-T27
570	S22-M17-T21	0.5770000000000001	1111.0	0.04	S22	M17	T21	M17-T21	M17-T21
571	S16-M16-T21	0.574	255.0	0.05	S16	M16	T21	M16-T21	M16-T21
572	S19-M13-T20	0.584	553.0	0.32	S19	M13	T20	M13-T20	M13-T20
573	S22-M14-T29	0.584	1074.0	0.89	S22	M14	T29	M14-T29	M14-T29
574	S16-M17-T14	0.57	262.0	0.2	S16	M17	T14	M17-T14	M17-T14
575	S22-M14-T10	0.584	1064.0	0.67	S22	M14	T10	M14-T10	M14-T10
576	S16-M20-T12	0.583	299.0	0.83	S16	M20	T12	M20-T12	M20-T12
577	S22-M21-T10	0.5820000000000001	1154.0	0.67	S22	M21	T10	M21-T10	M21-T10
578	S21-M10-T14	0.586	846.0	0.24	S21	M10	T14	M10-T14	M10-T14
579	S19-M15-T15	0.5820000000000001	575.0	0.15	S19	M15	T15	M15-T15	M15-T15
580	S20-M22-T12	0.545	831.0	0.77	S20	M22	T12	M22-T12	M22-T12
581	S10-M19-T14	0.552	119.0	0.28	S10	M19	T14	M19-T14	M19-T14
582	S10-M18-T12	0.564	104.0	0.74	S10	M18	T12	M18-T12	M18-T12
583	S10-M16-T10	0.54	77.0	0.79	S10	M16	T10	M16-T10	M16-T10
584	S10-M18-T18	0.564	110.0	0.14	S10	M18	T18	M18-T18	M18-T18
585	S16-M18-T33	0.583	284.0	0.02	S16	M18	T33	M18-T33	M18-T33
586	S18-M16-T14	0.586	418.0	0.34	S18	M16	T14	M16-T14	M16-T14
587	S22-M17-T14	0.5770000000000001	1105.0	0.31	S22	M17	T14	M17-T14	M17-T14
588	S19-M16-T12	0.585	585.0	0.62	S19	M16	T12	M16-T12	M16-T12
589	S16-M22-T21	0.5720000000000001	333.0	0.05	S16	M22	T21	M22-T21	M22-T21
590	S10-M11-T17	0.5489999999999999	19.0	0.03	S10	M11	T17	M11-T17	M11-T17
591	S19-M19-T18	0.5820000000000001	630.0	0.16	S19	M19	T18	M19-T18	M19-T18
592	S20-M10-T33	0.519	687.0	0.02	S20	M10	T33	M10-T33	M10-T33
593	S10-M21-T12	0.555	143.0	0.58	S10	M21	T12	M21-T12	M21-T12
594	S20-M18-T17	0.523	784.0	0.04	S20	M18	T17	M18-T17	M18-T17
595	S16-M11-T16	0.5760000000000001	186.0	0.75	S16	M11	T16	M11-T16	M11-T16
596	S10-M16-T29	0.537	88.0	0.89	S10	M16	T29	M16-T29	M16-T29
597	S18-M10-T13	0.585	339.0	0.47	S18	M10	T13	M10-T13	M10-T13
598	S16-M18-T27	0.583	282.0	0.03	S16	M18	T27	M18-T27	M18-T27
599	S20-M21-T14	0.528	820.0	0.35	S20	M21	T14	M21-T14	M21-T14
600	S21-M20-T21	0.5870000000000001	982.0	0.05	S21	M20	T21	M20-T21	M20-T21
601	S10-M10-T16	0.56	5.0	0.9	S10	M10	T16	M10-T16	M10-T16
602	S20-M19-T29	0.525	802.0	0.83	S20	M19	T29	M19-T29	M19-T29
603	S22-M11-T13	0.58	1027.0	0.59	S22	M11	T13	M11-T13	M11-T13
604	S16-M13-T29	0.574	218.0	0.9	S16	M13	T29	M13-T29	M13-T29
605	S10-M14-T27	0.5660000000000001	61.0	0.03	S10	M14	T27	M14-T27	M14-T27
606	S20-M19-T17	0.526	797.0	0.02	S20	M19	T17	M19-T17	M19-T17
607	S21-M11-T18	0.586	863.0	0.06	S21	M11	T18	M11-T18	M11-T18
608	S10-M22-T17	0.536	161.0	0.04	S10	M22	T17	M22-T17	M22-T17
609	S20-M18-T14	0.523	781.0	0.27	S20	M18	T14	M18-T14	M18-T14
610	S20-M11-T21	0.524	697.0	0.06	S20	M11	T21	M11-T21	M11-T21
611	S21-M22-T20	0.585	1007.0	0.24	S21	M22	T20	M22-T20	M22-T20
612	S16-M15-T33	0.581	245.0	0.02	S16	M15	T33	M15-T33	M15-T33
613	S10-M11-T15	0.546	17.0	0.09	S10	M11	T15	M11-T15	M11-T15
614	S21-M20-T16	0.5870000000000001	978.0	0.84	S21	M20	T16	M20-T16	M20-T16
615	S21-M21-T13	0.5870000000000001	988.0	0.58	S21	M21	T13	M21-T13	M21-T13
616	S19-M18-T27	0.578	620.0	0.04	S19	M18	T27	M18-T27	M18-T27
617	S19-M13-T13	0.583	547.0	0.35	S19	M13	T13	M13-T13	M13-T13
618	S20-M10-T27	0.521	685.0	0.03	S20	M10	T27	M10-T27	M10-T27
619	S21-M20-T18	0.5870000000000001	980.0	0.15	S21	M20	T18	M20-T18	M20-T18
620	S20-M16-T17	0.531	758.0	0.04	S20	M16	T17	M16-T17	M16-T17
621	S18-M19-T14	0.586	457.0	0.27	S18	M19	T14	M19-T14	M19-T14
622	S20-M17-T17	0.5479999999999999	771.0	0.02	S20	M17	T17	M17-T17	M17-T17
623	S16-M11-T13	0.5770000000000001	183.0	0.59	S16	M11	T13	M11-T13	M11-T13
624	S16-M13-T16	0.574	212.0	0.87	S16	M13	T16	M13-T16	M13-T16
625	S20-M13-T27	0.526	724.0	0.03	S20	M13	T27	M13-T27	M13-T27
626	S18-M20-T20	0.586	475.0	0.31	S18	M20	T20	M20-T20	M20-T20
627	S22-M12-T18	0.5820000000000001	1045.0	0.09	S22	M12	T18	M12-T18	M12-T18
628	S18-M19-T10	0.586	454.0	0.2	S18	M19	T10	M19-T10	M19-T10
629	S20-M18-T33	0.524	790.0	0.02	S20	M18	T33	M18-T33	M18-T33
630	S16-M22-T33	0.573	336.0	0.02	S16	M22	T33	M22-T33	M22-T33
631	S21-M17-T18	0.585	941.0	0.12	S21	M17	T18	M17-T18	M17-T18
632	S21-M22-T29	0.585	1010.0	0.89	S21	M22	T29	M22-T29	M22-T29
633	S10-M15-T15	0.5579999999999999	68.0	0.09	S10	M15	T15	M15-T15	M15-T15
634	S10-M15-T29	0.557	75.0	0.87	S10	M15	T29	M15-T29	M15-T29
635	S22-M12-T20	0.5820000000000001	1046.0	0.23	S22	M12	T20	M12-T20	M12-T20
636	S21-M13-T27	0.586	892.0	0.04	S21	M13	T27	M13-T27	M13-T27
637	S18-M10-T15	0.5870000000000001	341.0	0.1	S18	M10	T15	M10-T15	M10-T15
638	S21-M18-T27	0.5870000000000001	957.0	0.04	S21	M18	T27	M18-T27	M18-T27
639	S21-M13-T15	0.585	886.0	0.09	S21	M13	T15	M13-T15	M13-T15
640	S16-M13-T18	0.575	214.0	0.11	S16	M13	T18	M13-T18	M13-T18
641	S18-M13-T17	0.585	382.0	0.05	S18	M13	T17	M13-T17	M13-T17
642	S21-M21-T18	0.586	993.0	0.15	S21	M21	T18	M21-T18	M21-T18
643	S22-M20-T10	0.584	1141.0	0.41	S22	M20	T10	M20-T10	M20-T10
644	S22-M22-T16	0.578	1172.0	0.78	S22	M22	T16	M22-T16	M22-T16
645	S10-M16-T18	0.539	84.0	0.14	S10	M16	T18	M16-T18	M16-T18
646	S20-M22-T33	0.542	842.0	0.03	S20	M22	T33	M22-T33	M22-T33
647	S21-M19-T27	0.586	970.0	0.05	S21	M19	T27	M19-T27	M19-T27
648	S20-M20-T15	0.521	808.0	0.1	S20	M20	T15	M20-T15	M20-T15
649	S10-M17-T29	0.523	101.0	0.9	S10	M17	T29	M17-T29	M17-T29
650	S10-M17-T14	0.528	93.0	0.31	S10	M17	T14	M17-T14	M17-T14
651	S18-M19-T20	0.586	462.0	0.14	S18	M19	T20	M19-T20	M19-T20
652	S16-M15-T13	0.581	235.0	0.46	S16	M15	T13	M15-T13	M15-T13
653	S18-M16-T20	0.586	423.0	0.21	S18	M16	T20	M16-T20	M16-T20
654	S20-M22-T17	0.5429999999999999	836.0	0.02	S20	M22	T17	M22-T17	M22-T17
655	S20-M15-T29	0.529	750.0	0.89	S20	M15	T29	M15-T29	M15-T29
656	S22-M14-T27	0.584	1073.0	0.02	S22	M14	T27	M14-T27	M14-T27
657	S20-M10-T14	0.522	678.0	0.23	S20	M10	T14	M10-T14	M10-T14
658	S18-M10-T29	0.5870000000000001	348.0	0.91	S18	M10	T29	M10-T29	M10-T29
659	S21-M15-T16	0.5870000000000001	913.0	0.84	S21	M15	T16	M15-T16	M15-T16
660	S19-M15-T13	0.581	573.0	0.56	S19	M15	T13	M15-T13	M15-T13
661	S18-M14-T33	0.585	401.0	0.01	S18	M14	T33	M14-T33	M14-T33
662	S19-M17-T10	0.586	597.0	0.72	S19	M17	T10	M17-T10	M17-T10
663	S18-M16-T16	0.586	420.0	0.59	S18	M16	T16	M16-T16	M16-T16
664	S16-M10-T16	0.581	173.0	0.91	S16	M10	T16	M10-T16	M10-T16
665	S21-M21-T33	0.5870000000000001	998.0	0.03	S21	M21	T33	M21-T33	M21-T33
666	S10-M12-T18	0.561	33.0	0.11	S10	M12	T18	M12-T18	M12-T18
667	S10-M22-T21	0.534	164.0	0.05	S10	M22	T21	M22-T21	M22-T21
668	S19-M21-T20	0.5820000000000001	657.0	0.21	S19	M21	T20	M21-T20	M21-T20
669	S16-M16-T13	0.574	248.0	0.59	S16	M16	T13	M16-T13	M16-T13
670	S22-M18-T33	0.584	1127.0	0.01	S22	M18	T33	M18-T33	M18-T33
671	S22-M20-T12	0.584	1142.0	0.76	S22	M20	T12	M20-T12	M20-T12
672	S20-M16-T15	0.539	756.0	0.13	S20	M16	T15	M16-T15	M16-T15
673	S20-M21-T15	0.527	821.0	0.08	S20	M21	T15	M21-T15	M21-T15
674	S18-M16-T10	0.586	415.0	0.47	S18	M16	T10	M16-T10	M16-T10
675	S20-M18-T13	0.523	780.0	0.49	S20	M18	T13	M18-T13	M18-T13
676	S16-M11-T18	0.5760000000000001	188.0	0.04	S16	M11	T18	M11-T18	M11-T18
677	S22-M20-T20	0.584	1149.0	0.32	S22	M20	T20	M20-T20	M20-T20
678	S16-M17-T21	0.57	268.0	0.05	S16	M17	T21	M17-T21	M17-T21
679	S10-M14-T10	0.5660000000000001	52.0	0.67	S10	M14	T10	M14-T10	M14-T10
680	S20-M11-T10	0.524	688.0	0.79	S20	M11	T10	M11-T10	M11-T10
681	S21-M19-T20	0.586	968.0	0.18	S21	M19	T20	M19-T20	M19-T20
682	S19-M17-T16	0.586	602.0	0.86	S19	M17	T16	M17-T16	M17-T16
683	S10-M15-T27	0.5589999999999999	74.0	0.02	S10	M15	T27	M15-T27	M15-T27
684	S16-M16-T16	0.573	251.0	0.73	S16	M16	T16	M16-T16	M16-T16
685	S22-M12-T15	0.5820000000000001	1042.0	0.07	S22	M12	T15	M12-T15	M12-T15
686	S22-M21-T21	0.5820000000000001	1163.0	0.06	S22	M21	T21	M21-T21	M21-T21
687	S10-M10-T14	0.5589999999999999	3.0	0.29	S10	M10	T14	M10-T14	M10-T14
688	S22-M19-T14	0.581	1131.0	0.29	S22	M19	T14	M19-T14	M19-T14
689	S22-M22-T15	0.578	1171.0	0.09	S22	M22	T15	M22-T15	M22-T15
690	S16-M12-T15	0.58	198.0	0.06	S16	M12	T15	M12-T15	M12-T15
691	S20-M21-T13	0.529	819.0	0.41	S20	M21	T13	M21-T13	M21-T13
692	S20-M12-T17	0.522	707.0	0.01	S20	M12	T17	M12-T17	M12-T17
693	S20-M10-T13	0.519	677.0	0.46	S20	M10	T13	M10-T13	M10-T13
694	S16-M18-T13	0.583	274.0	0.64	S16	M18	T13	M18-T13	M18-T13
695	S10-M21-T14	0.556	145.0	0.34	S10	M21	T14	M21-T14	M21-T14
696	S18-M17-T27	0.585	438.0	0.04	S18	M17	T27	M17-T27	M17-T27
697	S19-M22-T18	0.586	669.0	0.1	S19	M22	T18	M22-T18	M22-T18
698	S10-M12-T21	0.561	35.0	0.04	S10	M12	T21	M12-T21	M12-T21
699	S18-M12-T13	0.586	365.0	0.53	S18	M12	T13	M12-T13	M12-T13
700	S19-M19-T33	0.5820000000000001	635.0	0.02	S19	M19	T33	M19-T33	M19-T33
701	S20-M13-T17	0.525	720.0	0.05	S20	M13	T17	M13-T17	M13-T17
702	S22-M12-T29	0.5820000000000001	1049.0	0.85	S22	M12	T29	M12-T29	M12-T29
703	S19-M18-T18	0.578	617.0	0.19	S19	M18	T18	M18-T18	M18-T18
704	S22-M21-T27	0.5820000000000001	1164.0	0.04	S22	M21	T27	M21-T27	M21-T27
705	S16-M12-T20	0.581	202.0	0.35	S16	M12	T20	M12-T20	M12-T20
706	S20-M17-T14	0.547	768.0	0.27	S20	M17	T14	M17-T14	M17-T14
707	S10-M22-T16	0.5329999999999999	160.0	0.78	S10	M22	T16	M22-T16	M22-T16
708	S22-M19-T33	0.581	1140.0	0.03	S22	M19	T33	M19-T33	M19-T33
709	S20-M20-T21	0.521	813.0	0.05	S20	M20	T21	M20-T21	M20-T21
710	S21-M14-T13	0.5870000000000001	897.0	0.41	S21	M14	T13	M14-T13	M14-T13
711	S20-M20-T12	0.521	805.0	0.72	S20	M20	T12	M20-T12	M20-T12
712	S10-M21-T33	0.557	154.0	0.02	S10	M21	T33	M21-T33	M21-T33
713	S20-M17-T21	0.546	774.0	0.07	S20	M17	T21	M17-T21	M17-T21
714	S20-M13-T21	0.526	723.0	0.05	S20	M13	T21	M13-T21	M13-T21
715	S20-M22-T18	0.544	837.0	0.16	S20	M22	T18	M22-T18	M22-T18
716	S16-M12-T13	0.5820000000000001	196.0	0.62	S16	M12	T13	M12-T13	M12-T13
717	S19-M22-T10	0.586	662.0	0.72	S19	M22	T10	M22-T10	M22-T10
718	S18-M17-T15	0.584	432.0	0.11	S18	M17	T15	M17-T15	M17-T15
719	S18-M13-T21	0.585	385.0	0.05	S18	M13	T21	M13-T21	M13-T21
720	S18-M15-T15	0.5870000000000001	406.0	0.11	S18	M15	T15	M15-T15	M15-T15
721	S20-M18-T27	0.523	788.0	0.05	S20	M18	T27	M18-T27	M18-T27
722	S18-M17-T18	0.585	435.0	0.16	S18	M17	T18	M17-T18	M17-T18
723	S10-M17-T18	0.527	97.0	0.14	S10	M17	T18	M17-T18	M17-T18
724	S20-M13-T15	0.528	718.0	0.17	S20	M13	T15	M13-T15	M13-T15
725	S19-M12-T13	0.578	534.0	0.63	S19	M12	T13	M12-T13	M12-T13
726	S18-M18-T27	0.586	451.0	0.04	S18	M18	T27	M18-T27	M18-T27
727	S10-M15-T10	0.5589999999999999	64.0	0.58	S10	M15	T10	M15-T10	M15-T10
728	S21-M13-T12	0.585	883.0	0.28	S21	M13	T12	M13-T12	M13-T12
729	S22-M14-T12	0.584	1065.0	0.73	S22	M14	T12	M14-T12	M14-T12
730	S20-M22-T20	0.545	838.0	0.36	S20	M22	T20	M22-T20	M22-T20
731	S21-M12-T20	0.586	877.0	0.35	S21	M12	T20	M12-T20	M12-T20
732	S18-M10-T33	0.585	349.0	0.04	S18	M10	T33	M10-T33	M10-T33
733	S19-M10-T20	0.58	514.0	0.22	S19	M10	T20	M10-T20	M10-T20
734	S19-M15-T27	0.581	581.0	0.03	S19	M15	T27	M15-T27	M15-T27
735	S16-M17-T10	0.57	259.0	0.74	S16	M17	T10	M17-T10	M17-T10
736	S18-M18-T33	0.586	453.0	0.02	S18	M18	T33	M18-T33	M18-T33
737	S10-M10-T33	0.5589999999999999	12.0	0.02	S10	M10	T33	M10-T33	M10-T33
738	S10-M16-T17	0.54	83.0	0.03	S10	M16	T17	M16-T17	M16-T17
739	S20-M16-T16	0.5379999999999999	757.0	0.68	S20	M16	T16	M16-T16	M16-T16
740	S18-M13-T15	0.585	380.0	0.12	S18	M13	T15	M13-T15	M13-T15
741	S10-M10-T15	0.56	4.0	0.09	S10	M10	T15	M10-T15	M10-T15
742	S21-M10-T33	0.586	855.0	0.03	S21	M10	T33	M10-T33	M10-T33
743	S22-M17-T27	0.5770000000000001	1112.0	0.03	S22	M17	T27	M17-T27	M17-T27
744	S22-M16-T17	0.579	1095.0	0.03	S22	M16	T17	M16-T17	M16-T17
745	S19-M16-T14	0.585	587.0	0.31	S19	M16	T14	M16-T14	M16-T14
746	S22-M17-T10	0.5770000000000001	1102.0	0.7	S22	M17	T10	M17-T10	M17-T10
747	S19-M13-T29	0.584	556.0	0.92	S19	M13	T29	M13-T29	M13-T29
748	S16-M21-T33	0.58	323.0	0.02	S16	M21	T33	M21-T33	M21-T33
749	S22-M21-T20	0.581	1162.0	0.25	S22	M21	T20	M21-T20	M21-T20
750	S16-M13-T33	0.575	219.0	0.02	S16	M13	T33	M13-T33	M13-T33
751	S18-M14-T21	0.586	398.0	0.05	S18	M14	T21	M14-T21	M14-T21
752	S20-M22-T14	0.5429999999999999	833.0	0.47	S20	M22	T14	M22-T14	M22-T14
753	S18-M21-T16	0.586	485.0	0.85	S18	M21	T16	M21-T16	M21-T16
754	S20-M12-T16	0.519	706.0	0.65	S20	M12	T16	M12-T16	M12-T16
755	S18-M22-T12	0.585	494.0	0.73	S18	M22	T12	M22-T12	M22-T12
756	S21-M16-T10	0.585	921.0	0.65	S21	M16	T10	M16-T10	M16-T10
757	S10-M21-T13	0.557	144.0	0.47	S10	M21	T13	M21-T13	M21-T13
758	S16-M18-T16	0.5820000000000001	277.0	0.84	S16	M18	T16	M18-T16	M18-T16
759	S21-M11-T21	0.586	865.0	0.07	S21	M11	T21	M11-T21	M11-T21
760	S22-M13-T27	0.579	1061.0	0.05	S22	M13	T27	M13-T27	M13-T27
761	S21-M13-T17	0.586	888.0	0.03	S21	M13	T17	M13-T17	M13-T17
762	S16-M10-T13	0.58	170.0	0.53	S16	M10	T13	M10-T13	M10-T13
763	S10-M13-T15	0.542	43.0	0.09	S10	M13	T15	M13-T15	M13-T15
764	S19-M16-T21	0.585	593.0	0.03	S19	M16	T21	M16-T21	M16-T21
765	S20-M13-T18	0.527	721.0	0.16	S20	M13	T18	M13-T18	M13-T18
766	S10-M14-T15	0.5660000000000001	56.0	0.13	S10	M14	T15	M14-T15	M14-T15
767	S10-M17-T21	0.527	99.0	0.07	S10	M17	T21	M17-T21	M17-T21
768	S22-M22-T13	0.579	1169.0	0.51	S22	M22	T13	M22-T13	M22-T13
769	S16-M12-T21	0.581	203.0	0.05	S16	M12	T21	M12-T21	M12-T21
770	S18-M19-T18	0.586	461.0	0.13	S18	M19	T18	M19-T18	M19-T18
771	S18-M13-T16	0.585	381.0	0.87	S18	M13	T16	M13-T16	M13-T16
772	S21-M15-T13	0.5870000000000001	910.0	0.46	S21	M15	T13	M15-T13	M15-T13
773	S10-M15-T33	0.56	76.0	0.02	S10	M15	T33	M15-T33	M15-T33
774	S20-M16-T18	0.535	759.0	0.12	S20	M16	T18	M16-T18	M16-T18
775	S20-M19-T14	0.526	794.0	0.32	S20	M19	T14	M19-T14	M19-T14
776	S18-M11-T15	0.585	354.0	0.09	S18	M11	T15	M11-T15	M11-T15
777	S22-M19-T15	0.58	1132.0	0.08	S22	M19	T15	M19-T15	M19-T15
778	S10-M14-T21	0.5660000000000001	60.0	0.05	S10	M14	T21	M14-T21	M14-T21
779	S18-M16-T29	0.586	426.0	0.79	S18	M16	T29	M16-T29	M16-T29
780	S16-M16-T15	0.573	250.0	0.06	S16	M16	T15	M16-T15	M16-T15
781	S21-M12-T16	0.586	874.0	0.85	S21	M12	T16	M12-T16	M12-T16
782	S16-M14-T16	0.583	225.0	0.87	S16	M14	T16	M14-T16	M14-T16
783	S16-M18-T10	0.583	272.0	0.75	S16	M18	T10	M18-T10	M18-T10
784	S16-M18-T17	0.583	278.0	0.03	S16	M18	T17	M18-T17	M18-T17
785	S18-M15-T17	0.5870000000000001	408.0	0.02	S18	M15	T17	M15-T17	M15-T17
786	S19-M17-T15	0.586	601.0	0.11	S19	M17	T15	M17-T15	M17-T15
787	S18-M19-T27	0.586	464.0	0.04	S18	M19	T27	M19-T27	M19-T27
788	S18-M15-T14	0.5870000000000001	405.0	0.38	S18	M15	T14	M15-T14	M15-T14
789	S22-M18-T12	0.583	1116.0	0.72	S22	M18	T12	M18-T12	M18-T12
790	S21-M22-T21	0.585	1008.0	0.05	S21	M22	T21	M22-T21	M22-T21
791	S20-M20-T29	0.52	815.0	0.83	S20	M20	T29	M20-T29	M20-T29
792	S21-M11-T14	0.586	859.0	0.23	S21	M11	T14	M11-T14	M11-T14
793	S21-M20-T27	0.5870000000000001	983.0	0.03	S21	M20	T27	M20-T27	M20-T27
794	S22-M15-T13	0.583	1078.0	0.49	S22	M15	T13	M15-T13	M15-T13
795	S16-M20-T20	0.583	306.0	0.34	S16	M20	T20	M20-T20	M20-T20
796	S20-M11-T33	0.524	700.0	0.01	S20	M11	T33	M11-T33	M11-T33
797	S16-M12-T10	0.581	194.0	0.45	S16	M12	T10	M12-T10	M12-T10
798	S16-M20-T16	0.583	303.0	0.89	S16	M20	T16	M20-T16	M20-T16
799	S19-M17-T17	0.586	603.0	0.04	S19	M17	T17	M17-T17	M17-T17
800	S16-M19-T16	0.5770000000000001	290.0	0.8	S16	M19	T16	M19-T16	M19-T16
801	S20-M13-T12	0.527	715.0	0.32	S20	M13	T12	M13-T12	M13-T12
802	S20-M15-T16	0.529	744.0	0.87	S20	M15	T16	M15-T16	M15-T16
803	S22-M19-T16	0.58	1133.0	0.65	S22	M19	T16	M19-T16	M19-T16
804	S10-M19-T16	0.551	121.0	0.74	S10	M19	T16	M19-T16	M19-T16
805	S22-M10-T27	0.5820000000000001	1022.0	0.05	S22	M10	T27	M10-T27	M10-T27
806	S19-M12-T27	0.578	542.0	0.05	S19	M12	T27	M12-T27	M12-T27
807	S22-M16-T15	0.579	1093.0	0.06	S22	M16	T15	M16-T15	M16-T15
808	S16-M19-T27	0.578	295.0	0.04	S16	M19	T27	M19-T27	M19-T27
809	S19-M18-T16	0.578	615.0	0.82	S19	M18	T16	M18-T16	M18-T16
810	S19-M16-T13	0.584	586.0	0.44	S19	M16	T13	M16-T13	M16-T13
811	S22-M13-T14	0.579	1054.0	0.35	S22	M13	T14	M13-T14	M13-T14
812	S19-M16-T29	0.585	595.0	0.9	S19	M16	T29	M16-T29	M16-T29
813	S18-M21-T29	0.586	491.0	0.53	S18	M21	T29	M21-T29	M21-T29
814	S21-M14-T18	0.5870000000000001	902.0	0.13	S21	M14	T18	M14-T18	M14-T18
815	S18-M16-T18	0.586	422.0	0.12	S18	M16	T18	M16-T18	M16-T18
816	S19-M16-T16	0.585	589.0	0.7	S19	M16	T16	M16-T16	M16-T16
817	S21-M19-T29	0.586	971.0	0.87	S21	M19	T29	M19-T29	M19-T29
818	S18-M11-T29	0.585	361.0	0.9	S18	M11	T29	M11-T29	M11-T29
819	S18-M13-T18	0.585	383.0	0.13	S18	M13	T18	M13-T18	M13-T18
820	S16-M10-T21	0.58	177.0	0.05	S16	M10	T21	M10-T21	M10-T21
821	S18-M20-T16	0.586	472.0	0.86	S18	M20	T16	M20-T16	M20-T16
822	S20-M11-T27	0.524	698.0	0.03	S20	M11	T27	M11-T27	M11-T27
823	S22-M20-T27	0.584	1151.0	0.05	S22	M20	T27	M20-T27	M20-T27
824	S18-M10-T10	0.586	337.0	0.69	S18	M10	T10	M10-T10	M10-T10
825	S10-M19-T21	0.552	125.0	0.05	S10	M19	T21	M19-T21	M19-T21
826	S18-M22-T29	0.585	504.0	0.84	S18	M22	T29	M22-T29	M22-T29
827	S10-M15-T14	0.5589999999999999	67.0	0.37	S10	M15	T14	M15-T14	M15-T14
828	S16-M18-T18	0.5820000000000001	279.0	0.11	S16	M18	T18	M18-T18	M18-T18
829	S10-M11-T29	0.545	24.0	0.87	S10	M11	T29	M11-T29	M11-T29
830	S21-M13-T18	0.585	889.0	0.14	S21	M13	T18	M13-T18	M13-T18
831	S18-M12-T14	0.586	366.0	0.26	S18	M12	T14	M12-T14	M12-T14
832	S21-M12-T13	0.5870000000000001	871.0	0.61	S21	M12	T13	M12-T13	M12-T13
833	S21-M18-T17	0.5870000000000001	953.0	0.03	S21	M18	T17	M18-T17	M18-T17
834	S19-M12-T21	0.579	541.0	0.05	S19	M12	T21	M12-T21	M12-T21
835	S18-M15-T13	0.5870000000000001	404.0	0.4	S18	M15	T13	M15-T13	M15-T13
836	S22-M13-T13	0.58	1053.0	0.5	S22	M13	T13	M13-T13	M13-T13
837	S16-M22-T17	0.573	330.0	0.05	S16	M22	T17	M22-T17	M22-T17
838	S16-M14-T27	0.583	230.0	0.03	S16	M14	T27	M14-T27	M14-T27
839	S20-M21-T27	0.529	827.0	0.04	S20	M21	T27	M21-T27	M21-T27
840	S20-M19-T10	0.526	791.0	0.2	S20	M19	T10	M19-T10	M19-T10
841	S19-M22-T17	0.586	668.0	0.05	S19	M22	T17	M22-T17	M22-T17
842	S22-M20-T16	0.584	1146.0	0.78	S22	M20	T16	M20-T16	M20-T16
843	S18-M15-T10	0.5870000000000001	402.0	0.56	S18	M15	T10	M15-T10	M15-T10
844	S18-M18-T21	0.586	450.0	0.05	S18	M18	T21	M18-T21	M18-T21
845	S20-M14-T20	0.522	734.0	0.34	S20	M14	T20	M14-T20	M14-T20
846	S21-M10-T29	0.5870000000000001	854.0	0.91	S21	M10	T29	M10-T29	M10-T29
847	S21-M15-T18	0.5870000000000001	915.0	0.12	S21	M15	T18	M15-T18	M15-T18
848	S18-M11-T13	0.585	352.0	0.57	S18	M11	T13	M11-T13	M11-T13
849	S20-M13-T14	0.526	717.0	0.22	S20	M13	T14	M13-T14	M13-T14
850	S19-M21-T14	0.5820000000000001	652.0	0.34	S19	M21	T14	M21-T14	M21-T14
851	S10-M13-T27	0.544	49.0	0.04	S10	M13	T27	M13-T27	M13-T27
852	S21-M11-T13	0.586	858.0	0.59	S21	M11	T13	M11-T13	M11-T13
853	S18-M12-T27	0.586	373.0	0.03	S18	M12	T27	M12-T27	M12-T27
854	S16-M21-T27	0.58	321.0	0.04	S16	M21	T27	M21-T27	M21-T27
855	S16-M18-T21	0.5820000000000001	281.0	0.05	S16	M18	T21	M18-T21	M18-T21
856	S20-M20-T17	0.522	810.0	0.04	S20	M20	T17	M20-T17	M20-T17
857	S19-M14-T17	0.5770000000000001	564.0	0.04	S19	M14	T17	M14-T17	M14-T17
858	S10-M13-T12	0.542	40.0	0.19	S10	M13	T12	M13-T12	M13-T12
859	S22-M14-T15	0.584	1068.0	0.09	S22	M14	T15	M14-T15	M14-T15
860	S22-M22-T29	0.578	1178.0	0.87	S22	M22	T29	M22-T29	M22-T29
861	S22-M18-T18	0.583	1122.0	0.09	S22	M18	T18	M18-T18	M18-T18
862	S19-M12-T29	0.579	543.0	0.92	S19	M12	T29	M12-T29	M12-T29
863	S21-M21-T29	0.586	997.0	0.7	S21	M21	T29	M21-T29	M21-T29
864	S21-M14-T15	0.5870000000000001	899.0	0.13	S21	M14	T15	M14-T15	M14-T15
865	S16-M22-T14	0.5720000000000001	327.0	0.32	S16	M22	T14	M22-T14	M22-T14
866	S18-M19-T33	0.586	466.0	0.03	S18	M19	T33	M19-T33	M19-T33
867	S18-M10-T12	0.586	338.0	0.75	S18	M10	T12	M10-T12	M10-T12
868	S20-M10-T16	0.526	680.0	0.91	S20	M10	T16	M10-T16	M10-T16
869	S10-M10-T18	0.56	7.0	0.17	S10	M10	T18	M10-T18	M10-T18
870	S22-M20-T33	0.585	1153.0	0.01	S22	M20	T33	M20-T33	M20-T33
871	S20-M21-T12	0.528	818.0	0.56	S20	M21	T12	M21-T12	M21-T12
872	S16-M20-T17	0.584	304.0	0.02	S16	M20	T17	M20-T17	M20-T17
873	S19-M18-T15	0.578	614.0	0.1	S19	M18	T15	M18-T15	M18-T15
874	S21-M19-T16	0.586	965.0	0.68	S21	M19	T16	M19-T16	M19-T16
875	S10-M16-T33	0.541	89.0	0.01	S10	M16	T33	M16-T33	M16-T33
876	S22-M11-T14	0.58	1028.0	0.34	S22	M11	T14	M11-T14	M11-T14
877	S21-M18-T29	0.5870000000000001	958.0	0.83	S21	M18	T29	M18-T29	M18-T29
878	S21-M22-T10	0.585	999.0	0.75	S21	M22	T10	M22-T10	M22-T10
879	S10-M17-T15	0.524	94.0	0.11	S10	M17	T15	M17-T15	M17-T15
880	S16-M19-T12	0.5770000000000001	286.0	0.77	S16	M19	T12	M19-T12	M19-T12
881	S10-M21-T18	0.555	149.0	0.16	S10	M21	T18	M21-T18	M21-T18
882	S22-M18-T17	0.583	1121.0	0.03	S22	M18	T17	M18-T17	M18-T17
883	S20-M22-T27	0.5429999999999999	840.0	0.02	S20	M22	T27	M22-T27	M22-T27
884	S10-M19-T33	0.5539999999999999	128.0	0.03	S10	M19	T33	M19-T33	M19-T33
885	S19-M19-T10	0.5820000000000001	623.0	0.19	S19	M19	T10	M19-T10	M19-T10
886	S20-M19-T12	0.525	792.0	0.59	S20	M19	T12	M19-T12	M19-T12
887	S22-M11-T17	0.58	1031.0	0.01	S22	M11	T17	M11-T17	M11-T17
888	S21-M21-T17	0.5870000000000001	992.0	0.04	S21	M21	T17	M21-T17	M21-T17
889	S16-M22-T16	0.5720000000000001	329.0	0.73	S16	M22	T16	M22-T16	M22-T16
890	S21-M10-T20	0.5870000000000001	851.0	0.23	S21	M10	T20	M10-T20	M10-T20
891	S21-M22-T15	0.585	1003.0	0.11	S21	M22	T15	M22-T15	M22-T15
892	S10-M16-T12	0.5379999999999999	78.0	0.47	S10	M16	T12	M16-T12	M16-T12
893	S18-M10-T14	0.586	340.0	0.23	S18	M10	T14	M10-T14	M10-T14
894	S19-M20-T18	0.5770000000000001	643.0	0.16	S19	M20	T18	M20-T18	M20-T18
895	S20-M15-T10	0.529	739.0	0.28	S20	M15	T10	M15-T10	M15-T10
896	S18-M13-T10	0.585	376.0	0.4	S18	M13	T10	M13-T10	M13-T10
897	S20-M15-T15	0.529	743.0	0.13	S20	M15	T15	M15-T15	M15-T15
898	S18-M20-T15	0.586	471.0	0.08	S18	M20	T15	M20-T15	M20-T15
899	S21-M16-T20	0.585	929.0	0.14	S21	M16	T20	M16-T20	M16-T20
900	S16-M14-T13	0.583	222.0	0.27	S16	M14	T13	M14-T13	M14-T13
901	S21-M19-T21	0.586	969.0	0.05	S21	M19	T21	M19-T21	M19-T21
902	S19-M19-T16	0.5820000000000001	628.0	0.82	S19	M19	T16	M19-T16	M19-T16
903	S16-M19-T29	0.5770000000000001	296.0	0.89	S16	M19	T29	M19-T29	M19-T29
904	S16-M11-T20	0.5760000000000001	189.0	0.24	S16	M11	T20	M11-T20	M11-T20
905	S16-M19-T20	0.5770000000000001	293.0	0.23	S16	M19	T20	M19-T20	M19-T20
906	S20-M14-T12	0.522	728.0	0.83	S20	M14	T12	M14-T12	M14-T12
907	S22-M10-T29	0.583	1023.0	0.91	S22	M10	T29	M10-T29	M10-T29
908	S10-M22-T10	0.535	155.0	0.8	S10	M22	T10	M22-T10	M22-T10
909	S16-M20-T15	0.583	302.0	0.08	S16	M20	T15	M20-T15	M20-T15
910	S22-M21-T16	0.581	1159.0	0.8	S22	M21	T16	M21-T16	M21-T16
911	S18-M16-T27	0.586	425.0	0.05	S18	M16	T27	M16-T27	M16-T27
912	S19-M20-T10	0.5770000000000001	636.0	0.32	S19	M20	T10	M20-T10	M20-T10
913	S16-M12-T33	0.5820000000000001	206.0	0.03	S16	M12	T33	M12-T33	M12-T33
914	S16-M15-T18	0.581	240.0	0.08	S16	M15	T18	M15-T18	M15-T18
915	S19-M13-T14	0.583	548.0	0.28	S19	M13	T14	M13-T14	M13-T14
916	S20-M16-T20	0.536	760.0	0.26	S20	M16	T20	M16-T20	M16-T20
917	S10-M18-T27	0.565	113.0	0.03	S10	M18	T27	M18-T27	M18-T27
918	S22-M14-T13	0.584	1066.0	0.52	S22	M14	T13	M14-T13	M14-T13
919	S22-M19-T29	0.58	1139.0	0.83	S22	M19	T29	M19-T29	M19-T29
920	S19-M21-T10	0.5820000000000001	649.0	0.82	S19	M21	T10	M21-T10	M21-T10
921	S21-M15-T20	0.5870000000000001	916.0	0.28	S21	M15	T20	M15-T20	M15-T20
922	S16-M11-T14	0.5760000000000001	184.0	0.18	S16	M11	T14	M11-T14	M11-T14
923	S18-M20-T18	0.586	474.0	0.15	S18	M20	T18	M20-T18	M20-T18
924	S10-M20-T14	0.568	132.0	0.41	S10	M20	T14	M20-T14	M20-T14
925	S20-M10-T12	0.525	676.0	0.75	S20	M10	T12	M10-T12	M10-T12
926	S21-M12-T21	0.586	878.0	0.05	S21	M12	T21	M12-T21	M12-T21
927	S16-M10-T17	0.58	174.0	0.05	S16	M10	T17	M10-T17	M10-T17
928	S22-M11-T29	0.58	1036.0	0.91	S22	M11	T29	M11-T29	M11-T29
929	S22-M10-T12	0.5820000000000001	1013.0	0.74	S22	M10	T12	M10-T12	M10-T12
930	S20-M21-T33	0.53	829.0	0.02	S20	M21	T33	M21-T33	M21-T33
931	S20-M18-T10	0.523	778.0	0.74	S20	M18	T10	M18-T10	M18-T10
932	S22-M16-T18	0.579	1096.0	0.05	S22	M16	T18	M16-T18	M16-T18
933	S18-M17-T29	0.584	439.0	0.83	S18	M17	T29	M17-T29	M17-T29
934	S22-M15-T21	0.5820000000000001	1085.0	0.05	S22	M15	T21	M15-T21	M15-T21
935	S16-M21-T12	0.579	312.0	0.69	S16	M21	T12	M21-T12	M21-T12
936	S10-M17-T10	0.529	90.0	0.7	S10	M17	T10	M17-T10	M17-T10
937	S18-M14-T12	0.586	390.0	0.79	S18	M14	T12	M14-T12	M14-T12
938	S20-M11-T16	0.525	693.0	0.8	S20	M11	T16	M11-T16	M11-T16
939	S16-M11-T33	0.5770000000000001	193.0	0.03	S16	M11	T33	M11-T33	M11-T33
940	S21-M13-T33	0.586	894.0	0.03	S21	M13	T33	M13-T33	M13-T33
941	S20-M14-T17	0.521	732.0	0.04	S20	M14	T17	M14-T17	M14-T17
942	S19-M17-T13	0.586	599.0	0.49	S19	M17	T13	M17-T13	M17-T13
943	S19-M11-T14	0.583	522.0	0.36	S19	M11	T14	M11-T14	M11-T14
944	S16-M12-T16	0.58	199.0	0.74	S16	M12	T16	M12-T16	M12-T16
945	S19-M15-T12	0.581	572.0	0.78	S19	M15	T12	M15-T12	M15-T12
946	S18-M20-T10	0.586	467.0	0.39	S18	M20	T10	M20-T10	M20-T10
947	S20-M18-T20	0.523	786.0	0.15	S20	M18	T20	M18-T20	M18-T20
948	S22-M13-T16	0.579	1056.0	0.82	S22	M13	T16	M13-T16	M13-T16
949	S10-M20-T12	0.5670000000000001	130.0	0.79	S10	M20	T12	M20-T12	M20-T12
950	S18-M22-T14	0.586	496.0	0.34	S18	M22	T14	M22-T14	M22-T14
951	S21-M15-T33	0.5870000000000001	920.0	0.03	S21	M15	T33	M15-T33	M15-T33
952	S20-M15-T12	0.529	740.0	0.49	S20	M15	T12	M15-T12	M15-T12
953	S21-M22-T18	0.585	1006.0	0.1	S21	M22	T18	M22-T18	M22-T18
954	S18-M15-T20	0.5870000000000001	410.0	0.36	S18	M15	T20	M15-T20	M15-T20
955	S16-M15-T15	0.58	237.0	0.11	S16	M15	T15	M15-T15	M15-T15
956	S16-M14-T15	0.583	224.0	0.08	S16	M14	T15	M14-T15	M14-T15
957	S19-M11-T21	0.583	528.0	0.05	S19	M11	T21	M11-T21	M11-T21
958	S22-M13-T17	0.58	1057.0	0.02	S22	M13	T17	M13-T17	M13-T17
959	S18-M17-T16	0.584	433.0	0.85	S18	M17	T16	M17-T16	M17-T16
960	S16-M14-T17	0.583	226.0	0.04	S16	M14	T17	M14-T17	M14-T17
961	S19-M15-T20	0.581	579.0	0.34	S19	M15	T20	M15-T20	M15-T20
962	S18-M13-T33	0.585	388.0	0.03	S18	M13	T33	M13-T33	M13-T33
963	S19-M21-T27	0.5820000000000001	659.0	0.04	S19	M21	T27	M21-T27	M21-T27
964	S16-M13-T14	0.575	210.0	0.28	S16	M13	T14	M13-T14	M13-T14
965	S10-M12-T27	0.562	36.0	0.05	S10	M12	T27	M12-T27	M12-T27
966	S19-M20-T12	0.5770000000000001	637.0	0.78	S19	M20	T12	M20-T12	M20-T12
967	S19-M10-T27	0.579	516.0	0.04	S19	M10	T27	M10-T27	M10-T27
968	S19-M14-T29	0.578	569.0	0.9	S19	M14	T29	M14-T29	M14-T29
969	S16-M10-T20	0.581	176.0	0.32	S16	M10	T20	M10-T20	M10-T20
970	S18-M10-T18	0.586	344.0	0.15	S18	M10	T18	M10-T18	M10-T18
971	S22-M10-T33	0.5820000000000001	1024.0	0.02	S22	M10	T33	M10-T33	M10-T33
972	S16-M17-T12	0.569	260.0	0.79	S16	M17	T12	M17-T12	M17-T12
973	S22-M22-T14	0.578	1170.0	0.35	S22	M22	T14	M22-T14	M22-T14
974	S19-M14-T18	0.5770000000000001	565.0	0.17	S19	M14	T18	M14-T18	M14-T18
975	S10-M21-T29	0.5539999999999999	153.0	0.5	S10	M21	T29	M21-T29	M21-T29
976	S19-M14-T15	0.578	562.0	0.11	S19	M14	T15	M14-T15	M14-T15
977	S18-M12-T12	0.585	364.0	0.69	S18	M12	T12	M12-T12	M12-T12
978	S21-M15-T27	0.5870000000000001	918.0	0.04	S21	M15	T27	M15-T27	M15-T27
979	S20-M12-T13	0.522	703.0	0.52	S20	M12	T13	M12-T13	M12-T13
980	S19-M20-T17	0.5770000000000001	642.0	0.03	S19	M20	T17	M20-T17	M20-T17
981	S21-M19-T12	0.586	961.0	0.75	S21	M19	T12	M19-T12	M19-T12
982	S10-M15-T16	0.5579999999999999	69.0	0.85	S10	M15	T16	M15-T16	M15-T16
983	S20-M22-T21	0.5429999999999999	839.0	0.05	S20	M22	T21	M22-T21	M22-T21
984	S21-M12-T10	0.5870000000000001	869.0	0.58	S21	M12	T10	M12-T10	M12-T10
985	S10-M19-T29	0.55	127.0	0.89	S10	M19	T29	M19-T29	M19-T29
986	S20-M11-T17	0.525	694.0	0.04	S20	M11	T17	M11-T17	M11-T17
987	S20-M17-T18	0.5479999999999999	772.0	0.24	S20	M17	T18	M17-T18	M17-T18
988	S21-M19-T33	0.586	972.0	0.03	S21	M19	T33	M19-T33	M19-T33
989	S10-M10-T13	0.5589999999999999	2.0	0.54	S10	M10	T13	M10-T13	M10-T13
990	S10-M14-T29	0.5660000000000001	62.0	0.9	S10	M14	T29	M14-T29	M14-T29
991	S20-M10-T29	0.528	686.0	0.86	S20	M10	T29	M10-T29	M10-T29
992	S18-M19-T29	0.586	465.0	0.85	S18	M19	T29	M19-T29	M19-T29
993	S20-M11-T13	0.524	690.0	0.53	S20	M11	T13	M11-T13	M11-T13
994	S20-M10-T17	0.52	681.0	0.03	S20	M10	T17	M10-T17	M10-T17
995	S21-M15-T21	0.5870000000000001	917.0	0.05	S21	M15	T21	M15-T21	M15-T21
996	S19-M12-T14	0.579	535.0	0.32	S19	M12	T14	M12-T14	M12-T14
997	S21-M18-T15	0.5870000000000001	951.0	0.06	S21	M18	T15	M18-T15	M18-T15
998	S22-M11-T27	0.58	1035.0	0.03	S22	M11	T27	M11-T27	M11-T27
999	S16-M19-T13	0.578	287.0	0.34	S16	M19	T13	M19-T13	M19-T13
1000	S22-M10-T13	0.5820000000000001	1014.0	0.58	S22	M10	T13	M10-T13	M10-T13
1001	S16-M12-T14	0.581	197.0	0.23	S16	M12	T14	M12-T14	M12-T14
1002	S19-M10-T16	0.58	511.0	0.89	S19	M10	T16	M10-T16	M10-T16
1003	S20-M21-T18	0.528	824.0	0.2	S20	M21	T18	M21-T18	M21-T18
1004	S10-M14-T12	0.5660000000000001	53.0	0.84	S10	M14	T12	M14-T12	M14-T12
1005	S19-M15-T18	0.581	578.0	0.23	S19	M15	T18	M15-T18	M15-T18
1006	S21-M14-T17	0.5870000000000001	901.0	0.05	S21	M14	T17	M14-T17	M14-T17
1007	S10-M20-T13	0.568	131.0	0.57	S10	M20	T13	M20-T13	M20-T13
1008	S16-M21-T18	0.579	318.0	0.1	S16	M21	T18	M21-T18	M21-T18
1009	S21-M14-T27	0.5870000000000001	905.0	0.02	S21	M14	T27	M14-T27	M14-T27
1010	S16-M20-T29	0.583	309.0	0.86	S16	M20	T29	M20-T29	M20-T29
1011	S16-M11-T27	0.5760000000000001	191.0	0.04	S16	M11	T27	M11-T27	M11-T27
1012	S20-M11-T14	0.524	691.0	0.23	S20	M11	T14	M11-T14	M11-T14
1013	S19-M18-T10	0.578	610.0	0.72	S19	M18	T10	M18-T10	M18-T10
1014	S16-M16-T12	0.573	247.0	0.61	S16	M16	T12	M16-T12	M16-T12
1015	S21-M21-T21	0.586	995.0	0.06	S21	M21	T21	M21-T21	M21-T21
1016	S10-M21-T20	0.555	150.0	0.24	S10	M21	T20	M21-T20	M21-T20
1017	S22-M10-T18	0.5820000000000001	1019.0	0.11	S22	M10	T18	M10-T18	M10-T18
1018	S20-M19-T21	0.526	800.0	0.04	S20	M19	T21	M19-T21	M19-T21
1019	S22-M17-T20	0.5770000000000001	1110.0	0.21	S22	M17	T20	M17-T20	M17-T20
1020	S20-M16-T33	0.529	764.0	0.02	S20	M16	T33	M16-T33	M16-T33
1021	S20-M20-T10	0.522	804.0	0.27	S20	M20	T10	M20-T10	M20-T10
1022	S21-M11-T33	0.586	868.0	0.01	S21	M11	T33	M11-T33	M11-T33
1023	S10-M22-T29	0.532	166.0	0.87	S10	M22	T29	M22-T29	M22-T29
1024	S22-M15-T29	0.5820000000000001	1087.0	0.75	S22	M15	T29	M15-T29	M15-T29
1025	S16-M21-T10	0.58	311.0	0.83	S16	M21	T10	M21-T10	M21-T10
1026	S18-M21-T21	0.586	489.0	0.05	S18	M21	T21	M21-T21	M21-T21
1027	S10-M22-T33	0.537	167.0	0.03	S10	M22	T33	M22-T33	M22-T33
1028	S19-M15-T33	0.581	583.0	0.02	S19	M15	T33	M15-T33	M15-T33
1029	S19-M15-T16	0.581	576.0	0.91	S19	M15	T16	M15-T16	M15-T16
1030	S19-M12-T12	0.579	533.0	0.68	S19	M12	T12	M12-T12	M12-T12
1031	S22-M21-T14	0.5820000000000001	1157.0	0.38	S22	M21	T14	M21-T14	M21-T14
1032	S19-M14-T21	0.5770000000000001	567.0	0.07	S19	M14	T21	M14-T21	M14-T21
1033	S18-M12-T29	0.585	374.0	0.85	S18	M12	T29	M12-T29	M12-T29
1034	S18-M10-T27	0.586	347.0	0.04	S18	M10	T27	M10-T27	M10-T27
1035	S21-M12-T18	0.586	876.0	0.15	S21	M12	T18	M12-T18	M12-T18
1036	S21-M20-T13	0.5870000000000001	975.0	0.53	S21	M20	T13	M20-T13	M20-T13
1037	S20-M19-T15	0.525	795.0	0.14	S20	M19	T15	M19-T15	M19-T15
1038	S16-M13-T13	0.575	209.0	0.37	S16	M13	T13	M13-T13	M13-T13
1039	S21-M20-T17	0.5870000000000001	979.0	0.03	S21	M20	T17	M20-T17	M20-T17
1040	S21-M19-T14	0.586	963.0	0.32	S21	M19	T14	M19-T14	M19-T14
1041	S21-M21-T14	0.586	989.0	0.39	S21	M21	T14	M21-T14	M21-T14
1042	S21-M11-T20	0.586	864.0	0.23	S21	M11	T20	M11-T20	M11-T20
1043	S21-M11-T10	0.586	856.0	0.79	S21	M11	T10	M11-T10	M11-T10
1044	S20-M22-T16	0.546	835.0	0.78	S20	M22	T16	M22-T16	M22-T16
1045	S18-M16-T15	0.586	419.0	0.11	S18	M16	T15	M16-T15	M16-T15
1046	S21-M20-T29	0.5870000000000001	984.0	0.89	S21	M20	T29	M20-T29	M20-T29
1047	S10-M20-T10	0.568	129.0	0.44	S10	M20	T10	M20-T10	M20-T10
1048	S20-M14-T13	0.52
1049	S21-M10-T16	0.5870000000000001	848.0	0.89	S21	M10	T16	M10-T16	M10-T16
1050	S20-M14-T16	0.523	731.0	0.84	S20	M14	T16	M14-T16	M14-T16
1051	S22-M17-T17	0.578	1108.0	0.04	S22	M17	T17	M17-T17	M17-T17
1052	S20-M20-T16	0.521	809.0	0.87	S20	M20	T16	M20-T16	M20-T16
1053	S18-M21-T12	0.586	481.0	0.65	S18	M21	T12	M21-T12	M21-T12
1054	S21-M13-T10	0.586	882.0	0.52	S21	M13	T10	M13-T10	M13-T10
1055	S10-M22-T12	0.5329999999999999	156.0	0.77	S10	M22	T12	M22-T12	M22-T12
1056	S16-M10-T29	0.581	179.0	0.91	S16	M10	T29	M10-T29	M10-T29
1057	S16-M16-T18	0.574	253.0	0.09	S16	M16	T18	M16-T18	M16-T18
1058	S10-M12-T20	0.561	34.0	0.38	S10	M12	T20	M12-T20	M12-T20
1059	S18-M22-T20	0.585	501.0	0.25	S18	M22	T20	M22-T20	M22-T20
1060	S10-M19-T20	0.551	124.0	0.25	S10	M19	T20	M19-T20	M19-T20
1061	S18-M14-T20	0.586	397.0	0.29	S18	M14	T20	M14-T20	M14-T20
1062	S10-M14-T13	0.5660000000000001	54.0	0.46	S10	M14	T13	M14-T13	M14-T13
1063	S16-M16-T20	0.573	254.0	0.32	S16	M16	T20	M16-T20	M16-T20
1064	S19-M14-T12	0.578	559.0	0.79	S19	M14	T12	M14-T12	M14-T12
1065	S19-M21-T17	0.5820000000000001	655.0	0.03	S19	M21	T17	M21-T17	M21-T17
1066	S19-M13-T17	0.583	551.0	0.05	S19	M13	T17	M13-T17	M13-T17
1067	S16-M16-T33	0.574	258.0	0.02	S16	M16	T33	M16-T33	M16-T33
1068	S22-M20-T18	0.584	1148.0	0.19	S22	M20	T18	M20-T18	M20-T18
1069	S22-M12-T21	0.583	1047.0	0.04	S22	M12	T21	M12-T21	M12-T21
1070	S19-M11-T20	0.583	527.0	0.18	S19	M11	T20	M11-T20	M11-T20
1071	S22-M19-T27	0.581	1138.0	0.01	S22	M19	T27	M19-T27	M19-T27
1072	S10-M18-T10	0.565	103.0	0.73	S10	M18	T10	M18-T10	M18-T10
1073	S22-M10-T20	0.5820000000000001	1020.0	0.29	S22	M10	T20	M10-T20	M10-T20
1074	S19-M22-T12	0.586	663.0	0.72	S19	M22	T12	M22-T12	M22-T12
1075	S18-M19-T17	0.586	460.0	0.03	S18	M19	T17	M19-T17	M19-T17
1076	S22-M18-T14	0.583	1118.0	0.36	S22	M18	T14	M18-T14	M18-T14
1077	S21-M18-T18	0.5870000000000001	954.0	0.12	S21	M18	T18	M18-T18	M18-T18
1078	S21-M12-T14	0.586	872.0	0.14	S21	M12	T14	M12-T14	M12-T14
1079	S16-M12-T29	0.58	205.0	0.89	S16	M12	T29	M12-T29	M12-T29
1080	S22-M13-T21	0.579	1060.0	0.05	S22	M13	T21	M13-T21	M13-T21
1081	S10-M21-T16	0.555	147.0	0.83	S10	M21	T16	M21-T16	M21-T16
1082	S16-M17-T18	0.57	266.0	0.1	S16	M17	T18	M17-T18	M17-T18
1083	S10-M19-T15	0.55	120.0	0.08	S10	M19	T15	M19-T15	M19-T15
1084	S22-M14-T18	0.584
1085	S22-M18-T20	0.583	1123.0	0.23	S22	M18	T20	M18-T20	M18-T20
1086	S19-M19-T20	0.5820000000000001	631.0	0.13	S19	M19	T20	M19-T20	M19-T20
1087	S22-M18-T10	0.583	1115.0	0.61	S22	M18	T10	M18-T10	M18-T10
1088	S18-M22-T10	0.586	493.0	0.61	S18	M22	T10	M22-T10	M22-T10
1089	S21-M16-T17	0.585	927.0	0.05	S21	M16	T17	M16-T17	M16-T17
1090	S22-M11-T33	0.58	1037.0	0.01	S22	M11	T33	M11-T33	M11-T33
1091	S18-M19-T21	0.586	463.0	0.05	S18	M19	T21	M19-T21	M19-T21
1092	S21-M10-T13	0.586	845.0	0.53	S21	M10	T13	M10-T13	M10-T13
1093	S20-M15-T17	0.529	745.0	0.04	S20	M15	T17	M15-T17	M15-T17
1094	S10-M20-T18	0.5670000000000001	136.0	0.2	S10	M20	T18	M20-T18	M20-T18
1095	S21-M12-T27	0.5870000000000001	879.0	0.05	S21	M12	T27	M12-T27	M12-T27
1096	S22-M13-T18	0.579	1058.0	0.14	S22	M13	T18	M13-T18	M13-T18
1097	S22-M13-T12	0.579	1052.0	0.16	S22	M13	T12	M13-T12	M13-T12
1098	S21-M19-T13	0.586	962.0	0.35	S21	M19	T13	M19-T13	M19-T13
1099	S18-M13-T20	0.585	384.0	0.28	S18	M13	T20	M13-T20	M13-T20
1100	S10-M22-T20	0.534	163.0	0.28	S10	M22	T20	M22-T20	M22-T20
1101	S18-M11-T18	0.585	357.0	0.1	S18	M11	T18	M11-T18	M11-T18
1102	S10-M18-T20	0.564	111.0	0.26	S10	M18	T20	M18-T20	M18-T20
1103	S22-M21-T12	0.581	1155.0	0.69	S22	M21	T12	M21-T12	M21-T12
1104	S18-M21-T18	0.586	487.0	0.22	S18	M21	T18	M21-T18	M21-T18
1105	S20-M20-T18	0.521	811.0	0.18	S20	M20	T18	M20-T18	M20-T18
1106	S20-M20-T14	0.522	807.0	0.46	S20	M20	T14	M20-T14	M20-T14
1107	S20-M12-T21	0.52	710.0	0.04	S20	M12	T21	M12-T21	M12-T21
1108	S18-M14-T29	0.586	400.0	0.9	S18	M14	T29	M14-T29	M14-T29
1109	S16-M20-T13	0.584	300.0	0.59	S16	M20	T13	M20-T13	M20-T13
1110	S20-M22-T15	0.546	834.0	0.14	S20	M22	T15	M22-T15	M22-T15
1111	S22-M15-T20	0.5820000000000001	1084.0	0.24	S22	M15	T20	M15-T20	M15-T20
1112	S18-M11-T17	0.585	356.0	0.02	S18	M11	T17	M11-T17	M11-T17
1113	S20-M18-T16	0.523	783.0	0.84	S20	M18	T16	M18-T16	M18-T16
1114	S10-M20-T16	0.5670000000000001	134.0	0.82	S10	M20	T16	M20-T16	M20-T16
1115	S19-M12-T18	0.579	539.0	0.23	S19	M12	T18	M12-T18	M12-T18
1116	S16-M15-T10	0.581	233.0	0.64	S16	M15	T10	M15-T10	M15-T10
1117	S22-M17-T12	0.5770000000000001	1103.0	0.58	S22	M17	T12	M17-T12	M17-T12
1118	S20-M15-T20	0.529	747.0	0.34	S20	M15	T20	M15-T20	M15-T20
1119	S18-M17-T12	0.584	429.0	0.76	S18	M17	T12	M17-T12	M17-T12
1120	S20-M13-T13	0.525	716.0	0.25	S20	M13	T13	M13-T13	M13-T13
1121	S21-M22-T12	0.585	1000.0	0.73	S21	M22	T12	M22-T12	M22-T12
1122	S10-M15-T12	0.5579999999999999	65.0	0.73	S10	M15	T12	M15-T12	M15-T12
1123	S20-M15-T33	0.528	751.0	0.03	S20	M15	T33	M15-T33	M15-T33
1124	S10-M10-T20	0.56	8.0	0.27	S10	M10	T20	M10-T20	M10-T20
1125	S19-M22-T15	0.586	666.0	0.13	S19	M22	T15	M22-T15	M22-T15
1126	S18-M17-T21	0.585	437.0	0.06	S18	M17	T21	M17-T21	M17-T21
1127	S18-M10-T16	0.586	342.0	0.86	S18	M10	T16	M10-T16	M10-T16
1128	S21-M15-T12	0.5870000000000001	909.0	0.77	S21	M15	T12	M15-T12	M15-T12
1129	S21-M13-T16	0.585	887.0	0.85	S21	M13	T16	M13-T16	M13-T16
1130	S20-M19-T18	0.526	798.0	0.12	S20	M19	T18	M19-T18	M19-T18
1131	S21-M18-T10	0.5870000000000001	947.0	0.66	S21	M18	T10	M18-T10	M18-T10
1132	S22-M16-T16	0.579	1094.0	0.76	S22	M16	T16	M16-T16	M16-T16
1133	S21-M17-T16	0.585	939.0	0.82	S21	M17	T16	M17-T16	M17-T16
1134	S18-M15-T16	0.5870000000000001	407.0	0.86	S18	M15	T16	M15-T16	M15-T16
1135	S22-M15-T16	0.5820000000000001	1081.0	0.84	S22	M15	T16	M15-T16	M15-T16
1136	S18-M10-T17	0.585	343.0	0.03	S18	M10	T17	M10-T17	M10-T17
1137	S16-M13-T12	0.574	208.0	0.21	S16	M13	T12	M13-T12	M13-T12
1138	S16-M21-T20	0.579	319.0	0.3	S16	M21	T20	M21-T20	M21-T20
1139	S21-M20-T20	0.5870000000000001	981.0	0.31	S21	M20	T20	M20-T20	M20-T20
1140	S19-M15-T14	0.581	574.0	0.38	S19	M15	T14	M15-T14	M15-T14
1141	S19-M13-T12	0.584	546.0	0.18	S19	M13	T12	M13-T12	M13-T12
1142	S19-M13-T21	0.584	554.0	0.04	S19	M13	T21	M13-T21	M13-T21
1143	S18-M13-T29	0.585	387.0	0.9	S18	M13	T29	M13-T29	M13-T29
1144	S22-M11-T10	0.58	1025.0	0.61	S22	M11	T10	M11-T10	M11-T10
1145	S16-M15-T12	0.58	234.0	0.75	S16	M15	T12	M15-T12	M15-T12
1146	S18-M13-T12	0.585	377.0	0.24	S18	M13	T12	M13-T12	M13-T12
1147	S21-M18-T33	0.5870000000000001	959.0	0.03	S21	M18	T33	M18-T33	M18-T33
1148	S20-M21-T20	0.528	825.0	0.18	S20	M21	T20	M21-T20	M21-T20
1149	S16-M11-T12	0.5760000000000001	182.0	0.84	S16	M11	T12	M11-T12	M11-T12
1150	S10-M20-T15	0.5670000000000001	133.0	0.08	S10	M20	T15	M20-T15	M20-T15
1151	S16-M10-T10	0.58	168.0	0.82	S16	M10	T10	M10-T10	M10-T10
1152	S19-M13-T33	0.583	557.0	0.02	S19	M13	T33	M13-T33	M13-T33
1153	S22-M10-T14	0.5820000000000001	1015.0	0.37	S22	M10	T14	M10-T14	M10-T14
1154	S10-M13-T17	0.544	45.0	0.02	S10	M13	T17	M13-T17	M13-T17
1155	S22-M12-T12	0.5820000000000001	1039.0	0.46	S22	M12	T12	M12-T12	M12-T12
1156	S16-M16-T29	0.573	257.0	0.85	S16	M16	T29	M16-T29	M16-T29
1157	S21-M16-T16	0.585	926.0	0.73	S21	M16	T16	M16-T16	M16-T16
1158	S21-M19-T10	0.586	960.0	0.38	S21	M19	T10	M19-T10	M19-T10
1159	S18-M20-T13	0.586	469.0	0.54	S18	M20	T13	M20-T13	M20-T13
1160	S16-M15-T27	0.581	243.0	0.04	S16	M15	T27	M15-T27	M15-T27
1161	S10-M10-T21	0.56	9.0	0.07	S10	M10	T21	M10-T21	M10-T21
1162	S16-M16-T27	0.574	256.0	0.04	S16	M16	T27	M16-T27	M16-T27
1163	S22-M15-T10	0.5820000000000001	1076.0	0.59	S22	M15	T10	M15-T10	M15-T10
1164	S18-M20-T33	0.586	479.0	0.02	S18	M20	T33	M20-T33	M20-T33
1165	S18-M12-T33	0.586	375.0	0.03	S18	M12	T33	M12-T33	M12-T33
1166	S20-M12-T20	0.52	709.0	0.32	S20	M12	T20	M12-T20	M12-T20
1167	S22-M15-T14	0.5820000000000001	1079.0	0.36	S22	M15	T14	M15-T14	M15-T14
1168	S20-M10-T20	0.524	683.0	0.23	S20	M10	T20	M10-T20	M10-T20
1169	S19-M19-T27	0.5820000000000001	633.0	0.05	S19	M19	T27	M19-T27	M19-T27
1170	S16-M21-T16	0.579	316.0	0.84	S16	M21	T16	M21-T16	M21-T16
1171	S16-M13-T20	0.574	215.0	0.3	S16	M13	T20	M13-T20	M13-T20
1172	S16-M15-T20	0.581	241.0	0.36	S16	M15	T20	M15-T20	M15-T20
1173	S10-M18-T14	0.565	106.0	0.32	S10	M18	T14	M18-T14	M18-T14
1174	S18-M22-T33	0.586	505.0	0.04	S18	M22	T33	M22-T33	M22-T33
1175	S22-M19-T20	0.581	1136.0	0.19	S22	M19	T20	M19-T20	M19-T20
1176	S16-M15-T21	0.581	242.0	0.05	S16	M15	T21	M15-T21	M15-T21
1177	S16-M20-T27	0.584	308.0	0.04	S16	M20	T27	M20-T27	M20-T27
1178	S20-M14-T33	0.52	738.0	0.02	S20	M14	T33	M14-T33	M14-T33
1179	S20-M18-T15	0.522	782.0	0.11	S20	M18	T15	M18-T15	M18-T15
1180	S19-M10-T10	0.579	506.0	0.77	S19	M10	T10	M10-T10	M10-T10
1181	S19-M12-T17	0.578	538.0	0.02	S19	M12	T17	M12-T17	M12-T17
1182	S19-M20-T27	0.5770000000000001	646.0	0.03	S19	M20	T27	M20-T27	M20-T27
