# Supplementary material for: Massively parallel characterization of engineered transcript isoforms using direct RNA sequencing
Source: Nat Commun. 2022 Jan 21;13:434. doi: 10.1038/s41467-022-28074-5 (PMC8783025; doi:10.1038/s41467-022-28074-5)
Supplement: Supplementary file 6 — Source Data [file 41467_2022_28074_MOESM6_ESM.zip › Source Data/SI/figure-S8c.csv]

	term-ins	foldE	TE	terminator	insulator
0	M10-T10	-24.9	0.77	T10	M10
1	M10-T12	-17.1	0.75	T12	M10
2	M10-T13	-15.8	0.53	T13	M10
3	M10-T14	-19.04	0.24	T14	M10
4	M10-T15	-24.5	0.09	T15	M10
5	M10-T16	-17.2	0.89	T16	M10
6	M10-T17	-9.7	0.03	T17	M10
7	M10-T18	-23.1	0.15	T18	M10
8	M10-T20	-18.3	0.25	T20	M10
9	M10-T21	-16.2	0.06	T21	M10
10	M10-T27	-17.5	0.04	T27	M10
11	M10-T29	-16.3	0.91	T29	M10
12	M10-T33	-8.0	0.02	T33	M10
13	M11-T10	-28.3	0.79	T10	M11
14	M11-T12	-22.7	0.84	T12	M11
15	M11-T13	-20.0	0.59	T13	M11
16	M11-T14	-27.5	0.23	T14	M11
17	M11-T15	-29.0	0.09	T15	M11
18	M11-T16	-20.1	0.76	T16	M11
19	M11-T17	-13.9	0.03	T17	M11
20	M11-T18	-24.8	0.07	T18	M11
21	M11-T20	-21.2	0.23	T20	M11
22	M11-T21	-21.5	0.06	T21	M11
23	M11-T27	-18.4	0.03	T27	M11
24	M11-T29	-19.3	0.9	T29	M11
25	M11-T33	-11.0	0.01	T33	M11
26	M12-T10	-33.1	0.42	T10	M12
27	M12-T12	-24.9	0.66	T12	M12
28	M12-T13	-25.9	0.61	T13	M12
29	M12-T14	-34.9	0.24	T14	M12
30	M12-T15	-34.4	0.09	T15	M12
31	M12-T16	-24.9	0.83	T16	M12
32	M12-T17	-18.9	0.02	T17	M12
33	M12-T18	-29.2	0.15	T18	M12
34	M12-T20	-28.8	0.35	T20	M12
35	M12-T21	-24.9	0.05	T21	M12
36	M12-T27	-24.6	0.05	T27	M12
37	M12-T29	-25.1	0.9	T29	M12
38	M12-T33	-15.8	0.02	T33	M12
39	M13-T10	-24.6	0.52	T10	M13
40	M13-T12	-17.9	0.21	T12	M13
41	M13-T13	-16.9	0.37	T13	M13
42	M13-T14	-20.2	0.35	T14	M13
43	M13-T15	-24.6	0.11	T15	M13
44	M13-T16	-18.3	0.87	T16	M13
45	M13-T17	-15.6	0.03	T17	M13
46	M13-T18	-20.4	0.14	T18	M13
47	M13-T20	-19.4	0.3	T20	M13
48	M13-T21	-17.4	0.05	T21	M13
49	M13-T27	-18.0	0.04	T27	M13
50	M13-T29	-18.4	0.9	T29	M13
51	M13-T33	-11.8	0.02	T33	M13
52	M14-T10	-23.8	0.59	T10	M14
53	M14-T12	-17.1	0.83	T12	M14
54	M14-T13	-18.9	0.33999999999999997	T13	M14
55	M14-T14	-23.1	0.38	T14	M14
56	M14-T15	-23.4	0.12	T15	M14
57	M14-T16	-18.0	0.86	T16	M14
58	M14-T17	-16.0	0.04	T17	M14
59	M14-T18	-23.4	0.13	T18	M14
60	M14-T20	-18.3	0.31	T20	M14
61	M14-T21	-17.7	0.05	T21	M14
62	M14-T27	-18.0	0.03	T27	M14
63	M14-T29	-16.3	0.9	T29	M14
64	M14-T33	-8.6	0.01	T33	M14
65	M15-T10	-25.9	0.59	T10	M15
66	M15-T12	-18.6	0.74	T12	M15
67	M15-T13	-20.8	0.46	T13	M15
68	M15-T14	-23.7	0.37	T14	M15
69	M15-T15	-23.8	0.11	T15	M15
70	M15-T16	-19.7	0.85	T16	M15
71	M15-T17	-14.5	0.03	T17	M15
72	M15-T18	-21.8	0.15	T18	M15
73	M15-T20	-21.8	0.34	T20	M15
74	M15-T21	-19.5	0.05	T21	M15
75	M15-T27	-19.0	0.04	T27	M15
76	M15-T29	-22.9	0.89	T29	M15
77	M15-T33	-13.3	0.03	T33	M15
78	M16-T10	-27.7	0.7	T10	M16
79	M16-T12	-18.5	0.47	T12	M16
80	M16-T13	-18.8	0.53	T13	M16
81	M16-T14	-24.0	0.31	T14	M16
82	M16-T15	-26.2	0.1	T15	M16
83	M16-T16	-20.3	0.7	T16	M16
84	M16-T17	-14.4	0.04	T17	M16
85	M16-T18	-21.6	0.12	T18	M16
86	M16-T20	-20.5	0.21	T20	M16
87	M16-T21	-18.6	0.03	T21	M16
88	M16-T27	-18.1	0.04	T27	M16
89	M16-T29	-20.3	0.86	T29	M16
90	M16-T33	-10.9	0.02	T33	M16
91	M17-T10	-34.2	0.7	T10	M17
92	M17-T12	-26.6	0.77	T12	M17
93	M17-T13	-26.3	0.49	T13	M17
94	M17-T14	-29.3	0.31	T14	M17
95	M17-T15	-32.2	0.11	T15	M17
96	M17-T16	-27.7	0.84	T16	M17
97	M17-T17	-20.2	0.04	T17	M17
98	M17-T18	-29.8	0.14	T18	M17
99	M17-T20	-28.8	0.28	T20	M17
100	M17-T21	-26.7	0.05	T21	M17
101	M17-T27	-27.4	0.04	T27	M17
102	M17-T29	-26.8	0.86	T29	M17
103	M17-T33	-16.6	0.03	T33	M17
104	M18-T10	-29.6	0.72	T10	M18
105	M18-T12	-19.5	0.72	T12	M18
106	M18-T13	-19.8	0.62	T13	M18
107	M18-T14	-27.3	0.32	T14	M18
108	M18-T15	-25.1	0.09	T15	M18
109	M18-T16	-20.6	0.82	T16	M18
110	M18-T17	-13.1	0.03	T17	M18
111	M18-T18	-22.7	0.13	T18	M18
112	M18-T20	-21.7	0.23	T20	M18
113	M18-T21	-20.9	0.05	T21	M18
114	M18-T27	-23.8	0.04	T27	M18
115	M18-T29	-19.7	0.79	T29	M18
116	M18-T33	-12.7	0.02	T33	M18
117	M19-T10	-26.6	0.36	T10	M19
118	M19-T12	-19.5	0.75	T12	M19
119	M19-T13	-20.7	0.27	T13	M19
120	M19-T14	-26.5	0.28	T14	M19
121	M19-T15	-24.9	0.08	T15	M19
122	M19-T16	-20.3	0.74	T16	M19
123	M19-T17	-13.8	0.03	T17	M19
124	M19-T18	-22.4	0.12	T18	M19
125	M19-T20	-21.4	0.18	T20	M19
126	M19-T21	-20.0	0.05	T21	M19
127	M19-T27	-21.5	0.04	T27	M19
128	M19-T29	-19.6	0.87	T29	M19
129	M19-T33	-10.5	0.03	T33	M19
130	M20-T10	-29.2	0.41	T10	M20
131	M20-T12	-23.1	0.79	T12	M20
132	M20-T13	-26.4	0.54	T13	M20
133	M20-T14	-30.1	0.42	T14	M20
134	M20-T15	-29.6	0.08	T15	M20
135	M20-T16	-27.2	0.84	T16	M20
136	M20-T17	-18.5	0.03	T17	M20
137	M20-T18	-28.3	0.16	T18	M20
138	M20-T20	-26.1	0.31	T20	M20
139	M20-T21	-23.8	0.05	T21	M20
140	M20-T27	-28.2	0.03	T27	M20
141	M20-T29	-22.8	0.86	T29	M20
142	M20-T33	-23.9	0.02	T33	M20
143	M21-T10	-33.9	0.8	T10	M21
144	M21-T12	-22.2	0.65	T12	M21
145	M21-T13	-20.5	0.48	T13	M21
146	M21-T14	-28.3	0.34	T14	M21
147	M21-T15	-30.5	0.12	T15	M21
148	M21-T16	-21.7	0.85	T16	M21
149	M21-T17	-17.5	0.04	T17	M21
150	M21-T18	-23.8	0.15	T18	M21
151	M21-T20	-22.8	0.24	T20	M21
152	M21-T21	-20.9	0.05	T21	M21
153	M21-T27	-21.9	0.04	T27	M21
154	M21-T29	-20.8	0.53	T29	M21
155	M21-T33	-18.2	0.03	T33	M21
156	M22-T10	-33.3	0.75	T10	M22
157	M22-T12	-22.2	0.73	T12	M22
158	M22-T13	-23.1	0.54	T13	M22
159	M22-T14	-29.3	0.34	T14	M22
160	M22-T15	-28.4	0.11	T15	M22
161	M22-T16	-22.6	0.78	T16	M22
162	M22-T17	-16.1	0.03	T17	M22
163	M22-T18	-27.1	0.1	T18	M22
164	M22-T20	-24.3	0.28	T20	M22
165	M22-T21	-24.9	0.05	T21	M22
166	M22-T27	-23.7	0.03	T27	M22
167	M22-T29	-21.9	0.87	T29	M22
168	M22-T33	-13.5	0.02	T33	M22
