# Supplementary material for: Massively parallel characterization of engineered transcript isoforms using direct RNA sequencing
Source: Nat Commun. 2022 Jan 21;13:434. doi: 10.1038/s41467-022-28074-5 (PMC8783025; doi:10.1038/s41467-022-28074-5)
Supplement: Supplementary file 6 — Source Data [file 41467_2022_28074_MOESM6_ESM.zip › Source Data/SI/figure-S8b.csv]

	ref	seq	SS	foldE	Unnamed: 0	TE	context	insulator	terminator	term-ins	combo
0	S16-M12-T20	UUCGUGCAGAGACAAGCGUUUGGGGCACCAGCACAGUAAGAGCCAGGAACUUAUCAAUAGUCGCCCGAAAGGGUGCCCUGAAAUAUCCAGCGGAUCAAGAAAAUUCGUUGGAUAUUUUUU	.....((........))....((((((((..........((.....((.....)).....)).........))))))))((((((((((((((((.......))))))))))))))))..	-34.9	202.0	0.35	S16	M12	T20	M12-T20	M12-T20
1	S16-M12-T14	AUUCGUGCAGAGACAAGCGUUUGGGGCACCAGCACAGUAAGAGCCAGGAACUUAUCAAUAGUCGCCCGAAAGGGUGCCCGUGUUCCUGAACGCCCGCAUAUGCGGGCGUUUUGCUUUUUG	....((((..((((....))))...)))).........(((((((((((((......((.(.(((((....))))).).)))))))))(((((((((....)))))))))..))))))..	-43.1	197.0	0.23	S16	M12	T14	M12-T14	M12-T14
2	S16-M12-T12	AUUCGUGCAGAGACAAGCGUUUGGGGCACCAGCACAGUAAGAGCCAGGAACUUAUCAAUAGUCGCCCGAAAGGGUGCCACUGAUUUUUAAGGCGACUGAUGAGUCGCCUUUUUUUUGUCU	..........(((((((.((((..(((...............)))..))))..((((...(.(((((....))))))...))))....(((((((((....)))))))))...)))))))	-35.2	195.0	0.62	S16	M12	T12	M12-T12	M12-T12
3	S16-M12-T29	UCGUGCAGAGACAAGCGUUUGGGGCACCAGCACAGUAAGAGCCAGGAACUUAUCAAUAGUCGCCCGAAAGGGUGCCCAGAAAUCAUCCUUAGCGAAAGCUAAGGAUUUUUUUUAUCUGAA	.....(((((((....)))..(((((((..........((.....((.....)).....)).........)))))))(((((..(((((((((....)))))))))..))))).))))..	-32.7	205.0	0.89	S16	M12	T29	M12-T29	M12-T29
4	S16-M12-T17	AAUUCGUGCAGAGACAAGCGUUUGGGGCACCAGCACAGUAAGAGCCAGGAACUUAUCAAUAGUCGCCCGAAAGGGUGCCCGUCUGCGUAUGGAACGUGGUAACGGUUCUACUGAAGAUUU	.....((((..((((....))))...)))).....(((((.(((((....(((.......)))(((((....))))).....((((((.....))))))....)))))))))).......	-29.9	200.0	0.02	S16	M12	T17	M12-T17	M12-T17
5	S16-M12-T16	GAAUUCGUGCAGAGACAAGCGUUUGGGGCACCAGCACAGUAAGAGCCAGGAACUUAUCAAUAGUCGCCCGAAAGGGUGCCGUUAUUAAAUAGCCUGCCAUCUGGCAGGCUUUUUUUAUCG	......((((..((((....))))...)))).......(((((.........))))).....(.(((((....))))))((.((..(((.((((((((....)))))))))))..)).))	-32.0	199.0	0.74	S16	M12	T16	M12-T16	M12-T16
6	S16-M12-T21	CGUGCAGAGACAAGCGUUUGGGGCACCAGCACAGUAAGAGCCAGGAACUUAUCAAUAGUCGCCCGAAAGGGUGCCAAACACGUAGGCCUGAUAAGCGAAGCGCAUCAGGCAGUUUUGCGU	...((........))(((((((((...............)))....(((.......)))(((((....)))))))))))(((((((((((((..(((...))))))))))....))))))	-33.2	203.0	0.05	S16	M12	T21	M12-T21	M12-T21
7	S16-M12-T33	UCGUGCAGAGACAAGCGUUUGGGGCACCAGCACAGUAAGAGCCAGGAACUUAUCAAUAGUCGCCCGAAAGGGUGCCCAGCGUUGAACCUACGACAGUCUCUUAUUGACGAGUAAAGUGCU	..((((..((((....))))...)))).((((((((((((((..........(((((.(((((((....)))))....)))))))..........).))))))))..........)))))	-27.3	206.0	0.03	S16	M12	T33	M12-T33	M12-T33
8	S16-M12-T13	CGUGCAGAGACAAGCGUUUGGGGCACCAGCACAGUAAGAGCCAGGAACUUAUCAAUAGUCGCCCGAAAGGGUGCCAGUUAACCAAAAAGGGGGGAUUUUAUCUCCCCUUUAAUUUUUCCU	.((((..((((....))))...))))................(((((..........(.(((((....))))).)..........(((((((((((...))))))))))).....)))))	-32.5	196.0	0.62	S16	M12	T13	M12-T13	M12-T13
9	S16-M12-T10	AGACAAGCGUUUGGGGCACCAGCACAGUAAGAGCCAGGAACUUAUCAAUAGUCGCCCGAAAGGGUGCCGCUGAUGCCAGAAAGGGUCCUGAAUUUCAGGGCCCUUUUUUUACAUGGAUUG	((((....))))..((((.((((...(((((.........))))).....(.(((((....))))).))))).))))((((((((((((((...))))))))))))))............	-40.9	194.0	0.45	S16	M12	T10	M12-T10	M12-T10
10	S16-M12-T18	CGUGCAGAGACAAGCGUUUGGGGCACCAGCACAGUAAGAGCCAGGAACUUAUCAAUAGUCGCCCGAAAGGGUGCCUACUUCUUACUCGCCCAUCUGCAACGGAUGGGCGAAUUUAUACCC	.((((..((((....))))...)))).......(((((((..(((..............(((((....))))))))..)))))))(((((((((((...)))))))))))..........	-40.4	201.0	0.11	S16	M12	T18	M12-T18	M12-T18
11	S16-M12-T15	UCGUGCAGAGACAAGCGUUUGGGGCACCAGCACAGUAAGAGCCAGGAACUUAUCAAUAGUCGCCCGAAAGGGUGCCUCUGAAUGCGUGCCCAUUCCUGACGGAAUGGGCAUUUCUGCGCA	..((((((((....((((((((((((((..........((.....((.....)).....)).........)))))).))))))))(((((((((((....))))))))))))))))))).	-50.5	198.0	0.06	S16	M12	T15	M12-T15	M12-T15
12	S16-M12-T27	CAAGCGUUUGGGGCACCAGCACAGUAAGAGCCAGGAACUUAUCAAUAGUCGCCCGAAAGGGUGCCUUUCAGCAAAAAACCCCUCAAGACCCGUUUAGAGGCCCCAAGGGGUUAUGCUAGG	.....((((..(((...............)))..))))........((.(((((....))))).))...((((...(((((((...(.(((.....).)).)...))))))).))))...	-30.4	204.0	0.04	S16	M12	T27	M12-T27	M12-T27
13	S16-M20-T20	GCGUUUGGGGCACCAGCACAGUAAGAGCAUAGACUUUCGUGGAUUAUUACCUUACAACUGAUAGGACGGACUCUGCCCUGAAAUAUCCAGCGGAUCAAGAAAAUUCGUUGGAUAUUUUUU	......((((((........(((((...((((.((.....)).))))...)))))..(((......)))....))))))((((((((((((((((.......))))))))))))))))..	-30.1	306.0	0.34	S16	M20	T20	M20-T20	M20-T20
14	S16-M20-T14	AGCGUUUGGGGCACCAGCACAGUAAGAGCAUAGACUUUCGUGGAUUAUUACCUUACAACUGAUAGGACGGACUCUGCCCGUGUUCCUGAACGCCCGCAUAUGCGGGCGUUUUGCUUUUUG	.......(((((((..(((.(((..(..(............((.......))............)..)..))).)))..))))))).((((((((((....)))))))))).........	-33.9	301.0	0.38	S16	M20	T14	M20-T14	M20-T14
15	S16-M20-T12	AGCGUUUGGGGCACCAGCACAGUAAGAGCAUAGACUUUCGUGGAUUAUUACCUUACAACUGAUAGGACGGACUCUGCCACUGAUUUUUAAGGCGACUGAUGAGUCGCCUUUUUUUUGUCU	.((...(((....))))).((((..(.(((.((...(((((...((((((.........)))))).))))))).))))))))......(((((((((....)))))))))..........	-26.7	299.0	0.83	S16	M20	T12	M20-T12	M20-T12
16	S16-M20-T29	CGUUUGGGGCACCAGCACAGUAAGAGCAUAGACUUUCGUGGAUUAUUACCUUACAACUGAUAGGACGGACUCUGCCCAGAAAUCAUCCUUAGCGAAAGCUAAGGAUUUUUUUUAUCUGAA	......(((((........(((((...((((.((.....)).))))...)))))..(((......)))....)))))(((((..(((((((((....)))))))))..))))).......	-26.7	309.0	0.86	S16	M20	T29	M20-T29	M20-T29
17	S16-M20-T17	AAGCGUUUGGGGCACCAGCACAGUAAGAGCAUAGACUUUCGUGGAUUAUUACCUUACAACUGAUAGGACGGACUCUGCCCGUCUGCGUAUGGAACGUGGUAACGGUUCUACUGAAGAUUU	..((.((((..((....))....)))).)).....((((.(((((...(((((......(..((.((((((.......))))))..))..)......)))))....))))).))))....	-26.3	304.0	0.02	S16	M20	T17	M20-T17	M20-T17
18	S16-M20-T16	CAAGCGUUUGGGGCACCAGCACAGUAAGAGCAUAGACUUUCGUGGAUUAUUACCUUACAACUGAUAGGACGGACUCUGCCGUUAUUAAAUAGCCUGCCAUCUGGCAGGCUUUUUUUAUCG	.....((((((....)))).)).(((((...((((.((.....)).))))...)))))....((((((((((......)))))...(((.((((((((....)))))))).)))))))).	-30.2	303.0	0.89	S16	M20	T16	M20-T16	M20-T16
19	S16-M20-T21	GUUUGGGGCACCAGCACAGUAAGAGCAUAGACUUUCGUGGAUUAUUACCUUACAACUGAUAGGACGGACUCUGCCAAACACGUAGGCCUGAUAAGCGAAGCGCAUCAGGCAGUUUUGCGU	((((((.((....))...(((((...((((.((.....)).))))...)))))..(((......)))......))))))(((((((((((((..(((...))))))))))....))))))	-27.4	307.0	0.06	S16	M20	T21	M20-T21	M20-T21
20	S16-M20-T33	CGUUUGGGGCACCAGCACAGUAAGAGCAUAGACUUUCGUGGAUUAUUACCUUACAACUGAUAGGACGGACUCUGCCCAGCGUUGAACCUACGACAGUCUCUUAUUGACGAGUAAAGUGCU	.......(((((..((.((((((((.....((((.((((((.((.........((((.(...((.(((...)))))...))))))).)))))).))))))))))))....))...)))))	-24.3	310.0	0.02	S16	M20	T33	M20-T33	M20-T33
21	S16-M20-T13	GUUUGGGGCACCAGCACAGUAAGAGCAUAGACUUUCGUGGAUUAUUACCUUACAACUGAUAGGACGGACUCUGCCAGUUAACCAAAAAGGGGGGAUUUUAUCUCCCCUUUAAUUUUUCCU	((((((....)))).)).(((((...((((.((.....)).))))...)))))(((((.((((......)))).)))))......(((((((((((...)))))))))))..........	-29.6	300.0	0.59	S16	M20	T13	M20-T13	M20-T13
22	S16-M20-T10	GCACCAGCACAGUAAGAGCAUAGACUUUCGUGGAUUAUUACCUUACAACUGAUAGGACGGACUCUGCCGCUGAUGCCAGAAAGGGUCCUGAAUUUCAGGGCCCUUUUUUUACAUGGAUUG	(((.((((...(((.(((........(((((...((((((.........)))))).))))))))))).)))).))).((((((((((((((...))))))))))))))............	-34.8	298.0	0.48	S16	M20	T10	M20-T10	M20-T10
23	S16-M20-T18	GUUUGGGGCACCAGCACAGUAAGAGCAUAGACUUUCGUGGAUUAUUACCUUACAACUGAUAGGACGGACUCUGCCUACUUCUUACUCGCCCAUCUGCAACGGAUGGGCGAAUUUAUACCC	((((((....)))).)).(((((((((.((...(((((...((((((.........)))))).))))))).))).....))))))(((((((((((...)))))))))))..........	-33.5	305.0	0.14	S16	M20	T18	M20-T18	M20-T18
24	S16-M20-T15	CGUUUGGGGCACCAGCACAGUAAGAGCAUAGACUUUCGUGGAUUAUUACCUUACAACUGAUAGGACGGACUCUGCCUCUGAAUGCGUGCCCAUUCCUGACGGAAUGGGCAUUUCUGCGCA	....(((....)))((.(((..((((..((((..(((((...((((((.........)))))).))))).)))).))))......(((((((((((....)))))))))))..))).)).	-34.4	302.0	0.08	S16	M20	T15	M20-T15	M20-T15
25	S16-M20-T27	CCAGCACAGUAAGAGCAUAGACUUUCGUGGAUUAUUACCUUACAACUGAUAGGACGGACUCUGCCUUUCAGCAAAAAACCCCUCAAGACCCGUUUAGAGGCCCCAAGGGGUUAUGCUAGG	((((((..(((((...((((.((.....)).))))...)))))..((((.(((.(((...)))))).)))).....(((((((...(.(((.....).)).)...))))))).)))).))	-28.4	308.0	0.04	S16	M20	T27	M20-T27	M20-T27
26	S16-M11-T20	UUCGUGCAGAGACAAGCGUUUGGGGCACCAGCACAGUAAGAGCGAUUACAGAAGCGUGGUAUUUUUUAUUUUUUGCCCUGAAAUAUCCAGCGGAUCAAGAAAAUUCGUUGGAUAUUUUUU	...((((..((((....))))...))))..(((.((((((((..(((((......)))))..))))))))...)))...((((((((((((((((.......))))))))))))))))..	-32.7	189.0	0.24	S16	M11	T20	M11-T20	M11-T20
27	S16-M11-T14	AUUCGUGCAGAGACAAGCGUUUGGGGCACCAGCACAGUAAGAGCGAUUACAGAAGCGUGGUAUUUUUUAUUUUUUGCCCGUGUUCCUGAACGCCCGCAUAUGCGGGCGUUUUGCUUUUUG	......(((.((((....))))(((((((..(((.((((((((..(((((......)))))..))))))))...)))..))))))).((((((((((....)))))))))))))......	-39.6	184.0	0.18	S16	M11	T14	M11-T14	M11-T14
28	S16-M11-T12	AUUCGUGCAGAGACAAGCGUUUGGGGCACCAGCACAGUAAGAGCGAUUACAGAAGCGUGGUAUUUUUUAUUUUUUGCCACUGAUUUUUAAGGCGACUGAUGAGUCGCCUUUUUUUUGUCU	..........(((((((.((((((....)))).)).((((......))))......((((((............))))))........(((((((((....)))))))))...)))))))	-33.1	182.0	0.84	S16	M11	T12	M11-T12	M11-T12
29	S16-M11-T29	UCGUGCAGAGACAAGCGUUUGGGGCACCAGCACAGUAAGAGCGAUUACAGAAGCGUGGUAUUUUUUAUUUUUUGCCCAGAAAUCAUCCUUAGCGAAAGCUAAGGAUUUUUUUUAUCUGAA	..((((..((((....))))...))))..(((.((((((((..(((((......)))))..))))))))...))).((((((..(((((((((....)))))))))..))....))))..	-30.7	192.0	0.89	S16	M11	T29	M11-T29	M11-T29
30	S16-M11-T17	AAUUCGUGCAGAGACAAGCGUUUGGGGCACCAGCACAGUAAGAGCGAUUACAGAAGCGUGGUAUUUUUUAUUUUUUGCCCGUCUGCGUAUGGAACGUGGUAACGGUUCUACUGAAGAUUU	.....((((..((((....))))...)))).....(((((.((((..((((....(((.((((............)))))))..((((.....)))).))))..))))))))).......	-26.4	187.0	0.05	S16	M11	T17	M11-T17	M11-T17
31	S16-M11-T16	GAAUUCGUGCAGAGACAAGCGUUUGGGGCACCAGCACAGUAAGAGCGAUUACAGAAGCGUGGUAUUUUUUAUUUUUUGCCGUUAUUAAAUAGCCUGCCAUCUGGCAGGCUUUUUUUAUCG	......((((..((((....))))...))))..(((.((((((((..(((((......)))))..))))))))...)))((.((..(((.((((((((....)))))))))))..)).))	-31.6	186.0	0.75	S16	M11	T16	M11-T16	M11-T16
32	S16-M11-T21	CGUGCAGAGACAAGCGUUUGGGGCACCAGCACAGUAAGAGCGAUUACAGAAGCGUGGUAUUUUUUAUUUUUUGCCAAACACGUAGGCCUGAUAAGCGAAGCGCAUCAGGCAGUUUUGCGU	.((((..((((....))))...))))..(((.((((((((..(((((......)))))..))))))))...))).....(((((((((((((..(((...))))))))))....))))))	-30.6	190.0	0.06	S16	M11	T21	M11-T21	M11-T21
33	S16-M11-T33	UCGUGCAGAGACAAGCGUUUGGGGCACCAGCACAGUAAGAGCGAUUACAGAAGCGUGGUAUUUUUUAUUUUUUGCCCAGCGUUGAACCUACGACAGUCUCUUAUUGACGAGUAAAGUGCU	((((..((((((...(((..((..((((.(((.((((((((..(((((......)))))..))))))))...)))...).).))..)).)))...)))))).....))))..........	-25.3	193.0	0.03	S16	M11	T33	M11-T33	M11-T33
34	S16-M11-T13	CGUGCAGAGACAAGCGUUUGGGGCACCAGCACAGUAAGAGCGAUUACAGAAGCGUGGUAUUUUUUAUUUUUUGCCAGUUAACCAAAAAGGGGGGAUUUUAUCUCCCCUUUAAUUUUUCCU	.((((..((((....))))...))))..(((.((((((((..(((((......)))))..))))))))...)))...........(((((((((((...)))))))))))..........	-30.2	183.0	0.59	S16	M11	T13	M11-T13	M11-T13
35	S16-M11-T10	AGACAAGCGUUUGGGGCACCAGCACAGUAAGAGCGAUUACAGAAGCGUGGUAUUUUUUAUUUUUUGCCGCUGAUGCCAGAAAGGGUCCUGAAUUUCAGGGCCCUUUUUUUACAUGGAUUG	......(((((.(.((((.......((((((((..(((((......)))))..))))))))...)))).).))))).((((((((((((((...))))))))))))))............	-37.8	181.0	0.8	S16	M11	T10	M11-T10	M11-T10
36	S16-M11-T18	CGUGCAGAGACAAGCGUUUGGGGCACCAGCACAGUAAGAGCGAUUACAGAAGCGUGGUAUUUUUUAUUUUUUGCCUACUUCUUACUCGCCCAUCUGCAACGGAUGGGCGAAUUUAUACCC	.((((..((((....))))...)))).......((((......))))(((((...((((............))))..)))))...(((((((((((...)))))))))))..........	-34.0	188.0	0.04	S16	M11	T18	M11-T18	M11-T18
37	S16-M11-T15	UCGUGCAGAGACAAGCGUUUGGGGCACCAGCACAGUAAGAGCGAUUACAGAAGCGUGGUAUUUUUUAUUUUUUGCCUCUGAAUGCGUGCCCAUUCCUGACGGAAUGGGCAUUUCUGCGCA	..((((((((....((((((((((((.......((((((((..(((((......)))))..))))))))...)))).))))))))(((((((((((....))))))))))))))))))).	-47.9	185.0	0.07	S16	M11	T15	M11-T15	M11-T15
38	S16-M11-T27	CAAGCGUUUGGGGCACCAGCACAGUAAGAGCGAUUACAGAAGCGUGGUAUUUUUUAUUUUUUGCCUUUCAGCAAAAAACCCCUCAAGACCCGUUUAGAGGCCCCAAGGGGUUAUGCUAGG	.((.(.((((((((..(......((((......))))..(((((.(((........((((((((......)))))))).........)))))))).)..)))))))).).))........	-31.8	191.0	0.04	S16	M11	T27	M11-T27	M11-T27
39	S16-M18-T20	UUCGUGCAGAGACAAGCGUUUGGGGCACCAGCACAGUAAGAGCAUUCGCUGAGAGUUACACGAUACUGACUAUUGCCCUGAAAUAUCCAGCGGAUCAAGAAAAUUCGUUGGAUAUUUUUU	.....((........))....((((((..((..(((((.(...((((.....))))....)..))))).))..))))))((((((((((((((((.......))))))))))))))))..	-34.0	280.0	0.29	S16	M18	T20	M18-T20	M18-T20
40	S16-M18-T14	AUUCGUGCAGAGACAAGCGUUUGGGGCACCAGCACAGUAAGAGCAUUCGCUGAGAGUUACACGAUACUGACUAUUGCCCGUGUUCCUGAACGCCCGCAUAUGCGGGCGUUUUGCUUUUUG	......(((.((((....))))(((((((..((((((((.(...((((.....))))....)..))))).....)))..))))))).((((((((((....)))))))))))))......	-37.0	275.0	0.26	S16	M18	T14	M18-T14	M18-T14
41	S16-M18-T12	AUUCGUGCAGAGACAAGCGUUUGGGGCACCAGCACAGUAAGAGCAUUCGCUGAGAGUUACACGAUACUGACUAUUGCCACUGAUUUUUAAGGCGACUGAUGAGUCGCCUUUUUUUUGUCU	..........(((((((...((((((((..((..(((((.(...((((.....))))....)..))))).))..)))).)))).....(((((((((....)))))))))...)))))))	-30.8	273.0	0.78	S16	M18	T12	M18-T12	M18-T12
42	S16-M18-T29	UCGUGCAGAGACAAGCGUUUGGGGCACCAGCACAGUAAGAGCAUUCGCUGAGAGUUACACGAUACUGACUAUUGCCCAGAAAUCAUCCUUAGCGAAAGCUAAGGAUUUUUUUUAUCUGAA	.....(((((((....)))..(((((..((..(((((.(...((((.....))))....)..))))).))..)))))(((((..(((((((((....)))))))))..))))).))))..	-31.8	283.0	0.84	S16	M18	T29	M18-T29	M18-T29
43	S16-M18-T17	AAUUCGUGCAGAGACAAGCGUUUGGGGCACCAGCACAGUAAGAGCAUUCGCUGAGAGUUACACGAUACUGACUAUUGCCCGUCUGCGUAUGGAACGUGGUAACGGUUCUACUGAAGAUUU	..(((((((..((((.........(((((..((..(((((.(...((((.....))))....)..))))).))..)))))))))..)))))))..((((........)))).........	-26.0	278.0	0.03	S16	M18	T17	M18-T17	M18-T17
44	S16-M18-T16	GAAUUCGUGCAGAGACAAGCGUUUGGGGCACCAGCACAGUAAGAGCAUUCGCUGAGAGUUACACGAUACUGACUAUUGCCGUUAUUAAAUAGCCUGCCAUCUGGCAGGCUUUUUUUAUCG	......((((..((((....))))...))))((((...((....))....))))..(((((........))))).....((.((..(((.((((((((....)))))))))))..)).))	-29.3	277.0	0.84	S16	M18	T16	M18-T16	M18-T16
45	S16-M18-T21	CGUGCAGAGACAAGCGUUUGGGGCACCAGCACAGUAAGAGCAUUCGCUGAGAGUUACACGAUACUGACUAUUGCCAAACACGUAGGCCUGAUAAGCGAAGCGCAUCAGGCAGUUUUGCGU	...((((((....((((.(..((((..((..(((((.(...((((.....))))....)..))))).))..))))..).))))..(((((((..(((...))))))))))..))))))..	-31.2	281.0	0.05	S16	M18	T21	M18-T21	M18-T21
46	S16-M18-T33	UCGUGCAGAGACAAGCGUUUGGGGCACCAGCACAGUAAGAGCAUUCGCUGAGAGUUACACGAUACUGACUAUUGCCCAGCGUUGAACCUACGACAGUCUCUUAUUGACGAGUAAAGUGCU	((((..((((((.((((((..(((((..((..(((((.(...((((.....))))....)..))))).))..)))))))))))............)))))).....))))..........	-25.7	284.0	0.02	S16	M18	T33	M18-T33	M18-T33
47	S16-M18-T13	CGUGCAGAGACAAGCGUUUGGGGCACCAGCACAGUAAGAGCAUUCGCUGAGAGUUACACGAUACUGACUAUUGCCAGUUAACCAAAAAGGGGGGAUUUUAUCUCCCCUUUAAUUUUUCCU	.((((..((((....))))...))))((((...((....))....)))).............((((........)))).......(((((((((((...)))))))))))..........	-28.4	274.0	0.64	S16	M18	T13	M18-T13	M18-T13
48	S16-M18-T10	AGACAAGCGUUUGGGGCACCAGCACAGUAAGAGCAUUCGCUGAGAGUUACACGAUACUGACUAUUGCCGCUGAUGCCAGAAAGGGUCCUGAAUUUCAGGGCCCUUUUUUUACAUGGAUUG	......(((((.(.((((..((..(((((.(...((((.....))))....)..))))).))..)))).).))))).((((((((((((((...))))))))))))))............	-39.5	272.0	0.75	S16	M18	T10	M18-T10	M18-T10
49	S16-M18-T18	CGUGCAGAGACAAGCGUUUGGGGCACCAGCACAGUAAGAGCAUUCGCUGAGAGUUACACGAUACUGACUAUUGCCUACUUCUUACUCGCCCAUCUGCAACGGAUGGGCGAAUUUAUACCC	.((((..((((....))))...)))).......(((((((.....((....(((((........)))))...))....)))))))(((((((((((...)))))))))))..........	-35.2	279.0	0.11	S16	M18	T18	M18-T18	M18-T18
50	S16-M18-T15	UCGUGCAGAGACAAGCGUUUGGGGCACCAGCACAGUAAGAGCAUUCGCUGAGAGUUACACGAUACUGACUAUUGCCUCUGAAUGCGUGCCCAUUCCUGACGGAAUGGGCAUUUCUGCGCA	..((((((((....((((((((((((..((..(((((.(...((((.....))))....)..))))).))..)))).))))))))(((((((((((....))))))))))))))))))).	-49.6	276.0	0.07	S16	M18	T15	M18-T15	M18-T15
51	S16-M18-T27	CAAGCGUUUGGGGCACCAGCACAGUAAGAGCAUUCGCUGAGAGUUACACGAUACUGACUAUUGCCUUUCAGCAAAAAACCCCUCAAGACCCGUUUAGAGGCCCCAAGGGGUUAUGCUAGG	...((((((((....)))).)).))...(((((..((((((((.....(((((.....))))).))))))))....(((((((...(.(((.....).)).)...))))))))))))...	-29.4	282.0	0.03	S16	M18	T27	M18-T27	M18-T27
52	S16-M22-T20	GCGUUUGGGGCACCAGCACAGUAAGAGCAAGGCGUGACUACAACCAAUCUUCUAUUCUGCGAGAGUAAAGUUUUGCCCUGAAAUAUCCAGCGGAUCAAGAAAAUUCGUUGGAUAUUUUUU	......(((((((..(((.((((.(((...((.((....))..))...))).)))).)))..)..........))))))((((((((((((((((.......))))))))))))))))..	-31.2	332.0	0.32	S16	M22	T20	M22-T20	M22-T20
53	S16-M22-T14	AGCGUUUGGGGCACCAGCACAGUAAGAGCAAGGCGUGACUACAACCAAUCUUCUAUUCUGCGAGAGUAAAGUUUUGCCCGUGUUCCUGAACGCCCGCAUAUGCGGGCGUUUUGCUUUUUG	(((((((((....)))).)).....(((((.((((.((((...((...(((((......).))))))..)))).))))..)))))..((((((((((....)))))))))).))).....	-35.9	327.0	0.32	S16	M22	T14	M22-T14	M22-T14
54	S16-M22-T12	AGCGUUUGGGGCACCAGCACAGUAAGAGCAAGGCGUGACUACAACCAAUCUUCUAUUCUGCGAGAGUAAAGUUUUGCCACUGAUUUUUAAGGCGACUGAUGAGUCGCCUUUUUUUUGUCU	.((.((((..((....))....)))).))..((((.((((...((...(((((......).))))))..)))).))))...(((....(((((((((....)))))))))......))).	-28.9	325.0	0.79	S16	M22	T12	M22-T12	M22-T12
55	S16-M22-T29	CGUUUGGGGCACCAGCACAGUAAGAGCAAGGCGUGACUACAACCAAUCUUCUAUUCUGCGAGAGUAAAGUUUUGCCCAGAAAUCAUCCUUAGCGAAAGCUAAGGAUUUUUUUUAUCUGAA	.((((((....)))).))...........((((.((((...((...(((((......).))))))..)))).))))((((((..(((((((((....)))))))))..))....))))..	-27.9	335.0	0.84	S16	M22	T29	M22-T29	M22-T29
56	S16-M22-T17	AAGCGUUUGGGGCACCAGCACAGUAAGAGCAAGGCGUGACUACAACCAAUCUUCUAUUCUGCGAGAGUAAAGUUUUGCCCGUCUGCGUAUGGAACGUGGUAACGGUUCUACUGAAGAUUU	..((...(((....))))).(((((.((((..((((.((((...((...(((((......).))))))..)))).))))(((((((((.....))))))..)))))))))))).......	-25.2	330.0	0.05	S16	M22	T17	M22-T17	M22-T17
57	S16-M22-T16	CAAGCGUUUGGGGCACCAGCACAGUAAGAGCAAGGCGUGACUACAACCAAUCUUCUAUUCUGCGAGAGUAAAGUUUUGCCGUUAUUAAAUAGCCUGCCAUCUGGCAGGCUUUUUUUAUCG	.....((((((....)))).))(((((..(((((((...(((........................)))...)))))))..)))))(((.((((((((....)))))))).)))......	-30.8	329.0	0.73	S16	M22	T16	M22-T16	M22-T16
58	S16-M22-T21	GUUUGGGGCACCAGCACAGUAAGAGCAAGGCGUGACUACAACCAAUCUUCUAUUCUGCGAGAGUAAAGUUUUGCCAAACACGUAGGCCUGAUAAGCGAAGCGCAUCAGGCAGUUUUGCGU	(((((((((((..((...((....))...))))).)).....(((.(((.((((((...)))))))))..)))))))))(((((((((((((..(((...))))))))))....))))))	-28.7	333.0	0.05	S16	M22	T21	M22-T21	M22-T21
59	S16-M22-T33	CGUUUGGGGCACCAGCACAGUAAGAGCAAGGCGUGACUACAACCAAUCUUCUAUUCUGCGAGAGUAAAGUUUUGCCCAGCGUUGAACCUACGACAGUCUCUUAUUGACGAGUAAAGUGCU	.......(((((..((.(((((((((.....((((....(((((((.(((.((((((...)))))))))..)))......))))....)))).....)))))))))....))...)))))	-22.5	336.0	0.02	S16	M22	T33	M22-T33	M22-T33
60	S16-M22-T13	GUUUGGGGCACCAGCACAGUAAGAGCAAGGCGUGACUACAACCAAUCUUCUAUUCUGCGAGAGUAAAGUUUUGCCAGUUAACCAAAAAGGGGGGAUUUUAUCUCCCCUUUAAUUUUUCCU	((((((....)))).))...........((((.((((...((...(((((......).))))))..)))).))))..........(((((((((((...)))))))))))..........	-28.1	326.0	0.64	S16	M22	T13	M22-T13	M22-T13
61	S16-M22-T10	GCACCAGCACAGUAAGAGCAAGGCGUGACUACAACCAAUCUUCUAUUCUGCGAGAGUAAAGUUUUGCCGCUGAUGCCAGAAAGGGUCCUGAAUUUCAGGGCCCUUUUUUUACAUGGAUUG	(((.((((...((....))..((((.((((...((...(((((......).))))))..)))).)))))))).))).((((((((((((((...))))))))))))))............	-35.2	324.0	0.79	S16	M22	T10	M22-T10	M22-T10
62	S16-M22-T18	GUUUGGGGCACCAGCACAGUAAGAGCAAGGCGUGACUACAACCAAUCUUCUAUUCUGCGAGAGUAAAGUUUUGCCUACUUCUUACUCGCCCAUCUGCAACGGAUGGGCGAAUUUAUACCC	((((((....)))).)).(((((((..(((((.((((...((...(((((......).))))))..)))).)))))..)))))))(((((((((((...)))))))))))..........	-39.6	331.0	0.11	S16	M22	T18	M22-T18	M22-T18
63	S16-M22-T15	CGUUUGGGGCACCAGCACAGUAAGAGCAAGGCGUGACUACAACCAAUCUUCUAUUCUGCGAGAGUAAAGUUUUGCCUCUGAAUGCGUGCCCAUUCCUGACGGAAUGGGCAUUUCUGCGCA	....(((....)))((.(((.....((((((((.((((...((...(((((......).))))))..)))).))))).....)))(((((((((((....)))))))))))..))).)).	-36.4	328.0	0.1	S16	M22	T15	M22-T15	M22-T15
64	S16-M22-T27	CCAGCACAGUAAGAGCAAGGCGUGACUACAACCAAUCUUCUAUUCUGCGAGAGUAAAGUUUUGCCUUUCAGCAAAAAACCCCUCAAGACCCGUUUAGAGGCCCCAAGGGGUUAUGCUAGG	..............(.((((((.((((...((...(((((......).))))))..)))).)))))).)((((...(((((((...(.(((.....).)).)...))))))).))))...	-25.6	334.0	0.03	S16	M22	T27	M22-T27	M22-T27
65	S16-M14-T20	UACAAAUUAGCAGAAUUCGUGCAGAGACAAGCGUUUGGGGCACCAGCACAGUAAGAGCUAGACAGUAAUACCCUGCCCUGAAAUAUCCAGCGGAUCAAGAAAAUUCGUUGGAUAUUUUUU	.........((((.....((((..((((....))))...)))).(((.........))).............))))...((((((((((((((((.......))))))))))))))))..	-29.1	228.0	0.37	S16	M14	T20	M14-T20	M14-T20
66	S16-M14-T14	AUACAAAUUAGCAGAAUUCGUGCAGAGACAAGCGUUUGGGGCACCAGCACAGUAAGAGCUAGACAGUAAUACCCUGCCCGUGUUCCUGAACGCCCGCAUAUGCGGGCGUUUUGCUUUUUG	...((((..((((((((.(.((((.......(((((((((((((..(((..(((...(((....)))..)))..)))..))))))).)))))).......)))).).)))))))).))))	-38.8	223.0	0.29	S16	M14	T14	M14-T14	M14-T14
67	S16-M14-T12	AUACAAAUUAGCAGAAUUCGUGCAGAGACAAGCGUUUGGGGCACCAGCACAGUAAGAGCUAGACAGUAAUACCCUGCCACUGAUUUUUAAGGCGACUGAUGAGUCGCCUUUUUUUUGUCU	..........(((.......)))..(((((((.((((((....)))).))..((((((.(((.(((.......)))...))).))))))((((((((....))))))))....)))))))	-28.0	221.0	0.85	S16	M14	T12	M14-T12	M14-T12
68	S16-M14-T29	ACAAAUUAGCAGAAUUCGUGCAGAGACAAGCGUUUGGGGCACCAGCACAGUAAGAGCUAGACAGUAAUACCCUGCCCAGAAAUCAUCCUUAGCGAAAGCUAAGGAUUUUUUUUAUCUGAA	.........((((....((((..((((....))))...))))..(((..(((...(((....)))..)))..)))..(((((..(((((((((....)))))))))..))))).))))..	-28.4	231.0	0.91	S16	M14	T29	M14-T29	M14-T29
69	S16-M14-T17	UAUACAAAUUAGCAGAAUUCGUGCAGAGACAAGCGUUUGGGGCACCAGCACAGUAAGAGCUAGACAGUAAUACCCUGCCCGUCUGCGUAUGGAACGUGGUAACGGUUCUACUGAAGAUUU	.........((((.......((((...(((....)))(((....))))))).......))))..(((((..(((.(((((((((......)).))).))))..)))..))))).......	-25.4	226.0	0.04	S16	M14	T17	M14-T17	M14-T17
70	S16-M14-T16	CUAUACAAAUUAGCAGAAUUCGUGCAGAGACAAGCGUUUGGGGCACCAGCACAGUAAGAGCUAGACAGUAAUACCCUGCCGUUAUUAAAUAGCCUGCCAUCUGGCAGGCUUUUUUUAUCG	............((((.....((((..((((....))))...)))).(((.........))).............))))((.((..(((.((((((((....)))))))))))..)).))	-28.0	225.0	0.87	S16	M14	T16	M14-T16	M14-T16
71	S16-M14-T21	CAAAUUAGCAGAAUUCGUGCAGAGACAAGCGUUUGGGGCACCAGCACAGUAAGAGCUAGACAGUAAUACCCUGCCAAACACGUAGGCCUGAUAAGCGAAGCGCAUCAGGCAGUUUUGCGU	.......((((((((.((((..((((....))))...)))).(((.........))).............((((.......))))(((((((..(((...))))))))))))))))))..	-29.7	229.0	0.07	S16	M14	T21	M14-T21	M14-T21
72	S16-M14-T33	ACAAAUUAGCAGAAUUCGUGCAGAGACAAGCGUUUGGGGCACCAGCACAGUAAGAGCUAGACAGUAAUACCCUGCCCAGCGUUGAACCUACGACAGUCUCUUAUUGACGAGUAAAGUGCU	.......((((..((((((..((((((...(((..((..((((.(((..(((...(((....)))..)))..)))...).).))..)).)))...)))))).....))))))....))))	-26.3	232.0	0.04	S16	M14	T33	M14-T33	M14-T33
73	S16-M14-T13	CAAAUUAGCAGAAUUCGUGCAGAGACAAGCGUUUGGGGCACCAGCACAGUAAGAGCUAGACAGUAAUACCCUGCCAGUUAACCAAAAAGGGGGGAUUUUAUCUCCCCUUUAAUUUUUCCU	..((((.((((.....((((..((((....))))...)))).(((.........))).............)))).))))......(((((((((((...)))))))))))..........	-27.8	222.0	0.27	S16	M14	T13	M14-T13	M14-T13
74	S16-M14-T10	GCAGAAUUCGUGCAGAGACAAGCGUUUGGGGCACCAGCACAGUAAGAGCUAGACAGUAAUACCCUGCCGCUGAUGCCAGAAAGGGUCCUGAAUUUCAGGGCCCUUUUUUUACAUGGAUUG	....((((((((((((........)))).((((.((((.(((.....(((....)))......)))..)))).))))((((((((((((((...))))))))))))))...)))))))).	-41.8	220.0	0.59	S16	M14	T10	M14-T10	M14-T10
75	S16-M14-T18	CAAAUUAGCAGAAUUCGUGCAGAGACAAGCGUUUGGGGCACCAGCACAGUAAGAGCUAGACAGUAAUACCCUGCCUACUUCUUACUCGCCCAUCUGCAACGGAUGGGCGAAUUUAUACCC	..........((((((((((..((((....))))...))))......((((((((.(((.(((.......))).))).)))))))).(((((((((...)))))))))))))))......	-36.7	227.0	0.09	S16	M14	T18	M14-T18	M14-T18
76	S16-M14-T15	ACAAAUUAGCAGAAUUCGUGCAGAGACAAGCGUUUGGGGCACCAGCACAGUAAGAGCUAGACAGUAAUACCCUGCCUCUGAAUGCGUGCCCAUUCCUGACGGAAUGGGCAUUUCUGCGCA	.................((((((((....((((((((((.....(((..(((...(((....)))..)))..)))))))))))))(((((((((((....))))))))))))))))))).	-42.9	224.0	0.08	S16	M14	T15	M14-T15	M14-T15
77	S16-M14-T27	GAAUUCGUGCAGAGACAAGCGUUUGGGGCACCAGCACAGUAAGAGCUAGACAGUAAUACCCUGCCUUUCAGCAAAAAACCCCUCAAGACCCGUUUAGAGGCCCCAAGGGGUUAUGCUAGG	......((((..((((....))))...))))..(((..(((...(((....)))..)))..))).....((((...(((((((...(.(((.....).)).)...))))))).))))...	-25.8	230.0	0.03	S16	M14	T27	M14-T27	M14-T27
78	S16-M16-T20	UACAAAUUAGCAGAAUUCGUGCAGAGACAAGCGUUUGGGGCACCAGCACAGUAAGAGCUUAUCGGUUACCAGAUGCCCUGAAAUAUCCAGCGGAUCAAGAAAAUUCGUUGGAUAUUUUUU	.........(((.......)))........((((((((...((((((.........)))....)))..))))))))...((((((((((((((((.......))))))))))))))))..	-34.5	254.0	0.32	S16	M16	T20	M16-T20	M16-T20
79	S16-M16-T14	AUACAAAUUAGCAGAAUUCGUGCAGAGACAAGCGUUUGGGGCACCAGCACAGUAAGAGCUUAUCGGUUACCAGAUGCCCGUGUUCCUGAACGCCCGCAUAUGCGGGCGUUUUGCUUUUUG	...((((..((((((.......(((.((((.((((((((...((((((.........)))....)))..))))))))...)))).))).((((((((....)))))))))))))).))))	-41.6	249.0	0.23	S16	M16	T14	M16-T14	M16-T14
80	S16-M16-T12	AUACAAAUUAGCAGAAUUCGUGCAGAGACAAGCGUUUGGGGCACCAGCACAGUAAGAGCUUAUCGGUUACCAGAUGCCACUGAUUUUUAAGGCGACUGAUGAGUCGCCUUUUUUUUGUCU	..........(((.......)))..((((((((((((((...((((((.........)))....)))..))))))))...........(((((((((....)))))))))....))))))	-34.7	247.0	0.61	S16	M16	T12	M16-T12	M16-T12
81	S16-M16-T29	ACAAAUUAGCAGAAUUCGUGCAGAGACAAGCGUUUGGGGCACCAGCACAGUAAGAGCUUAUCGGUUACCAGAUGCCCAGAAAUCAUCCUUAGCGAAAGCUAAGGAUUUUUUUUAUCUGAA	........(((.......)))........((((((((...((((((.........)))....)))..)))))))).((((((..(((((((((....)))))))))..))....))))..	-32.5	257.0	0.85	S16	M16	T29	M16-T29	M16-T29
82	S16-M16-T17	UAUACAAAUUAGCAGAAUUCGUGCAGAGACAAGCGUUUGGGGCACCAGCACAGUAAGAGCUUAUCGGUUACCAGAUGCCCGUCUGCGUAUGGAACGUGGUAACGGUUCUACUGAAGAUUU	........((((.(((((((((((..((((..((((((((...((((((.........)))....)))..))))))))..))))..))))))..(((....)))))))).))))......	-32.1	252.0	0.03	S16	M16	T17	M16-T17	M16-T17
83	S16-M16-T16	CUAUACAAAUUAGCAGAAUUCGUGCAGAGACAAGCGUUUGGGGCACCAGCACAGUAAGAGCUUAUCGGUUACCAGAUGCCGUUAUUAAAUAGCCUGCCAUCUGGCAGGCUUUUUUUAUCG	............(((.......)))........((((((((...((((((.........)))....)))..))))))))((.((..(((.((((((((....)))))))))))..)).))	-33.4	251.0	0.73	S16	M16	T16	M16-T16	M16-T16
84	S16-M16-T21	CAAAUUAGCAGAAUUCGUGCAGAGACAAGCGUUUGGGGCACCAGCACAGUAAGAGCUUAUCGGUUACCAGAUGCCAAACACGUAGGCCUGAUAAGCGAAGCGCAUCAGGCAGUUUUGCGU	.......((((((((.((......))..((((((((...((((((.........)))....)))..))))))))...........(((((((..(((...))))))))))))))))))..	-33.2	255.0	0.05	S16	M16	T21	M16-T21	M16-T21
85	S16-M16-T33	ACAAAUUAGCAGAAUUCGUGCAGAGACAAGCGUUUGGGGCACCAGCACAGUAAGAGCUUAUCGGUUACCAGAUGCCCAGCGUUGAACCUACGACAGUCUCUUAUUGACGAGUAAAGUGCU	.......((((..((((((..((((((..((((((((...((((((.........)))....)))..)))))))).....((((......)))).)))))).....))))))....))))	-31.0	258.0	0.02	S16	M16	T33	M16-T33	M16-T33
86	S16-M16-T13	CAAAUUAGCAGAAUUCGUGCAGAGACAAGCGUUUGGGGCACCAGCACAGUAAGAGCUUAUCGGUUACCAGAUGCCAGUUAACCAAAAAGGGGGGAUUUUAUCUCCCCUUUAAUUUUUCCU	.......(((.......)))...(((..((((((((...((((((.........)))....)))..))))))))..)))......(((((((((((...)))))))))))..........	-33.9	248.0	0.59	S16	M16	T13	M16-T13	M16-T13
87	S16-M16-T10	GCAGAAUUCGUGCAGAGACAAGCGUUUGGGGCACCAGCACAGUAAGAGCUUAUCGGUUACCAGAUGCCGCUGAUGCCAGAAAGGGUCCUGAAUUUCAGGGCCCUUUUUUUACAUGGAUUG	....((((((((.........((((((((...((((((.........)))....)))..)))))))).((....)).((((((((((((((...))))))))))))))...)))))))).	-41.7	246.0	0.76	S16	M16	T10	M16-T10	M16-T10
88	S16-M16-T18	CAAAUUAGCAGAAUUCGUGCAGAGACAAGCGUUUGGGGCACCAGCACAGUAAGAGCUUAUCGGUUACCAGAUGCCUACUUCUUACUCGCCCAUCUGCAACGGAUGGGCGAAUUUAUACCC	.......(((.......)))((((....((((((((...((((((.........)))....)))..))))))))....))))...(((((((((((...)))))))))))..........	-36.7	253.0	0.09	S16	M16	T18	M16-T18	M16-T18
89	S16-M16-T15	ACAAAUUAGCAGAAUUCGUGCAGAGACAAGCGUUUGGGGCACCAGCACAGUAAGAGCUUAUCGGUUACCAGAUGCCUCUGAAUGCGUGCCCAUUCCUGACGGAAUGGGCAUUUCUGCGCA	........((((((..(((.(((((....((((((((...((((((.........)))....)))..))))))))))))).))).(((((((((((....)))))))))))))))))...	-45.8	250.0	0.06	S16	M16	T15	M16-T15	M16-T15
90	S16-M16-T27	GAAUUCGUGCAGAGACAAGCGUUUGGGGCACCAGCACAGUAAGAGCUUAUCGGUUACCAGAUGCCUUUCAGCAAAAAACCCCUCAAGACCCGUUUAGAGGCCCCAAGGGGUUAUGCUAGG	...........((((...((((((((...((((((.........)))....)))..)))))))).))))((((...(((((((...(.(((.....).)).)...))))))).))))...	-31.7	256.0	0.04	S16	M16	T27	M16-T27	M16-T27
91	S16-M19-T20	UUCGUGCAGAGACAAGCGUUUGGGGCACCAGCACAGUAAGAGCUUGAAAUCGGAUACUUCCUGAACUGCGAAUUGCCCUGAAAUAUCCAGCGGAUCAAGAAAAUUCGUUGGAUAUUUUUU	....(((((...(((((.((((..((....))....)))).))))).....(((....)))....))))).........((((((((((((((((.......))))))))))))))))..	-34.0	293.0	0.23	S16	M19	T20	M19-T20	M19-T20
92	S16-M19-T14	AUUCGUGCAGAGACAAGCGUUUGGGGCACCAGCACAGUAAGAGCUUGAAAUCGGAUACUUCCUGAACUGCGAAUUGCCCGUGUUCCUGAACGCCCGCAUAUGCGGGCGUUUUGCUUUUUG	......(((((..(((((.((((..((....))....)))).)))))...))(((....))).((((.(((.......)))))))..((((((((((....)))))))))))))......	-37.9	288.0	0.26	S16	M19	T14	M19-T14	M19-T14
93	S16-M19-T12	AUUCGUGCAGAGACAAGCGUUUGGGGCACCAGCACAGUAAGAGCUUGAAAUCGGAUACUUCCUGAACUGCGAAUUGCCACUGAUUUUUAAGGCGACUGAUGAGUCGCCUUUUUUUUGUCU	.....(((((...(((((.((((..((....))....)))).))))).....(((....)))....)))))..........(((....(((((((((....)))))))))......))).	-31.8	286.0	0.77	S16	M19	T12	M19-T12	M19-T12
94	S16-M19-T29	UCGUGCAGAGACAAGCGUUUGGGGCACCAGCACAGUAAGAGCUUGAAAUCGGAUACUUCCUGAACUGCGAAUUGCCCAGAAAUCAUCCUUAGCGAAAGCUAAGGAUUUUUUUUAUCUGAA	...(((((...(((((.((((..((....))....)))).))))).....(((....)))....))))).......((((((..(((((((((....)))))))))..))....))))..	-32.0	296.0	0.89	S16	M19	T29	M19-T29	M19-T29
95	S16-M19-T17	AAUUCGUGCAGAGACAAGCGUUUGGGGCACCAGCACAGUAAGAGCUUGAAAUCGGAUACUUCCUGAACUGCGAAUUGCCCGUCUGCGUAUGGAACGUGGUAACGGUUCUACUGAAGAUUU	.(((((........(((((.((((..((....))....)))).)))))....))))).((((..((((((....((((((((((......)).))).)))))))))))....))))....	-26.9	291.0	0.03	S16	M19	T17	M19-T17	M19-T17
96	S16-M19-T16	GAAUUCGUGCAGAGACAAGCGUUUGGGGCACCAGCACAGUAAGAGCUUGAAAUCGGAUACUUCCUGAACUGCGAAUUGCCGUUAUUAAAUAGCCUGCCAUCUGGCAGGCUUUUUUUAUCG	.(((((..((((...(((((.((((..((....))....)))).))))).....(((....)))....)))))))))..((.((..(((.((((((((....)))))))))))..)).))	-34.4	290.0	0.8	S16	M19	T16	M19-T16	M19-T16
97	S16-M19-T21	CGUGCAGAGACAAGCGUUUGGGGCACCAGCACAGUAAGAGCUUGAAAUCGGAUACUUCCUGAACUGCGAAUUGCCAAACACGUAGGCCUGAUAAGCGAAGCGCAUCAGGCAGUUUUGCGU	...((((((.(((((.((((..((....))....)))).))))).....(((....)))....(((((..((....))..)))))(((((((..(((...))))))))))..))))))..	-34.6	294.0	0.05	S16	M19	T21	M19-T21	M19-T21
98	S16-M19-T33	UCGUGCAGAGACAAGCGUUUGGGGCACCAGCACAGUAAGAGCUUGAAAUCGGAUACUUCCUGAACUGCGAAUUGCCCAGCGUUGAACCUACGACAGUCUCUUAUUGACGAGUAAAGUGCU	((((..((((((...(((..((..((...((...((((..((......(((((....))).))...))...))))...))..))..)).)))...)))))).....))))..........	-26.6	297.0	0.02	S16	M19	T33	M19-T33	M19-T33
99	S16-M19-T13	CGUGCAGAGACAAGCGUUUGGGGCACCAGCACAGUAAGAGCUUGAAAUCGGAUACUUCCUGAACUGCGAAUUGCCAGUUAACCAAAAAGGGGGGAUUUUAUCUCCCCUUUAAUUUUUCCU	......(((((((((.((((..((....))....)))).))))).....(((....)))..((((((.....).)))))......(((((((((((...)))))))))))....))))..	-31.7	287.0	0.34	S16	M19	T13	M19-T13	M19-T13
100	S16-M19-T10	AGACAAGCGUUUGGGGCACCAGCACAGUAAGAGCUUGAAAUCGGAUACUUCCUGAACUGCGAAUUGCCGCUGAUGCCAGAAAGGGUCCUGAAUUUCAGGGCCCUUUUUUUACAUGGAUUG	((((....))))..((((.((((...((((..((......(((((....))).))...))...)))).)))).))))((((((((((((((...))))))))))))))............	-39.7	285.0	0.4	S16	M19	T10	M19-T10	M19-T10
101	S16-M19-T18	CGUGCAGAGACAAGCGUUUGGGGCACCAGCACAGUAAGAGCUUGAAAUCGGAUACUUCCUGAACUGCGAAUUGCCUACUUCUUACUCGCCCAUCUGCAACGGAUGGGCGAAUUUAUACCC	..(((((...(((((.((((..((....))....)))).))))).....(((....)))....))))).................(((((((((((...)))))))))))..........	-35.0	292.0	0.07	S16	M19	T18	M19-T18	M19-T18
102	S16-M19-T15	UCGUGCAGAGACAAGCGUUUGGGGCACCAGCACAGUAAGAGCUUGAAAUCGGAUACUUCCUGAACUGCGAAUUGCCUCUGAAUGCGUGCCCAUUCCUGACGGAAUGGGCAUUUCUGCGCA	..((((((((....((((((((((((...((((((.(((...(((....)))...))).)))...)))....)))).))))))))(((((((((((....))))))))))))))))))).	-49.5	289.0	0.09	S16	M19	T15	M19-T15	M19-T15
103	S16-M19-T27	CAAGCGUUUGGGGCACCAGCACAGUAAGAGCUUGAAAUCGGAUACUUCCUGAACUGCGAAUUGCCUUUCAGCAAAAAACCCCUCAAGACCCGUUUAGAGGCCCCAAGGGGUUAUGCUAGG	(((((.((((..((....))....)))).))))).....(((....))).(((..((.....))..)))((((...(((((((...(.(((.....).)).)...))))))).))))...	-29.8	295.0	0.04	S16	M19	T27	M19-T27	M19-T27
104	S16-M15-T20	UACAAAUUAGCAGAAUUCGUGCAGAGACAAGCGUUUGGGGCACCAGCACAGUAAGAGCCUAUCUGGUGCUACAUGCCCUGAAAUAUCCAGCGGAUCAAGAAAAUUCGUUGGAUAUUUUUU	.........(((.......)))..((((....))))((((((..(((((....(((.....))).)))))...))))))((((((((((((((((.......))))))))))))))))..	-36.6	241.0	0.36	S16	M15	T20	M15-T20	M15-T20
105	S16-M15-T14	AUACAAAUUAGCAGAAUUCGUGCAGAGACAAGCGUUUGGGGCACCAGCACAGUAAGAGCCUAUCUGGUGCUACAUGCCCGUGUUCCUGAACGCCCGCAUAUGCGGGCGUUUUGCUUUUUG	...((((..((((((.......(((.((((.(.((.((.((((((((....((....))....)))))))).)).)).).)))).))).((((((((....)))))))))))))).))))	-43.7	236.0	0.21	S16	M15	T14	M15-T14	M15-T14
106	S16-M15-T12	AUACAAAUUAGCAGAAUUCGUGCAGAGACAAGCGUUUGGGGCACCAGCACAGUAAGAGCCUAUCUGGUGCUACAUGCCACUGAUUUUUAAGGCGACUGAUGAGUCGCCUUUUUUUUGUCU	..........(((.......)))..((((((((((....((((((((....((....))....))))))))..))))...........(((((((((....)))))))))....))))))	-36.1	234.0	0.75	S16	M15	T12	M15-T12	M15-T12
107	S16-M15-T29	ACAAAUUAGCAGAAUUCGUGCAGAGACAAGCGUUUGGGGCACCAGCACAGUAAGAGCCUAUCUGGUGCUACAUGCCCAGAAAUCAUCCUUAGCGAAAGCUAAGGAUUUUUUUUAUCUGAA	.........((((......((........))((.((.((((((((....((....))....)))))))).)).))..(((((..(((((((((....)))))))))..))))).))))..	-34.3	244.0	0.89	S16	M15	T29	M15-T29	M15-T29
108	S16-M15-T17	UAUACAAAUUAGCAGAAUUCGUGCAGAGACAAGCGUUUGGGGCACCAGCACAGUAAGAGCCUAUCUGGUGCUACAUGCCCGUCUGCGUAUGGAACGUGGUAACGGUUCUACUGAAGAUUU	........((((.(((((((((((..((((..((((....((((((((....((....))....))))))))..))))..))))..))))))..(((....)))))))).))))......	-33.5	239.0	0.03	S16	M15	T17	M15-T17	M15-T17
109	S16-M15-T16	CUAUACAAAUUAGCAGAAUUCGUGCAGAGACAAGCGUUUGGGGCACCAGCACAGUAAGAGCCUAUCUGGUGCUACAUGCCGUUAUUAAAUAGCCUGCCAUCUGGCAGGCUUUUUUUAUCG	............(((.......)))........((((....((((((((....((....))....))))))))..))))((.((..(((.((((((((....)))))))))))..)).))	-34.8	238.0	0.82	S16	M15	T16	M15-T16	M15-T16
110	S16-M15-T21	CAAAUUAGCAGAAUUCGUGCAGAGACAAGCGUUUGGGGCACCAGCACAGUAAGAGCCUAUCUGGUGCUACAUGCCAAACACGUAGGCCUGAUAAGCGAAGCGCAUCAGGCAGUUUUGCGU	.......((((((((...((........))((((((((((((((....((....))....)))))))).....))))))......(((((((..(((...))))))))))))))))))..	-38.7	242.0	0.05	S16	M15	T21	M15-T21	M15-T21
111	S16-M15-T33	ACAAAUUAGCAGAAUUCGUGCAGAGACAAGCGUUUGGGGCACCAGCACAGUAAGAGCCUAUCUGGUGCUACAUGCCCAGCGUUGAACCUACGACAGUCUCUUAUUGACGAGUAAAGUGCU	.......((((..((((((..((((((...(((..((((((((((....((....))....))))))))..((((...))))....)).)))...)))))).....))))))....))))	-33.0	245.0	0.02	S16	M15	T33	M15-T33	M15-T33
112	S16-M15-T13	CAAAUUAGCAGAAUUCGUGCAGAGACAAGCGUUUGGGGCACCAGCACAGUAAGAGCCUAUCUGGUGCUACAUGCCAGUUAACCAAAAAGGGGGGAUUUUAUCUCCCCUUUAAUUUUUCCU	.......(((.......)))...(((..((((....((((((((....((....))....))))))))..))))..)))......(((((((((((...)))))))))))..........	-35.3	235.0	0.46	S16	M15	T13	M15-T13	M15-T13
113	S16-M15-T10	GCAGAAUUCGUGCAGAGACAAGCGUUUGGGGCACCAGCACAGUAAGAGCCUAUCUGGUGCUACAUGCCGCUGAUGCCAGAAAGGGUCCUGAAUUUCAGGGCCCUUUUUUUACAUGGAUUG	....((((((((((((........)))).((((.((((.(((((.(.(((.....))).)))).))..)))).))))((((((((((((((...))))))))))))))...)))))))).	-45.6	233.0	0.64	S16	M15	T10	M15-T10	M15-T10
114	S16-M15-T18	CAAAUUAGCAGAAUUCGUGCAGAGACAAGCGUUUGGGGCACCAGCACAGUAAGAGCCUAUCUGGUGCUACAUGCCUACUUCUUACUCGCCCAUCUGCAACGGAUGGGCGAAUUUAUACCC	.......(((.......))).((((..((.((.((.((((((((....((....))....)))))))).)).))))...))))..(((((((((((...)))))))))))..........	-39.2	240.0	0.08	S16	M15	T18	M15-T18	M15-T18
115	S16-M15-T15	ACAAAUUAGCAGAAUUCGUGCAGAGACAAGCGUUUGGGGCACCAGCACAGUAAGAGCCUAUCUGGUGCUACAUGCCUCUGAAUGCGUGCCCAUUCCUGACGGAAUGGGCAUUUCUGCGCA	.................((((((((....((((((((((((..(((((....(((.....))).)))))...)))).))))))))(((((((((((....))))))))))))))))))).	-50.3	237.0	0.11	S16	M15	T15	M15-T15	M15-T15
116	S16-M15-T27	GAAUUCGUGCAGAGACAAGCGUUUGGGGCACCAGCACAGUAAGAGCCUAUCUGGUGCUACAUGCCUUUCAGCAAAAAACCCCUCAAGACCCGUUUAGAGGCCCCAAGGGGUUAUGCUAGG	.............((.(((.((.((.((((((((....((....))....)))))))).)).)))))))((((...(((((((...(.(((.....).)).)...))))))).))))...	-33.2	243.0	0.04	S16	M15	T27	M15-T27	M15-T27
117	S16-M17-T20	UUCGUGCAGAGACAAGCGUUUGGGGCACCAGCACAGUAAGAGCGUAUCCAGACUUAUUGAGGUUUACGCACUAUGCCCUGAAAUAUCCAGCGGAUCAAGAAAAUUCGUUGGAUAUUUUUU	...((((..((((....))))...))))..(((.(((....(((((....(((((....))))))))))))).)))...((((((((((((((((.......))))))))))))))))..	-35.3	267.0	0.37	S16	M17	T20	M17-T20	M17-T20
118	S16-M17-T14	AUUCGUGCAGAGACAAGCGUUUGGGGCACCAGCACAGUAAGAGCGUAUCCAGACUUAUUGAGGUUUACGCACUAUGCCCGUGUUCCUGAACGCCCGCAUAUGCGGGCGUUUUGCUUUUUG	......(((.((((....))))(((((((..(((.(((....(((((....(((((....))))))))))))).)))..))))))).((((((((((....)))))))))))))......	-42.2	262.0	0.2	S16	M17	T14	M17-T14	M17-T14
119	S16-M17-T12	AUUCGUGCAGAGACAAGCGUUUGGGGCACCAGCACAGUAAGAGCGUAUCCAGACUUAUUGAGGUUUACGCACUAUGCCACUGAUUUUUAAGGCGACUGAUGAGUCGCCUUUUUUUUGUCU	....((((..((((....))))...))))..(((.(((....(((((....(((((....))))))))))))).)))....(((....(((((((((....)))))))))......))).	-33.1	260.0	0.79	S16	M17	T12	M17-T12	M17-T12
120	S16-M17-T29	UCGUGCAGAGACAAGCGUUUGGGGCACCAGCACAGUAAGAGCGUAUCCAGACUUAUUGAGGUUUACGCACUAUGCCCAGAAAUCAUCCUUAGCGAAAGCUAAGGAUUUUUUUUAUCUGAA	..((((..((((....))))...))))..(((.(((....(((((....(((((....))))))))))))).))).((((((..(((((((((....)))))))))..))....))))..	-33.3	270.0	0.9	S16	M17	T29	M17-T29	M17-T29
121	S16-M17-T17	AAUUCGUGCAGAGACAAGCGUUUGGGGCACCAGCACAGUAAGAGCGUAUCCAGACUUAUUGAGGUUUACGCACUAUGCCCGUCUGCGUAUGGAACGUGGUAACGGUUCUACUGAAGAUUU	..(((((((..((((..((((((((....)))).......((.(((((....(((((....)))))))))).))))))..))))..)))))))..((((........)))).........	-26.8	265.0	0.04	S16	M17	T17	M17-T17	M17-T17
122	S16-M17-T16	GAAUUCGUGCAGAGACAAGCGUUUGGGGCACCAGCACAGUAAGAGCGUAUCCAGACUUAUUGAGGUUUACGCACUAUGCCGUUAUUAAAUAGCCUGCCAUCUGGCAGGCUUUUUUUAUCG	......((((..((((....))))...))))..(((.(((....(((((....(((((....))))))))))))).)))((.((..(((.((((((((....)))))))))))..)).))	-34.2	264.0	0.84	S16	M17	T16	M17-T16	M17-T16
123	S16-M17-T21	CGUGCAGAGACAAGCGUUUGGGGCACCAGCACAGUAAGAGCGUAUCCAGACUUAUUGAGGUUUACGCACUAUGCCAAACACGUAGGCCUGAUAAGCGAAGCGCAUCAGGCAGUUUUGCGU	.((((..((((....))))...))))..(((.(((....(((((....(((((....))))))))))))).))).....(((((((((((((..(((...))))))))))....))))))	-33.2	268.0	0.05	S16	M17	T21	M17-T21	M17-T21
124	S16-M17-T33	UCGUGCAGAGACAAGCGUUUGGGGCACCAGCACAGUAAGAGCGUAUCCAGACUUAUUGAGGUUUACGCACUAUGCCCAGCGUUGAACCUACGACAGUCUCUUAUUGACGAGUAAAGUGCU	..((((..((((....))))...)))).(((((..((....(((....(((((..(((((((((((((..........))).))))))).))).))))).......)))..))..)))))	-29.9	271.0	0.04	S16	M17	T33	M17-T33	M17-T33
125	S16-M17-T13	CGUGCAGAGACAAGCGUUUGGGGCACCAGCACAGUAAGAGCGUAUCCAGACUUAUUGAGGUUUACGCACUAUGCCAGUUAACCAAAAAGGGGGGAUUUUAUCUCCCCUUUAAUUUUUCCU	.((((..((((....))))...))))..(((.(((....(((((....(((((....))))))))))))).)))...........(((((((((((...)))))))))))..........	-32.8	261.0	0.57	S16	M17	T13	M17-T13	M17-T13
126	S16-M17-T10	AGACAAGCGUUUGGGGCACCAGCACAGUAAGAGCGUAUCCAGACUUAUUGAGGUUUACGCACUAUGCCGCUGAUGCCAGAAAGGGUCCUGAAUUUCAGGGCCCUUUUUUUACAUGGAUUG	((((....))))..((((.((((...(((((.(((((....(((((....)))))))))).)).))).)))).))))((((((((((((((...))))))))))))))............	-42.6	259.0	0.74	S16	M17	T10	M17-T10	M17-T10
127	S16-M17-T18	CGUGCAGAGACAAGCGUUUGGGGCACCAGCACAGUAAGAGCGUAUCCAGACUUAUUGAGGUUUACGCACUAUGCCUACUUCUUACUCGCCCAUCUGCAACGGAUGGGCGAAUUUAUACCC	.((((..((((....))))...))))..(((.(((....(((((....(((((....))))))))))))).)))...........(((((((((((...)))))))))))..........	-36.3	266.0	0.1	S16	M17	T18	M17-T18	M17-T18
128	S16-M17-T15	UCGUGCAGAGACAAGCGUUUGGGGCACCAGCACAGUAAGAGCGUAUCCAGACUUAUUGAGGUUUACGCACUAUGCCUCUGAAUGCGUGCCCAUUCCUGACGGAAUGGGCAUUUCUGCGCA	..((((((((....((((((((((.....(((.(((....(((((....(((((....))))))))))))).)))))))))))))(((((((((((....))))))))))))))))))).	-49.9	263.0	0.11	S16	M17	T15	M17-T15	M17-T15
129	S16-M17-T27	CAAGCGUUUGGGGCACCAGCACAGUAAGAGCGUAUCCAGACUUAUUGAGGUUUACGCACUAUGCCUUUCAGCAAAAAACCCCUCAAGACCCGUUUAGAGGCCCCAAGGGGUUAUGCUAGG	........(((....)))(((.(((....(((((....(((((....))))))))))))).))).....((((...(((((((...(.(((.....).)).)...))))))).))))...	-28.9	269.0	0.02	S16	M17	T27	M17-T27	M17-T27
130	S16-M21-T20	GCGUUUGGGGCACCAGCACAGUAAGAGCAUAGCCGAGAUUAUCCACCAGCAACAGUUCGUUAUUGUAGUGAUUUGCCCUGAAAUAUCCAGCGGAUCAAGAAAAUUCGUUGGAUAUUUUUU	......((((((.((..(((((((((((...((.(.(........)).))....)))).)))))))..))...))))))((((((((((((((((.......))))))))))))))))..	-38.2	319.0	0.3	S16	M21	T20	M21-T20	M21-T20
131	S16-M21-T14	AGCGUUUGGGGCACCAGCACAGUAAGAGCAUAGCCGAGAUUAUCCACCAGCAACAGUUCGUUAUUGUAGUGAUUUGCCCGUGUUCCUGAACGCCCGCAUAUGCGGGCGUUUUGCUUUUUG	........(((((.((..(((((((((((...((.(.(........)).))....)))).)))))))..))...)))))........((((((((((....)))))))))).........	-37.9	314.0	0.27	S16	M21	T14	M21-T14	M21-T14
132	S16-M21-T12	AGCGUUUGGGGCACCAGCACAGUAAGAGCAUAGCCGAGAUUAUCCACCAGCAACAGUUCGUUAUUGUAGUGAUUUGCCACUGAUUUUUAAGGCGACUGAUGAGUCGCCUUUUUUUUGUCU	.......((((((.((..(((((((((((...((.(.(........)).))....)))).)))))))..))...)))).))(((....(((((((((....)))))))))......))).	-32.2	312.0	0.69	S16	M21	T12	M21-T12	M21-T12
133	S16-M21-T29	CGUUUGGGGCACCAGCACAGUAAGAGCAUAGCCGAGAUUAUCCACCAGCAACAGUUCGUUAUUGUAGUGAUUUGCCCAGAAAUCAUCCUUAGCGAAAGCUAAGGAUUUUUUUUAUCUGAA	......(((((.((..(((((((((((...((.(.(........)).))....)))).)))))))..))...)))))(((((..(((((((((....)))))))))..))))).......	-34.8	322.0	0.68	S16	M21	T29	M21-T29	M21-T29
134	S16-M21-T17	AAGCGUUUGGGGCACCAGCACAGUAAGAGCAUAGCCGAGAUUAUCCACCAGCAACAGUUCGUUAUUGUAGUGAUUUGCCCGUCUGCGUAUGGAACGUGGUAACGGUUCUACUGAAGAUUU	..((((...(((((.((..(((((((((((...((.(.(........)).))....)))).)))))))..))...)))))....)))).((((((((....)).))))))..........	-29.3	317.0	0.05	S16	M21	T17	M21-T17	M21-T17
135	S16-M21-T16	CAAGCGUUUGGGGCACCAGCACAGUAAGAGCAUAGCCGAGAUUAUCCACCAGCAACAGUUCGUUAUUGUAGUGAUUUGCCGUUAUUAAAUAGCCUGCCAUCUGGCAGGCUUUUUUUAUCG	...........((((.((..(((((((((((...((.(.(........)).))....)))).)))))))..))...))))......(((.((((((((....)))))))).)))......	-32.0	316.0	0.84	S16	M21	T16	M21-T16	M21-T16
136	S16-M21-T21	GUUUGGGGCACCAGCACAGUAAGAGCAUAGCCGAGAUUAUCCACCAGCAACAGUUCGUUAUUGUAGUGAUUUGCCAAACACGUAGGCCUGAUAAGCGAAGCGCAUCAGGCAGUUUUGCGU	((((((.(...((..(((((((((((...((.(.(........)).))....)))).)))))))..))...).))))))(((((((((((((..(((...))))))))))....))))))	-34.4	320.0	0.05	S16	M21	T21	M21-T21	M21-T21
137	S16-M21-T33	CGUUUGGGGCACCAGCACAGUAAGAGCAUAGCCGAGAUUAUCCACCAGCAACAGUUCGUUAUUGUAGUGAUUUGCCCAGCGUUGAACCUACGACAGUCUCUUAUUGACGAGUAAAGUGCU	((((..(((((.((..(((((((((((...((.(.(........)).))....)))).)))))))..))...))))))))).......(((....(((.......)))..))).......	-24.1	323.0	0.02	S16	M21	T33	M21-T33	M21-T33
138	S16-M21-T13	GUUUGGGGCACCAGCACAGUAAGAGCAUAGCCGAGAUUAUCCACCAGCAACAGUUCGUUAUUGUAGUGAUUUGCCAGUUAACCAAAAAGGGGGGAUUUUAUCUCCCCUUUAAUUUUUCCU	..((((((((.((..(((((((((((...((.(.(........)).))....)))).)))))))..))...))))......))))(((((((((((...)))))))))))..........	-32.4	313.0	0.48	S16	M21	T13	M21-T13	M21-T13
139	S16-M21-T10	GCACCAGCACAGUAAGAGCAUAGCCGAGAUUAUCCACCAGCAACAGUUCGUUAUUGUAGUGAUUUGCCGCUGAUGCCAGAAAGGGUCCUGAAUUUCAGGGCCCUUUUUUUACAUGGAUUG	(((.(((((((((((((((...((.(.(........)).))....)))).)))))))...........)))).))).((((((((((((((...))))))))))))))............	-35.3	311.0	0.83	S16	M21	T10	M21-T10	M21-T10
140	S16-M21-T18	GUUUGGGGCACCAGCACAGUAAGAGCAUAGCCGAGAUUAUCCACCAGCAACAGUUCGUUAUUGUAGUGAUUUGCCUACUUCUUACUCGCCCAUCUGCAACGGAUGGGCGAAUUUAUACCC	.....(((((.((..(((((((((((...((.(.(........)).))....)))).)))))))..))...))))).........(((((((((((...)))))))))))..........	-36.2	318.0	0.1	S16	M21	T18	M21-T18	M21-T18
141	S16-M21-T15	CGUUUGGGGCACCAGCACAGUAAGAGCAUAGCCGAGAUUAUCCACCAGCAACAGUUCGUUAUUGUAGUGAUUUGCCUCUGAAUGCGUGCCCAUUCCUGACGGAAUGGGCAUUUCUGCGCA	(((((((((((.((..(((((((((((...((.(.(........)).))....)))).)))))))..))...)))).))))))).(((((((((((....))))))))))).........	-40.4	315.0	0.14	S16	M21	T15	M21-T15	M21-T15
142	S16-M21-T27	CCAGCACAGUAAGAGCAUAGCCGAGAUUAUCCACCAGCAACAGUUCGUUAUUGUAGUGAUUUGCCUUUCAGCAAAAAACCCCUCAAGACCCGUUUAGAGGCCCCAAGGGGUUAUGCUAGG	.((..(((((((((((...((.(.(........)).))....)))).)))))))..)).....(((...((((...(((((((...(.(((.....).)).)...))))))).)))))))	-26.8	321.0	0.04	S16	M21	T27	M21-T27	M21-T27
143	S16-M10-T20	UUCGUGCAGAGACAAGCGUUUGGGGCACCAGCACAGUAAGAGCUUUCUCCGAAGUGUAGUAAAAAAAUAAAAAUGCCCUGAAAUAUCCAGCGGAUCAAGAAAAUUCGUUGGAUAUUUUUU	((((....((((.((((.((((..((....))....)))).))))))))))))..........................((((((((((((((((.......))))))))))))))))..	-30.7	176.0	0.32	S16	M10	T20	M10-T20	M10-T20
144	S16-M10-T14	AUUCGUGCAGAGACAAGCGUUUGGGGCACCAGCACAGUAAGAGCUUUCUCCGAAGUGUAGUAAAAAAAUAAAAAUGCCCGUGUUCCUGAACGCCCGCAUAUGCGGGCGUUUUGCUUUUUG	......(((.((((....))))(((((((..(((........(((((....)))))..................)))..))))))).((((((((((....)))))))))))))......	-32.5	171.0	0.23	S16	M10	T14	M10-T14	M10-T14
145	S16-M10-T12	AUUCGUGCAGAGACAAGCGUUUGGGGCACCAGCACAGUAAGAGCUUUCUCCGAAGUGUAGUAAAAAAAUAAAAAUGCCACUGAUUUUUAAGGCGACUGAUGAGUCGCCUUUUUUUUGUCU	..........((((((((((((((((....(((.........)))..))))))).)))..........(((((((.......)))))))((((((((....)))))))).....))))))	-29.4	169.0	0.77	S16	M10	T12	M10-T12	M10-T12
146	S16-M10-T29	UCGUGCAGAGACAAGCGUUUGGGGCACCAGCACAGUAAGAGCUUUCUCCGAAGUGUAGUAAAAAAAUAAAAAUGCCCAGAAAUCAUCCUUAGCGAAAGCUAAGGAUUUUUUUUAUCUGAA	(((....((((.((((.((((..((....))....)))).))))))))))).........................((((((..(((((((((....)))))))))..))....))))..	-27.8	179.0	0.91	S16	M10	T29	M10-T29	M10-T29
147	S16-M10-T17	AAUUCGUGCAGAGACAAGCGUUUGGGGCACCAGCACAGUAAGAGCUUUCUCCGAAGUGUAGUAAAAAAAUAAAAAUGCCCGUCUGCGUAUGGAACGUGGUAACGGUUCUACUGAAGAUUU	..(((((((..((((..((((((((....)).((((.....(((....)))....)))).............))))))..))))..)))))))..((((........)))).........	-24.0	174.0	0.05	S16	M10	T17	M10-T17	M10-T17
148	S16-M10-T16	GAAUUCGUGCAGAGACAAGCGUUUGGGGCACCAGCACAGUAAGAGCUUUCUCCGAAGUGUAGUAAAAAAAUAAAAAUGCCGUUAUUAAAUAGCCUGCCAUCUGGCAGGCUUUUUUUAUCG	...((((....((((.((((.((((..((....))....)))).)))))))))))).......................((.((..(((.((((((((....)))))))))))..)).))	-29.6	173.0	0.91	S16	M10	T16	M10-T16	M10-T16
149	S16-M10-T21	CGUGCAGAGACAAGCGUUUGGGGCACCAGCACAGUAAGAGCUUUCUCCGAAGUGUAGUAAAAAAAUAAAAAUGCCAAACACGUAGGCCUGAUAAGCGAAGCGCAUCAGGCAGUUUUGCGU	...(((((((.((((.((((..((....))....)))).))))))))(...((((.(((............)))...))))...)(((((((..(((...)))))))))).....)))..	-28.1	177.0	0.05	S16	M10	T21	M10-T21	M10-T21
150	S16-M10-T33	UCGUGCAGAGACAAGCGUUUGGGGCACCAGCACAGUAAGAGCUUUCUCCGAAGUGUAGUAAAAAAAUAAAAAUGCCCAGCGUUGAACCUACGACAGUCUCUUAUUGACGAGUAAAGUGCU	((((..((((((...(((..((..(....((((.....(((....)))....))))..............(((((...))))))..)).)))...)))))).....))))..........	-21.5	180.0	0.03	S16	M10	T33	M10-T33	M10-T33
151	S16-M10-T13	CGUGCAGAGACAAGCGUUUGGGGCACCAGCACAGUAAGAGCUUUCUCCGAAGUGUAGUAAAAAAAUAAAAAUGCCAGUUAACCAAAAAGGGGGGAUUUUAUCUCCCCUUUAAUUUUUCCU	..((((((((.((((.((((..((....))....)))).)))))))).....)))).............................(((((((((((...)))))))))))..........	-27.2	170.0	0.53	S16	M10	T13	M10-T13	M10-T13
152	S16-M10-T10	AGACAAGCGUUUGGGGCACCAGCACAGUAAGAGCUUUCUCCGAAGUGUAGUAAAAAAAUAAAAAUGCCGCUGAUGCCAGAAAGGGUCCUGAAUUUCAGGGCCCUUUUUUUACAUGGAUUG	......(((((.(.((((...((((.....(((....)))....))))................)))).).))))).((((((((((((((...))))))))))))))............	-34.5	168.0	0.82	S16	M10	T10	M10-T10	M10-T10
153	S16-M10-T18	CGUGCAGAGACAAGCGUUUGGGGCACCAGCACAGUAAGAGCUUUCUCCGAAGUGUAGUAAAAAAAUAAAAAUGCCUACUUCUUACUCGCCCAUCUGCAACGGAUGGGCGAAUUUAUACCC	......((((.((((.((((..((....))....)))).)))))))).((((((..(((............))).))))))....(((((((((((...)))))))))))..........	-34.4	175.0	0.15	S16	M10	T18	M10-T18	M10-T18
154	S16-M10-T15	UCGUGCAGAGACAAGCGUUUGGGGCACCAGCACAGUAAGAGCUUUCUCCGAAGUGUAGUAAAAAAAUAAAAAUGCCUCUGAAUGCGUGCCCAUUCCUGACGGAAUGGGCAUUUCUGCGCA	..((((((((....((((((((((((...((((.....(((....)))....))))................)))).))))))))(((((((((((....))))))))))))))))))).	-44.6	172.0	0.09	S16	M10	T15	M10-T15	M10-T15
155	S16-M10-T27	CAAGCGUUUGGGGCACCAGCACAGUAAGAGCUUUCUCCGAAGUGUAGUAAAAAAAUAAAAAUGCCUUUCAGCAAAAAACCCCUCAAGACCCGUUUAGAGGCCCCAAGGGGUUAUGCUAGG	...((((((((((....(((.........)))..))))))).)))..................(((...((((...(((((((...(.(((.....).)).)...))))))).)))))))	-25.8	178.0	0.04	S16	M10	T27	M10-T27	M10-T27
156	S16-M13-T20	UACAAAUUAGCAGAAUUCGUGCAGAGACAAGCGUUUGGGGCACCAGCACAGUAAGAGCCCUAUUUACCUCAGUUGCCCUGAAAUAUCCAGCGGAUCAAGAAAAUUCGUUGGAUAUUUUUU	.........(((.......)))..((((....))))((((((...((...(((((.......)))))....))))))))((((((((((((((((.......))))))))))))))))..	-29.7	215.0	0.3	S16	M13	T20	M13-T20	M13-T20
157	S16-M13-T14	AUACAAAUUAGCAGAAUUCGUGCAGAGACAAGCGUUUGGGGCACCAGCACAGUAAGAGCCCUAUUUACCUCAGUUGCCCGUGUUCCUGAACGCCCGCAUAUGCGGGCGUUUUGCUUUUUG	...((((..((((((((.((.((((...........((((((...............))))))..........)))).)).))))..((((((((((....)))))))))))))).))))	-38.1	210.0	0.28	S16	M13	T14	M13-T14	M13-T14
158	S16-M13-T12	AUACAAAUUAGCAGAAUUCGUGCAGAGACAAGCGUUUGGGGCACCAGCACAGUAAGAGCCCUAUUUACCUCAGUUGCCACUGAUUUUUAAGGCGACUGAUGAGUCGCCUUUUUUUUGUCU	..........(((.......)))..(((((((....((((((...............))))))......(((((....))))).....(((((((((....)))))))))...)))))))	-33.1	208.0	0.21	S16	M13	T12	M13-T12	M13-T12
159	S16-M13-T29	ACAAAUUAGCAGAAUUCGUGCAGAGACAAGCGUUUGGGGCACCAGCACAGUAAGAGCCCUAUUUACCUCAGUUGCCCAGAAAUCAUCCUUAGCGAAAGCUAAGGAUUUUUUUUAUCUGAA	.........((((....(.((((...........((((((...............))))))..........)))).)(((((..(((((((((....)))))))))..))))).))))..	-28.0	218.0	0.9	S16	M13	T29	M13-T29	M13-T29
160	S16-M13-T17	UAUACAAAUUAGCAGAAUUCGUGCAGAGACAAGCGUUUGGGGCACCAGCACAGUAAGAGCCCUAUUUACCUCAGUUGCCCGUCUGCGUAUGGAACGUGGUAACGGUUCUACUGAAGAUUU	....................((((..((((....))))...)))).....(((((.(((((............(((((((((((......)).))).)))))))))))))))).......	-27.1	213.0	0.03	S16	M13	T17	M13-T17	M13-T17
161	S16-M13-T16	CUAUACAAAUUAGCAGAAUUCGUGCAGAGACAAGCGUUUGGGGCACCAGCACAGUAAGAGCCCUAUUUACCUCAGUUGCCGUUAUUAAAUAGCCUGCCAUCUGGCAGGCUUUUUUUAUCG	....................((.((((...........((((((...............))))))..........)))))).....(((.((((((((....)))))))).)))......	-28.4	212.0	0.87	S16	M13	T16	M13-T16	M13-T16
162	S16-M13-T21	CAAAUUAGCAGAAUUCGUGCAGAGACAAGCGUUUGGGGCACCAGCACAGUAAGAGCCCUAUUUACCUCAGUUGCCAAACACGUAGGCCUGAUAAGCGAAGCGCAUCAGGCAGUUUUGCGU	.......((((((((((((....(((.((.((.((((((...............))))))...))))..)))......))))...(((((((..(((...))))))))))))))))))..	-30.4	216.0	0.03	S16	M13	T21	M13-T21	M13-T21
163	S16-M13-T33	ACAAAUUAGCAGAAUUCGUGCAGAGACAAGCGUUUGGGGCACCAGCACAGUAAGAGCCCUAUUUACCUCAGUUGCCCAGCGUUGAACCUACGACAGUCUCUUAUUGACGAGUAAAGUGCU	.......((((..((((((..((((((...(((..((..((...((...(((((((..........)))..))))...))..))..)).)))...)))))).....))))))....))))	-27.1	219.0	0.02	S16	M13	T33	M13-T33	M13-T33
164	S16-M13-T13	CAAAUUAGCAGAAUUCGUGCAGAGACAAGCGUUUGGGGCACCAGCACAGUAAGAGCCCUAUUUACCUCAGUUGCCAGUUAACCAAAAAGGGGGGAUUUUAUCUCCCCUUUAAUUUUUCCU	.......(((.......)))...(((..(((.((((((.....((.........))........)))))).)))..)))......(((((((((((...)))))))))))..........	-27.6	209.0	0.37	S16	M13	T13	M13-T13	M13-T13
165	S16-M13-T10	GCAGAAUUCGUGCAGAGACAAGCGUUUGGGGCACCAGCACAGUAAGAGCCCUAUUUACCUCAGUUGCCGCUGAUGCCAGAAAGGGUCCUGAAUUUCAGGGCCCUUUUUUUACAUGGAUUG	....((((((((((((........)))).((((.((((...(((((((..........)))..)))).)))).))))((((((((((((((...))))))))))))))...)))))))).	-41.4	207.0	0.63	S16	M13	T10	M13-T10	M13-T10
166	S16-M13-T18	CAAAUUAGCAGAAUUCGUGCAGAGACAAGCGUUUGGGGCACCAGCACAGUAAGAGCCCUAUUUACCUCAGUUGCCUACUUCUUACUCGCCCAUCUGCAACGGAUGGGCGAAUUUAUACCC	.........((((...(.((((...........((((((...............))))))..........)))))...))))...(((((((((((...)))))))))))..........	-31.2	214.0	0.11	S16	M13	T18	M13-T18	M13-T18
167	S16-M13-T15	ACAAAUUAGCAGAAUUCGUGCAGAGACAAGCGUUUGGGGCACCAGCACAGUAAGAGCCCUAUUUACCUCAGUUGCCUCUGAAUGCGUGCCCAUUCCUGACGGAAUGGGCAUUUCUGCGCA	.................((((((((....((((((((((((...((...(((((.......)))))....)))))).))))))))(((((((((((....))))))))))))))))))).	-43.4	211.0	0.1	S16	M13	T15	M13-T15	M13-T15
168	S16-M13-T27	GAAUUCGUGCAGAGACAAGCGUUUGGGGCACCAGCACAGUAAGAGCCCUAUUUACCUCAGUUGCCUUUCAGCAAAAAACCCCUCAAGACCCGUUUAGAGGCCCCAAGGGGUUAUGCUAGG	(((...(.((((...........((((((...............))))))..........))))).)))((((...(((((((...(.(((.....).)).)...))))))).))))...	-26.9	217.0	0.05	S16	M13	T27	M13-T27	M13-T27
169	S10-M12-T20	UUCCUGUGUACCGGGAACCAGCCAGACUACACAGGGUAAGAGCCAGGAACUUAUCAAUAGUCGCCCGAAAGGGUGCCCUGAAAUAUCCAGCGGAUCAAGAAAAUUCGUUGGAUAUUUUUU	.(((((((((...((......))....))))))))).......((((.(((.......)))(((((....))))).))))(((((((((((((((.......)))))))))))))))...	-41.4	34.0	0.38	S10	M12	T20	M12-T20	M12-T20
170	S10-M12-T14	AUUCCUGUGUACCGGGAACCAGCCAGACUACACAGGGUAAGAGCCAGGAACUUAUCAAUAGUCGCCCGAAAGGGUGCCCGUGUUCCUGAACGCCCGCAUAUGCGGGCGUUUUGCUUUUUG	..(((((((((...((......))....))))))))).(((((((((((((......((.(.(((((....))))).).)))))))))(((((((((....)))))))))..))))))..	-49.9	29.0	0.25	S10	M12	T14	M12-T14	M12-T14
171	S10-M12-T12	AUUCCUGUGUACCGGGAACCAGCCAGACUACACAGGGUAAGAGCCAGGAACUUAUCAAUAGUCGCCCGAAAGGGUGCCACUGAUUUUUAAGGCGACUGAUGAGUCGCCUUUUUUUUGUCU	..(((((((((...((......))....)))))))))....((.((((((...((((...(.(((((....))))))...))))....(((((((((....))))))))).)))))).))	-38.4	27.0	0.66	S10	M12	T12	M12-T12	M12-T12
172	S10-M12-T29	UCCUGUGUACCGGGAACCAGCCAGACUACACAGGGUAAGAGCCAGGAACUUAUCAAUAGUCGCCCGAAAGGGUGCCCAGAAAUCAUCCUUAGCGAAAGCUAAGGAUUUUUUUUAUCUGAA	.((((((((...((......))....))))))))(((((.........))))).....(.(((((....)))))).((((((..(((((((((....)))))))))..))....))))..	-37.8	37.0	0.9	S10	M12	T29	M12-T29	M12-T29
173	S10-M12-T17	AAUUCCUGUGUACCGGGAACCAGCCAGACUACACAGGGUAAGAGCCAGGAACUUAUCAAUAGUCGCCCGAAAGGGUGCCCGUCUGCGUAUGGAACGUGGUAACGGUUCUACUGAAGAUUU	....((((((((...((......))....))))))))(((.(((((....(((.......)))(((((....))))).....((((((.....))))))....)))))))).........	-32.3	32.0	0.05	S10	M12	T17	M12-T17	M12-T17
174	S10-M12-T16	GAAUUCCUGUGUACCGGGAACCAGCCAGACUACACAGGGUAAGAGCCAGGAACUUAUCAAUAGUCGCCCGAAAGGGUGCCGUUAUUAAAUAGCCUGCCAUCUGGCAGGCUUUUUUUAUCG	.....((((((((...((......))....))))))))(((((.........))))).....(.(((((....))))))((.((..(((.((((((((....)))))))))))..)).))	-38.7	31.0	0.79	S10	M12	T16	M12-T16	M12-T16
175	S10-M12-T21	CCUGUGUACCGGGAACCAGCCAGACUACACAGGGUAAGAGCCAGGAACUUAUCAAUAGUCGCCCGAAAGGGUGCCAAACACGUAGGCCUGAUAAGCGAAGCGCAUCAGGCAGUUUUGCGU	((((((((...((......))....))))))))(((((.........))))).....(.(((((....))))).)....(((((((((((((..(((...))))))))))....))))))	-37.9	35.0	0.04	S10	M12	T21	M12-T21	M12-T21
176	S10-M12-T33	UCCUGUGUACCGGGAACCAGCCAGACUACACAGGGUAAGAGCCAGGAACUUAUCAAUAGUCGCCCGAAAGGGUGCCCAGCGUUGAACCUACGACAGUCUCUUAUUGACGAGUAAAGUGCU	(((((((((...((......))....)))))))))....(((.....((((.(((((((.(((((....)))))......((((......))))......))))))).)))).....)))	-31.3	38.0	0.04	S10	M12	T33	M12-T33	M12-T33
177	S10-M12-T13	CCUGUGUACCGGGAACCAGCCAGACUACACAGGGUAAGAGCCAGGAACUUAUCAAUAGUCGCCCGAAAGGGUGCCAGUUAACCAAAAAGGGGGGAUUUUAUCUCCCCUUUAAUUUUUCCU	((((((((...((......))....)))))))).........(((((..........(.(((((....))))).)..........(((((((((((...))))))))))).....)))))	-39.0	28.0	0.64	S10	M12	T13	M12-T13	M12-T13
178	S10-M12-T10	ACCGGGAACCAGCCAGACUACACAGGGUAAGAGCCAGGAACUUAUCAAUAGUCGCCCGAAAGGGUGCCGCUGAUGCCAGAAAGGGUCCUGAAUUUCAGGGCCCUUUUUUUACAUGGAUUG	....((...((((..(((((.....((((((.........))))))..)))))((((....))))...))))...))((((((((((((((...))))))))))))))............	-39.7	26.0	0.42	S10	M12	T10	M12-T10	M12-T10
179	S10-M12-T18	CCUGUGUACCGGGAACCAGCCAGACUACACAGGGUAAGAGCCAGGAACUUAUCAAUAGUCGCCCGAAAGGGUGCCUACUUCUUACUCGCCCAUCUGCAACGGAUGGGCGAAUUUAUACCC	((((((((...((......))....))))))))(((((((..(((..............(((((....))))))))..)))))))(((((((((((...)))))))))))..........	-46.9	33.0	0.11	S10	M12	T18	M12-T18	M12-T18
180	S10-M12-T15	UCCUGUGUACCGGGAACCAGCCAGACUACACAGGGUAAGAGCCAGGAACUUAUCAAUAGUCGCCCGAAAGGGUGCCUCUGAAUGCGUGCCCAUUCCUGACGGAAUGGGCAUUUCUGCGCA	(((((((((...((......))....))))))))).....(((((((.....(((..((.(((((....))))).)).)))....(((((((((((....)))))))))))))))).)).	-47.9	30.0	0.09	S10	M12	T15	M12-T15	M12-T15
181	S10-M12-T27	GGGAACCAGCCAGACUACACAGGGUAAGAGCCAGGAACUUAUCAAUAGUCGCCCGAAAGGGUGCCUUUCAGCAAAAAACCCCUCAAGACCCGUUUAGAGGCCCCAAGGGGUUAUGCUAGG	((.......)).(((((.....((((((.........))))))..)))))((((....)))).(((...((((...(((((((...(.(((.....).)).)...))))))).)))))))	-31.4	36.0	0.05	S10	M12	T27	M12-T27	M12-T27
182	S10-M20-T20	AACCAGCCAGACUACACAGGGUAAGAGCAUAGACUUUCGUGGAUUAUUACCUUACAACUGAUAGGACGGACUCUGCCCUGAAAUAUCCAGCGGAUCAAGAAAAUUCGUUGGAUAUUUUUU	................(((((((.(((........(((((...((((((.........)))))).)))))))))))))))(((((((((((((((.......)))))))))))))))...	-32.7	137.0	0.3	S10	M20	T20	M20-T20	M20-T20
183	S10-M20-T14	GAACCAGCCAGACUACACAGGGUAAGAGCAUAGACUUUCGUGGAUUAUUACCUUACAACUGAUAGGACGGACUCUGCCCGUGUUCCUGAACGCCCGCAUAUGCGGGCGUUUUGCUUUUUG	........(((...((((.(((((.(((........(((((...((((((.........)))))).)))))))))))))))))..)))(((((((((....)))))))))..........	-35.7	132.0	0.41	S10	M20	T14	M20-T14	M20-T14
184	S10-M20-T12	GAACCAGCCAGACUACACAGGGUAAGAGCAUAGACUUUCGUGGAUUAUUACCUUACAACUGAUAGGACGGACUCUGCCACUGAUUUUUAAGGCGACUGAUGAGUCGCCUUUUUUUUGUCU	.........((((....(((((((.(((........(((((...((((((.........)))))).)))))))))))).)))......(((((((((....)))))))))......))))	-27.8	130.0	0.79	S10	M20	T12	M20-T12	M20-T12
185	S10-M20-T29	ACCAGCCAGACUACACAGGGUAAGAGCAUAGACUUUCGUGGAUUAUUACCUUACAACUGAUAGGACGGACUCUGCCCAGAAAUCAUCCUUAGCGAAAGCUAAGGAUUUUUUUUAUCUGAA	......((((.......(((((.(((........(((((...((((((.........)))))).)))))))))))))(((((..(((((((((....)))))))))..))))).))))..	-29.2	140.0	0.84	S10	M20	T29	M20-T29	M20-T29
186	S10-M20-T17	GGAACCAGCCAGACUACACAGGGUAAGAGCAUAGACUUUCGUGGAUUAUUACCUUACAACUGAUAGGACGGACUCUGCCCGUCUGCGUAUGGAACGUGGUAACGGUUCUACUGAAGAUUU	((((((.(((.........(((((((...(((........))).....)))))))..........((((((.......))))))((((.....)))))))...))))))...........	-26.6	135.0	0.03	S10	M20	T17	M20-T17	M20-T17
187	S10-M20-T16	GGGAACCAGCCAGACUACACAGGGUAAGAGCAUAGACUUUCGUGGAUUAUUACCUUACAACUGAUAGGACGGACUCUGCCGUUAUUAAAUAGCCUGCCAUCUGGCAGGCUUUUUUUAUCG	((.......)).........(((((((...(((........))).....)))))))......((((((((((......)))))...(((.((((((((....)))))))).)))))))).	-30.4	134.0	0.82	S10	M20	T16	M20-T16	M20-T16
188	S10-M20-T21	CCAGCCAGACUACACAGGGUAAGAGCAUAGACUUUCGUGGAUUAUUACCUUACAACUGAUAGGACGGACUCUGCCAAACACGUAGGCCUGAUAAGCGAAGCGCAUCAGGCAGUUUUGCGU	...((.(((((....(((((((...(((........))).....)))))))....(((......)))...((((.......))))(((((((..(((...))))))))))))))).))..	-27.5	138.0	0.05	S10	M20	T21	M20-T21	M20-T21
189	S10-M20-T33	ACCAGCCAGACUACACAGGGUAAGAGCAUAGACUUUCGUGGAUUAUUACCUUACAACUGAUAGGACGGACUCUGCCCAGCGUUGAACCUACGACAGUCUCUUAUUGACGAGUAAAGUGCU	...((((..(((......(((((((.....((((.((((((.((.........((((.(...((.(((...)))))...))))))).)))))).)))))))))))....)))...).)))	-20.0	141.0	0.02	S10	M20	T33	M20-T33	M20-T33
190	S10-M20-T13	CCAGCCAGACUACACAGGGUAAGAGCAUAGACUUUCGUGGAUUAUUACCUUACAACUGAUAGGACGGACUCUGCCAGUUAACCAAAAAGGGGGGAUUUUAUCUCCCCUUUAAUUUUUCCU	...............(((((((...(((........))).....)))))))..(((((.((((......)))).)))))......(((((((((((...)))))))))))..........	-28.4	131.0	0.57	S10	M20	T13	M20-T13	M20-T13
191	S10-M20-T10	GACUACACAGGGUAAGAGCAUAGACUUUCGUGGAUUAUUACCUUACAACUGAUAGGACGGACUCUGCCGCUGAUGCCAGAAAGGGUCCUGAAUUUCAGGGCCCUUUUUUUACAUGGAUUG	..........((((..(((.((((..(((((...((((((.........)))))).))))).))))..)))..))))((((((((((((((...))))))))))))))............	-34.6	129.0	0.44	S10	M20	T10	M20-T10	M20-T10
192	S10-M20-T18	CCAGCCAGACUACACAGGGUAAGAGCAUAGACUUUCGUGGAUUAUUACCUUACAACUGAUAGGACGGACUCUGCCUACUUCUUACUCGCCCAUCUGCAACGGAUGGGCGAAUUUAUACCC	.....(((.......(((((((...(((........))).....)))))))....))).((((.(((...)))))))........(((((((((((...)))))))))))..........	-30.6	136.0	0.2	S10	M20	T18	M20-T18	M20-T18
193	S10-M20-T15	ACCAGCCAGACUACACAGGGUAAGAGCAUAGACUUUCGUGGAUUAUUACCUUACAACUGAUAGGACGGACUCUGCCUCUGAAUGCGUGCCCAUUCCUGACGGAAUGGGCAUUUCUGCGCA	....((((((.....(((((((.(((........(((((...((((((.........)))))).)))))))))))).))).....(((((((((((....))))))))))).)))).)).	-35.8	133.0	0.08	S10	M20	T15	M20-T15	M20-T15
194	S10-M20-T27	UACACAGGGUAAGAGCAUAGACUUUCGUGGAUUAUUACCUUACAACUGAUAGGACGGACUCUGCCUUUCAGCAAAAAACCCCUCAAGACCCGUUUAGAGGCCCCAAGGGGUUAUGCUAGG	.....(((((((...(((........))).....)))))))....((((.(((.(((...)))))).)))).....(((((((...(.(((.....).)).)...)))))))........	-27.9	139.0	0.02	S10	M20	T27	M20-T27	M20-T27
195	S10-M11-T20	UUCCUGUGUACCGGGAACCAGCCAGACUACACAGGGUAAGAGCGAUUACAGAAGCGUGGUAUUUUUUAUUUUUUGCCCUGAAAUAUCCAGCGGAUCAAGAAAAUUCGUUGGAUAUUUUUU	..((((((((...((......))....))))))))(((((((..(((((......)))))..)))))))..........((((((((((((((((.......))))))))))))))))..	-36.2	21.0	0.26	S10	M11	T20	M11-T20	M11-T20
196	S10-M11-T14	AUUCCUGUGUACCGGGAACCAGCCAGACUACACAGGGUAAGAGCGAUUACAGAAGCGUGGUAUUUUUUAUUUUUUGCCCGUGUUCCUGAACGCCCGCAUAUGCGGGCGUUUUGCUUUUUG	..(((((((((...((......))....))))))))).((((((((...(((..(((.((((............)))))))....)))(((((((((....)))))))))))))))))..	-43.7	16.0	0.23	S10	M11	T14	M11-T14	M11-T14
197	S10-M11-T12	AUUCCUGUGUACCGGGAACCAGCCAGACUACACAGGGUAAGAGCGAUUACAGAAGCGUGGUAUUUUUUAUUUUUUGCCACUGAUUUUUAAGGCGACUGAUGAGUCGCCUUUUUUUUGUCU	...((((((((...((......))....))))))))((((......))))......((((((............)))))).(((....(((((((((....)))))))))......))).	-37.8	14.0	0.84	S10	M11	T12	M11-T12	M11-T12
198	S10-M11-T29	UCCUGUGUACCGGGAACCAGCCAGACUACACAGGGUAAGAGCGAUUACAGAAGCGUGGUAUUUUUUAUUUUUUGCCCAGAAAUCAUCCUUAGCGAAAGCUAAGGAUUUUUUUUAUCUGAA	.((((((((...((......))....))))))))(((((((..(((((......)))))..)))))))........((((((..(((((((((....)))))))))..))....))))..	-34.2	24.0	0.87	S10	M11	T29	M11-T29	M11-T29
199	S10-M11-T17	AAUUCCUGUGUACCGGGAACCAGCCAGACUACACAGGGUAAGAGCGAUUACAGAAGCGUGGUAUUUUUUAUUUUUUGCCCGUCUGCGUAUGGAACGUGGUAACGGUUCUACUGAAGAUUU	.....((((.(((((.(..((((((((((......(((((((((..(((((......))))).........)))))))))))))).)).)))..).)))))))))(((....))).....	-29.1	19.0	0.03	S10	M11	T17	M11-T17	M11-T17
200	S10-M11-T16	GAAUUCCUGUGUACCGGGAACCAGCCAGACUACACAGGGUAAGAGCGAUUACAGAAGCGUGGUAUUUUUUAUUUUUUGCCGUUAUUAAAUAGCCUGCCAUCUGGCAGGCUUUUUUUAUCG	.....((((((((...((......))....))))))))(((((((..(((((......)))))..))))))).......((.((..(((.((((((((....)))))))))))..)).))	-35.1	18.0	0.76	S10	M11	T16	M11-T16	M11-T16
201	S10-M11-T21	CCUGUGUACCGGGAACCAGCCAGACUACACAGGGUAAGAGCGAUUACAGAAGCGUGGUAUUUUUUAUUUUUUGCCAAACACGUAGGCCUGAUAAGCGAAGCGCAUCAGGCAGUUUUGCGU	((((((((...((......))....))))))))((((......)))).......(((((............)))))...(((((((((((((..(((...))))))))))....))))))	-34.4	22.0	0.05	S10	M11	T21	M11-T21	M11-T21
202	S10-M11-T33	UCCUGUGUACCGGGAACCAGCCAGACUACACAGGGUAAGAGCGAUUACAGAAGCGUGGUAUUUUUUAUUUUUUGCCCAGCGUUGAACCUACGACAGUCUCUUAUUGACGAGUAAAGUGCU	(((((((((...((......))....)))))))))....((((.((((....((..((((............))))..))((((......)))).(((.......)))..))))..))))	-26.2	25.0	0.01	S10	M11	T33	M11-T33	M11-T33
203	S10-M11-T13	CCUGUGUACCGGGAACCAGCCAGACUACACAGGGUAAGAGCGAUUACAGAAGCGUGGUAUUUUUUAUUUUUUGCCAGUUAACCAAAAAGGGGGGAUUUUAUCUCCCCUUUAAUUUUUCCU	((((((((...((......))....))))))))((((......))))...(((.(((((............))))))))......(((((((((((...)))))))))))..........	-35.6	15.0	0.63	S10	M11	T13	M11-T13	M11-T13
204	S10-M11-T10	ACCGGGAACCAGCCAGACUACACAGGGUAAGAGCGAUUACAGAAGCGUGGUAUUUUUUAUUUUUUGCCGCUGAUGCCAGAAAGGGUCCUGAAUUUCAGGGCCCUUUUUUUACAUGGAUUG	.((((.......))...........((((..((((....((((((.((((......)))))))))).))))..))))((((((((((((((...))))))))))))))......))....	-33.5	13.0	0.79	S10	M11	T10	M11-T10	M11-T10
205	S10-M11-T18	CCUGUGUACCGGGAACCAGCCAGACUACACAGGGUAAGAGCGAUUACAGAAGCGUGGUAUUUUUUAUUUUUUGCCUACUUCUUACUCGCCCAUCUGCAACGGAUGGGCGAAUUUAUACCC	((((((((...((......))....))))))))((((......))))(((((...((((............))))..)))))...(((((((((((...)))))))))))..........	-40.4	20.0	0.04	S10	M11	T18	M11-T18	M11-T18
206	S10-M11-T15	UCCUGUGUACCGGGAACCAGCCAGACUACACAGGGUAAGAGCGAUUACAGAAGCGUGGUAUUUUUUAUUUUUUGCCUCUGAAUGCGUGCCCAUUCCUGACGGAAUGGGCAUUUCUGCGCA	(((((((((...((......))....))))))))).....(((....(((((((((((((............)))).....))))(((((((((((....))))))))))))))))))).	-42.2	17.0	0.09	S10	M11	T15	M11-T15	M11-T15
207	S10-M11-T27	GGGAACCAGCCAGACUACACAGGGUAAGAGCGAUUACAGAAGCGUGGUAUUUUUUAUUUUUUGCCUUUCAGCAAAAAACCCCUCAAGACCCGUUUAGAGGCCCCAAGGGGUUAUGCUAGG	.....(((((...(((((.(...((((......))))....).)))))..........((((((......))))))(((((((...(.(((.....).)).)...)))))))..))).))	-25.6	23.0	0.03	S10	M11	T27	M11-T27	M11-T27
208	S10-M18-T20	UUCCUGUGUACCGGGAACCAGCCAGACUACACAGGGUAAGAGCAUUCGCUGAGAGUUACACGAUACUGACUAUUGCCCUGAAAUAUCCAGCGGAUCAAGAAAAUUCGUUGGAUAUUUUUU	((((((.....))))))..............((((((((.((((.(((.((.......)))))...)).)).))))))))(((((((((((((((.......)))))))))))))))...	-37.2	111.0	0.26	S10	M18	T20	M18-T20	M18-T20
209	S10-M18-T14	AUUCCUGUGUACCGGGAACCAGCCAGACUACACAGGGUAAGAGCAUUCGCUGAGAGUUACACGAUACUGACUAUUGCCCGUGUUCCUGAACGCCCGCAUAUGCGGGCGUUUUGCUUUUUG	..(((((((((...((......))....)))))))))...((((((..((....(((((........)))))...))..))))))..((((((((((....)))))))))).........	-42.5	106.0	0.32	S10	M18	T14	M18-T14	M18-T14
210	S10-M18-T12	AUUCCUGUGUACCGGGAACCAGCCAGACUACACAGGGUAAGAGCAUUCGCUGAGAGUUACACGAUACUGACUAUUGCCACUGAUUUUUAAGGCGACUGAUGAGUCGCCUUUUUUUUGUCU	..(((((((((...((......))....)))))))))....(((....)))((((((((..(((((.....)))))....))))))))(((((((((....)))))))))..........	-33.8	104.0	0.74	S10	M18	T12	M18-T12	M18-T12
211	S10-M18-T29	UCCUGUGUACCGGGAACCAGCCAGACUACACAGGGUAAGAGCAUUCGCUGAGAGUUACACGAUACUGACUAUUGCCCAGAAAUCAUCCUUAGCGAAAGCUAAGGAUUUUUUUUAUCUGAA	...((((((...((......))....))))))((((((.((((.(((.((.......)))))...)).)).))))))(((((..(((((((((....)))))))))..))))).......	-33.7	114.0	0.79	S10	M18	T29	M18-T29	M18-T29
212	S10-M18-T17	AAUUCCUGUGUACCGGGAACCAGCCAGACUACACAGGGUAAGAGCAUUCGCUGAGAGUUACACGAUACUGACUAUUGCCCGUCUGCGUAUGGAACGUGGUAACGGUUCUACUGAAGAUUU	.....((((.(((((.(..((((((((((......((((((.((((.(((.((.......)))))...)).)).))))))))))).)).)))..).)))))))))(((....))).....	-30.2	109.0	0.04	S10	M18	T17	M18-T17	M18-T17
213	S10-M18-T16	GAAUUCCUGUGUACCGGGAACCAGCCAGACUACACAGGGUAAGAGCAUUCGCUGAGAGUUACACGAUACUGACUAUUGCCGUUAUUAAAUAGCCUGCCAUCUGGCAGGCUUUUUUUAUCG	(((((((((((((...((......))....))))))))).......))))((....(((((........)))))...))((.((..(((.((((((((....)))))))))))..)).))	-34.6	108.0	0.82	S10	M18	T16	M18-T16	M18-T16
214	S10-M18-T21	CCUGUGUACCGGGAACCAGCCAGACUACACAGGGUAAGAGCAUUCGCUGAGAGUUACACGAUACUGACUAUUGCCAAACACGUAGGCCUGAUAAGCGAAGCGCAUCAGGCAGUUUUGCGU	.(((((((...((......))....)))))))(((((.((((.(((.((.......)))))...)).)).)))))....(((((((((((((..(((...))))))))))....))))))	-33.7	112.0	0.04	S10	M18	T21	M18-T21	M18-T21
215	S10-M18-T33	UCCUGUGUACCGGGAACCAGCCAGACUACACAGGGUAAGAGCAUUCGCUGAGAGUUACACGAUACUGACUAUUGCCCAGCGUUGAACCUACGACAGUCUCUUAUUGACGAGUAAAGUGCU	(((((((((...((......))....)))))))))....((((((.((((.((((((........)))))....).))))((((......)))).(((.......)))......))))))	-27.7	115.0	0.04	S10	M18	T33	M18-T33	M18-T33
216	S10-M18-T13	CCUGUGUACCGGGAACCAGCCAGACUACACAGGGUAAGAGCAUUCGCUGAGAGUUACACGAUACUGACUAUUGCCAGUUAACCAAAAAGGGGGGAUUUUAUCUCCCCUUUAAUUUUUCCU	.(((((((...((......))....)))))))(((((.((((.(((.((.......)))))...)).)).)))))..........(((((((((((...)))))))))))..........	-33.3	105.0	0.63	S10	M18	T13	M18-T13	M18-T13
217	S10-M18-T10	ACCGGGAACCAGCCAGACUACACAGGGUAAGAGCAUUCGCUGAGAGUUACACGAUACUGACUAUUGCCGCUGAUGCCAGAAAGGGUCCUGAAUUUCAGGGCCCUUUUUUUACAUGGAUUG	...((.......))......((((((((((.((((.(((.((.......)))))...)).)).))))).))).))((((((((((((((((...)))))))))))))......)))....	-33.7	103.0	0.73	S10	M18	T10	M18-T10	M18-T10
218	S10-M18-T18	CCUGUGUACCGGGAACCAGCCAGACUACACAGGGUAAGAGCAUUCGCUGAGAGUUACACGAUACUGACUAUUGCCUACUUCUUACUCGCCCAUCUGCAACGGAUGGGCGAAUUUAUACCC	((((((((...((......))....))))))))(((((((.....((....(((((........)))))...))....)))))))(((((((((((...)))))))))))..........	-41.7	110.0	0.14	S10	M18	T18	M18-T18	M18-T18
219	S10-M18-T15	UCCUGUGUACCGGGAACCAGCCAGACUACACAGGGUAAGAGCAUUCGCUGAGAGUUACACGAUACUGACUAUUGCCUCUGAAUGCGUGCCCAUUCCUGACGGAAUGGGCAUUUCUGCGCA	(((((((((...((......))....))))))))).....(((((((..((((((((........))))).....))))))))))(((((((((((....))))))))))).........	-43.4	107.0	0.09	S10	M18	T15	M18-T15	M18-T15
220	S10-M18-T27	GGGAACCAGCCAGACUACACAGGGUAAGAGCAUUCGCUGAGAGUUACACGAUACUGACUAUUGCCUUUCAGCAAAAAACCCCUCAAGACCCGUUUAGAGGCCCCAAGGGGUUAUGCUAGG	((.......))..(((......)))...(((((..((((((((.....(((((.....))))).))))))))....(((((((...(.(((.....).)).)...))))))))))))...	-26.5	113.0	0.03	S10	M18	T27	M18-T27	M18-T27
221	S10-M22-T20	AACCAGCCAGACUACACAGGGUAAGAGCAAGGCGUGACUACAACCAAUCUUCUAUUCUGCGAGAGUAAAGUUUUGCCCUGAAAUAUCCAGCGGAUCAAGAAAAUUCGUUGGAUAUUUUUU	................((((((((((...((......)).........(((.((((((...)))))))))))))))))))(((((((((((((((.......)))))))))))))))...	-31.2	163.0	0.28	S10	M22	T20	M22-T20	M22-T20
222	S10-M22-T14	GAACCAGCCAGACUACACAGGGUAAGAGCAAGGCGUGACUACAACCAAUCUUCUAUUCUGCGAGAGUAAAGUUUUGCCCGUGUUCCUGAACGCCCGCAUAUGCGGGCGUUUUGCUUUUUG	........(((...((((.((((((((...((......)).........(((.((((((...)))))))))))))))))))))..)))(((((((((....)))))))))..........	-34.2	158.0	0.38	S10	M22	T14	M22-T14	M22-T14
223	S10-M22-T12	GAACCAGCCAGACUACACAGGGUAAGAGCAAGGCGUGACUACAACCAAUCUUCUAUUCUGCGAGAGUAAAGUUUUGCCACUGAUUUUUAAGGCGACUGAUGAGUCGCCUUUUUUUUGUCU	......(((..(((......)))..).))..((((.((((...((...(((((......).))))))..)))).))))...(((....(((((((((....)))))))))......))).	-27.0	156.0	0.77	S10	M22	T12	M22-T12	M22-T12
224	S10-M22-T29	ACCAGCCAGACUACACAGGGUAAGAGCAAGGCGUGACUACAACCAAUCUUCUAUUCUGCGAGAGUAAAGUUUUGCCCAGAAAUCAUCCUUAGCGAAAGCUAAGGAUUUUUUUUAUCUGAA	......((((.......((((((((...((......)).........(((.((((((...)))))))))))))))))(((((..(((((((((....)))))))))..))))).))))..	-27.7	166.0	0.87	S10	M22	T29	M22-T29	M22-T29
225	S10-M22-T17	GGAACCAGCCAGACUACACAGGGUAAGAGCAAGGCGUGACUACAACCAAUCUUCUAUUCUGCGAGAGUAAAGUUUUGCCCGUCUGCGUAUGGAACGUGGUAACGGUUCUACUGAAGAUUU	((((((.((((..((((.((((....(.(((((((...(((........................)))...))))))))..)))).))).).....))))...))))))...........	-24.4	161.0	0.04	S10	M22	T17	M22-T17	M22-T17
226	S10-M22-T16	GGGAACCAGCCAGACUACACAGGGUAAGAGCAAGGCGUGACUACAACCAAUCUUCUAUUCUGCGAGAGUAAAGUUUUGCCGUUAUUAAAUAGCCUGCCAUCUGGCAGGCUUUUUUUAUCG	((.((..(((...(((.(.(((((((.(((...((.((....))..))...))).))))))).)..)))...))))).))......(((.((((((((....)))))))).)))......	-29.7	160.0	0.78	S10	M22	T16	M22-T16	M22-T16
227	S10-M22-T21	CCAGCCAGACUACACAGGGUAAGAGCAAGGCGUGACUACAACCAAUCUUCUAUUCUGCGAGAGUAAAGUUUUGCCAAACACGUAGGCCUGAUAAGCGAAGCGCAUCAGGCAGUUUUGCGU	...(((..(((......)))..).))..((((.((((...((...(((((......).))))))..)))).))))....(((((((((((((..(((...))))))))))....))))))	-27.1	164.0	0.05	S10	M22	T21	M22-T21	M22-T21
228	S10-M22-T33	ACCAGCCAGACUACACAGGGUAAGAGCAAGGCGUGACUACAACCAAUCUUCUAUUCUGCGAGAGUAAAGUUUUGCCCAGCGUUGAACCUACGACAGUCUCUUAUUGACGAGUAAAGUGCU	.......(((((.....((((.((.((..((((.((((...((...(((((......).))))))..)))).))))..)).))..)))).....))))).(((((....)))))......	-20.5	167.0	0.03	S10	M22	T33	M22-T33	M22-T33
229	S10-M22-T13	CCAGCCAGACUACACAGGGUAAGAGCAAGGCGUGACUACAACCAAUCUUCUAUUCUGCGAGAGUAAAGUUUUGCCAGUUAACCAAAAAGGGGGGAUUUUAUCUCCCCUUUAAUUUUUCCU	...(((..(((......)))..).))..((((.((((...((...(((((......).))))))..)))).))))..........(((((((((((...)))))))))))..........	-26.7	157.0	0.58	S10	M22	T13	M22-T13	M22-T13
230	S10-M22-T10	GACUACACAGGGUAAGAGCAAGGCGUGACUACAACCAAUCUUCUAUUCUGCGAGAGUAAAGUUUUGCCGCUGAUGCCAGAAAGGGUCCUGAAUUUCAGGGCCCUUUUUUUACAUGGAUUG	..........((((..(((..((((.((((...((...(((((......).))))))..)))).)))))))..))))((((((((((((((...))))))))))))))............	-37.0	155.0	0.8	S10	M22	T10	M22-T10	M22-T10
231	S10-M22-T18	CCAGCCAGACUACACAGGGUAAGAGCAAGGCGUGACUACAACCAAUCUUCUAUUCUGCGAGAGUAAAGUUUUGCCUACUUCUUACUCGCCCAUCUGCAACGGAUGGGCGAAUUUAUACCC	................(((((((((..(((((.((((...((...(((((......).))))))..)))).)))))..)))))))))(((((((((...)))))))))............	-35.5	162.0	0.1	S10	M22	T18	M22-T18	M22-T18
232	S10-M22-T15	ACCAGCCAGACUACACAGGGUAAGAGCAAGGCGUGACUACAACCAAUCUUCUAUUCUGCGAGAGUAAAGUUUUGCCUCUGAAUGCGUGCCCAUUCCUGACGGAAUGGGCAUUUCUGCGCA	....((((((.....(((((((.(((...((.((....))..))...))).))))))).(((.((((....))))))).......(((((((((((....))))))))))).)))).)).	-36.8	159.0	0.11	S10	M22	T15	M22-T15	M22-T15
233	S10-M22-T27	UACACAGGGUAAGAGCAAGGCGUGACUACAACCAAUCUUCUAUUCUGCGAGAGUAAAGUUUUGCCUUUCAGCAAAAAACCCCUCAAGACCCGUUUAGAGGCCCCAAGGGGUUAUGCUAGG	....(((((((.(((...((.((....))..))...))).))))))).((((((((....))).)))))((((...(((((((...(.(((.....).)).)...))))))).))))...	-26.3	165.0	0.03	S10	M22	T27	M22-T27	M22-T27
234	S10-M14-T20	UACAAAUUAGCAGAAUUCCUGUGUACCGGGAACCAGCCAGACUACACAGGGUAAGAGCUAGACAGUAAUACCCUGCCCUGAAAUAUCCAGCGGAUCAAGAAAAUUCGUUGGAUAUUUUUU	(((...(((((.....(((((((((...((......))....))))))))).....)))))...)))............((((((((((((((((.......))))))))))))))))..	-37.3	59.0	0.29	S10	M14	T20	M14-T20	M14-T20
235	S10-M14-T14	AUACAAAUUAGCAGAAUUCCUGUGUACCGGGAACCAGCCAGACUACACAGGGUAAGAGCUAGACAGUAAUACCCUGCCCGUGUUCCUGAACGCCCGCAUAUGCGGGCGUUUUGCUUUUUG	...((((..((((((.((((((.....)))))).(((...(((.((.(((((((...(((....)))..)))))))...))))).))).((((((((....)))))))))))))).))))	-41.7	55.0	0.38	S10	M14	T14	M14-T14	M14-T14
236	S10-M14-T12	AUACAAAUUAGCAGAAUUCCUGUGUACCGGGAACCAGCCAGACUACACAGGGUAAGAGCUAGACAGUAAUACCCUGCCACUGAUUUUUAAGGCGACUGAUGAGUCGCCUUUUUUUUGUCU	.(((...(((((.....(((((((((...((......))....))))))))).....)))))...))).............(((....(((((((((....)))))))))......))).	-35.1	53.0	0.84	S10	M14	T12	M14-T12	M14-T12
237	S10-M14-T29	ACAAAUUAGCAGAAUUCCUGUGUACCGGGAACCAGCCAGACUACACAGGGUAAGAGCUAGACAGUAAUACCCUGCCCAGAAAUCAUCCUUAGCGAAAGCUAAGGAUUUUUUUUAUCUGAA	......((((.....(((((((((...((......))....))))))))).....))))..(((.......)))..((((((..(((((((((....)))))))))..))....))))..	-34.4	62.0	0.9	S10	M14	T29	M14-T29	M14-T29
238	S10-M14-T17	UAUACAAAUUAGCAGAAUUCCUGUGUACCGGGAACCAGCCAGACUACACAGGGUAAGAGCUAGACAGUAAUACCCUGCCCGUCUGCGUAUGGAACGUGGUAACGGUUCUACUGAAGAUUU	.....(((((..(((.....((((.(((((.(..((((((((((....(((((((...(((....)))..)))))))...))))).)).)))..).))))))))).....)))..)))))	-36.1	58.0	0.02	S10	M14	T17	M14-T17	M14-T17
239	S10-M14-T16	CUAUACAAAUUAGCAGAAUUCCUGUGUACCGGGAACCAGCCAGACUACACAGGGUAAGAGCUAGACAGUAAUACCCUGCCGUUAUUAAAUAGCCUGCCAUCUGGCAGGCUUUUUUUAUCG	...(((...(((((.....(((((((((...((......))....))))))))).....)))))...))).........((.((..(((.((((((((....)))))))))))..)).))	-36.2	57.0	0.89	S10	M14	T16	M14-T16	M14-T16
240	S10-M14-T21	CAAAUUAGCAGAAUUCCUGUGUACCGGGAACCAGCCAGACUACACAGGGUAAGAGCUAGACAGUAAUACCCUGCCAAACACGUAGGCCUGAUAAGCGAAGCGCAUCAGGCAGUUUUGCGU	.......((((((((.(((((((...((......))....)))))))((((...(((....)))..))))((((.......))))(((((((..(((...))))))))))))))))))..	-35.3	60.0	0.05	S10	M14	T21	M14-T21	M14-T21
241	S10-M14-T33	ACAAAUUAGCAGAAUUCCUGUGUACCGGGAACCAGCCAGACUACACAGGGUAAGAGCUAGACAGUAAUACCCUGCCCAGCGUUGAACCUACGACAGUCUCUUAUUGACGAGUAAAGUGCU	.......((((....(((((((((...((......))....))))))))).....(((.(.(((.......))).).)))((((......)))).(((.......)))........))))	-24.9	63.0	0.01	S10	M14	T33	M14-T33	M14-T33
242	S10-M14-T13	CAAAUUAGCAGAAUUCCUGUGUACCGGGAACCAGCCAGACUACACAGGGUAAGAGCUAGACAGUAAUACCCUGCCAGUUAACCAAAAAGGGGGGAUUUUAUCUCCCCUUUAAUUUUUCCU	.......((....((((((.....))))))...))..((((...(((((((...(((....)))..)))))))..))))......(((((((((((...)))))))))))..........	-34.3	54.0	0.46	S10	M14	T13	M14-T13	M14-T13
243	S10-M14-T10	GCAGAAUUCCUGUGUACCGGGAACCAGCCAGACUACACAGGGUAAGAGCUAGACAGUAAUACCCUGCCGCUGAUGCCAGAAAGGGUCCUGAAUUUCAGGGCCCUUUUUUUACAUGGAUUG	....((((((((((((...((......))....)))))))((((..(((..(.(((.......)))).)))..))))((((((((((((((...))))))))))))))......))))).	-40.2	52.0	0.67	S10	M14	T10	M14-T10	M14-T10
244	S10-M14-T18	CAAAUUAGCAGAAUUCCUGUGUACCGGGAACCAGCCAGACUACACAGGGUAAGAGCUAGACAGUAAUACCCUGCCUACUUCUUACUCGCCCAUCUGCAACGGAUGGGCGAAUUUAUACCC	...............((((((((...((......))....))))))))(((((((.(((.(((.......))).))).)))))))(((((((((((...)))))))))))..........	-43.1
245	S10-M14-T15	ACAAAUUAGCAGAAUUCCUGUGUACCGGGAACCAGCCAGACUACACAGGGUAAGAGCUAGACAGUAAUACCCUGCCUCUGAAUGCGUGCCCAUUCCUGACGGAAUGGGCAUUUCUGCGCA	........((((((((((((.....)))))).((..((((.....(((((((...(((....)))..)))))))..))))..)).(((((((((((....)))))))))))))))))...	-45.4	56.0	0.13	S10	M14	T15	M14-T15	M14-T15
246	S10-M14-T27	GAAUUCCUGUGUACCGGGAACCAGCCAGACUACACAGGGUAAGAGCUAGACAGUAAUACCCUGCCUUUCAGCAAAAAACCCCUCAAGACCCGUUUAGAGGCCCCAAGGGGUUAUGCUAGG	...((((((.....))))))..............(((((((...(((....)))..)))))))(((...((((...(((((((...(.(((.....).)).)...))))))).)))))))	-32.8	61.0	0.03	S10	M14	T27	M14-T27	M14-T27
247	S10-M16-T20	UACAAAUUAGCAGAAUUCCUGUGUACCGGGAACCAGCCAGACUACACAGGGUAAGAGCUUAUCGGUUACCAGAUGCCCUGAAAUAUCCAGCGGAUCAAGAAAAUUCGUUGGAUAUUUUUU	........(((.....(((((((((...((......))....))))))))).....)))....(((........)))..((((((((((((((((.......))))))))))))))))..	-36.6	85.0	0.24	S10	M16	T20	M16-T20	M16-T20
248	S10-M16-T14	AUACAAAUUAGCAGAAUUCCUGUGUACCGGGAACCAGCCAGACUACACAGGGUAAGAGCUUAUCGGUUACCAGAUGCCCGUGUUCCUGAACGCCCGCAUAUGCGGGCGUUUUGCUUUUUG	...((((..((((....(((((((((...((......))....)))))))))...((((.....(((........)))...))))..((((((((((....)))))))))))))).))))	-40.6	80.0	0.32	S10	M16	T14	M16-T14	M16-T14
249	S10-M16-T12	AUACAAAUUAGCAGAAUUCCUGUGUACCGGGAACCAGCCAGACUACACAGGGUAAGAGCUUAUCGGUUACCAGAUGCCACUGAUUUUUAAGGCGACUGAUGAGUCGCCUUUUUUUUGUCU	.........(((.....(((((((((...((......))....))))))))).....)))....(((........)))...(((....(((((((((....)))))))))......))).	-34.8	78.0	0.47	S10	M16	T12	M16-T12	M16-T12
250	S10-M16-T29	ACAAAUUAGCAGAAUUCCUGUGUACCGGGAACCAGCCAGACUACACAGGGUAAGAGCUUAUCGGUUACCAGAUGCCCAGAAAUCAUCCUUAGCGAAAGCUAAGGAUUUUUUUUAUCUGAA	((..((.(((.....(((((((((...((......))....))))))))).....))).))..))...((((((....((((..(((((((((....)))))))))..))))))))))..	-37.2	88.0	0.89	S10	M16	T29	M16-T29	M16-T29
251	S10-M16-T17	UAUACAAAUUAGCAGAAUUCCUGUGUACCGGGAACCAGCCAGACUACACAGGGUAAGAGCUUAUCGGUUACCAGAUGCCCGUCUGCGUAUGGAACGUGGUAACGGUUCUACUGAAGAUUU	.....(((((..(((...(((((((((...((......))....)))))))))..((((((((((((((.(((.((((......)))).)))))).)))))..)))))).)))..)))))	-32.9	83.0	0.03	S10	M16	T17	M16-T17	M16-T17
252	S10-M16-T16	CUAUACAAAUUAGCAGAAUUCCUGUGUACCGGGAACCAGCCAGACUACACAGGGUAAGAGCUUAUCGGUUACCAGAUGCCGUUAUUAAAUAGCCUGCCAUCUGGCAGGCUUUUUUUAUCG	...........(((.....(((((((((...((......))....))))))))).....)))((.((((........)))).))..(((.((((((((....)))))))).)))......	-36.6	82.0	0.59	S10	M16	T16	M16-T16	M16-T16
253	S10-M16-T21	CAAAUUAGCAGAAUUCCUGUGUACCGGGAACCAGCCAGACUACACAGGGUAAGAGCUUAUCGGUUACCAGAUGCCAAACACGUAGGCCUGAUAAGCGAAGCGCAUCAGGCAGUUUUGCGU	.......((((((((((((((((...((......))....))))))))....((.....))(((........)))..........(((((((..(((...))))))))))))))))))..	-35.3	86.0	0.01	S10	M16	T21	M16-T21	M16-T21
254	S10-M16-T33	ACAAAUUAGCAGAAUUCCUGUGUACCGGGAACCAGCCAGACUACACAGGGUAAGAGCUUAUCGGUUACCAGAUGCCCAGCGUUGAACCUACGACAGUCUCUUAUUGACGAGUAAAGUGCU	.......((((.....((((((((...((......))....))))))))(((((((((..(((.......(((((...))))).......))).)).)))))))............))))	-28.1	89.0	0.01	S10	M16	T33	M16-T33	M16-T33
255	S10-M16-T13	CAAAUUAGCAGAAUUCCUGUGUACCGGGAACCAGCCAGACUACACAGGGUAAGAGCUUAUCGGUUACCAGAUGCCAGUUAACCAAAAAGGGGGGAUUUUAUCUCCCCUUUAAUUUUUCCU	......(((.....(((((((((...((......))....))))))))).....)))....(((((.(........).)))))..(((((((((((...)))))))))))..........	-35.8	79.0	0.54	S10	M16	T13	M16-T13	M16-T13
256	S10-M16-T10	GCAGAAUUCCUGUGUACCGGGAACCAGCCAGACUACACAGGGUAAGAGCUUAUCGGUUACCAGAUGCCGCUGAUGCCAGAAAGGGUCCUGAAUUUCAGGGCCCUUUUUUUACAUGGAUUG	....((((((((((((...((......))....)))))))((((..(((.((((........))))..)))..))))((((((((((((((...))))))))))))))......))))).	-42.0	77.0	0.79	S10	M16	T10	M16-T10	M16-T10
257	S10-M16-T18	CAAAUUAGCAGAAUUCCUGUGUACCGGGAACCAGCCAGACUACACAGGGUAAGAGCUUAUCGGUUACCAGAUGCCUACUUCUUACUCGCCCAUCUGCAACGGAUGGGCGAAUUUAUACCC	...............((((((((...((......))....))))))))(((((((......(((........)))...)))))))(((((((((((...)))))))))))..........	-39.2	84.0	0.14	S10	M16	T18	M16-T18	M16-T18
258	S10-M16-T15	ACAAAUUAGCAGAAUUCCUGUGUACCGGGAACCAGCCAGACUACACAGGGUAAGAGCUUAUCGGUUACCAGAUGCCUCUGAAUGCGUGCCCAUUCCUGACGGAAUGGGCAUUUCUGCGCA	........((((((..((((((((...((......))....))))))))(((((((..((((........)))).))))...)))(((((((((((....)))))))))))))))))...	-45.3	81.0	0.1	S10	M16	T15	M16-T15	M16-T15
259	S10-M16-T27	GAAUUCCUGUGUACCGGGAACCAGCCAGACUACACAGGGUAAGAGCUUAUCGGUUACCAGAUGCCUUUCAGCAAAAAACCCCUCAAGACCCGUUUAGAGGCCCCAAGGGGUUAUGCUAGG	.....((((((((...((......))....))))))))(.(((.((..(((........)))))))).)((((...(((((((...(.(((.....).)).)...))))))).))))...	-32.0	87.0	0.03	S10	M16	T27	M16-T27	M16-T27
260	S10-M19-T20	UUCCUGUGUACCGGGAACCAGCCAGACUACACAGGGUAAGAGCUUGAAAUCGGAUACUUCCUGAACUGCGAAUUGCCCUGAAAUAUCCAGCGGAUCAAGAAAAUUCGUUGGAUAUUUUUU	((((((.....))))))..............((((((((..((......(((((....))).))...))...))))))))(((((((((((((((.......)))))))))))))))...	-38.9	124.0	0.25	S10	M19	T20	M19-T20	M19-T20
261	S10-M19-T14	AUUCCUGUGUACCGGGAACCAGCCAGACUACACAGGGUAAGAGCUUGAAAUCGGAUACUUCCUGAACUGCGAAUUGCCCGUGUUCCUGAACGCCCGCAUAUGCGGGCGUUUUGCUUUUUG	..(((((((((...((......))....))))))))).((((((........(((....))).((((.(((.......)))))))..((((((((((....)))))))))).))))))..	-42.8	119.0	0.28	S10	M19	T14	M19-T14	M19-T14
262	S10-M19-T12	AUUCCUGUGUACCGGGAACCAGCCAGACUACACAGGGUAAGAGCUUGAAAUCGGAUACUUCCUGAACUGCGAAUUGCCACUGAUUUUUAAGGCGACUGAUGAGUCGCCUUUUUUUUGUCU	....(((((((...((......))....)))))))(((((..((......(((((....))).))...))...)))))...(((....(((((((((....)))))))))......))).	-35.3	117.0	0.75	S10	M19	T12	M19-T12	M19-T12
263	S10-M19-T29	UCCUGUGUACCGGGAACCAGCCAGACUACACAGGGUAAGAGCUUGAAAUCGGAUACUUCCUGAACUGCGAAUUGCCCAGAAAUCAUCCUUAGCGAAAGCUAAGGAUUUUUUUUAUCUGAA	...((((((...((......))....))))))((((((..((......(((((....))).))...))...))))))(((((..(((((((((....)))))))))..))))).......	-35.4	127.0	0.89	S10	M19	T29	M19-T29	M19-T29
264	S10-M19-T17	AAUUCCUGUGUACCGGGAACCAGCCAGACUACACAGGGUAAGAGCUUGAAAUCGGAUACUUCCUGAACUGCGAAUUGCCCGUCUGCGUAUGGAACGUGGUAACGGUUCUACUGAAGAUUU	.....((((.(((((.(..((((((((((......((((((..((......(((((....))).))...))...))))))))))).)).)))..).)))))))))(((....))).....	-31.9	122.0	0.03	S10	M19	T17	M19-T17	M19-T17
265	S10-M19-T16	GAAUUCCUGUGUACCGGGAACCAGCCAGACUACACAGGGUAAGAGCUUGAAAUCGGAUACUUCCUGAACUGCGAAUUGCCGUUAUUAAAUAGCCUGCCAUCUGGCAGGCUUUUUUUAUCG	.....((((((((...((......))....))))))))((((..((......(((((....))).))...))...))))((.((..(((.((((((((....)))))))))))..)).))	-36.0	121.0	0.74	S10	M19	T16	M19-T16	M19-T16
266	S10-M19-T21	CCUGUGUACCGGGAACCAGCCAGACUACACAGGGUAAGAGCUUGAAAUCGGAUACUUCCUGAACUGCGAAUUGCCAAACACGUAGGCCUGAUAAGCGAAGCGCAUCAGGCAGUUUUGCGU	((((((((...((......))....))))))))((((((.((.......(((....)))....(((((..((....))..)))))(((((((..(((...))))))))))))))))))..	-36.1	125.0	0.05	S10	M19	T21	M19-T21	M19-T21
267	S10-M19-T33	UCCUGUGUACCGGGAACCAGCCAGACUACACAGGGUAAGAGCUUGAAAUCGGAUACUUCCUGAACUGCGAAUUGCCCAGCGUUGAACCUACGACAGUCUCUUAUUGACGAGUAAAGUGCU	.((((((((...((......))....))))))))(((((((((.......(((....)))....(((.(......)))).((((......)))))).)))))))................	-25.6	128.0	0.03	S10	M19	T33	M19-T33	M19-T33
268	S10-M19-T13	CCUGUGUACCGGGAACCAGCCAGACUACACAGGGUAAGAGCUUGAAAUCGGAUACUUCCUGAACUGCGAAUUGCCAGUUAACCAAAAAGGGGGGAUUUUAUCUCCCCUUUAAUUUUUCCU	.(((((((...((......))....)))))))(((((..((......(((((....))).))...))...)))))..........(((((((((((...)))))))))))..........	-35.0	118.0	0.27	S10	M19	T13	M19-T13	M19-T13
269	S10-M19-T10	ACCGGGAACCAGCCAGACUACACAGGGUAAGAGCUUGAAAUCGGAUACUUCCUGAACUGCGAAUUGCCGCUGAUGCCAGAAAGGGUCCUGAAUUUCAGGGCCCUUUUUUUACAUGGAUUG	...((.......))......((((((((((..((......(((((....))).))...))...))))).))).))((((((((((((((((...)))))))))))))......)))....	-35.4	116.0	0.41	S10	M19	T10	M19-T10	M19-T10
270	S10-M19-T18	CCUGUGUACCGGGAACCAGCCAGACUACACAGGGUAAGAGCUUGAAAUCGGAUACUUCCUGAACUGCGAAUUGCCUACUUCUUACUCGCCCAUCUGCAACGGAUGGGCGAAUUUAUACCC	((((((((...((......))....))))))))(((((((((((...(((((....))).))....)))...)).....))))))(((((((((((...)))))))))))..........	-39.7	123.0	0.12	S10	M19	T18	M19-T18	M19-T18
271	S10-M19-T15	UCCUGUGUACCGGGAACCAGCCAGACUACACAGGGUAAGAGCUUGAAAUCGGAUACUUCCUGAACUGCGAAUUGCCUCUGAAUGCGUGCCCAUUCCUGACGGAAUGGGCAUUUCUGCGCA	(((((.....)))))....((((((.....((((((((..((......(((((....))).))...))...))))).))).....(((((((((((....))))))))))).)))).)).	-41.4	120.0	0.08	S10	M19	T15	M19-T15	M19-T15
272	S10-M19-T27	GGGAACCAGCCAGACUACACAGGGUAAGAGCUUGAAAUCGGAUACUUCCUGAACUGCGAAUUGCCUUUCAGCAAAAAACCCCUCAAGACCCGUUUAGAGGCCCCAAGGGGUUAUGCUAGG	((.......)).........(((((((..((......(((((....))).))...))...)))))))..((((...(((((((...(.(((.....).)).)...))))))).))))...	-27.5	126.0	0.03	S10	M19	T27	M19-T27	M19-T27
273	S10-M15-T20	UACAAAUUAGCAGAAUUCCUGUGUACCGGGAACCAGCCAGACUACACAGGGUAAGAGCCUAUCUGGUGCUACAUGCCCUGAAAUAUCCAGCGGAUCAAGAAAAUUCGUUGGAUAUUUUUU	.........((....((((((.....))))))...)).........(((((((.((((((....)).))).).)))))))(((((((((((((((.......)))))))))))))))...	-37.9	72.0	0.35	S10	M15	T20	M15-T20	M15-T20
274	S10-M15-T14	AUACAAAUUAGCAGAAUUCCUGUGUACCGGGAACCAGCCAGACUACACAGGGUAAGAGCCUAUCUGGUGCUACAUGCCCGUGUUCCUGAACGCCCGCAUAUGCGGGCGUUUUGCUUUUUG	...((((..((((((.((((((.....)))))).....(((...((((.(((((.((((((....)).))).).)))))))))..))).((((((((....)))))))))))))).))))	-44.8	67.0	0.37	S10	M15	T14	M15-T14	M15-T14
275	S10-M15-T12	AUACAAAUUAGCAGAAUUCCUGUGUACCGGGAACCAGCCAGACUACACAGGGUAAGAGCCUAUCUGGUGCUACAUGCCACUGAUUUUUAAGGCGACUGAUGAGUCGCCUUUUUUUUGUCU	..........((((((..((((((((...((......))....))))))))(((.(.(((.....))).))))...............(((((((((....)))))))))..))))))..	-34.7	65.0	0.73	S10	M15	T12	M15-T12	M15-T12
276	S10-M15-T29	ACAAAUUAGCAGAAUUCCUGUGUACCGGGAACCAGCCAGACUACACAGGGUAAGAGCCUAUCUGGUGCUACAUGCCCAGAAAUCAUCCUUAGCGAAAGCUAAGGAUUUUUUUUAUCUGAA	.........((((..(((((((((...((......))....)))))))))..........(((((.((.....)))))))....(((((((((....)))))))))........))))..	-38.9	75.0	0.87	S10	M15	T29	M15-T29	M15-T29
277	S10-M15-T17	UAUACAAAUUAGCAGAAUUCCUGUGUACCGGGAACCAGCCAGACUACACAGGGUAAGAGCCUAUCUGGUGCUACAUGCCCGUCUGCGUAUGGAACGUGGUAACGGUUCUACUGAAGAUUU	.....(((((..(((.....((((.(((((.(..((((((((((......(((((.((((((....)).))).).)))))))))).)).)))..).))))))))).....)))..)))))	-34.1	70.0	0.03	S10	M15	T17	M15-T17	M15-T17
278	S10-M15-T16	CUAUACAAAUUAGCAGAAUUCCUGUGUACCGGGAACCAGCCAGACUACACAGGGUAAGAGCCUAUCUGGUGCUACAUGCCGUUAUUAAAUAGCCUGCCAUCUGGCAGGCUUUUUUUAUCG	............(((.....((((((((...((......))....))))))))(((.(.(((.....))).)))).)))((.((..(((.((((((((....)))))))))))..)).))	-34.9	69.0	0.85	S10	M15	T16	M15-T16	M15-T16
279	S10-M15-T21	CAAAUUAGCAGAAUUCCUGUGUACCGGGAACCAGCCAGACUACACAGGGUAAGAGCCUAUCUGGUGCUACAUGCCAAACACGUAGGCCUGAUAAGCGAAGCGCAUCAGGCAGUUUUGCGU	.......((((((((((((((((...((......))....))))))))......(((.....))).((((.((.....)).))))(((((((..(((...))))))))))))))))))..	-38.8	73.0	0.02	S10	M15	T21	M15-T21	M15-T21
280	S10-M15-T33	ACAAAUUAGCAGAAUUCCUGUGUACCGGGAACCAGCCAGACUACACAGGGUAAGAGCCUAUCUGGUGCUACAUGCCCAGCGUUGAACCUACGACAGUCUCUUAUUGACGAGUAAAGUGCU	.......((((.....((((((((...((......))....))))))))(((((((.((..((((.((.....)))))).((((......)))))).)))))))............))))	-29.5	76.0	0.02	S10	M15	T33	M15-T33	M15-T33
281	S10-M15-T13	CAAAUUAGCAGAAUUCCUGUGUACCGGGAACCAGCCAGACUACACAGGGUAAGAGCCUAUCUGGUGCUACAUGCCAGUUAACCAAAAAGGGGGGAUUUUAUCUCCCCUUUAAUUUUUCCU	.......((.....(((((((((...((......))....))))))))).....)).((.(((((.......))))).)).....(((((((((((...)))))))))))..........	-36.0	66.0	0.39	S10	M15	T13	M15-T13	M15-T13
282	S10-M15-T10	GCAGAAUUCCUGUGUACCGGGAACCAGCCAGACUACACAGGGUAAGAGCCUAUCUGGUGCUACAUGCCGCUGAUGCCAGAAAGGGUCCUGAAUUUCAGGGCCCUUUUUUUACAUGGAUUG	........((((((((...((......))....))))))))(((((((....((((((((........))....))))))(((((((((((...))))))))))))))))))........	-41.0	64.0	0.58	S10	M15	T10	M15-T10	M15-T10
283	S10-M15-T18	CAAAUUAGCAGAAUUCCUGUGUACCGGGAACCAGCCAGACUACACAGGGUAAGAGCCUAUCUGGUGCUACAUGCCUACUUCUUACUCGCCCAUCUGCAACGGAUGGGCGAAUUUAUACCC	...............((((((((...((......))....))))))))(((((((((.....)))((.....)).....))))))(((((((((((...)))))))))))..........	-39.0	71.0	0.15	S10	M15	T18	M15-T18	M15-T18
284	S10-M15-T15	ACAAAUUAGCAGAAUUCCUGUGUACCGGGAACCAGCCAGACUACACAGGGUAAGAGCCUAUCUGGUGCUACAUGCCUCUGAAUGCGUGCCCAUUCCUGACGGAAUGGGCAUUUCUGCGCA	........((((((..((((((((...((......))....))))))))(((.(.(((.....))).))))..((........))(((((((((((....)))))))))))))))))...	-45.0	68.0	0.09	S10	M15	T15	M15-T15	M15-T15
285	S10-M15-T27	GAAUUCCUGUGUACCGGGAACCAGCCAGACUACACAGGGUAAGAGCCUAUCUGGUGCUACAUGCCUUUCAGCAAAAAACCCCUCAAGACCCGUUUAGAGGCCCCAAGGGGUUAUGCUAGG	.....((((((((...((......))....))))))))(((.(.(((.....))).))))...(((...((((...(((((((...(.(((.....).)).)...))))))).)))))))	-34.4	74.0	0.02	S10	M15	T27	M15-T27	M15-T27
286	S10-M17-T20	UUCCUGUGUACCGGGAACCAGCCAGACUACACAGGGUAAGAGCGUAUCCAGACUUAUUGAGGUUUACGCACUAUGCCCUGAAAUAUCCAGCGGAUCAAGAAAAUUCGUUGGAUAUUUUUU	((((((.....))))))..............(((((((((.(((((....(((((....)))))))))).)).)))))))(((((((((((((((.......)))))))))))))))...	-41.8	98.0	0.32	S10	M17	T20	M17-T20	M17-T20
287	S10-M17-T14	AUUCCUGUGUACCGGGAACCAGCCAGACUACACAGGGUAAGAGCGUAUCCAGACUUAUUGAGGUUUACGCACUAUGCCCGUGUUCCUGAACGCCCGCAUAUGCGGGCGUUUUGCUUUUUG	.((((((.....)))))).....(((...((((.(((((((.(((((....(((((....)))))))))).)).)))))))))..)))(((((((((....)))))))))..........	-44.9	93.0	0.31	S10	M17	T14	M17-T14	M17-T14
288	S10-M17-T12	AUUCCUGUGUACCGGGAACCAGCCAGACUACACAGGGUAAGAGCGUAUCCAGACUUAUUGAGGUUUACGCACUAUGCCACUGAUUUUUAAGGCGACUGAUGAGUCGCCUUUUUUUUGUCU	....(((((((...((......))....)))))))((((((.(((((....(((((....)))))))))).)).))))...(((....(((((((((....)))))))))......))).	-38.2	91.0	0.83	S10	M17	T12	M17-T12	M17-T12
289	S10-M17-T29	UCCUGUGUACCGGGAACCAGCCAGACUACACAGGGUAAGAGCGUAUCCAGACUUAUUGAGGUUUACGCACUAUGCCCAGAAAUCAUCCUUAGCGAAAGCUAAGGAUUUUUUUUAUCUGAA	...((((((...((......))....))))))(((((((.(((((....(((((....)))))))))).)).)))))(((((..(((((((((....)))))))))..))))).......	-38.3	101.0	0.9	S10	M17	T29	M17-T29	M17-T29
290	S10-M17-T17	AAUUCCUGUGUACCGGGAACCAGCCAGACUACACAGGGUAAGAGCGUAUCCAGACUUAUUGAGGUUUACGCACUAUGCCCGUCUGCGUAUGGAACGUGGUAACGGUUCUACUGAAGAUUU	.....((((.(((((.(..((((((((((......(((((((.(((((....(((((....)))))))))).)).)))))))))).)).)))..).)))))))))(((....))).....	-34.8	96.0	0.05	S10	M17	T17	M17-T17	M17-T17
291	S10-M17-T16	GAAUUCCUGUGUACCGGGAACCAGCCAGACUACACAGGGUAAGAGCGUAUCCAGACUUAUUGAGGUUUACGCACUAUGCCGUUAUUAAAUAGCCUGCCAUCUGGCAGGCUUUUUUUAUCG	.....((((((((...((......))....))))))))(((((.(((((....(((((....)))))))))).)).)))((.((..(((.((((((((....)))))))))))..)).))	-38.9	95.0	0.82	S10	M17	T16	M17-T16	M17-T16
292	S10-M17-T21	CCUGUGUACCGGGAACCAGCCAGACUACACAGGGUAAGAGCGUAUCCAGACUUAUUGAGGUUUACGCACUAUGCCAAACACGUAGGCCUGAUAAGCGAAGCGCAUCAGGCAGUUUUGCGU	((((((((...((......))....))))))))(((((((((((....(((((....)))))))))).(((((.......)))))(((((((..(((...))))))))))..))))))..	-38.8	99.0	0.07	S10	M17	T21	M17-T21	M17-T21
293	S10-M17-T33	UCCUGUGUACCGGGAACCAGCCAGACUACACAGGGUAAGAGCGUAUCCAGACUUAUUGAGGUUUACGCACUAUGCCCAGCGUUGAACCUACGACAGUCUCUUAUUGACGAGUAAAGUGCU	(((((((((...((......))....)))))))))....((((.....(((((..(((((((((((((..........))).))))))).))).))))).(((((....)))))..))))	-30.9	102.0	0.02	S10	M17	T33	M17-T33	M17-T33
294	S10-M17-T13	CCUGUGUACCGGGAACCAGCCAGACUACACAGGGUAAGAGCGUAUCCAGACUUAUUGAGGUUUACGCACUAUGCCAGUUAACCAAAAAGGGGGGAUUUUAUCUCCCCUUUAAUUUUUCCU	.(((((((...((......))....)))))))((((((.(((((....(((((....)))))))))).)).))))..........(((((((((((...)))))))))))..........	-37.9	92.0	0.61	S10	M17	T13	M17-T13	M17-T13
295	S10-M17-T10	ACCGGGAACCAGCCAGACUACACAGGGUAAGAGCGUAUCCAGACUUAUUGAGGUUUACGCACUAUGCCGCUGAUGCCAGAAAGGGUCCUGAAUUUCAGGGCCCUUUUUUUACAUGGAUUG	...((.......))......(((((((((((.(((((....(((((....)))))))))).)).)))).))).))((((((((((((((((...)))))))))))))......)))....	-38.3	90.0	0.7	S10	M17	T10	M17-T10	M17-T10
296	S10-M17-T18	CCUGUGUACCGGGAACCAGCCAGACUACACAGGGUAAGAGCGUAUCCAGACUUAUUGAGGUUUACGCACUAUGCCUACUUCUUACUCGCCCAUCUGCAACGGAUGGGCGAAUUUAUACCC	((((((((...((......))....))))))))(((((((((((....(((((....))))))))))............))))))(((((((((((...)))))))))))..........	-42.3	97.0	0.14	S10	M17	T18	M17-T18	M17-T18
297	S10-M17-T15	UCCUGUGUACCGGGAACCAGCCAGACUACACAGGGUAAGAGCGUAUCCAGACUUAUUGAGGUUUACGCACUAUGCCUCUGAAUGCGUGCCCAUUCCUGACGGAAUGGGCAUUUCUGCGCA	(((((.....)))))....((((((.....(((((((((.(((((....(((((....)))))))))).)).)))).))).....(((((((((((....))))))))))).)))).)).	-44.3	94.0	0.11	S10	M17	T15	M17-T15	M17-T15
298	S10-M17-T27	GGGAACCAGCCAGACUACACAGGGUAAGAGCGUAUCCAGACUUAUUGAGGUUUACGCACUAUGCCUUUCAGCAAAAAACCCCUCAAGACCCGUUUAGAGGCCCCAAGGGGUUAUGCUAGG	((.......)).........((((((((.(((((....(((((....)))))))))).)).))))))..((((...(((((((...(.(((.....).)).)...))))))).))))...	-30.4	100.0	0.04	S10	M17	T27	M17-T27	M17-T27
299	S10-M21-T20	AACCAGCCAGACUACACAGGGUAAGAGCAUAGCCGAGAUUAUCCACCAGCAACAGUUCGUUAUUGUAGUGAUUUGCCCUGAAAUAUCCAGCGGAUCAAGAAAAUUCGUUGGAUAUUUUUU	................(((((((((.((((((.((((......(....)......))))...)))).))..)))))))))(((((((((((((((.......)))))))))))))))...	-32.1	150.0	0.24	S10	M21	T20	M21-T20	M21-T20
300	S10-M21-T14	GAACCAGCCAGACUACACAGGGUAAGAGCAUAGCCGAGAUUAUCCACCAGCAACAGUUCGUUAUUGUAGUGAUUUGCCCGUGUUCCUGAACGCCCGCAUAUGCGGGCGUUUUGCUUUUUG	........(((...((((.(((((((.((((((.((((......(....)......))))...)))).))..)))))))))))..)))(((((((((....)))))))))..........	-35.1	145.0	0.34	S10	M21	T14	M21-T14	M21-T14
301	S10-M21-T12	GAACCAGCCAGACUACACAGGGUAAGAGCAUAGCCGAGAUUAUCCACCAGCAACAGUUCGUUAUUGUAGUGAUUUGCCACUGAUUUUUAAGGCGACUGAUGAGUCGCCUUUUUUUUGUCU	.........((((......((((((...(......)...)))))).......(((((.....)))))((((......)))).......(((((((((....)))))))))......))))	-27.5	143.0	0.58	S10	M21	T12	M21-T12	M21-T12
302	S10-M21-T29	ACCAGCCAGACUACACAGGGUAAGAGCAUAGCCGAGAUUAUCCACCAGCAACAGUUCGUUAUUGUAGUGAUUUGCCCAGAAAUCAUCCUUAGCGAAAGCUAAGGAUUUUUUUUAUCUGAA	......((((.......(((((((.((((((.((((......(....)......))))...)))).))..)))))))(((((..(((((((((....)))))))))..))))).))))..	-28.6	153.0	0.5	S10	M21	T29	M21-T29	M21-T29
303	S10-M21-T17	GGAACCAGCCAGACUACACAGGGUAAGAGCAUAGCCGAGAUUAUCCACCAGCAACAGUUCGUUAUUGUAGUGAUUUGCCCGUCUGCGUAUGGAACGUGGUAACGGUUCUACUGAAGAUUU	((((((.((((..((((.(((((((((.((((((.((((......(....)......))))...)))).))..)))))))...)).))).).....))))...))))))...........	-23.9	148.0	0.04	S10	M21	T17	M21-T17	M21-T17
304	S10-M21-T16	GGGAACCAGCCAGACUACACAGGGUAAGAGCAUAGCCGAGAUUAUCCACCAGCAACAGUUCGUUAUUGUAGUGAUUUGCCGUUAUUAAAUAGCCUGCCAUCUGGCAGGCUUUUUUUAUCG	((.......))..((((((..((((((...(......)...))))))((.(((....))).))...)))))).......((.((..(((.((((((((....)))))))))))..)).))	-27.5	147.0	0.83	S10	M21	T16	M21-T16	M21-T16
305	S10-M21-T21	CCAGCCAGACUACACAGGGUAAGAGCAUAGCCGAGAUUAUCCACCAGCAACAGUUCGUUAUUGUAGUGAUUUGCCAAACACGUAGGCCUGAUAAGCGAAGCGCAUCAGGCAGUUUUGCGU	...((.(((((.....((((((...(......)...))))))....((.(((((.....))))).))...((((.......))))(((((((..(((...))))))))))))))).))..	-25.8	151.0	0.06	S10	M21	T21	M21-T21	M21-T21
306	S10-M21-T33	ACCAGCCAGACUACACAGGGUAAGAGCAUAGCCGAGAUUAUCCACCAGCAACAGUUCGUUAUUGUAGUGAUUUGCCCAGCGUUGAACCUACGACAGUCUCUUAUUGACGAGUAAAGUGCU	.................((((((...(......)...))))))...((((....(((((((.((.((.((((........((((......)))))))).)))).))))))).....))))	-18.1	154.0	0.02	S10	M21	T33	M21-T33	M21-T33
307	S10-M21-T13	CCAGCCAGACUACACAGGGUAAGAGCAUAGCCGAGAUUAUCCACCAGCAACAGUUCGUUAUUGUAGUGAUUUGCCAGUUAACCAAAAAGGGGGGAUUUUAUCUCCCCUUUAAUUUUUCCU	...((...((((((..((((((...(......)...))))))((.(((....))).))...)))))).....))...........(((((((((((...)))))))))))..........	-25.4	144.0	0.47	S10	M21	T13	M21-T13	M21-T13
308	S10-M21-T10	GACUACACAGGGUAAGAGCAUAGCCGAGAUUAUCCACCAGCAACAGUUCGUUAUUGUAGUGAUUUGCCGCUGAUGCCAGAAAGGGUCCUGAAUUUCAGGGCCCUUUUUUUACAUGGAUUG	.........((((((...(......)...))))))..((((..(((.((((((...)))))).)))..))))...((((((((((((((((...)))))))))))))......)))....	-33.8	142.0	0.85	S10	M21	T10	M21-T10	M21-T10
309	S10-M21-T18	CCAGCCAGACUACACAGGGUAAGAGCAUAGCCGAGAUUAUCCACCAGCAACAGUUCGUUAUUGUAGUGAUUUGCCUACUUCUUACUCGCCCAUCUGCAACGGAUGGGCGAAUUUAUACCC	................(((((((((..(((.(.(((((((....(((.(((.....))).)))..)))))))).))).)))))))))(((((((((...)))))))))............	-29.7	149.0	0.16	S10	M21	T18	M21-T18	M21-T18
310	S10-M21-T15	ACCAGCCAGACUACACAGGGUAAGAGCAUAGCCGAGAUUAUCCACCAGCAACAGUUCGUUAUUGUAGUGAUUUGCCUCUGAAUGCGUGCCCAUUCCUGACGGAAUGGGCAUUUCUGCGCA	....((((((.....(((((((((.((((((.((((......(....)......))))...)))).))..)))))).))).....(((((((((((....))))))))))).)))).)).	-35.2	146.0	0.12	S10	M21	T15	M21-T15	M21-T15
311	S10-M21-T27	UACACAGGGUAAGAGCAUAGCCGAGAUUAUCCACCAGCAACAGUUCGUUAUUGUAGUGAUUUGCCUUUCAGCAAAAAACCCCUCAAGACCCGUUUAGAGGCCCCAAGGGGUUAUGCUAGG	......((((((...(......)...)))))).(((((((((((.....))))).....(((((......))))).(((((((...(.(((.....).)).)...))))))).)))).))	-26.4	152.0	0.05	S10	M21	T27	M21-T27	M21-T27
312	S10-M10-T20	UUCCUGUGUACCGGGAACCAGCCAGACUACACAGGGUAAGAGCUUUCUCCGAAGUGUAGUAAAAAAAUAAAAAUGCCCUGAAAUAUCCAGCGGAUCAAGAAAAUUCGUUGGAUAUUUUUU	((((((.....))))))........(((((((..((..(((....)))))...)))))))...................((((((((((((((((.......))))))))))))))))..	-33.6	8.0	0.27	S10	M10	T20	M10-T20	M10-T20
313	S10-M10-T14	AUUCCUGUGUACCGGGAACCAGCCAGACUACACAGGGUAAGAGCUUUCUCCGAAGUGUAGUAAAAAAAUAAAAAUGCCCGUGUUCCUGAACGCCCGCAUAUGCGGGCGUUUUGCUUUUUG	.((((((.....)))))).....(((...((((.(((((...(((((....)))))..................)))))))))..)))(((((((((....)))))))))..........	-35.4	3.0	0.29	S10	M10	T14	M10-T14	M10-T14
314	S10-M10-T12	AUUCCUGUGUACCGGGAACCAGCCAGACUACACAGGGUAAGAGCUUUCUCCGAAGUGUAGUAAAAAAAUAAAAAUGCCACUGAUUUUUAAGGCGACUGAUGAGUCGCCUUUUUUUUGUCU	.((((((.....))))))........(((((((..((..(((....)))))...))))))).......(((((((.......)))))))((((((((....))))))))...........	-31.5	1.0	0.77	S10	M10	T12	M10-T12	M10-T12
315	S10-M10-T29	UCCUGUGUACCGGGAACCAGCCAGACUACACAGGGUAAGAGCUUUCUCCGAAGUGUAGUAAAAAAAUAAAAAUGCCCAGAAAUCAUCCUUAGCGAAAGCUAAGGAUUUUUUUUAUCUGAA	(((((.....)))))......((((((((((..((..(((....)))))...)))))))..................(((((..(((((((((....)))))))))..)))))..)))..	-31.2	11.0	0.91	S10	M10	T29	M10-T29	M10-T29
316	S10-M10-T17	AAUUCCUGUGUACCGGGAACCAGCCAGACUACACAGGGUAAGAGCUUUCUCCGAAGUGUAGUAAAAAAAUAAAAAUGCCCGUCUGCGUAUGGAACGUGGUAACGGUUCUACUGAAGAUUU	.....((((.(((((.(..((((((((((......(((((...(((((....)))))..................)))))))))).)).)))..).)))))))))(((....))).....	-25.3	6.0	0.05	S10	M10	T17	M10-T17	M10-T17
317	S10-M10-T16	GAAUUCCUGUGUACCGGGAACCAGCCAGACUACACAGGGUAAGAGCUUUCUCCGAAGUGUAGUAAAAAAAUAAAAAUGCCGUUAUUAAAUAGCCUGCCAUCUGGCAGGCUUUUUUUAUCG	...((((((.....))))))........(((((((..((..(((....)))))...)))))))................((.((..(((.((((((((....)))))))))))..)).))	-32.6	5.0	0.9	S10	M10	T16	M10-T16	M10-T16
318	S10-M10-T21	CCUGUGUACCGGGAACCAGCCAGACUACACAGGGUAAGAGCUUUCUCCGAAGUGUAGUAAAAAAAUAAAAAUGCCAAACACGUAGGCCUGAUAAGCGAAGCGCAUCAGGCAGUUUUGCGU	((((((((...((......))....))))))))......(((((....)))))..........................(((((((((((((..(((...))))))))))....))))))	-30.4	9.0	0.07	S10	M10	T21	M10-T21	M10-T21
319	S10-M10-T33	UCCUGUGUACCGGGAACCAGCCAGACUACACAGGGUAAGAGCUUUCUCCGAAGUGUAGUAAAAAAAUAAAAAUGCCCAGCGUUGAACCUACGACAGUCUCUUAUUGACGAGUAAAGUGCU	(((((((((...((......))....)))))))))..((.((((((((....((((((............(((((...)))))....)))).)).(((.......)))))).))))).))	-24.1	12.0	0.02	S10	M10	T33	M10-T33	M10-T33
320	S10-M10-T13	CCUGUGUACCGGGAACCAGCCAGACUACACAGGGUAAGAGCUUUCUCCGAAGUGUAGUAAAAAAAUAAAAAUGCCAGUUAACCAAAAAGGGGGGAUUUUAUCUCCCCUUUAAUUUUUCCU	((((((((...((......))....))))))))......(((((....)))))................................(((((((((((...)))))))))))..........	-30.0	2.0	0.54	S10	M10	T13	M10-T13	M10-T13
321	S10-M10-T10	ACCGGGAACCAGCCAGACUACACAGGGUAAGAGCUUUCUCCGAAGUGUAGUAAAAAAAUAAAAAUGCCGCUGAUGCCAGAAAGGGUCCUGAAUUUCAGGGCCCUUUUUUUACAUGGAUUG	....((...((((...(((((((..((..(((....)))))...))))))).................))))...))((((((((((((((...))))))))))))))............	-35.0	0.0	0.79	S10	M10	T10	M10-T10	M10-T10
322	S10-M10-T18	CCUGUGUACCGGGAACCAGCCAGACUACACAGGGUAAGAGCUUUCUCCGAAGUGUAGUAAAAAAAUAAAAAUGCCUACUUCUUACUCGCCCAUCUGCAACGGAUGGGCGAAUUUAUACCC	((((((((...((......))....))))))))(((((((((((....)))))((((.................)))).))))))(((((((((((...)))))))))))..........	-38.0	7.0	0.17	S10	M10	T18	M10-T18	M10-T18
323	S10-M10-T15	UCCUGUGUACCGGGAACCAGCCAGACUACACAGGGUAAGAGCUUUCUCCGAAGUGUAGUAAAAAAAUAAAAAUGCCUCUGAAUGCGUGCCCAUUCCUGACGGAAUGGGCAUUUCUGCGCA	(((((.....)))))....((((((((((((..((..(((....)))))...)))))))..............((........))(((((((((((....)))))))))))..))).)).	-38.8	4.0	0.09	S10	M10	T15	M10-T15	M10-T15
324	S10-M10-T27	GGGAACCAGCCAGACUACACAGGGUAAGAGCUUUCUCCGAAGUGUAGUAAAAAAAUAAAAAUGCCUUUCAGCAAAAAACCCCUCAAGACCCGUUUAGAGGCCCCAAGGGGUUAUGCUAGG	((.......))..(((((((..((..(((....)))))...)))))))...............(((...((((...(((((((...(.(((.....).)).)...))))))).)))))))	-28.0	10.0	0.05	S10	M10	T27	M10-T27	M10-T27
325	S10-M13-T20	UACAAAUUAGCAGAAUUCCUGUGUACCGGGAACCAGCCAGACUACACAGGGUAAGAGCCCUAUUUACCUCAGUUGCCCUGAAAUAUCCAGCGGAUCAAGAAAAUUCGUUGGAUAUUUUUU	.........((....((((((.....))))))...)).........(((((((((((..........)))..))))))))(((((((((((((((.......)))))))))))))))...	-35.0	47.0	0.3	S10	M13	T20	M13-T20	M13-T20
326	S10-M13-T14	AUACAAAUUAGCAGAAUUCCUGUGUACCGGGAACCAGCCAGACUACACAGGGUAAGAGCCCUAUUUACCUCAGUUGCCCGUGUUCCUGAACGCCCGCAUAUGCGGGCGUUUUGCUUUUUG	...((((..((((((.((((((.....)))))).....(((...((((.(((((((((..........)))..))))))))))..))).((((((((....)))))))))))))).))))	-41.9	42.0	0.36	S10	M13	T14	M13-T14	M13-T14
327	S10-M13-T12	AUACAAAUUAGCAGAAUUCCUGUGUACCGGGAACCAGCCAGACUACACAGGGUAAGAGCCCUAUUUACCUCAGUUGCCACUGAUUUUUAAGGCGACUGAUGAGUCGCCUUUUUUUUGUCU	..........((((((...(((((((...((......))....)))))))((((((.......))))))(((((....))))).....(((((((((....)))))))))..))))))..	-34.6	40.0	0.19	S10	M13	T12	M13-T12	M13-T12
328	S10-M13-T29	ACAAAUUAGCAGAAUUCCUGUGUACCGGGAACCAGCCAGACUACACAGGGUAAGAGCCCUAUUUACCUCAGUUGCCCAGAAAUCAUCCUUAGCGAAAGCUAAGGAUUUUUUUUAUCUGAA	.........((((.....((((((...((......))....))))))(((((((((..........)))..))))))(((((..(((((((((....)))))))))..))))).))))..	-33.0	50.0	0.92	S10	M13	T29	M13-T29	M13-T29
329	S10-M13-T17	UAUACAAAUUAGCAGAAUUCCUGUGUACCGGGAACCAGCCAGACUACACAGGGUAAGAGCCCUAUUUACCUCAGUUGCCCGUCUGCGUAUGGAACGUGGUAACGGUUCUACUGAAGAUUU	.....(((((..(((...(((((((((...((......))....)))))))))..((((((............(((((((((((......)).))).)))))))))))).)))..)))))	-31.7	45.0	0.02	S10	M13	T17	M13-T17	M13-T17
330	S10-M13-T16	CUAUACAAAUUAGCAGAAUUCCUGUGUACCGGGAACCAGCCAGACUACACAGGGUAAGAGCCCUAUUUACCUCAGUUGCCGUUAUUAAAUAGCCUGCCAUCUGGCAGGCUUUUUUUAUCG	............((.....(((((((((...((......))....))))))))).....))..................((.((..(((.((((((((....)))))))))))..)).))	-32.1	44.0	0.83	S10	M13	T16	M13-T16	M13-T16
331	S10-M13-T21	CAAAUUAGCAGAAUUCCUGUGUACCGGGAACCAGCCAGACUACACAGGGUAAGAGCCCUAUUUACCUCAGUUGCCAAACACGUAGGCCUGAUAAGCGAAGCGCAUCAGGCAGUUUUGCGU	.......((((((((((((((((...((......))....))))))))....(((..........))).(((....)))......(((((((..(((...))))))))))))))))))..	-34.0	48.0	0.05	S10	M13	T21	M13-T21	M13-T21
332	S10-M13-T33	ACAAAUUAGCAGAAUUCCUGUGUACCGGGAACCAGCCAGACUACACAGGGUAAGAGCCCUAUUUACCUCAGUUGCCCAGCGUUGAACCUACGACAGUCUCUUAUUGACGAGUAAAGUGCU	.......((((..((((.((((((...((......))....))))))(((((((((..........)))..))))))...((((......)))).(((.......)))))))....))))	-23.5	51.0	0.01	S10	M13	T33	M13-T33	M13-T33
333	S10-M13-T13	CAAAUUAGCAGAAUUCCUGUGUACCGGGAACCAGCCAGACUACACAGGGUAAGAGCCCUAUUUACCUCAGUUGCCAGUUAACCAAAAAGGGGGGAUUUUAUCUCCCCUUUAAUUUUUCCU	..((((.((((...(((((((((...((......))....)))))))))...(((..........)))..)))).))))......(((((((((((...)))))))))))..........	-31.2	41.0	0.32	S10	M13	T13	M13-T13	M13-T13
334	S10-M13-T10	GCAGAAUUCCUGUGUACCGGGAACCAGCCAGACUACACAGGGUAAGAGCCCUAUUUACCUCAGUUGCCGCUGAUGCCAGAAAGGGUCCUGAAUUUCAGGGCCCUUUUUUUACAUGGAUUG	((.....(((((((((...((......))....))))))))).....))..........(((((....)))))..((((((((((((((((...)))))))))))))......)))....	-40.0	39.0	0.61	S10	M13	T10	M13-T10	M13-T10
335	S10-M13-T18	CAAAUUAGCAGAAUUCCUGUGUACCGGGAACCAGCCAGACUACACAGGGUAAGAGCCCUAUUUACCUCAGUUGCCUACUUCUUACUCGCCCAUCUGCAACGGAUGGGCGAAUUUAUACCC	...............((((((((...((......))....))))))))(((((((........((....)).......)))))))(((((((((((...)))))))))))..........	-36.2	46.0	0.14	S10	M13	T18	M13-T18	M13-T18
336	S10-M13-T15	ACAAAUUAGCAGAAUUCCUGUGUACCGGGAACCAGCCAGACUACACAGGGUAAGAGCCCUAUUUACCUCAGUUGCCUCUGAAUGCGUGCCCAUUCCUGACGGAAUGGGCAUUUCUGCGCA	........((((((...(((((((...((......))....)))))))((((((.......))))))((((......))))....(((((((((((....)))))))))))))))))...	-43.5	43.0	0.09	S10	M13	T15	M13-T15	M13-T15
337	S10-M13-T27	GAAUUCCUGUGUACCGGGAACCAGCCAGACUACACAGGGUAAGAGCCCUAUUUACCUCAGUUGCCUUUCAGCAAAAAACCCCUCAAGACCCGUUUAGAGGCCCCAAGGGGUUAUGCUAGG	....(((((((((...((......))....)))))))))...(((..........))).....(((...((((...(((((((...(.(((.....).)).)...))))))).)))))))	-30.3	49.0	0.04	S10	M13	T27	M13-T27	M13-T27
338	S21-M12-T20	UUCGGAAUCGCUGAUCUACAGAACGGUCCUUAUGGGUAAGAGCCAGGAACUUAUCAAUAGUCGCCCGAAAGGGUGCCCUGAAAUAUCCAGCGGAUCAAGAAAAUUCGUUGGAUAUUUUUU	...(((.((((((.....)))..))))))((((.((((((.........)))))).)))).(((((....)))))....((((((((((((((((.......))))))))))))))))..	-35.1	877.0	0.35	S21	M12	T20	M12-T20	M12-T20
339	S21-M12-T14	AUUCGGAAUCGCUGAUCUACAGAACGGUCCUUAUGGGUAAGAGCCAGGAACUUAUCAAUAGUCGCCCGAAAGGGUGCCCGUGUUCCUGAACGCCCGCAUAUGCGGGCGUUUUGCUUUUUG	....(((.((((((.....)))..))))))........(((((((((((((......((.(.(((((....))))).).)))))))))(((((((((....)))))))))..))))))..	-41.8	872.0	0.14	S21	M12	T14	M12-T14	M12-T14
340	S21-M12-T12	AUUCGGAAUCGCUGAUCUACAGAACGGUCCUUAUGGGUAAGAGCCAGGAACUUAUCAAUAGUCGCCCGAAAGGGUGCCACUGAUUUUUAAGGCGACUGAUGAGUCGCCUUUUUUUUGUCU	....(((.((((((.....)))..)))))).(((.((((((.........)))))).)))(.(((((....))))).)...(((....(((((((((....)))))))))......))).	-33.0	870.0	0.72	S21	M12	T12	M12-T12	M12-T12
341	S21-M12-T29	UCGGAAUCGCUGAUCUACAGAACGGUCCUUAUGGGUAAGAGCCAGGAACUUAUCAAUAGUCGCCCGAAAGGGUGCCCAGAAAUCAUCCUUAGCGAAAGCUAAGGAUUUUUUUUAUCUGAA	(((((...((((.((....)).))))..((((.((((((.........)))))).)))).(((((....)))))...(((((..(((((((((....)))))))))..))))).))))).	-34.1	880.0	0.9	S21	M12	T29	M12-T29	M12-T29
342	S21-M12-T17	AAUUCGGAAUCGCUGAUCUACAGAACGGUCCUUAUGGGUAAGAGCCAGGAACUUAUCAAUAGUCGCCCGAAAGGGUGCCCGUCUGCGUAUGGAACGUGGUAACGGUUCUACUGAAGAUUU	...(((..(((((.(.((((((((.((((((((.(((((..((.....((.....)).....))))))).)))))...)))))))....)))).))))))..)))(((....))).....	-27.7	875.0	0.02	S21	M12	T17	M12-T17	M12-T17
343	S21-M12-T16	GAAUUCGGAAUCGCUGAUCUACAGAACGGUCCUUAUGGGUAAGAGCCAGGAACUUAUCAAUAGUCGCCCGAAAGGGUGCCGUUAUUAAAUAGCCUGCCAUCUGGCAGGCUUUUUUUAUCG	....((((.....)))).......((((((((((.(((((..((.....((.....)).....))))))).))))..))))))...(((.((((((((....)))))))).)))......	-35.9	874.0	0.85	S21	M12	T16	M12-T16	M12-T16
344	S21-M12-T21	CGGAAUCGCUGAUCUACAGAACGGUCCUUAUGGGUAAGAGCCAGGAACUUAUCAAUAGUCGCCCGAAAGGGUGCCAAACACGUAGGCCUGAUAAGCGAAGCGCAUCAGGCAGUUUUGCGU	.(((.((((((.....)))..)))))).(((.((((((.........)))))).)))(.(((((....))))).)....(((((((((((((..(((...))))))))))....))))))	-33.1	878.0	0.05	S21	M12	T21	M12-T21	M12-T21
345	S21-M12-T33	UCGGAAUCGCUGAUCUACAGAACGGUCCUUAUGGGUAAGAGCCAGGAACUUAUCAAUAGUCGCCCGAAAGGGUGCCCAGCGUUGAACCUACGACAGUCUCUUAUUGACGAGUAAAGUGCU	..((...(((((..(((..((..((((((....(((....)))))).)))..))..))).(((((....)))))..))))).....))(((....(((.......)))..))).......	-24.8	881.0	0.01	S21	M12	T33	M12-T33	M12-T33
346	S21-M12-T13	CGGAAUCGCUGAUCUACAGAACGGUCCUUAUGGGUAAGAGCCAGGAACUUAUCAAUAGUCGCCCGAAAGGGUGCCAGUUAACCAAAAAGGGGGGAUUUUAUCUCCCCUUUAAUUUUUCCU	.((((..((((.((....)).))))...(((.((((((.........)))))).)))(.(((((....))))).)..........(((((((((((...))))))))))).....)))).	-33.5	871.0	0.61	S21	M12	T13	M12-T13	M12-T13
347	S21-M12-T10	GCUGAUCUACAGAACGGUCCUUAUGGGUAAGAGCCAGGAACUUAUCAAUAGUCGCCCGAAAGGGUGCCGCUGAUGCCAGAAAGGGUCCUGAAUUUCAGGGCCCUUUUUUUACAUGGAUUG	.(((.....)))..((((((..(((((((..(((..((..............(((((....))))))))))..))))((((((((((((((...))))))))))))))...)))))))))	-40.7	869.0	0.58	S21	M12	T10	M12-T10	M12-T10
348	S21-M12-T18	CGGAAUCGCUGAUCUACAGAACGGUCCUUAUGGGUAAGAGCCAGGAACUUAUCAAUAGUCGCCCGAAAGGGUGCCUACUUCUUACUCGCCCAUCUGCAACGGAUGGGCGAAUUUAUACCC	.(((.((((((.....)))..))))))....(((((((((..(((..............(((((....))))))))..)))))))))(((((((((...)))))))))............	-39.4	876.0	0.15	S21	M12	T18	M12-T18	M12-T18
349	S21-M12-T15	UCGGAAUCGCUGAUCUACAGAACGGUCCUUAUGGGUAAGAGCCAGGAACUUAUCAAUAGUCGCCCGAAAGGGUGCCUCUGAAUGCGUGCCCAUUCCUGACGGAAUGGGCAUUUCUGCGCA	..(((.((((((.....)))..))))))............(((((((.....(((..((.(((((....))))).)).)))....(((((((((((....)))))))))))))))).)).	-39.8	873.0	0.1	S21	M12	T15	M12-T15	M12-T15
350	S21-M12-T27	GAUCUACAGAACGGUCCUUAUGGGUAAGAGCCAGGAACUUAUCAAUAGUCGCCCGAAAGGGUGCCUUUCAGCAAAAAACCCCUCAAGACCCGUUUAGAGGCCCCAAGGGGUUAUGCUAGG	((.(((..((..((((((....(((....)))))).)))..))..)))))((((....)))).(((...((((...(((((((...(.(((.....).)).)...))))))).)))))))	-31.4	879.0	0.05	S21	M12	T27	M12-T27	M12-T27
351	S21-M20-T20	CUACAGAACGGUCCUUAUGGGUAAGAGCAUAGACUUUCGUGGAUUAUUACCUUACAACUGAUAGGACGGACUCUGCCCUGAAAUAUCCAGCGGAUCAAGAAAAUUCGUUGGAUAUUUUUU	...((((.(.(((((...((((((...(((........))).....))))))..........))))).)..))))....((((((((((((((((.......))))))))))))))))..	-34.0	981.0	0.31	S21	M20	T20	M20-T20	M20-T20
352	S21-M20-T14	UCUACAGAACGGUCCUUAUGGGUAAGAGCAUAGACUUUCGUGGAUUAUUACCUUACAACUGAUAGGACGGACUCUGCCCGUGUUCCUGAACGCCCGCAUAUGCGGGCGUUUUGCUUUUUG	(((((.(((.((((..((((........))))))))))))))))...................(((((((.......)))...))))((((((((((....)))))))))).........	-35.2	976.0	0.44	S21	M20	T14	M20-T14	M20-T14
353	S21-M20-T12	UCUACAGAACGGUCCUUAUGGGUAAGAGCAUAGACUUUCGUGGAUUAUUACCUUACAACUGAUAGGACGGACUCUGCCACUGAUUUUUAAGGCGACUGAUGAGUCGCCUUUUUUUUGUCU	....((((.(.(((((...((((((...(((........))).....))))))..........))))).)..)))).....(((....(((((((((....)))))))))......))).	-31.8	974.0	0.79	S21	M20	T12	M20-T12	M20-T12
354	S21-M20-T29	UACAGAACGGUCCUUAUGGGUAAGAGCAUAGACUUUCGUGGAUUAUUACCUUACAACUGAUAGGACGGACUCUGCCCAGAAAUCAUCCUUAGCGAAAGCUAAGGAUUUUUUUUAUCUGAA	..((((.(.(((((...((((((...(((........))).....))))))..........))))).)..))))..((((((..(((((((((....)))))))))..))....))))..	-32.0	984.0	0.89	S21	M20	T29	M20-T29	M20-T29
355	S21-M20-T17	AUCUACAGAACGGUCCUUAUGGGUAAGAGCAUAGACUUUCGUGGAUUAUUACCUUACAACUGAUAGGACGGACUCUGCCCGUCUGCGUAUGGAACGUGGUAACGGUUCUACUGAAGAUUU	((((((.(((.((((..((((........)))))))))))))))))..(((((......(..((.((((((.......))))))..))..)......)))))((((...)))).......	-25.8	979.0	0.03	S21	M20	T17	M20-T17	M20-T17
356	S21-M20-T16	GAUCUACAGAACGGUCCUUAUGGGUAAGAGCAUAGACUUUCGUGGAUUAUUACCUUACAACUGAUAGGACGGACUCUGCCGUUAUUAAAUAGCCUGCCAUCUGGCAGGCUUUUUUUAUCG	(((((((.(((.((((..((((........))))))))))))))))))..............((((((((((......)))))...(((.((((((((....)))))))).)))))))).	-36.0	978.0	0.84	S21	M20	T16	M20-T16	M20-T16
357	S21-M20-T21	ACAGAACGGUCCUUAUGGGUAAGAGCAUAGACUUUCGUGGAUUAUUACCUUACAACUGAUAGGACGGACUCUGCCAAACACGUAGGCCUGAUAAGCGAAGCGCAUCAGGCAGUUUUGCGU	.((((.(.(((((...((((((...(((........))).....))))))..........))))).)..))))......(((((((((((((..(((...))))))))))....))))))	-31.9	982.0	0.05	S21	M20	T21	M20-T21	M20-T21
358	S21-M20-T33	UACAGAACGGUCCUUAUGGGUAAGAGCAUAGACUUUCGUGGAUUAUUACCUUACAACUGAUAGGACGGACUCUGCCCAGCGUUGAACCUACGACAGUCUCUUAUUGACGAGUAAAGUGCU	...((.((....(((.(.(((((((.....((((.((((((.((.........((((.(...((.(((...)))))...))))))).)))))).))))))))))).).)))....)).))	-20.8	985.0	0.02	S21	M20	T33	M20-T33	M20-T33
359	S21-M20-T13	ACAGAACGGUCCUUAUGGGUAAGAGCAUAGACUUUCGUGGAUUAUUACCUUACAACUGAUAGGACGGACUCUGCCAGUUAACCAAAAAGGGGGGAUUUUAUCUCCCCUUUAAUUUUUCCU	.((((.(.(((((...((((((...(((........))).....))))))..........))))).)..))))............(((((((((((...)))))))))))..........	-31.5	975.0	0.53	S21	M20	T13	M20-T13	M20-T13
360	S21-M20-T10	GGUCCUUAUGGGUAAGAGCAUAGACUUUCGUGGAUUAUUACCUUACAACUGAUAGGACGGACUCUGCCGCUGAUGCCAGAAAGGGUCCUGAAUUUCAGGGCCCUUUUUUUACAUGGAUUG	(((((..(((((((..(((.((((..(((((...((((((.........)))))).))))).))))..)))..))))((((((((((((((...))))))))))))))...)))))))).	-37.3	973.0	0.45	S21	M20	T10	M20-T10	M20-T10
361	S21-M20-T18	ACAGAACGGUCCUUAUGGGUAAGAGCAUAGACUUUCGUGGAUUAUUACCUUACAACUGAUAGGACGGACUCUGCCUACUUCUUACUCGCCCAUCUGCAACGGAUGGGCGAAUUUAUACCC	.((((.(.(((((...((((((...(((........))).....))))))..........))))).)..))))............(((((((((((...)))))))))))..........	-35.0	980.0	0.15	S21	M20	T18	M20-T18	M20-T18
362	S21-M20-T15	UACAGAACGGUCCUUAUGGGUAAGAGCAUAGACUUUCGUGGAUUAUUACCUUACAACUGAUAGGACGGACUCUGCCUCUGAAUGCGUGCCCAUUCCUGACGGAAUGGGCAUUUCUGCGCA	..((((.(.(((((...((((((...(((........))).....))))))..........))))).)..))))........((((((((((((((....)))))))))......)))))	-36.9	977.0	0.06	S21	M20	T15	M20-T15	M20-T15
363	S21-M20-T27	CCUUAUGGGUAAGAGCAUAGACUUUCGUGGAUUAUUACCUUACAACUGAUAGGACGGACUCUGCCUUUCAGCAAAAAACCCCUCAAGACCCGUUUAGAGGCCCCAAGGGGUUAUGCUAGG	......((((((...(((........))).....)))))).....((((.(((.(((...)))))).)))).....(((((((...(.(((.....).)).)...)))))))........	-27.0	983.0	0.03	S21	M20	T27	M20-T27	M20-T27
364	S21-M11-T20	UUCGGAAUCGCUGAUCUACAGAACGGUCCUUAUGGGUAAGAGCGAUUACAGAAGCGUGGUAUUUUUUAUUUUUUGCCCUGAAAUAUCCAGCGGAUCAAGAAAAUUCGUUGGAUAUUUUUU	...(((.((((((.....)))..))))))....(((((((((..(((((......))))).........))))))))).((((((((((((((((.......))))))))))))))))..	-33.1	864.0	0.23	S21	M11	T20	M11-T20	M11-T20
365	S21-M11-T14	AUUCGGAAUCGCUGAUCUACAGAACGGUCCUUAUGGGUAAGAGCGAUUACAGAAGCGUGGUAUUUUUUAUUUUUUGCCCGUGUUCCUGAACGCCCGCAUAUGCGGGCGUUUUGCUUUUUG	....(((.((((((.....)))..)))))).((((((((((((..(((((......))))).........)))))))))))).....((((((((((....)))))))))).........	-36.3	859.0	0.23	S21	M11	T14	M11-T14	M11-T14
366	S21-M11-T12	AUUCGGAAUCGCUGAUCUACAGAACGGUCCUUAUGGGUAAGAGCGAUUACAGAAGCGUGGUAUUUUUUAUUUUUUGCCACUGAUUUUUAAGGCGACUGAUGAGUCGCCUUUUUUUUGUCU	.(((..(((((((((((........))))((((....)))))))))))...)))..((((((............)))))).(((....(((((((((....)))))))))......))).	-33.4	857.0	0.86	S21	M11	T12	M11-T12	M11-T12
367	S21-M11-T29	UCGGAAUCGCUGAUCUACAGAACGGUCCUUAUGGGUAAGAGCGAUUACAGAAGCGUGGUAUUUUUUAUUUUUUGCCCAGAAAUCAUCCUUAGCGAAAGCUAAGGAUUUUUUUUAUCUGAA	(((((...((((.((....)).)))).....((((((((((..(((((......))))).........))))))))))((((..(((((((((....)))))))))..))))..))))).	-31.7	867.0	0.91	S21	M11	T29	M11-T29	M11-T29
368	S21-M11-T17	AAUUCGGAAUCGCUGAUCUACAGAACGGUCCUUAUGGGUAAGAGCGAUUACAGAAGCGUGGUAUUUUUUAUUUUUUGCCCGUCUGCGUAUGGAACGUGGUAACGGUUCUACUGAAGAUUU	..((((((((((((((((........))))((((....))))))))))).(((..(((.((((............))))))))))....((((((((....)).))))))))))).....	-24.9	862.0	0.02	S21	M11	T17	M11-T17	M11-T17
369	S21-M11-T16	GAAUUCGGAAUCGCUGAUCUACAGAACGGUCCUUAUGGGUAAGAGCGAUUACAGAAGCGUGGUAUUUUUUAUUUUUUGCCGUUAUUAAAUAGCCUGCCAUCUGGCAGGCUUUUUUUAUCG	....((((.....)))).......((((((......(((((((((..(((((......)))))..)))))))))...))))))...(((.((((((((....)))))))).)))......	-30.2	861.0	0.83	S21	M11	T16	M11-T16	M11-T16
370	S21-M11-T21	CGGAAUCGCUGAUCUACAGAACGGUCCUUAUGGGUAAGAGCGAUUACAGAAGCGUGGUAUUUUUUAUUUUUUGCCAAACACGUAGGCCUGAUAAGCGAAGCGCAUCAGGCAGUUUUGCGU	.(..((((((((((........))))((((....))))))))))..).......(((((............)))))...(((((((((((((..(((...))))))))))....))))))	-29.2	865.0	0.07	S21	M11	T21	M11-T21	M11-T21
371	S21-M11-T33	UCGGAAUCGCUGAUCUACAGAACGGUCCUUAUGGGUAAGAGCGAUUACAGAAGCGUGGUAUUUUUUAUUUUUUGCCCAGCGUUGAACCUACGACAGUCUCUUAUUGACGAGUAAAGUGCU	..(((.((((((.....)))..))))))...((((((((((..(((((......))))).........))))))))))..((((......)))).(((.......)))............	-20.5	868.0	0.01	S21	M11	T33	M11-T33	M11-T33
372	S21-M11-T13	CGGAAUCGCUGAUCUACAGAACGGUCCUUAUGGGUAAGAGCGAUUACAGAAGCGUGGUAUUUUUUAUUUUUUGCCAGUUAACCAAAAAGGGGGGAUUUUAUCUCCCCUUUAAUUUUUCCU	.((((..((((.((....)).))))((....))((((......))))...(((.(((((............))))))))......(((((((((((...))))))))))).....)))).	-30.8	858.0	0.59	S21	M11	T13	M11-T13	M11-T13
373	S21-M11-T10	GCUGAUCUACAGAACGGUCCUUAUGGGUAAGAGCGAUUACAGAAGCGUGGUAUUUUUUAUUUUUUGCCGCUGAUGCCAGAAAGGGUCCUGAAUUUCAGGGCCCUUUUUUUACAUGGAUUG	.(((.....)))..((((((..(((((((..((((....((((((.((((......)))))))))).))))..))))((((((((((((((...))))))))))))))...)))))))))	-37.6	856.0	0.79	S21	M11	T10	M11-T10	M11-T10
374	S21-M11-T18	CGGAAUCGCUGAUCUACAGAACGGUCCUUAUGGGUAAGAGCGAUUACAGAAGCGUGGUAUUUUUUAUUUUUUGCCUACUUCUUACUCGCCCAUCUGCAACGGAUGGGCGAAUUUAUACCC	.(..((((((((((........))))((((....))))))))))..)(((((...((((............))))..)))))...(((((((((((...)))))))))))..........	-35.2	863.0	0.06	S21	M11	T18	M11-T18	M11-T18
375	S21-M11-T15	UCGGAAUCGCUGAUCUACAGAACGGUCCUUAUGGGUAAGAGCGAUUACAGAAGCGUGGUAUUUUUUAUUUUUUGCCUCUGAAUGCGUGCCCAUUCCUGACGGAAUGGGCAUUUCUGCGCA	....(((((((((((........))))((((....))))))))))).((((.(((.((((.....))))...))).))))..((((((((((((((....)))))))))......)))))	-36.5	860.0	0.08	S21	M11	T15	M11-T15	M11-T15
376	S21-M11-T27	GAUCUACAGAACGGUCCUUAUGGGUAAGAGCGAUUACAGAAGCGUGGUAUUUUUUAUUUUUUGCCUUUCAGCAAAAAACCCCUCAAGACCCGUUUAGAGGCCCCAAGGGGUUAUGCUAGG	..((((...(((((..(((..(((((((((..(((((......)))))..))))))((((((((......)))))))).)))..)))..)))))))))(((((....)))))........	-28.4	866.0	0.05	S21	M11	T27	M11-T27	M11-T27
377	S21-M18-T20	UUCGGAAUCGCUGAUCUACAGAACGGUCCUUAUGGGUAAGAGCAUUCGCUGAGAGUUACACGAUACUGACUAUUGCCCUGAAAUAUCCAGCGGAUCAAGAAAAUUCGUUGGAUAUUUUUU	...(((.((((((.....)))..))))))....((((((.((((.(((.((.......)))))...)).)).)))))).((((((((((((((((.......))))))))))))))))..	-34.2	955.0	0.19	S21	M18	T20	M18-T20	M18-T20
378	S21-M18-T14	AUUCGGAAUCGCUGAUCUACAGAACGGUCCUUAUGGGUAAGAGCAUUCGCUGAGAGUUACACGAUACUGACUAUUGCCCGUGUUCCUGAACGCCCGCAUAUGCGGGCGUUUUGCUUUUUG	....(((.((((((.....)))..)))))).(((((((((.((((.(((.((.......)))))...)).)).))))))))).....((((((((((....)))))))))).........	-37.4	950.0	0.32	S21	M18	T14	M18-T14	M18-T14
379	S21-M18-T12	AUUCGGAAUCGCUGAUCUACAGAACGGUCCUUAUGGGUAAGAGCAUUCGCUGAGAGUUACACGAUACUGACUAUUGCCACUGAUUUUUAAGGCGACUGAUGAGUCGCCUUUUUUUUGUCU	..((((.((((.((((((.(((....((.((((....)))).)).....)))))).)))..)))).))))...........(((....(((((((((....)))))))))......))).	-29.2	948.0	0.73	S21	M18	T12	M18-T12	M18-T12
380	S21-M18-T29	UCGGAAUCGCUGAUCUACAGAACGGUCCUUAUGGGUAAGAGCAUUCGCUGAGAGUUACACGAUACUGACUAUUGCCCAGAAAUCAUCCUUAGCGAAAGCUAAGGAUUUUUUUUAUCUGAA	(((((...((((.((....)).)))).....(((((((.((((.(((.((.......)))))...)).)).)))))))((((..(((((((((....)))))))))..))))..))))).	-32.8	958.0	0.83	S21	M18	T29	M18-T29	M18-T29
381	S21-M18-T17	AAUUCGGAAUCGCUGAUCUACAGAACGGUCCUUAUGGGUAAGAGCAUUCGCUGAGAGUUACACGAUACUGACUAUUGCCCGUCUGCGUAUGGAACGUGGUAACGGUUCUACUGAAGAUUU	.....(((((((..((((........))))...((((((((.((((.(((.((.......)))))...)).)).))))))))((((((.....))))))...)))))))...........	-25.2	953.0	0.03	S21	M18	T17	M18-T17	M18-T17
382	S21-M18-T16	GAAUUCGGAAUCGCUGAUCUACAGAACGGUCCUUAUGGGUAAGAGCAUUCGCUGAGAGUUACACGAUACUGACUAUUGCCGUUAUUAAAUAGCCUGCCAUCUGGCAGGCUUUUUUUAUCG	....((((.((((.((((((.(((....((.((((....)))).)).....)))))).)))..)))).)))).......((.((..(((.((((((((....)))))))))))..)).))	-30.3	952.0	0.83	S21	M18	T16	M18-T16	M18-T16
383	S21-M18-T21	CGGAAUCGCUGAUCUACAGAACGGUCCUUAUGGGUAAGAGCAUUCGCUGAGAGUUACACGAUACUGACUAUUGCCAAACACGUAGGCCUGAUAAGCGAAGCGCAUCAGGCAGUUUUGCGU	.(((.((((((.....)))..)))))).....(((((.((((.(((.((.......)))))...)).)).)))))....(((((((((((((..(((...))))))))))....))))))	-29.0	956.0	0.05	S21	M18	T21	M18-T21	M18-T21
384	S21-M18-T33	UCGGAAUCGCUGAUCUACAGAACGGUCCUUAUGGGUAAGAGCAUUCGCUGAGAGUUACACGAUACUGACUAUUGCCCAGCGUUGAACCUACGACAGUCUCUUAUUGACGAGUAAAGUGCU	..(((.((((((.....)))..))))))...(((((((.((((.(((.((.......)))))...)).)).)))))))..((((......)))).(((.......)))............	-21.6	959.0	0.03	S21	M18	T33	M18-T33	M18-T33
385	S21-M18-T13	CGGAAUCGCUGAUCUACAGAACGGUCCUUAUGGGUAAGAGCAUUCGCUGAGAGUUACACGAUACUGACUAUUGCCAGUUAACCAAAAAGGGGGGAUUUUAUCUCCCCUUUAAUUUUUCCU	.(((((((.((((((.(((....((.((((....)))).)).....)))))).)))..))))((((........)))).......(((((((((((...)))))))))))......))).	-28.8	949.0	0.62	S21	M18	T13	M18-T13	M18-T13
386	S21-M18-T10	GCUGAUCUACAGAACGGUCCUUAUGGGUAAGAGCAUUCGCUGAGAGUUACACGAUACUGACUAUUGCCGCUGAUGCCAGAAAGGGUCCUGAAUUUCAGGGCCCUUUUUUUACAUGGAUUG	.(((.....)))..((((((..(((((((..(((....((....(((((........)))))...)).)))..))))((((((((((((((...))))))))))))))...)))))))))	-37.2	947.0	0.66	S21	M18	T10	M18-T10	M18-T10
387	S21-M18-T18	CGGAAUCGCUGAUCUACAGAACGGUCCUUAUGGGUAAGAGCAUUCGCUGAGAGUUACACGAUACUGACUAUUGCCUACUUCUUACUCGCCCAUCUGCAACGGAUGGGCGAAUUUAUACCC	.(((.((((((.....)))..))))))....(((((..(((....)))(((((.((..(((((.....)))))..)).)))))..(((((((((((...))))))))))).....)))))	-35.2	954.0	0.12	S21	M18	T18	M18-T18	M18-T18
388	S21-M18-T15	UCGGAAUCGCUGAUCUACAGAACGGUCCUUAUGGGUAAGAGCAUUCGCUGAGAGUUACACGAUACUGACUAUUGCCUCUGAAUGCGUGCCCAUUCCUGACGGAAUGGGCAUUUCUGCGCA	..(((.((((((.....)))..))))))...((.(((.(((((((((..((((((((........))))).....))))))))))(((((((((((....))))))))))).))))).))	-37.5	951.0	0.06	S21	M18	T15	M18-T15	M18-T15
389	S21-M18-T27	GAUCUACAGAACGGUCCUUAUGGGUAAGAGCAUUCGCUGAGAGUUACACGAUACUGACUAUUGCCUUUCAGCAAAAAACCCCUCAAGACCCGUUUAGAGGCCCCAAGGGGUUAUGCUAGG	..((((...(((((..(((..(((...((....))((((((((.....(((((.....))))).)))))))).......)))..)))..)))))))))(((((....)))))........	-28.8	957.0	0.04	S21	M18	T27	M18-T27	M18-T27
390	S21-M22-T20	CUACAGAACGGUCCUUAUGGGUAAGAGCAAGGCGUGACUACAACCAAUCUUCUAUUCUGCGAGAGUAAAGUUUUGCCCUGAAAUAUCCAGCGGAUCAAGAAAAUUCGUUGGAUAUUUUUU	...........(((....)))..((.(((((((...(((........................)))...))))))).))((((((((((((((((.......))))))))))))))))..	-28.3	1007.0	0.24	S21	M22	T20	M22-T20	M22-T20
391	S21-M22-T14	UCUACAGAACGGUCCUUAUGGGUAAGAGCAAGGCGUGACUACAACCAAUCUUCUAUUCUGCGAGAGUAAAGUUUUGCCCGUGUUCCUGAACGCCCGCAUAUGCGGGCGUUUUGCUUUUUG	..........((....(((((((((((...((......)).........(((.((((((...))))))))))))))))))))..)).((((((((((....)))))))))).........	-33.3	1002.0	0.29	S21	M22	T14	M22-T14	M22-T14
392	S21-M22-T12	UCUACAGAACGGUCCUUAUGGGUAAGAGCAAGGCGUGACUACAACCAAUCUUCUAUUCUGCGAGAGUAAAGUUUUGCCACUGAUUUUUAAGGCGACUGAUGAGUCGCCUUUUUUUUGUCU	...((((((...(((....)))((((((((.((((.((((...((...(((((......).))))))..)))).))))..)).))))))((((((((....))))))))...))))))..	-26.6	1000.0	0.73	S21	M22	T12	M22-T12	M22-T12
393	S21-M22-T29	UACAGAACGGUCCUUAUGGGUAAGAGCAAGGCGUGACUACAACCAAUCUUCUAUUCUGCGAGAGUAAAGUUUUGCCCAGAAAUCAUCCUUAGCGAAAGCUAAGGAUUUUUUUUAUCUGAA	..((((..........(((((((((...((......)).........(((.((((((...))))))))))))))))))((((..(((((((((....)))))))))..))))..))))..	-27.7	1010.0	0.89	S21	M22	T29	M22-T29	M22-T29
394	S21-M22-T17	AUCUACAGAACGGUCCUUAUGGGUAAGAGCAAGGCGUGACUACAACCAAUCUUCUAUUCUGCGAGAGUAAAGUUUUGCCCGUCUGCGUAUGGAACGUGGUAACGGUUCUACUGAAGAUUU	((((.(((.....(((....))).....(((((((...(((........................)))...)))))))((((((((((.....))))))..)))).....))).))))..	-21.8	1005.0	0.03	S21	M22	T17	M22-T17	M22-T17
395	S21-M22-T16	GAUCUACAGAACGGUCCUUAUGGGUAAGAGCAAGGCGUGACUACAACCAAUCUUCUAUUCUGCGAGAGUAAAGUUUUGCCGUUAUUAAAUAGCCUGCCAUCUGGCAGGCUUUUUUUAUCG	((((........))))......(((((..(((((((...(((........................)))...)))))))..)))))(((.((((((((....)))))))).)))......	-28.9	1004.0	0.77	S21	M22	T16	M22-T16	M22-T16
396	S21-M22-T21	ACAGAACGGUCCUUAUGGGUAAGAGCAAGGCGUGACUACAACCAAUCUUCUAUUCUGCGAGAGUAAAGUUUUGCCAAACACGUAGGCCUGAUAAGCGAAGCGCAUCAGGCAGUUUUGCGU	.((((((.....(((((.((..(.(((((((...(((........................)))...))))))))..)).)))))(((((((..(((...)))))))))).))))))...	-26.8	1008.0	0.05	S21	M22	T21	M22-T21	M22-T21
397	S21-M22-T33	UACAGAACGGUCCUUAUGGGUAAGAGCAAGGCGUGACUACAACCAAUCUUCUAUUCUGCGAGAGUAAAGUUUUGCCCAGCGUUGAACCUACGACAGUCUCUUAUUGACGAGUAAAGUGCU	.........(((....(((((.((.((..((((.((((...((...(((((......).))))))..)))).))))..)).))..))))).))).(((.......)))............	-19.5	1011.0	0.02	S21	M22	T33	M22-T33	M22-T33
398	S21-M22-T13	ACAGAACGGUCCUUAUGGGUAAGAGCAAGGCGUGACUACAACCAAUCUUCUAUUCUGCGAGAGUAAAGUUUUGCCAGUUAACCAAAAAGGGGGGAUUUUAUCUCCCCUUUAAUUUUUCCU	.................(((...(((..((((.((((...((...(((((......).))))))..)))).)))).))).)))..(((((((((((...)))))))))))..........	-26.3	1001.0	0.57	S21	M22	T13	M22-T13	M22-T13
399	S21-M22-T10	GGUCCUUAUGGGUAAGAGCAAGGCGUGACUACAACCAAUCUUCUAUUCUGCGAGAGUAAAGUUUUGCCGCUGAUGCCAGAAAGGGUCCUGAAUUUCAGGGCCCUUUUUUUACAUGGAUUG	(((((..(((((((..(((..((((.((((...((...(((((......).))))))..)))).)))))))..))))((((((((((((((...))))))))))))))...)))))))).	-39.7	999.0	0.75	S21	M22	T10	M22-T10	M22-T10
400	S21-M22-T18	ACAGAACGGUCCUUAUGGGUAAGAGCAAGGCGUGACUACAACCAAUCUUCUAUUCUGCGAGAGUAAAGUUUUGCCUACUUCUUACUCGCCCAUCUGCAACGGAUGGGCGAAUUUAUACCC	.......(((((....))(((((((..(((((.((((...((...(((((......).))))))..)))).)))))..)))))))(((((((((((...)))))))))))......))).	-37.5	1006.0	0.1	S21	M22	T18	M22-T18	M22-T18
401	S21-M22-T15	UACAGAACGGUCCUUAUGGGUAAGAGCAAGGCGUGACUACAACCAAUCUUCUAUUCUGCGAGAGUAAAGUUUUGCCUCUGAAUGCGUGCCCAUUCCUGACGGAAUGGGCAUUUCUGCGCA	..(((((...(((....))).....((((((((.((((...((...(((((......).))))))..)))).))))).....)))(((((((((((....))))))))))))))))....	-34.5	1003.0	0.11	S21	M22	T15	M22-T15	M22-T15
402	S21-M22-T27	CCUUAUGGGUAAGAGCAAGGCGUGACUACAACCAAUCUUCUAUUCUGCGAGAGUAAAGUUUUGCCUUUCAGCAAAAAACCCCUCAAGACCCGUUUAGAGGCCCCAAGGGGUUAUGCUAGG	((....))......(.((((((.((((...((...(((((......).))))))..)))).)))))).)((((...(((((((...(.(((.....).)).)...))))))).))))...	-26.7	1009.0	0.04	S21	M22	T27	M22-T27	M22-T27
403	S21-M14-T20	UACAAAUUAGCAGAAUUCGGAAUCGCUGAUCUACAGAACGGUCCUUAUGGGUAAGAGCUAGACAGUAAUACCCUGCCCUGAAAUAUCCAGCGGAUCAAGAAAAUUCGUUGGAUAUUUUUU	.........((((.....((.((.((((.((((........(((....))).......)))))))).)).))))))...((((((((((((((((.......))))))))))))))))..	-31.2	903.0	0.31	S21	M14	T20	M14-T20	M14-T20
404	S21-M14-T14	AUACAAAUUAGCAGAAUUCGGAAUCGCUGAUCUACAGAACGGUCCUUAUGGGUAAGAGCUAGACAGUAAUACCCUGCCCGUGUUCCUGAACGCCCGCAUAUGCGGGCGUUUUGCUUUUUG	...((((..((((((((.(((....((((.((....)).))))......(((((...(((....)))..)))))...))).))))..((((((((((....)))))))))))))).))))	-36.3	898.0	0.37	S21	M14	T14	M14-T14	M14-T14
405	S21-M14-T12	AUACAAAUUAGCAGAAUUCGGAAUCGCUGAUCUACAGAACGGUCCUUAUGGGUAAGAGCUAGACAGUAAUACCCUGCCACUGAUUUUUAAGGCGACUGAUGAGUCGCCUUUUUUUUGUCU	..........((((.....((.((.((((.((((........(((....))).......)))))))).)).))))))....(((....(((((((((....)))))))))......))).	-29.0	896.0	0.84	S21	M14	T12	M14-T12	M14-T12
406	S21-M14-T29	ACAAAUUAGCAGAAUUCGGAAUCGCUGAUCUACAGAACGGUCCUUAUGGGUAAGAGCUAGACAGUAAUACCCUGCCCAGAAAUCAUCCUUAGCGAAAGCUAAGGAUUUUUUUUAUCUGAA	.........((((....(((.((((((.....)))..))))))....(((((...(((....)))..))))).....(((((..(((((((((....)))))))))..))))).))))..	-30.1	906.0	0.91	S21	M14	T29	M14-T29	M14-T29
407	S21-M14-T17	UAUACAAAUUAGCAGAAUUCGGAAUCGCUGAUCUACAGAACGGUCCUUAUGGGUAAGAGCUAGACAGUAAUACCCUGCCCGUCUGCGUAUGGAACGUGGUAACGGUUCUACUGAAGAUUU	........((((.(((((.((..(((((.(.((((((((.(((.......(((((...(((....)))..)))))...)))))))....)))).))))))..))))))).))))......	-27.7	901.0	0.05	S21	M14	T17	M14-T17	M14-T17
408	S21-M14-T16	CUAUACAAAUUAGCAGAAUUCGGAAUCGCUGAUCUACAGAACGGUCCUUAUGGGUAAGAGCUAGACAGUAAUACCCUGCCGUUAUUAAAUAGCCUGCCAUCUGGCAGGCUUUUUUUAUCG	........((((((.((........))))))))......((((((......(((((...(((....)))..))))).))))))...(((.((((((((....)))))))).)))......	-32.3	900.0	0.82	S21	M14	T16	M14-T16	M14-T16
409	S21-M14-T21	CAAAUUAGCAGAAUUCGGAAUCGCUGAUCUACAGAACGGUCCUUAUGGGUAAGAGCUAGACAGUAAUACCCUGCCAAACACGUAGGCCUGAUAAGCGAAGCGCAUCAGGCAGUUUUGCGU	.......((((((((.(((.((((((.....)))..))))))....(((((...(((....)))..)))))..............(((((((..(((...))))))))))))))))))..	-31.0	904.0	0.07	S21	M14	T21	M14-T21	M14-T21
410	S21-M14-T33	ACAAAUUAGCAGAAUUCGGAAUCGCUGAUCUACAGAACGGUCCUUAUGGGUAAGAGCUAGACAGUAAUACCCUGCCCAGCGUUGAACCUACGACAGUCUCUUAUUGACGAGUAAAGUGCU	.......((((..(((((((.((((((.....)))..))))))....(((((...(((....)))..))))).((...))((((......)))).(((.......)))))))....))))	-21.4	907.0	0.01	S21	M14	T33	M14-T33	M14-T33
411	S21-M14-T13	CAAAUUAGCAGAAUUCGGAAUCGCUGAUCUACAGAACGGUCCUUAUGGGUAAGAGCUAGACAGUAAUACCCUGCCAGUUAACCAAAAAGGGGGGAUUUUAUCUCCCCUUUAAUUUUUCCU	..((((.((((.....((.((.((((.((((........(((....))).......)))))))).)).)))))).))))......(((((((((((...)))))))))))..........	-29.9	897.0	0.41	S21	M14	T13	M14-T13	M14-T13
412	S21-M14-T10	GCAGAAUUCGGAAUCGCUGAUCUACAGAACGGUCCUUAUGGGUAAGAGCUAGACAGUAAUACCCUGCCGCUGAUGCCAGAAAGGGUCCUGAAUUUCAGGGCCCUUUUUUUACAUGGAUUG	(.(((..((((.....))))))).)....((((((..(((((((..(((..(.(((.......)))).)))..))))((((((((((((((...))))))))))))))...)))))))))	-36.6	895.0	0.62	S21	M14	T10	M14-T10	M14-T10
413	S21-M14-T18	CAAAUUAGCAGAAUUCGGAAUCGCUGAUCUACAGAACGGUCCUUAUGGGUAAGAGCUAGACAGUAAUACCCUGCCUACUUCUUACUCGCCCAUCUGCAACGGAUGGGCGAAUUUAUACCC	..........(((((((((.((((((.....)))..))))))....(((((((((.(((.(((.......))).))).)))))))))(((((((((...)))))))))))))))......	-38.3	902.0	0.13	S21	M14	T18	M14-T18	M14-T18
414	S21-M14-T15	ACAAAUUAGCAGAAUUCGGAAUCGCUGAUCUACAGAACGGUCCUUAUGGGUAAGAGCUAGACAGUAAUACCCUGCCUCUGAAUGCGUGCCCAUUCCUGACGGAAUGGGCAUUUCUGCGCA	........((((((...(((.((((((.....)))..))))))....(((((...(((....)))..))))).((........))(((((((((((....)))))))))))))))))...	-39.2	899.0	0.13	S21	M14	T15	M14-T15	M14-T15
415	S21-M14-T27	GAAUUCGGAAUCGCUGAUCUACAGAACGGUCCUUAUGGGUAAGAGCUAGACAGUAAUACCCUGCCUUUCAGCAAAAAACCCCUCAAGACCCGUUUAGAGGCCCCAAGGGGUUAUGCUAGG	......(((.((((((.....)))..))))))....(((((...(((....)))..)))))..(((...((((...(((((((...(.(((.....).)).)...))))))).)))))))	-28.6	905.0	0.02	S21	M14	T27	M14-T27	M14-T27
416	S21-M16-T20	UACAAAUUAGCAGAAUUCGGAAUCGCUGAUCUACAGAACGGUCCUUAUGGGUAAGAGCUUAUCGGUUACCAGAUGCCCUGAAAUAUCCAGCGGAUCAAGAAAAUUCGUUGGAUAUUUUUU	.....((((((.((........)))))))).........(((.((.((((((....)))))).))..))).........((((((((((((((((.......))))))))))))))))..	-29.2	929.0	0.14	S21	M16	T20	M16-T20	M16-T20
417	S21-M16-T14	AUACAAAUUAGCAGAAUUCGGAAUCGCUGAUCUACAGAACGGUCCUUAUGGGUAAGAGCUUAUCGGUUACCAGAUGCCCGUGUUCCUGAACGCCCGCAUAUGCGGGCGUUUUGCUUUUUG	...((((..((((......(((.((((((.....)))..)))))).((((((((..((((....))))......)))))))).....((((((((((....)))))))))))))).))))	-36.1	924.0	0.3	S21	M16	T14	M16-T14	M16-T14
418	S21-M16-T12	AUACAAAUUAGCAGAAUUCGGAAUCGCUGAUCUACAGAACGGUCCUUAUGGGUAAGAGCUUAUCGGUUACCAGAUGCCACUGAUUUUUAAGGCGACUGAUGAGUCGCCUUUUUUUUGUCU	..........((((((...(((.((((((.....)))..))))))..((((((....)))))).(((........)))..........(((((((((....)))))))))..))))))..	-28.0	922.0	0.59	S21	M16	T12	M16-T12	M16-T12
419	S21-M16-T29	ACAAAUUAGCAGAAUUCGGAAUCGCUGAUCUACAGAACGGUCCUUAUGGGUAAGAGCUUAUCGGUUACCAGAUGCCCAGAAAUCAUCCUUAGCGAAAGCUAAGGAUUUUUUUUAUCUGAA	.........((((....(((.((((((.....)))..))))))...((((((..((((....))))......))))))((((..(((((((((....)))))))))..))))..))))..	-29.7	932.0	0.86	S21	M16	T29	M16-T29	M16-T29
420	S21-M16-T17	UAUACAAAUUAGCAGAAUUCGGAAUCGCUGAUCUACAGAACGGUCCUUAUGGGUAAGAGCUUAUCGGUUACCAGAUGCCCGUCUGCGUAUGGAACGUGGUAACGGUUCUACUGAAGAUUU	........((((.(((((.((..(((((.(.((((((((.(((.(....(((....((.....)).....)))...).)))))))....)))).))))))..))))))).))))......	-26.0	927.0	0.05	S21	M16	T17	M16-T17	M16-T17
421	S21-M16-T16	CUAUACAAAUUAGCAGAAUUCGGAAUCGCUGAUCUACAGAACGGUCCUUAUGGGUAAGAGCUUAUCGGUUACCAGAUGCCGUUAUUAAAUAGCCUGCCAUCUGGCAGGCUUUUUUUAUCG	........((((((.((........))))))))......((((((.....(((....((.....)).....)))...))))))...(((.((((((((....)))))))).)))......	-31.1	926.0	0.73	S21	M16	T16	M16-T16	M16-T16
422	S21-M16-T21	CAAAUUAGCAGAAUUCGGAAUCGCUGAUCUACAGAACGGUCCUUAUGGGUAAGAGCUUAUCGGUUACCAGAUGCCAAACACGUAGGCCUGAUAAGCGAAGCGCAUCAGGCAGUUUUGCGU	...((((((.((........))))))))...((((((.(.(((.(((.((....(((((((((...((..(((.......))).)).)))))))))...)).))).)))).))))))...	-32.9	930.0	0.03	S21	M16	T21	M16-T21	M16-T21
423	S21-M16-T33	ACAAAUUAGCAGAAUUCGGAAUCGCUGAUCUACAGAACGGUCCUUAUGGGUAAGAGCUUAUCGGUUACCAGAUGCCCAGCGUUGAACCUACGACAGUCUCUUAUUGACGAGUAAAGUGCU	.......((((..(((((.....((((.((....)).))))((....))(((((((((..(((.......(((((...))))).......))).)).)))))))...)))))....))))	-24.1	933.0	0.02	S21	M16	T33	M16-T33	M16-T33
424	S21-M16-T13	CAAAUUAGCAGAAUUCGGAAUCGCUGAUCUACAGAACGGUCCUUAUGGGUAAGAGCUUAUCGGUUACCAGAUGCCAGUUAACCAAAAAGGGGGGAUUUUAUCUCCCCUUUAAUUUUUCCU	................((((..((((.((....)).))))....((((((....)))))).(((((.(........).)))))..(((((((((((...))))))))))).....)))).	-27.8	923.0	0.58	S21	M16	T13	M16-T13	M16-T13
425	S21-M16-T10	GCAGAAUUCGGAAUCGCUGAUCUACAGAACGGUCCUUAUGGGUAAGAGCUUAUCGGUUACCAGAUGCCGCUGAUGCCAGAAAGGGUCCUGAAUUUCAGGGCCCUUUUUUUACAUGGAUUG	(.(((..((((.....))))))).)....((((((..(((((((..(((.((((........))))..)))..))))((((((((((((((...))))))))))))))...)))))))))	-38.4	921.0	0.65	S21	M16	T10	M16-T10	M16-T10
426	S21-M16-T18	CAAAUUAGCAGAAUUCGGAAUCGCUGAUCUACAGAACGGUCCUUAUGGGUAAGAGCUUAUCGGUUACCAGAUGCCUACUUCUUACUCGCCCAUCUGCAACGGAUGGGCGAAUUUAUACCC	..........(((((((((.((((((.....)))..))))))....(((((((((......(((........)))...)))))))))(((((((((...)))))))))))))))......	-34.4	928.0	0.06	S21	M16	T18	M16-T18	M16-T18
427	S21-M16-T15	ACAAAUUAGCAGAAUUCGGAAUCGCUGAUCUACAGAACGGUCCUUAUGGGUAAGAGCUUAUCGGUUACCAGAUGCCUCUGAAUGCGUGCCCAUUCCUGACGGAAUGGGCAUUUCUGCGCA	........((((((((((((..(((((....((.((..(((.((((....)))).)))..)).))...))).))..)))))))..(((((((((((....))))))))))).)))))...	-38.6	925.0	0.06	S21	M16	T15	M16-T15	M16-T15
428	S21-M16-T27	GAAUUCGGAAUCGCUGAUCUACAGAACGGUCCUUAUGGGUAAGAGCUUAUCGGUUACCAGAUGCCUUUCAGCAAAAAACCCCUCAAGACCCGUUUAGAGGCCCCAAGGGGUUAUGCUAGG	....((((.....))))((((...(((((..(((..((((....(((.(..(((........)))..).))).....))))...)))..)))))))))(((((....)))))........	-27.0	931.0	0.02	S21	M16	T27	M16-T27	M16-T27
429	S21-M19-T20	UUCGGAAUCGCUGAUCUACAGAACGGUCCUUAUGGGUAAGAGCUUGAAAUCGGAUACUUCCUGAACUGCGAAUUGCCCUGAAAUAUCCAGCGGAUCAAGAAAAUUCGUUGGAUAUUUUUU	...(((.((((((.....)))..))))))....((((((..((......(((((....))).))...))...)))))).((((((((((((((((.......))))))))))))))))..	-35.9	968.0	0.18	S21	M19	T20	M19-T20	M19-T20
430	S21-M19-T14	AUUCGGAAUCGCUGAUCUACAGAACGGUCCUUAUGGGUAAGAGCUUGAAAUCGGAUACUUCCUGAACUGCGAAUUGCCCGUGUUCCUGAACGCCCGCAUAUGCGGGCGUUUUGCUUUUUG	....(((.((((((.....)))..)))))).(((((((((..((......(((((....))).))...))...))))))))).....((((((((((....)))))))))).........	-39.1	963.0	0.32	S21	M19	T14	M19-T14	M19-T14
431	S21-M19-T12	AUUCGGAAUCGCUGAUCUACAGAACGGUCCUUAUGGGUAAGAGCUUGAAAUCGGAUACUUCCUGAACUGCGAAUUGCCACUGAUUUUUAAGGCGACUGAUGAGUCGCCUUUUUUUUGUCU	....(((.((((((.....)))..)))))).....(((((..((......(((((....))).))...))...)))))...(((....(((((((((....)))))))))......))).	-30.6	961.0	0.75	S21	M19	T12	M19-T12	M19-T12
432	S21-M19-T29	UCGGAAUCGCUGAUCUACAGAACGGUCCUUAUGGGUAAGAGCUUGAAAUCGGAUACUUCCUGAACUGCGAAUUGCCCAGAAAUCAUCCUUAGCGAAAGCUAAGGAUUUUUUUUAUCUGAA	(((((...((((.((....)).)))).....(((((((..((......(((((....))).))...))...)))))))((((..(((((((((....)))))))))..))))..))))).	-34.5	971.0	0.87	S21	M19	T29	M19-T29	M19-T29
433	S21-M19-T17	AAUUCGGAAUCGCUGAUCUACAGAACGGUCCUUAUGGGUAAGAGCUUGAAAUCGGAUACUUCCUGAACUGCGAAUUGCCCGUCUGCGUAUGGAACGUGGUAACGGUUCUACUGAAGAUUU	.....(((((((..((((........))))...((((((((..((......(((((....))).))...))...))))))))((((((.....))))))...)))))))...........	-26.9	966.0	0.04	S21	M19	T17	M19-T17	M19-T17
434	S21-M19-T16	GAAUUCGGAAUCGCUGAUCUACAGAACGGUCCUUAUGGGUAAGAGCUUGAAAUCGGAUACUUCCUGAACUGCGAAUUGCCGUUAUUAAAUAGCCUGCCAUCUGGCAGGCUUUUUUUAUCG	......(((.((((((.....)))..)))))).....(((((..((......(((((....))).))...))...)))))......(((.((((((((....)))))))).)))......	-30.9	965.0	0.68	S21	M19	T16	M19-T16	M19-T16
435	S21-M19-T21	CGGAAUCGCUGAUCUACAGAACGGUCCUUAUGGGUAAGAGCUUGAAAUCGGAUACUUCCUGAACUGCGAAUUGCCAAACACGUAGGCCUGAUAAGCGAAGCGCAUCAGGCAGUUUUGCGU	.(((.((((((.....)))..)))))).....(((((..((......(((((....))).))...))...)))))....(((((((((((((..(((...))))))))))....))))))	-30.7	969.0	0.05	S21	M19	T21	M19-T21	M19-T21
436	S21-M19-T33	UCGGAAUCGCUGAUCUACAGAACGGUCCUUAUGGGUAAGAGCUUGAAAUCGGAUACUUCCUGAACUGCGAAUUGCCCAGCGUUGAACCUACGACAGUCUCUUAUUGACGAGUAAAGUGCU	..(((.((((((.....)))..))))))...(((((((..((......(((((....))).))...))...)))))))..((((......)))).(((.......)))............	-23.3	972.0	0.03	S21	M19	T33	M19-T33	M19-T33
437	S21-M19-T13	CGGAAUCGCUGAUCUACAGAACGGUCCUUAUGGGUAAGAGCUUGAAAUCGGAUACUUCCUGAACUGCGAAUUGCCAGUUAACCAAAAAGGGGGGAUUUUAUCUCCCCUUUAAUUUUUCCU	.(((.((((((.....)))..)))))).....(((((..((......(((((....))).))...))...)))))..........(((((((((((...)))))))))))..........	-30.3	962.0	0.35	S21	M19	T13	M19-T13	M19-T13
438	S21-M19-T10	GCUGAUCUACAGAACGGUCCUUAUGGGUAAGAGCUUGAAAUCGGAUACUUCCUGAACUGCGAAUUGCCGCUGAUGCCAGAAAGGGUCCUGAAUUUCAGGGCCCUUUUUUUACAUGGAUUG	.(((.....)))..((((((..((((((((..((......(((((....))).))...))...)))))((....)).((((((((((((((...))))))))))))))...)))))))))	-37.3	960.0	0.38	S21	M19	T10	M19-T10	M19-T10
439	S21-M19-T18	CGGAAUCGCUGAUCUACAGAACGGUCCUUAUGGGUAAGAGCUUGAAAUCGGAUACUUCCUGAACUGCGAAUUGCCUACUUCUUACUCGCCCAUCUGCAACGGAUGGGCGAAUUUAUACCC	.(((.((((((.....)))..))))))...(((((((..((......(((((....))).))...))...)))))))........(((((((((((...)))))))))))..........	-35.6	967.0	0.12	S21	M19	T18	M19-T18	M19-T18
440	S21-M19-T15	UCGGAAUCGCUGAUCUACAGAACGGUCCUUAUGGGUAAGAGCUUGAAAUCGGAUACUUCCUGAACUGCGAAUUGCCUCUGAAUGCGUGCCCAUUCCUGACGGAAUGGGCAUUUCUGCGCA	..(((.((((((.....)))..))))))(((.((((((..((......(((((....))).))...))...)))))).))).((((((((((((((....)))))))))......)))))	-37.3	964.0	0.07	S21	M19	T15	M19-T15	M19-T15
441	S21-M19-T27	GAUCUACAGAACGGUCCUUAUGGGUAAGAGCUUGAAAUCGGAUACUUCCUGAACUGCGAAUUGCCUUUCAGCAAAAAACCCCUCAAGACCCGUUUAGAGGCCCCAAGGGGUUAUGCUAGG	((((........)))).....((((((..((......(((((....))).))...))...))))))...((((...(((((((...(.(((.....).)).)...))))))).))))...	-27.6	970.0	0.05	S21	M19	T27	M19-T27	M19-T27
442	S21-M15-T20	UACAAAUUAGCAGAAUUCGGAAUCGCUGAUCUACAGAACGGUCCUUAUGGGUAAGAGCCUAUCUGGUGCUACAUGCCCUGAAAUAUCCAGCGGAUCAAGAAAAUUCGUUGGAUAUUUUUU	..................(((.((((((.....)))..))))))....(((((.((((((....)).))).).))))).((((((((((((((((.......))))))))))))))))..	-33.9	916.0	0.28	S21	M15	T20	M15-T20	M15-T20
443	S21-M15-T14	AUACAAAUUAGCAGAAUUCGGAAUCGCUGAUCUACAGAACGGUCCUUAUGGGUAAGAGCCUAUCUGGUGCUACAUGCCCGUGUUCCUGAACGCCCGCAUAUGCGGGCGUUUUGCUUUUUG	...((((..((((......(((.((((((.....)))..)))))).((((((((.((((((....)).))).).)))))))).....((((((((((....)))))))))))))).))))	-40.9	911.0	0.38	S21	M15	T14	M15-T14	M15-T14
444	S21-M15-T12	AUACAAAUUAGCAGAAUUCGGAAUCGCUGAUCUACAGAACGGUCCUUAUGGGUAAGAGCCUAUCUGGUGCUACAUGCCACUGAUUUUUAAGGCGACUGAUGAGUCGCCUUUUUUUUGUCU	......((((((.((........))))))))...((((..(((.((((....)))).)))..))))((((.....).))).(((....(((((((((....)))))))))......))).	-31.5	909.0	0.77	S21	M15	T12	M15-T12	M15-T12
445	S21-M15-T29	ACAAAUUAGCAGAAUUCGGAAUCGCUGAUCUACAGAACGGUCCUUAUGGGUAAGAGCCUAUCUGGUGCUACAUGCCCAGAAAUCAUCCUUAGCGAAAGCUAAGGAUUUUUUUUAUCUGAA	.........((((....(((.((((((.....)))..))))))...(((((....)))))(((((.((.....)))))))....(((((((((....)))))))))........))))..	-35.6	919.0	0.91	S21	M15	T29	M15-T29	M15-T29
446	S21-M15-T17	UAUACAAAUUAGCAGAAUUCGGAAUCGCUGAUCUACAGAACGGUCCUUAUGGGUAAGAGCCUAUCUGGUGCUACAUGCCCGUCUGCGUAUGGAACGUGGUAACGGUUCUACUGAAGAUUU	........((((.(((((.((..(((((.(.((((((((.(((.((..((((((....))))))..)).((.....)))))))))....)))).))))))..))))))).))))......	-29.6	914.0	0.02	S21	M15	T17	M15-T17	M15-T17
447	S21-M15-T16	CUAUACAAAUUAGCAGAAUUCGGAAUCGCUGAUCUACAGAACGGUCCUUAUGGGUAAGAGCCUAUCUGGUGCUACAUGCCGUUAUUAAAUAGCCUGCCAUCUGGCAGGCUUUUUUUAUCG	........((((((.((........))))))))......((((((((..((((((....))))))..))........))))))...(((.((((((((....)))))))).)))......	-34.8	913.0	0.84	S21	M15	T16	M15-T16	M15-T16
448	S21-M15-T21	CAAAUUAGCAGAAUUCGGAAUCGCUGAUCUACAGAACGGUCCUUAUGGGUAAGAGCCUAUCUGGUGCUACAUGCCAAACACGUAGGCCUGAUAAGCGAAGCGCAUCAGGCAGUUUUGCGU	.......(((((((((((.....))))....((((..(((.((((....)))).)))..))))...((((.((.....)).))))(((((((..(((...)))))))))).)))))))..	-34.0	917.0	0.05	S21	M15	T21	M15-T21	M15-T21
449	S21-M15-T33	ACAAAUUAGCAGAAUUCGGAAUCGCUGAUCUACAGAACGGUCCUUAUGGGUAAGAGCCUAUCUGGUGCUACAUGCCCAGCGUUGAACCUACGACAGUCUCUUAUUGACGAGUAAAGUGCU	.......((((..(((((((.((((((.....)))..))))))..((((((....))))))((((.((.....)))))).((((......)))).(((.......)))))))....))))	-27.5	920.0	0.03	S21	M15	T33	M15-T33	M15-T33
450	S21-M15-T13	CAAAUUAGCAGAAUUCGGAAUCGCUGAUCUACAGAACGGUCCUUAUGGGUAAGAGCCUAUCUGGUGCUACAUGCCAGUUAACCAAAAAGGGGGGAUUUUAUCUCCCCUUUAAUUUUUCCU	................((((..((((.((....)).))))....((((((....))))))(((((.......)))))........(((((((((((...))))))))))).....)))).	-31.6	910.0	0.46	S21	M15	T13	M15-T13	M15-T13
451	S21-M15-T10	GCAGAAUUCGGAAUCGCUGAUCUACAGAACGGUCCUUAUGGGUAAGAGCCUAUCUGGUGCUACAUGCCGCUGAUGCCAGAAAGGGUCCUGAAUUUCAGGGCCCUUUUUUUACAUGGAUUG	(.(((..((((.....))))))).)....((((((..((((((....))))))(((((((........))....)))))((((((((((((...))))))))))))........))))))	-38.0	908.0	0.67	S21	M15	T10	M15-T10	M15-T10
452	S21-M15-T18	CAAAUUAGCAGAAUUCGGAAUCGCUGAUCUACAGAACGGUCCUUAUGGGUAAGAGCCUAUCUGGUGCUACAUGCCUACUUCUUACUCGCCCAUCUGCAACGGAUGGGCGAAUUUAUACCC	...((((((.((........))))))))....((((.(((((..((((((....))))))..))........)))...))))...(((((((((((...)))))))))))..........	-34.3	915.0	0.12	S21	M15	T18	M15-T18	M15-T18
453	S21-M15-T15	ACAAAUUAGCAGAAUUCGGAAUCGCUGAUCUACAGAACGGUCCUUAUGGGUAAGAGCCUAUCUGGUGCUACAUGCCUCUGAAUGCGUGCCCAUUCCUGACGGAAUGGGCAUUUCUGCGCA	........((((((((((((...((((.....((((..(((.((((....)))).)))..))))......)).)).)))))))..(((((((((((....))))))))))).)))))...	-41.9	912.0	0.1	S21	M15	T15	M15-T15	M15-T15
454	S21-M15-T27	GAAUUCGGAAUCGCUGAUCUACAGAACGGUCCUUAUGGGUAAGAGCCUAUCUGGUGCUACAUGCCUUUCAGCAAAAAACCCCUCAAGACCCGUUUAGAGGCCCCAAGGGGUUAUGCUAGG	............(((((....((....(((((..((((((....))))))..)).)))...))....)))))....(((((((...(.(((.....).)).)...)))))))........	-29.5	918.0	0.04	S21	M15	T27	M15-T27	M15-T27
455	S21-M17-T20	UUCGGAAUCGCUGAUCUACAGAACGGUCCUUAUGGGUAAGAGCGUAUCCAGACUUAUUGAGGUUUACGCACUAUGCCCUGAAAUAUCCAGCGGAUCAAGAAAAUUCGUUGGAUAUUUUUU	...(((.((((((.....)))..))))))....(((((((.(((((....(((((....)))))))))).)).))))).((((((((((((((((.......))))))))))))))))..	-38.8	942.0	0.22	S21	M17	T20	M17-T20	M17-T20
456	S21-M17-T14	AUUCGGAAUCGCUGAUCUACAGAACGGUCCUUAUGGGUAAGAGCGUAUCCAGACUUAUUGAGGUUUACGCACUAUGCCCGUGUUCCUGAACGCCCGCAUAUGCGGGCGUUUUGCUUUUUG	....(((.((((((.....)))..)))))).((((((((((.(((((....(((((....)))))))))).)).)))))))).....((((((((((....)))))))))).........	-42.0	937.0	0.37	S21	M17	T14	M17-T14	M17-T14
457	S21-M17-T12	AUUCGGAAUCGCUGAUCUACAGAACGGUCCUUAUGGGUAAGAGCGUAUCCAGACUUAUUGAGGUUUACGCACUAUGCCACUGAUUUUUAAGGCGACUGAUGAGUCGCCUUUUUUUUGUCU	....(((.((((((.....)))..)))))).....((((((.(((((....(((((....)))))))))).)).))))...(((....(((((((((....)))))))))......))).	-33.5	935.0	0.74	S21	M17	T12	M17-T12	M17-T12
458	S21-M17-T29	UCGGAAUCGCUGAUCUACAGAACGGUCCUUAUGGGUAAGAGCGUAUCCAGACUUAUUGAGGUUUACGCACUAUGCCCAGAAAUCAUCCUUAGCGAAAGCUAAGGAUUUUUUUUAUCUGAA	(((((...((((.((....)).)))).....((((((((.(((((....(((((....)))))))))).)).))))))((((..(((((((((....)))))))))..))))..))))).	-37.4	945.0	0.85	S21	M17	T29	M17-T29	M17-T29
459	S21-M17-T17	AAUUCGGAAUCGCUGAUCUACAGAACGGUCCUUAUGGGUAAGAGCGUAUCCAGACUUAUUGAGGUUUACGCACUAUGCCCGUCUGCGUAUGGAACGUGGUAACGGUUCUACUGAAGAUUU	.....(((((((..((((........))))...(((((((((.(((((....(((((....)))))))))).)).)))))))((((((.....))))))...)))))))...........	-29.8	940.0	0.04	S21	M17	T17	M17-T17	M17-T17
460	S21-M17-T16	GAAUUCGGAAUCGCUGAUCUACAGAACGGUCCUUAUGGGUAAGAGCGUAUCCAGACUUAUUGAGGUUUACGCACUAUGCCGUUAUUAAAUAGCCUGCCAUCUGGCAGGCUUUUUUUAUCG	......(((.((((((.....)))..)))))).....((((((.(((((....(((((....)))))))))).)).))))......(((.((((((((....)))))))).)))......	-33.8	939.0	0.82	S21	M17	T16	M17-T16	M17-T16
461	S21-M17-T21	CGGAAUCGCUGAUCUACAGAACGGUCCUUAUGGGUAAGAGCGUAUCCAGACUUAUUGAGGUUUACGCACUAUGCCAAACACGUAGGCCUGAUAAGCGAAGCGCAUCAGGCAGUUUUGCGU	.(((.((((((.....)))..)))))).....((((((.(((((....(((((....)))))))))).)).))))....(((((((((((((..(((...))))))))))....))))))	-33.6	943.0	0.04	S21	M17	T21	M17-T21	M17-T21
462	S21-M17-T33	UCGGAAUCGCUGAUCUACAGAACGGUCCUUAUGGGUAAGAGCGUAUCCAGACUUAUUGAGGUUUACGCACUAUGCCCAGCGUUGAACCUACGACAGUCUCUUAUUGACGAGUAAAGUGCU	..(((..((((((((........))))((((....))))))))..)))(((((..(((((((((((((..........))).))))))).))).))))).(((((....)))))......	-26.9	946.0	0.03	S21	M17	T33	M17-T33	M17-T33
463	S21-M17-T13	CGGAAUCGCUGAUCUACAGAACGGUCCUUAUGGGUAAGAGCGUAUCCAGACUUAUUGAGGUUUACGCACUAUGCCAGUUAACCAAAAAGGGGGGAUUUUAUCUCCCCUUUAAUUUUUCCU	.((((...(((.....)))...(((.....(((...((.(((((....(((((....)))))))))).))...)))....)))..(((((((((((...))))))))))).....)))).	-33.3	936.0	0.49	S21	M17	T13	M17-T13	M17-T13
464	S21-M17-T10	GCUGAUCUACAGAACGGUCCUUAUGGGUAAGAGCGUAUCCAGACUUAUUGAGGUUUACGCACUAUGCCGCUGAUGCCAGAAAGGGUCCUGAAUUUCAGGGCCCUUUUUUUACAUGGAUUG	.(((.....)))..((((((..(((((((((.(((((....(((((....)))))))))).)).))))((....)).((((((((((((((...))))))))))))))...)))))))))	-40.2	934.0	0.63	S21	M17	T10	M17-T10	M17-T10
465	S21-M17-T18	CGGAAUCGCUGAUCUACAGAACGGUCCUUAUGGGUAAGAGCGUAUCCAGACUUAUUGAGGUUUACGCACUAUGCCUACUUCUUACUCGCCCAUCUGCAACGGAUGGGCGAAUUUAUACCC	.(((.((((((.....)))..))))))...((((((((.(((((....(((((....)))))))))).)).))))))........(((((((((((...)))))))))))..........	-38.5	941.0	0.12	S21	M17	T18	M17-T18	M17-T18
466	S21-M17-T15	UCGGAAUCGCUGAUCUACAGAACGGUCCUUAUGGGUAAGAGCGUAUCCAGACUUAUUGAGGUUUACGCACUAUGCCUCUGAAUGCGUGCCCAUUCCUGACGGAAUGGGCAUUUCUGCGCA	..(((.((((((.....)))..))))))(((.(((((((.(((((....(((((....)))))))))).)).))))).))).((((((((((((((....)))))))))......)))))	-40.2	938.0	0.1	S21	M17	T15	M17-T15	M17-T15
467	S21-M17-T27	GAUCUACAGAACGGUCCUUAUGGGUAAGAGCGUAUCCAGACUUAUUGAGGUUUACGCACUAUGCCUUUCAGCAAAAAACCCCUCAAGACCCGUUUAGAGGCCCCAAGGGGUUAUGCUAGG	((((........)))).....(((((((.(((((....(((((....)))))))))).)).)))))...((((...(((((((...(.(((.....).)).)...))))))).))))...	-30.5	944.0	0.05	S21	M17	T27	M17-T27	M17-T27
468	S21-M21-T20	CUACAGAACGGUCCUUAUGGGUAAGAGCAUAGCCGAGAUUAUCCACCAGCAACAGUUCGUUAUUGUAGUGAUUUGCCCUGAAAUAUCCAGCGGAUCAAGAAAAUUCGUUGGAUAUUUUUU	(((((((((.((.((..(((((((...(......)...)))))))..))..)).)))).....)))))...........((((((((((((((((.......))))))))))))))))..	-31.3	994.0	0.25	S21	M21	T20	M21-T20	M21-T20
469	S21-M21-T14	UCUACAGAACGGUCCUUAUGGGUAAGAGCAUAGCCGAGAUUAUCCACCAGCAACAGUUCGUUAUUGUAGUGAUUUGCCCGUGUUCCUGAACGCCCGCAUAUGCGGGCGUUUUGCUUUUUG	..........((....((((((((((.((((((.((((......(....)......))))...)))).))..))))))))))..)).((((((((((....)))))))))).........	-34.2	989.0	0.39	S21	M21	T14	M21-T14	M21-T14
470	S21-M21-T12	UCUACAGAACGGUCCUUAUGGGUAAGAGCAUAGCCGAGAUUAUCCACCAGCAACAGUUCGUUAUUGUAGUGAUUUGCCACUGAUUUUUAAGGCGACUGAUGAGUCGCCUUUUUUUUGUCU	......((((.((.((..(((((((...(......)...)))))))..))..)).))))........((((......))))(((....(((((((((....)))))))))......))).	-29.5	987.0	0.74	S21	M21	T12	M21-T12	M21-T12
471	S21-M21-T29	UACAGAACGGUCCUUAUGGGUAAGAGCAUAGCCGAGAUUAUCCACCAGCAACAGUUCGUUAUUGUAGUGAUUUGCCCAGAAAUCAUCCUUAGCGAAAGCUAAGGAUUUUUUUUAUCUGAA	..((((.((((...((((........)))))))).............((.(((((.....))))).))(((((......)))))(((((((((....)))))))))........))))..	-28.6	997.0	0.7	S21	M21	T29	M21-T29	M21-T29
472	S21-M21-T17	AUCUACAGAACGGUCCUUAUGGGUAAGAGCAUAGCCGAGAUUAUCCACCAGCAACAGUUCGUUAUUGUAGUGAUUUGCCCGUCUGCGUAUGGAACGUGGUAACGGUUCUACUGAAGAUUU	..(((((((((.((.((..(((((((...(......)...)))))))..))..)).)))).....)))))........((((((((((.....))))))..))))(((....))).....	-22.8	992.0	0.04	S21	M21	T17	M21-T17	M21-T17
473	S21-M21-T16	GAUCUACAGAACGGUCCUUAUGGGUAAGAGCAUAGCCGAGAUUAUCCACCAGCAACAGUUCGUUAUUGUAGUGAUUUGCCGUUAUUAAAUAGCCUGCCAUCUGGCAGGCUUUUUUUAUCG	...(((((((((.((.((..(((((((...(......)...)))))))..))..)).)))).....)))))........((.((..(((.((((((((....)))))))))))..)).))	-30.3	991.0	0.85	S21	M21	T16	M21-T16	M21-T16
474	S21-M21-T21	ACAGAACGGUCCUUAUGGGUAAGAGCAUAGCCGAGAUUAUCCACCAGCAACAGUUCGUUAUUGUAGUGAUUUGCCAAACACGUAGGCCUGAUAAGCGAAGCGCAUCAGGCAGUUUUGCGU	...((((.((.((..(((((((...(......)...)))))))..))..)).))))(((...((((....))))..)))(((((((((((((..(((...))))))))))....))))))	-27.6	995.0	0.06	S21	M21	T21	M21-T21	M21-T21
475	S21-M21-T33	UACAGAACGGUCCUUAUGGGUAAGAGCAUAGCCGAGAUUAUCCACCAGCAACAGUUCGUUAUUGUAGUGAUUUGCCCAGCGUUGAACCUACGACAGUCUCUUAUUGACGAGUAAAGUGCU	.......((((...((((........))))))))............((((....(((((((.((.((.((((........((((......)))))))).)))).))))))).....))))	-19.3	998.0	0.03	S21	M21	T33	M21-T33	M21-T33
476	S21-M21-T13	ACAGAACGGUCCUUAUGGGUAAGAGCAUAGCCGAGAUUAUCCACCAGCAACAGUUCGUUAUUGUAGUGAUUUGCCAGUUAACCAAAAAGGGGGGAUUUUAUCUCCCCUUUAAUUUUUCCU	...((((.((.((..(((((((...(......)...)))))))..))..)).))))((((..((((....))))....))))...(((((((((((...)))))))))))..........	-28.1	988.0	0.58	S21	M21	T13	M21-T13	M21-T13
477	S21-M21-T10	GGUCCUUAUGGGUAAGAGCAUAGCCGAGAUUAUCCACCAGCAACAGUUCGUUAUUGUAGUGAUUUGCCGCUGAUGCCAGAAAGGGUCCUGAAUUUCAGGGCCCUUUUUUUACAUGGAUUG	(((((...(((((((...(......)...))))))).((((..(((.((((((...)))))).)))..))))(((..((((((((((((((...))))))))))))))...)))))))).	-37.7	986.0	0.74	S21	M21	T10	M21-T10	M21-T10
478	S21-M21-T18	ACAGAACGGUCCUUAUGGGUAAGAGCAUAGCCGAGAUUAUCCACCAGCAACAGUUCGUUAUUGUAGUGAUUUGCCUACUUCUUACUCGCCCAUCUGCAACGGAUGGGCGAAUUUAUACCC	...((((.((.((..(((((((...(......)...)))))))..))..)).))))......((((........)))).......(((((((((((...)))))))))))..........	-32.2	993.0	0.15	S21	M21	T18	M21-T18	M21-T18
479	S21-M21-T15	UACAGAACGGUCCUUAUGGGUAAGAGCAUAGCCGAGAUUAUCCACCAGCAACAGUUCGUUAUUGUAGUGAUUUGCCUCUGAAUGCGUGCCCAUUCCUGACGGAAUGGGCAUUUCUGCGCA	..((((..(((.....(((((((...(......)...)))))))...((.(((((.....))))).)).....)))))))..((((((((((((((....)))))))))......)))))	-33.1	990.0	0.13	S21	M21	T15	M21-T15	M21-T15
480	S21-M21-T27	CCUUAUGGGUAAGAGCAUAGCCGAGAUUAUCCACCAGCAACAGUUCGUUAUUGUAGUGAUUUGCCUUUCAGCAAAAAACCCCUCAAGACCCGUUUAGAGGCCCCAAGGGGUUAUGCUAGG	.....(((((((...(......)...)))))))(((((((((((.....))))).....(((((......))))).(((((((...(.(((.....).)).)...))))))).)))).))	-27.1	996.0	0.03	S21	M21	T27	M21-T27	M21-T27
481	S21-M10-T20	UUCGGAAUCGCUGAUCUACAGAACGGUCCUUAUGGGUAAGAGCUUUCUCCGAAGUGUAGUAAAAAAAUAAAAAUGCCCUGAAAUAUCCAGCGGAUCAAGAAAAUUCGUUGGAUAUUUUUU	...(((.((((((.....)))..))))))....(((((...(((((....)))))..................))))).((((((((((((((((.......))))))))))))))))..	-29.3	851.0	0.23	S21	M10	T20	M10-T20	M10-T20
482	S21-M10-T14	AUUCGGAAUCGCUGAUCUACAGAACGGUCCUUAUGGGUAAGAGCUUUCUCCGAAGUGUAGUAAAAAAAUAAAAAUGCCCGUGUUCCUGAACGCCCGCAUAUGCGGGCGUUUUGCUUUUUG	....(((.((((((.....)))..)))))).((((((((...(((((....)))))..................)))))))).....((((((((((....)))))))))).........	-32.5	846.0	0.24	S21	M10	T14	M10-T14	M10-T14
483	S21-M10-T12	AUUCGGAAUCGCUGAUCUACAGAACGGUCCUUAUGGGUAAGAGCUUUCUCCGAAGUGUAGUAAAAAAAUAAAAAUGCCACUGAUUUUUAAGGCGACUGAUGAGUCGCCUUUUUUUUGUCU	..(((((...(((((((........))))((((....)))))))....)))))((((..(((............)))))))(((....(((((((((....)))))))))......))).	-26.6	844.0	0.78	S21	M10	T12	M10-T12	M10-T12
484	S21-M10-T29	UCGGAAUCGCUGAUCUACAGAACGGUCCUUAUGGGUAAGAGCUUUCUCCGAAGUGUAGUAAAAAAAUAAAAAUGCCCAGAAAUCAUCCUUAGCGAAAGCUAAGGAUUUUUUUUAUCUGAA	(((((...((((.((....)).)))).....((((((...(((((....)))))..................))))))((((..(((((((((....)))))))))..))))..))))).	-27.9	854.0	0.91	S21	M10	T29	M10-T29	M10-T29
485	S21-M10-T17	AAUUCGGAAUCGCUGAUCUACAGAACGGUCCUUAUGGGUAAGAGCUUUCUCCGAAGUGUAGUAAAAAAAUAAAAAUGCCCGUCUGCGUAUGGAACGUGGUAACGGUUCUACUGAAGAUUU	.....(((((((.....(((((...((((((....)))............)))...)))))..............(((((((((......)).))).)))).)))))))...........	-20.4	849.0	0.04	S21	M10	T17	M10-T17	M10-T17
486	S21-M10-T16	GAAUUCGGAAUCGCUGAUCUACAGAACGGUCCUUAUGGGUAAGAGCUUUCUCCGAAGUGUAGUAAAAAAAUAAAAAUGCCGUUAUUAAAUAGCCUGCCAUCUGGCAGGCUUUUUUUAUCG	...((((((...(((((((........))))((((....)))))))....)))))).......................((.((..(((.((((((((....)))))))))))..)).))	-27.1	848.0	0.89	S21	M10	T16	M10-T16	M10-T16
487	S21-M10-T21	CGGAAUCGCUGAUCUACAGAACGGUCCUUAUGGGUAAGAGCUUUCUCCGAAGUGUAGUAAAAAAAUAAAAAUGCCAAACACGUAGGCCUGAUAAGCGAAGCGCAUCAGGCAGUUUUGCGU	(((.....)))..(((((...((((((....)))............)))...)))))......................(((((((((((((..(((...))))))))))....))))))	-24.2	852.0	0.06	S21	M10	T21	M10-T21	M10-T21
488	S21-M10-T33	UCGGAAUCGCUGAUCUACAGAACGGUCCUUAUGGGUAAGAGCUUUCUCCGAAGUGUAGUAAAAAAAUAAAAAUGCCCAGCGUUGAACCUACGACAGUCUCUUAUUGACGAGUAAAGUGCU	..((...(((((..(((((...((((((....)))............)))...)))))..................))))).....))(((....(((.......)))..))).......	-17.0	855.0	0.03	S21	M10	T33	M10-T33	M10-T33
489	S21-M10-T13	CGGAAUCGCUGAUCUACAGAACGGUCCUUAUGGGUAAGAGCUUUCUCCGAAGUGUAGUAAAAAAAUAAAAAUGCCAGUUAACCAAAAAGGGGGGAUUUUAUCUCCCCUUUAAUUUUUCCU	.((((..((((..(((((...((((((....)))............)))...))))).................)))).......(((((((((((...))))))))))).....)))).	-25.8	845.0	0.53	S21	M10	T13	M10-T13	M10-T13
490	S21-M10-T10	GCUGAUCUACAGAACGGUCCUUAUGGGUAAGAGCUUUCUCCGAAGUGUAGUAAAAAAAUAAAAAUGCCGCUGAUGCCAGAAAGGGUCCUGAAUUUCAGGGCCCUUUUUUUACAUGGAUUG	.(((.....)))..((((((..(((((((..(((..................................)))..))))((((((((((((((...))))))))))))))...)))))))))	-31.87	843.0	0.86	S21	M10	T10	M10-T10	M10-T10
491	S21-M10-T18	CGGAAUCGCUGAUCUACAGAACGGUCCUUAUGGGUAAGAGCUUUCUCCGAAGUGUAGUAAAAAAAUAAAAAUGCCUACUUCUUACUCGCCCAUCUGCAACGGAUGGGCGAAUUUAUACCC	.(((.((((((.....)))..))))))....(((((.(((....))).((((((..(((............))).))))))....(((((((((((...))))))))))).....)))))	-33.6	850.0	0.13	S21	M10	T18	M10-T18	M10-T18
492	S21-M10-T15	UCGGAAUCGCUGAUCUACAGAACGGUCCUUAUGGGUAAGAGCUUUCUCCGAAGUGUAGUAAAAAAAUAAAAAUGCCUCUGAAUGCGUGCCCAUUCCUGACGGAAUGGGCAUUUCUGCGCA	(((((...(((((((........))))((((....)))))))....))))).((((((...............((........))(((((((((((....)))))))))))..)))))).	-33.8	847.0	0.09	S21	M10	T15	M10-T15	M10-T15
493	S21-M10-T27	GAUCUACAGAACGGUCCUUAUGGGUAAGAGCUUUCUCCGAAGUGUAGUAAAAAAAUAAAAAUGCCUUUCAGCAAAAAACCCCUCAAGACCCGUUUAGAGGCCCCAAGGGGUUAUGCUAGG	...(((((...((((((....)))............)))...)))))................(((...((((...(((((((...(.(((.....).)).)...))))))).)))))))	-24.7	853.0	0.04	S21	M10	T27	M10-T27	M10-T27
494	S21-M13-T20	UACAAAUUAGCAGAAUUCGGAAUCGCUGAUCUACAGAACGGUCCUUAUGGGUAAGAGCCCUAUUUACCUCAGUUGCCCUGAAAUAUCCAGCGGAUCAAGAAAAUUCGUUGGAUAUUUUUU	.....((((((.((........)))))))).........(((...((.((((....))))))...)))((((.....))))((((((((((((((.......))))))))))))))....	-31.0	890.0	0.24	S21	M13	T20	M13-T20	M13-T20
495	S21-M13-T14	AUACAAAUUAGCAGAAUUCGGAAUCGCUGAUCUACAGAACGGUCCUUAUGGGUAAGAGCCCUAUUUACCUCAGUUGCCCGUGUUCCUGAACGCCCGCAUAUGCGGGCGUUUUGCUUUUUG	...((((..((((((((.(((....(((((..........(((...((.((((....))))))...))))))))...))).))))..((((((((((....)))))))))))))).))))	-38.7	885.0	0.4	S21	M13	T14	M13-T14	M13-T14
496	S21-M13-T12	AUACAAAUUAGCAGAAUUCGGAAUCGCUGAUCUACAGAACGGUCCUUAUGGGUAAGAGCCCUAUUUACCUCAGUUGCCACUGAUUUUUAAGGCGACUGAUGAGUCGCCUUUUUUUUGUCU	......((((((.((........))))))))..((((((.(((...((.((((....))))))...)))(((((....))))).....(((((((((....)))))))))..))))))..	-32.5	883.0	0.28	S21	M13	T12	M13-T12	M13-T12
497	S21-M13-T29	ACAAAUUAGCAGAAUUCGGAAUCGCUGAUCUACAGAACGGUCCUUAUGGGUAAGAGCCCUAUUUACCUCAGUUGCCCAGAAAUCAUCCUUAGCGAAAGCUAAGGAUUUUUUUUAUCUGAA	.........((((....(((.((((((.....)))..))))))...((((((((((..........)))..)))))))((((..(((((((((....)))))))))..))))..))))..	-31.6	893.0	0.87	S21	M13	T29	M13-T29	M13-T29
498	S21-M13-T17	UAUACAAAUUAGCAGAAUUCGGAAUCGCUGAUCUACAGAACGGUCCUUAUGGGUAAGAGCCCUAUUUACCUCAGUUGCCCGUCUGCGUAUGGAACGUGGUAACGGUUCUACUGAAGAUUU	.......((((((.((........)))))))).........(((...((.((((....))))))...)))(((((...((((((((((.....))))))..))))....)))))......	-27.4	888.0	0.03	S21	M13	T17	M13-T17	M13-T17
499	S21-M13-T16	CUAUACAAAUUAGCAGAAUUCGGAAUCGCUGAUCUACAGAACGGUCCUUAUGGGUAAGAGCCCUAUUUACCUCAGUUGCCGUUAUUAAAUAGCCUGCCAUCUGGCAGGCUUUUUUUAUCG	........((((((.((........))))))))......((((((.....((((((((.......)))))).))...))))))...(((.((((((((....)))))))).)))......	-32.5	887.0	0.85	S21	M13	T16	M13-T16	M13-T16
500	S21-M13-T21	CAAAUUAGCAGAAUUCGGAAUCGCUGAUCUACAGAACGGUCCUUAUGGGUAAGAGCCCUAUUUACCUCAGUUGCCAAACACGUAGGCCUGAUAAGCGAAGCGCAUCAGGCAGUUUUGCGU	.......((((((((.(((.((((((.....)))..))))))....((((....))))...........(((....)))......(((((((..(((...))))))))))))))))))..	-31.0	891.0	0.07	S21	M13	T21	M13-T21	M13-T21
501	S21-M13-T33	ACAAAUUAGCAGAAUUCGGAAUCGCUGAUCUACAGAACGGUCCUUAUGGGUAAGAGCCCUAUUUACCUCAGUUGCCCAGCGUUGAACCUACGACAGUCUCUUAUUGACGAGUAAAGUGCU	.......((((..(((((((.((((((.....)))..))))))...((((((((((..........)))..)))))))..((((......)))).(((.......)))))))....))))	-23.2	894.0	0.03	S21	M13	T33	M13-T33	M13-T33
502	S21-M13-T13	CAAAUUAGCAGAAUUCGGAAUCGCUGAUCUACAGAACGGUCCUUAUGGGUAAGAGCCCUAUUUACCUCAGUUGCCAGUUAACCAAAAAGGGGGGAUUUUAUCUCCCCUUUAAUUUUUCCU	...((((((.((........))))))))......((((((.....((((((((.......)))))).))...))).)))......(((((((((((...)))))))))))..........	-28.3	884.0	0.41	S21	M13	T13	M13-T13	M13-T13
503	S21-M13-T10	GCAGAAUUCGGAAUCGCUGAUCUACAGAACGGUCCUUAUGGGUAAGAGCCCUAUUUACCUCAGUUGCCGCUGAUGCCAGAAAGGGUCCUGAAUUUCAGGGCCCUUUUUUUACAUGGAUUG	(.(((..((((.....))))))).)....((((((....((((....))))........(((((....)))))....((((((((((((((...))))))))))))))......))))))	-37.3	882.0	0.52	S21	M13	T10	M13-T10	M13-T10
504	S21-M13-T18	CAAAUUAGCAGAAUUCGGAAUCGCUGAUCUACAGAACGGUCCUUAUGGGUAAGAGCCCUAUUUACCUCAGUUGCCUACUUCUUACUCGCCCAUCUGCAACGGAUGGGCGAAUUUAUACCC	...((((((.((........))))))))....((((.(((.....((((((((.......)))))).))...)))...))))...(((((((((((...)))))))))))..........	-32.0	889.0	0.14	S21	M13	T18	M13-T18	M13-T18
505	S21-M13-T15	ACAAAUUAGCAGAAUUCGGAAUCGCUGAUCUACAGAACGGUCCUUAUGGGUAAGAGCCCUAUUUACCUCAGUUGCCUCUGAAUGCGUGCCCAUUCCUGACGGAAUGGGCAUUUCUGCGCA	........((((((((((((...(((((..........(((...((.((((....))))))...))))))))....)))))))..(((((((((((....))))))))))).)))))...	-41.3	886.0	0.09	S21	M13	T15	M13-T15	M13-T15
506	S21-M13-T27	GAAUUCGGAAUCGCUGAUCUACAGAACGGUCCUUAUGGGUAAGAGCCCUAUUUACCUCAGUUGCCUUUCAGCAAAAAACCCCUCAAGACCCGUUUAGAGGCCCCAAGGGGUUAUGCUAGG	(((...((....(((((..........(((...((.((((....))))))...))))))))..)).)))((((...(((((((...(.(((.....).)).)...))))))).))))...	-27.7	892.0	0.04	S21	M13	T27	M13-T27	M13-T27
507	S20-M12-T20	UUCUUGUCGCUAAAGAAACCUUUCCCAAUUAAUACAUAAGAGCCAGGAACUUAUCAAUAGUCGCCCGAAAGGGUGCCCUGAAAUAUCCAGCGGAUCAAGAAAAUUCGUUGGAUAUUUUUU	(((((.......)))))..........................((((.(((.......)))(((((....))))).))))(((((((((((((((.......)))))))))))))))...	-30.0	709.0	0.32	S20	M12	T20	M12-T20	M12-T20
508	S20-M12-T14	AUUCUUGUCGCUAAAGAAACCUUUCCCAAUUAAUACAUAAGAGCCAGGAACUUAUCAAUAGUCGCCCGAAAGGGUGCCCGUGUUCCUGAACGCCCGCAUAUGCGGGCGUUUUGCUUUUUG	.(((((.......)))))....................(((((((((((((......((.(.(((((....))))).).)))))))))(((((((((....)))))))))..))))))..	-38.5	704.0	0.24	S20	M12	T14	M12-T14	M12-T14
509	S20-M12-T12	AUUCUUGUCGCUAAAGAAACCUUUCCCAAUUAAUACAUAAGAGCCAGGAACUUAUCAAUAGUCGCCCGAAAGGGUGCCACUGAUUUUUAAGGCGACUGAUGAGUCGCCUUUUUUUUGUCU	.((((((..(((((((....)))).................)))))))))...((((...(.(((((....))))))...))))....(((((((((....)))))))))..........	-28.6	702.0	0.45	S20	M12	T12	M12-T12	M12-T12
510	S20-M12-T29	UCUUGUCGCUAAAGAAACCUUUCCCAAUUAAUACAUAAGAGCCAGGAACUUAUCAAUAGUCGCCCGAAAGGGUGCCCAGAAAUCAUCCUUAGCGAAAGCUAAGGAUUUUUUUUAUCUGAA	(((((..(((((((....)))).................))))))))...........(.(((((....)))))).((((((..(((((((((....)))))))))..))....))))..	-27.3	712.0	0.91	S20	M12	T29	M12-T29	M12-T29
511	S20-M12-T17	AAUUCUUGUCGCUAAAGAAACCUUUCCCAAUUAAUACAUAAGAGCCAGGAACUUAUCAAUAGUCGCCCGAAAGGGUGCCCGUCUGCGUAUGGAACGUGGUAACGGUUCUACUGAAGAUUU	..((((((..(((((((....)))).................)))))))))....(((.(((.(((((....))))).((((((((((.....))))))..))))..))).)))......	-21.6	707.0	0.01	S20	M12	T17	M12-T17	M12-T17
512	S20-M12-T16	GAAUUCUUGUCGCUAAAGAAACCUUUCCCAAUUAAUACAUAAGAGCCAGGAACUUAUCAAUAGUCGCCCGAAAGGGUGCCGUUAUUAAAUAGCCUGCCAUCUGGCAGGCUUUUUUUAUCG	...((((((..(((((((....)))).................)))))))))..........(.(((((....))))))((.((..(((.((((((((....)))))))))))..)).))	-28.9	706.0	0.65	S20	M12	T16	M12-T16	M12-T16
513	S20-M12-T21	CUUGUCGCUAAAGAAACCUUUCCCAAUUAAUACAUAAGAGCCAGGAACUUAUCAAUAGUCGCCCGAAAGGGUGCCAAACACGUAGGCCUGAUAAGCGAAGCGCAUCAGGCAGUUUUGCGU	......((((..((.....((((....................))))....))..))))(((((....)))))......(((((((((((((..(((...))))))))))....))))))	-26.0	710.0	0.04	S20	M12	T21	M12-T21	M12-T21
514	S20-M12-T33	UCUUGUCGCUAAAGAAACCUUUCCCAAUUAAUACAUAAGAGCCAGGAACUUAUCAAUAGUCGCCCGAAAGGGUGCCCAGCGUUGAACCUACGACAGUCUCUUAUUGACGAGUAAAGUGCU	.(((((((..((((....))))............((((((((..........(((((.(((((((....)))))....)))))))..........).)))))))))))))).........	-20.5	713.0	0.02	S20	M12	T33	M12-T33	M12-T33
515	S20-M12-T13	CUUGUCGCUAAAGAAACCUUUCCCAAUUAAUACAUAAGAGCCAGGAACUUAUCAAUAGUCGCCCGAAAGGGUGCCAGUUAACCAAAAAGGGGGGAUUUUAUCUCCCCUUUAAUUUUUCCU	..........................................(((((..........(.(((((....))))).)..........(((((((((((...))))))))))).....)))))	-25.8	703.0	0.52	S20	M12	T13	M12-T13	M12-T13
516	S20-M12-T10	CUAAAGAAACCUUUCCCAAUUAAUACAUAAGAGCCAGGAACUUAUCAAUAGUCGCCCGAAAGGGUGCCGCUGAUGCCAGAAAGGGUCCUGAAUUUCAGGGCCCUUUUUUUACAUGGAUUG	............((((....................))))..(((((...(.(((((....))))).)..)))))((((((((((((((((...)))))))))))))......)))....	-33.0	701.0	0.23	S20	M12	T10	M12-T10	M12-T10
517	S20-M12-T18	CUUGUCGCUAAAGAAACCUUUCCCAAUUAAUACAUAAGAGCCAGGAACUUAUCAAUAGUCGCCCGAAAGGGUGCCUACUUCUUACUCGCCCAUCUGCAACGGAUGGGCGAAUUUAUACCC	((((..(((((((....)))).................)))))))..........(((.(((((....))))).)))........(((((((((((...)))))))))))..........	-31.1	708.0	0.19	S20	M12	T18	M12-T18	M12-T18
518	S20-M12-T15	UCUUGUCGCUAAAGAAACCUUUCCCAAUUAAUACAUAAGAGCCAGGAACUUAUCAAUAGUCGCCCGAAAGGGUGCCUCUGAAUGCGUGCCCAUUCCUGACGGAAUGGGCAUUUCUGCGCA	((((.......)))).........................(((((((.....(((..((.(((((....))))).)).)))....(((((((((((....)))))))))))))))).)).	-35.6	705.0	0.06	S20	M12	T15	M12-T15	M12-T15
519	S20-M12-T27	AAGAAACCUUUCCCAAUUAAUACAUAAGAGCCAGGAACUUAUCAAUAGUCGCCCGAAAGGGUGCCUUUCAGCAAAAAACCCCUCAAGACCCGUUUAGAGGCCCCAAGGGGUUAUGCUAGG	......(((((((....................)))).........((.(((((....))))).))...((((...(((((((...(.(((.....).)).)...))))))).)))))))	-25.1	711.0	0.05	S20	M12	T27	M12-T27	M12-T27
520	S20-M20-T20	AAACCUUUCCCAAUUAAUACAUAAGAGCAUAGACUUUCGUGGAUUAUUACCUUACAACUGAUAGGACGGACUCUGCCCUGAAAUAUCCAGCGGAUCAAGAAAAUUCGUUGGAUAUUUUUU	..............(((..(((.((((......)))).)))..)))................(((.(((...))).)))((((((((((((((((.......))))))))))))))))..	-25.2	812.0	0.28	S20	M20	T20	M20-T20	M20-T20
521	S20-M20-T14	GAAACCUUUCCCAAUUAAUACAUAAGAGCAUAGACUUUCGUGGAUUAUUACCUUACAACUGAUAGGACGGACUCUGCCCGUGUUCCUGAACGCCCGCAUAUGCGGGCGUUUUGCUUUUUG	.......................(((((((...........((.......))...........(((((((.......)))...))))((((((((((....)))))))))))))))))..	-28.7	807.0	0.46	S20	M20	T14	M20-T14	M20-T14
522	S20-M20-T12	GAAACCUUUCCCAAUUAAUACAUAAGAGCAUAGACUUUCGUGGAUUAUUACCUUACAACUGAUAGGACGGACUCUGCCACUGAUUUUUAAGGCGACUGAUGAGUCGCCUUUUUUUUGUCU	...............(((..(((.((((......)))).)))..))).................((.(((...)))))...(((....(((((((((....)))))))))......))).	-22.2	805.0	0.72	S20	M20	T12	M20-T12	M20-T12
523	S20-M20-T29	AACCUUUCCCAAUUAAUACAUAAGAGCAUAGACUUUCGUGGAUUAUUACCUUACAACUGAUAGGACGGACUCUGCCCAGAAAUCAUCCUUAGCGAAAGCUAAGGAUUUUUUUUAUCUGAA	.............(((..(((.((((......)))).)))..))).................((.(((...))).))(((((..(((((((((....)))))))))..))))).......	-21.9	815.0	0.83	S20	M20	T29	M20-T29	M20-T29
524	S20-M20-T17	AGAAACCUUUCCCAAUUAAUACAUAAGAGCAUAGACUUUCGUGGAUUAUUACCUUACAACUGAUAGGACGGACUCUGCCCGUCUGCGUAUGGAACGUGGUAACGGUUCUACUGAAGAUUU	...................................((((.(((((...(((((......(..((.((((((.......))))))..))..)......)))))....))))).))))....	-21.5	810.0	0.04	S20	M20	T17	M20-T17	M20-T17
525	S20-M20-T16	AAGAAACCUUUCCCAAUUAAUACAUAAGAGCAUAGACUUUCGUGGAUUAUUACCUUACAACUGAUAGGACGGACUCUGCCGUUAUUAAAUAGCCUGCCAUCUGGCAGGCUUUUUUUAUCG	.................(((..(((.((((......)))).)))..))).............((((((((((......)))))...(((.((((((((....)))))))).)))))))).	-26.3	809.0	0.87	S20	M20	T16	M20-T16	M20-T16
526	S20-M20-T21	ACCUUUCCCAAUUAAUACAUAAGAGCAUAGACUUUCGUGGAUUAUUACCUUACAACUGAUAGGACGGACUCUGCCAAACACGUAGGCCUGAUAAGCGAAGCGCAUCAGGCAGUUUUGCGU	........................(((.((((((((((...((((((.........)))))).)))))..((((.......))))(((((((..(((...))))))))))))))))))..	-22.7	813.0	0.05	S20	M20	T21	M20-T21	M20-T21
527	S20-M20-T33	AACCUUUCCCAAUUAAUACAUAAGAGCAUAGACUUUCGUGGAUUAUUACCUUACAACUGAUAGGACGGACUCUGCCCAGCGUUGAACCUACGACAGUCUCUUAUUGACGAGUAAAGUGCU	........................((((((((((.((((((.((.........((((.(...((.(((...)))))...))))))).)))))).))))).(((((....))))).)))))	-18.4	816.0	0.02	S20	M20	T33	M20-T33	M20-T33
528	S20-M20-T13	ACCUUUCCCAAUUAAUACAUAAGAGCAUAGACUUUCGUGGAUUAUUACCUUACAACUGAUAGGACGGACUCUGCCAGUUAACCAAAAAGGGGGGAUUUUAUCUCCCCUUUAAUUUUUCCU	............(((..(((.((((......)))).)))..))).........(((((.((((......)))).)))))......(((((((((((...)))))))))))..........	-25.5	806.0	0.48	S20	M20	T13	M20-T13	M20-T13
529	S20-M20-T10	CCAAUUAAUACAUAAGAGCAUAGACUUUCGUGGAUUAUUACCUUACAACUGAUAGGACGGACUCUGCCGCUGAUGCCAGAAAGGGUCCUGAAUUUCAGGGCCCUUUUUUUACAUGGAUUG	(((..(((..(((.((((......)))).)))..)))...(((..........))).(((......)))(((....)))((((((((((((...)))))))))))).......)))....	-30.5	804.0	0.27	S20	M20	T10	M20-T10	M20-T10
530	S20-M20-T18	ACCUUUCCCAAUUAAUACAUAAGAGCAUAGACUUUCGUGGAUUAUUACCUUACAACUGAUAGGACGGACUCUGCCUACUUCUUACUCGCCCAUCUGCAACGGAUGGGCGAAUUUAUACCC	............(((..(((.((((......)))).)))..)))...............((((.(((...)))))))........(((((((((((...)))))))))))..........	-27.4	811.0	0.18	S20	M20	T18	M20-T18	M20-T18
531	S20-M20-T15	AACCUUUCCCAAUUAAUACAUAAGAGCAUAGACUUUCGUGGAUUAUUACCUUACAACUGAUAGGACGGACUCUGCCUCUGAAUGCGUGCCCAUUCCUGACGGAAUGGGCAUUUCUGCGCA	......................((((..((((..(((((...((((((.........)))))).))))).)))).))))...((((((((((((((....)))))))))......)))))	-29.7	808.0	0.1	S20	M20	T15	M20-T15	M20-T15
532	S20-M20-T27	AUUAAUACAUAAGAGCAUAGACUUUCGUGGAUUAUUACCUUACAACUGAUAGGACGGACUCUGCCUUUCAGCAAAAAACCCCUCAAGACCCGUUUAGAGGCCCCAAGGGGUUAUGCUAGG	..(((..(((.((((......)))).)))..)))...(((..((.((((.(((.(((...)))))).)))).....(((((((...(.(((.....).)).)...))))))).))..)))	-25.7	814.0	0.05	S20	M20	T27	M20-T27	M20-T27
533	S20-M11-T20	UUCUUGUCGCUAAAGAAACCUUUCCCAAUUAAUACAUAAGAGCGAUUACAGAAGCGUGGUAUUUUUUAUUUUUUGCCCUGAAAUAUCCAGCGGAUCAAGAAAAUUCGUUGGAUAUUUUUU	((((.((((((((((....)))).................))))))...))))..(.((((............))))).((((((((((((((((.......))))))))))))))))..	-27.2	696.0	0.22	S20	M11	T20	M11-T20	M11-T20
534	S20-M11-T14	AUUCUUGUCGCUAAAGAAACCUUUCCCAAUUAAUACAUAAGAGCGAUUACAGAAGCGUGGUAUUUUUUAUUUUUUGCCCGUGUUCCUGAACGCCCGCAUAUGCGGGCGUUUUGCUUUUUG	.(((((.......)))))....................((((((((...(((..(((.((((............)))))))....)))(((((((((....)))))))))))))))))..	-32.3	691.0	0.23	S20	M11	T14	M11-T14	M11-T14
535	S20-M11-T12	AUUCUUGUCGCUAAAGAAACCUUUCCCAAUUAAUACAUAAGAGCGAUUACAGAAGCGUGGUAUUUUUUAUUUUUUGCCACUGAUUUUUAAGGCGACUGAUGAGUCGCCUUUUUUUUGUCU	.((((.((((((((((....)))).................))))))...))))..((((((............)))))).(((....(((((((((....)))))))))......))).	-29.8	689.0	0.84	S20	M11	T12	M11-T12	M11-T12
536	S20-M11-T29	UCUUGUCGCUAAAGAAACCUUUCCCAAUUAAUACAUAAGAGCGAUUACAGAAGCGUGGUAUUUUUUAUUUUUUGCCCAGAAAUCAUCCUUAGCGAAAGCUAAGGAUUUUUUUUAUCUGAA	....((((((((((....)))).................))))))..((((...(.((((............)))))(((((..(((((((((....)))))))))..))))).))))..	-24.3	699.0	0.9	S20	M11	T29	M11-T29	M11-T29
537	S20-M11-T17	AAUUCUUGUCGCUAAAGAAACCUUUCCCAAUUAAUACAUAAGAGCGAUUACAGAAGCGUGGUAUUUUUUAUUUUUUGCCCGUCUGCGUAUGGAACGUGGUAACGGUUCUACUGAAGAUUU	...((((((((((((((....)))).................))))))..(((..(((.((((............))))))))))....((((((((....)).))))))...))))...	-18.8	694.0	0.04	S20	M11	T17	M11-T17	M11-T17
538	S20-M11-T16	GAAUUCUUGUCGCUAAAGAAACCUUUCCCAAUUAAUACAUAAGAGCGAUUACAGAAGCGUGGUAUUUUUUAUUUUUUGCCGUUAUUAAAUAGCCUGCCAUCUGGCAGGCUUUUUUUAUCG	...((((.((((((((((....)))).................))))))...))))....((((............))))......(((.((((((((....)))))))).)))......	-25.7	693.0	0.8	S20	M11	T16	M11-T16	M11-T16
539	S20-M11-T21	CUUGUCGCUAAAGAAACCUUUCCCAAUUAAUACAUAAGAGCGAUUACAGAAGCGUGGUAUUUUUUAUUUUUUGCCAAACACGUAGGCCUGAUAAGCGAAGCGCAUCAGGCAGUUUUGCGU	...((((((((((....)))).................))))))..........(((((............)))))...(((((((((((((..(((...))))))))))....))))))	-24.6	697.0	0.06	S20	M11	T21	M11-T21	M11-T21
540	S20-M11-T33	UCUUGUCGCUAAAGAAACCUUUCCCAAUUAAUACAUAAGAGCGAUUACAGAAGCGUGGUAUUUUUUAUUUUUUGCCCAGCGUUGAACCUACGACAGUCUCUUAUUGACGAGUAAAGUGCU	.(((((((..((((....))))............((((((((.........(((((((((............))))..)))))............).)))))))))))))).........	-16.7	700.0	0.01	S20	M11	T33	M11-T33	M11-T33
541	S20-M11-T13	CUUGUCGCUAAAGAAACCUUUCCCAAUUAAUACAUAAGAGCGAUUACAGAAGCGUGGUAUUUUUUAUUUUUUGCCAGUUAACCAAAAAGGGGGGAUUUUAUCUCCCCUUUAAUUUUUCCU	...((((((((((....)))).................))))))......(((.(((((............))))))))......(((((((((((...)))))))))))..........	-25.8	690.0	0.53	S20	M11	T13	M11-T13	M11-T13
542	S20-M11-T10	CUAAAGAAACCUUUCCCAAUUAAUACAUAAGAGCGAUUACAGAAGCGUGGUAUUUUUUAUUUUUUGCCGCUGAUGCCAGAAAGGGUCCUGAAUUUCAGGGCCCUUUUUUUACAUGGAUUG	.............(((................((..........))((((((............))))))..(((..((((((((((((((...))))))))))))))...))))))...	-29.3	688.0	0.79	S20	M11	T10	M11-T10	M11-T10
543	S20-M11-T18	CUUGUCGCUAAAGAAACCUUUCCCAAUUAAUACAUAAGAGCGAUUACAGAAGCGUGGUAUUUUUUAUUUUUUGCCUACUUCUUACUCGCCCAUCUGCAACGGAUGGGCGAAUUUAUACCC	...((((((((((....)))).................))))))...(((((...((((............))))..)))))...(((((((((((...)))))))))))..........	-30.6	695.0	0.07	S20	M11	T18	M11-T18	M11-T18
544	S20-M11-T15	UCUUGUCGCUAAAGAAACCUUUCCCAAUUAAUACAUAAGAGCGAUUACAGAAGCGUGGUAUUUUUUAUUUUUUGCCUCUGAAUGCGUGCCCAUUCCUGACGGAAUGGGCAUUUCUGCGCA	....((((((((((....)))).................))))))..((((.(((.((((.....))))...))).))))..((((((((((((((....)))))))))......)))))	-32.2	692.0	0.11	S20	M11	T15	M11-T15	M11-T15
545	S20-M11-T27	AAGAAACCUUUCCCAAUUAAUACAUAAGAGCGAUUACAGAAGCGUGGUAUUUUUUAUUUUUUGCCUUUCAGCAAAAAACCCCUCAAGACCCGUUUAGAGGCCCCAAGGGGUUAUGCUAGG	............................(((........(((((.(((........((((((((......)))))))).........))))))))...(((((....)))))..)))...	-21.1	698.0	0.03	S20	M11	T27	M11-T27	M11-T27
546	S20-M18-T20	UUCUUGUCGCUAAAGAAACCUUUCCCAAUUAAUACAUAAGAGCAUUCGCUGAGAGUUACACGAUACUGACUAUUGCCCUGAAAUAUCCAGCGGAUCAAGAAAAUUCGUUGGAUAUUUUUU	(((((.......))))).......................(((....)))...(((((........)))))........((((((((((((((((.......))))))))))))))))..	-24.1	786.0	0.15	S20	M18	T20	M18-T20	M18-T20
547	S20-M18-T14	AUUCUUGUCGCUAAAGAAACCUUUCCCAAUUAAUACAUAAGAGCAUUCGCUGAGAGUUACACGAUACUGACUAUUGCCCGUGUUCCUGAACGCCCGCAUAUGCGGGCGUUUUGCUUUUUG	.(((((.......)))))......................((((((..((....(((((........)))))...))..))))))..((((((((((....)))))))))).........	-31.1	781.0	0.27	S20	M18	T14	M18-T14	M18-T14
548	S20-M18-T12	AUUCUUGUCGCUAAAGAAACCUUUCCCAAUUAAUACAUAAGAGCAUUCGCUGAGAGUUACACGAUACUGACUAUUGCCACUGAUUUUUAAGGCGACUGAUGAGUCGCCUUUUUUUUGUCU	.(((((.......))))).......................(((....)))((((((((..(((((.....)))))....))))))))(((((((((....)))))))))..........	-22.4	779.0	0.63	S20	M18	T12	M18-T12	M18-T12
549	S20-M18-T29	UCUUGUCGCUAAAGAAACCUUUCCCAAUUAAUACAUAAGAGCAUUCGCUGAGAGUUACACGAUACUGACUAUUGCCCAGAAAUCAUCCUUAGCGAAAGCUAAGGAUUUUUUUUAUCUGAA	((((.......))))........................(((....)))...(((((........)))))......((((((..(((((((((....)))))))))..))....))))..	-21.2	789.0	0.41	S20	M18	T29	M18-T29	M18-T29
550	S20-M18-T17	AAUUCUUGUCGCUAAAGAAACCUUUCCCAAUUAAUACAUAAGAGCAUUCGCUGAGAGUUACACGAUACUGACUAUUGCCCGUCUGCGUAUGGAACGUGGUAACGGUUCUACUGAAGAUUU	..(((((.......)))))..(((((................(((....))))))))............((((.((((((((((......)).))).))))).)))).............	-16.1	784.0	0.04	S20	M18	T17	M18-T17	M18-T17
551	S20-M18-T16	GAAUUCUUGUCGCUAAAGAAACCUUUCCCAAUUAAUACAUAAGAGCAUUCGCUGAGAGUUACACGAUACUGACUAUUGCCGUUAUUAAAUAGCCUGCCAUCUGGCAGGCUUUUUUUAUCG	((((((((((............................))))))..))))((....(((((........)))))...))((.((..(((.((((((((....)))))))))))..)).))	-23.3	783.0	0.84	S20	M18	T16	M18-T16	M18-T16
552	S20-M18-T21	CUUGUCGCUAAAGAAACCUUUCCCAAUUAAUACAUAAGAGCAUUCGCUGAGAGUUACACGAUACUGACUAUUGCCAAACACGUAGGCCUGAUAAGCGAAGCGCAUCAGGCAGUUUUGCGU	...((((.((..(....(((((................(((....)))))))).....)..)).))))...........(((((((((((((..(((...))))))))))....))))))	-20.4	787.0	0.04	S20	M18	T21	M18-T21	M18-T21
553	S20-M18-T33	UCUUGUCGCUAAAGAAACCUUUCCCAAUUAAUACAUAAGAGCAUUCGCUGAGAGUUACACGAUACUGACUAUUGCCCAGCGUUGAACCUACGACAGUCUCUUAUUGACGAGUAAAGUGCU	.(((((((..((((....))))............((((((((..(((...((.(((...((((.(((.........))).))))))))).)))..).)))))))))))))).........	-17.7	790.0	0.02	S20	M18	T33	M18-T33	M18-T33
554	S20-M18-T13	CUUGUCGCUAAAGAAACCUUUCCCAAUUAAUACAUAAGAGCAUUCGCUGAGAGUUACACGAUACUGACUAUUGCCAGUUAACCAAAAAGGGGGGAUUUUAUCUCCCCUUUAAUUUUUCCU	..(((((..((((....)))).................(((....)))..........))))).(((((......))))).....(((((((((((...)))))))))))..........	-21.3	780.0	0.49	S20	M18	T13	M18-T13	M18-T13
555	S20-M18-T10	CUAAAGAAACCUUUCCCAAUUAAUACAUAAGAGCAUUCGCUGAGAGUUACACGAUACUGACUAUUGCCGCUGAUGCCAGAAAGGGUCCUGAAUUUCAGGGCCCUUUUUUUACAUGGAUUG	...............(((..............(((((.((.(..(((((........)))))....).)).))))).((((((((((((((...)))))))))))))).....)))....	-30.7	778.0	0.74	S20	M18	T10	M18-T10	M18-T10
556	S20-M18-T18	CUUGUCGCUAAAGAAACCUUUCCCAAUUAAUACAUAAGAGCAUUCGCUGAGAGUUACACGAUACUGACUAUUGCCUACUUCUUACUCGCCCAUCUGCAACGGAUGGGCGAAUUUAUACCC	..................................((((((.....((....(((((........)))))...))....)))))).(((((((((((...)))))))))))..........	-25.4	785.0	0.21	S20	M18	T18	M18-T18	M18-T18
557	S20-M18-T15	UCUUGUCGCUAAAGAAACCUUUCCCAAUUAAUACAUAAGAGCAUUCGCUGAGAGUUACACGAUACUGACUAUUGCCUCUGAAUGCGUGCCCAUUCCUGACGGAAUGGGCAUUUCUGCGCA	...((.(((...((((........................(((((((..((((((((........))))).....))))))))))(((((((((((....))))))))))))))))))))	-32.7	782.0	0.11	S20	M18	T15	M18-T15	M18-T15
558	S20-M18-T27	AAGAAACCUUUCCCAAUUAAUACAUAAGAGCAUUCGCUGAGAGUUACACGAUACUGACUAUUGCCUUUCAGCAAAAAACCCCUCAAGACCCGUUUAGAGGCCCCAAGGGGUUAUGCUAGG	............................(((((..((((((((.....(((((.....))))).))))))))....(((((((...(.(((.....).)).)...))))))))))))...	-25.2	788.0	0.05	S20	M18	T27	M18-T27	M18-T27
559	S20-M22-T20	AAACCUUUCCCAAUUAAUACAUAAGAGCAAGGCGUGACUACAACCAAUCUUCUAUUCUGCGAGAGUAAAGUUUUGCCCUGAAAUAUCCAGCGGAUCAAGAAAAUUCGUUGGAUAUUUUUU	.......................((.(((((((...(((........................)))...))))))).))((((((((((((((((.......))))))))))))))))..	-26.9	838.0	0.36	S20	M22	T20	M22-T20	M22-T20
560	S20-M22-T14	GAAACCUUUCCCAAUUAAUACAUAAGAGCAAGGCGUGACUACAACCAAUCUUCUAUUCUGCGAGAGUAAAGUUUUGCCCGUGUUCCUGAACGCCCGCAUAUGCGGGCGUUUUGCUUUUUG	.........................(((((.((((.((((...((...(((((......).))))))..)))).))))..)))))..((((((((((....)))))))))).........	-30.9	833.0	0.47	S20	M22	T14	M22-T14	M22-T14
561	S20-M22-T12	GAAACCUUUCCCAAUUAAUACAUAAGAGCAAGGCGUGACUACAACCAAUCUUCUAUUCUGCGAGAGUAAAGUUUUGCCACUGAUUUUUAAGGCGACUGAUGAGUCGCCUUUUUUUUGUCU	...............................((((.((((...((...(((((......).))))))..)))).))))...(((....(((((((((....)))))))))......))).	-24.1	831.0	0.77	S20	M22	T12	M22-T12	M22-T12
562	S20-M22-T29	AACCUUUCCCAAUUAAUACAUAAGAGCAAGGCGUGACUACAACCAAUCUUCUAUUCUGCGAGAGUAAAGUUUUGCCCAGAAAUCAUCCUUAGCGAAAGCUAAGGAUUUUUUUUAUCUGAA	.............................((((.((((...((...(((((......).))))))..)))).))))((((((..(((((((((....)))))))))..))....))))..	-23.8	841.0	0.89	S20	M22	T29	M22-T29	M22-T29
563	S20-M22-T17	AGAAACCUUUCCCAAUUAAUACAUAAGAGCAAGGCGUGACUACAACCAAUCUUCUAUUCUGCGAGAGUAAAGUUUUGCCCGUCUGCGUAUGGAACGUGGUAACGGUUCUACUGAAGAUUU	.....((((.(.(.............).).)))).............(((((((......((((((......))))))((((((((((.....))))))..)))).......))))))).	-18.9	836.0	0.02	S20	M22	T17	M22-T17	M22-T17
564	S20-M22-T16	AAGAAACCUUUCCCAAUUAAUACAUAAGAGCAAGGCGUGACUACAACCAAUCUUCUAUUCUGCGAGAGUAAAGUUUUGCCGUUAUUAAAUAGCCUGCCAUCUGGCAGGCUUUUUUUAUCG	.......................((((..(((((((...(((........................)))...)))))))..)))).(((.((((((((....)))))))).)))......	-25.6	835.0	0.78	S20	M22	T16	M22-T16	M22-T16
565	S20-M22-T21	ACCUUUCCCAAUUAAUACAUAAGAGCAAGGCGUGACUACAACCAAUCUUCUAUUCUGCGAGAGUAAAGUUUUGCCAAACACGUAGGCCUGAUAAGCGAAGCGCAUCAGGCAGUUUUGCGU	............................((((.((((...((...(((((......).))))))..)))).))))....(((((((((((((..(((...))))))))))....))))))	-24.2	839.0	0.05	S20	M22	T21	M22-T21	M22-T21
566	S20-M22-T33	AACCUUUCCCAAUUAAUACAUAAGAGCAAGGCGUGACUACAACCAAUCUUCUAUUCUGCGAGAGUAAAGUUUUGCCCAGCGUUGAACCUACGACAGUCUCUUAUUGACGAGUAAAGUGCU	.........................((..((((.((((...((...(((((......).))))))..)))).))))..))((((......)))).(((.......)))............	-14.7	842.0	0.03	S20	M22	T33	M22-T33	M22-T33
567	S20-M22-T13	ACCUUUCCCAAUUAAUACAUAAGAGCAAGGCGUGACUACAACCAAUCUUCUAUUCUGCGAGAGUAAAGUUUUGCCAGUUAACCAAAAAGGGGGGAUUUUAUCUCCCCUUUAAUUUUUCCU	............................((((.((((...((...(((((......).))))))..)))).))))..........(((((((((((...)))))))))))..........	-23.8	832.0	0.54	S20	M22	T13	M22-T13	M22-T13
568	S20-M22-T10	CCAAUUAAUACAUAAGAGCAAGGCGUGACUACAACCAAUCUUCUAUUCUGCGAGAGUAAAGUUUUGCCGCUGAUGCCAGAAAGGGUCCUGAAUUUCAGGGCCCUUUUUUUACAUGGAUUG	................(((..((((.((((...((...(((((......).))))))..)))).)))))))....((((((((((((((((...)))))))))))))......)))....	-31.3	830.0	0.77	S20	M22	T10	M22-T10	M22-T10
569	S20-M22-T18	ACCUUUCCCAAUUAAUACAUAAGAGCAAGGCGUGACUACAACCAAUCUUCUAUUCUGCGAGAGUAAAGUUUUGCCUACUUCUUACUCGCCCAUCUGCAACGGAUGGGCGAAUUUAUACCC	...................((((((..(((((.((((...((...(((((......).))))))..)))).)))))..)))))).(((((((((((...)))))))))))..........	-32.2	837.0	0.16	S20	M22	T18	M22-T18	M22-T18
570	S20-M22-T15	AACCUUUCCCAAUUAAUACAUAAGAGCAAGGCGUGACUACAACCAAUCUUCUAUUCUGCGAGAGUAAAGUUUUGCCUCUGAAUGCGUGCCCAUUCCUGACGGAAUGGGCAUUUCUGCGCA	......................((((((((((...(((........................)))...)))))).))))...((((((((((((((....)))))))))......)))))	-30.8	834.0	0.14	S20	M22	T15	M22-T15	M22-T15
571	S20-M22-T27	AUUAAUACAUAAGAGCAAGGCGUGACUACAACCAAUCUUCUAUUCUGCGAGAGUAAAGUUUUGCCUUUCAGCAAAAAACCCCUCAAGACCCGUUUAGAGGCCCCAAGGGGUUAUGCUAGG	..............(.((((((.((((...((...(((((......).))))))..)))).)))))).)((((...(((((((...(.(((.....).)).)...))))))).))))...	-25.6	840.0	0.02	S20	M22	T27	M22-T27	M22-T27
572	S20-M14-T20	UACAAAUUAGCAGAAUUCUUGUCGCUAAAGAAACCUUUCCCAAUUAAUACAUAAGAGCUAGACAGUAAUACCCUGCCCUGAAAUAUCCAGCGGAUCAAGAAAAUUCGUUGGAUAUUUUUU	.........((((.(((.((((((((((((....)))).................)))..))))).)))...))))...((((((((((((((((.......))))))))))))))))..	-27.0	734.0	0.34	S20	M14	T20	M14-T20	M14-T20
573	S20-M14-T14	AUACAAAUUAGCAGAAUUCUUGUCGCUAAAGAAACCUUUCCCAAUUAAUACAUAAGAGCUAGACAGUAAUACCCUGCCCGUGUUCCUGAACGCCCGCAUAUGCGGGCGUUUUGCUUUUUG	...((((..((((((.(((((.......)))))..............................(((.(((((.......))))).))).((((((((....)))))))))))))).))))	-29.0	729.0	0.38	S20	M14	T14	M14-T14	M14-T14
574	S20-M14-T12	AUACAAAUUAGCAGAAUUCUUGUCGCUAAAGAAACCUUUCCCAAUUAAUACAUAAGAGCUAGACAGUAAUACCCUGCCACUGAUUUUUAAGGCGACUGAUGAGUCGCCUUUUUUUUGUCU	..........((((.(((.((((((((((((....)))).................)))..))))).)))...))))....(((....(((((((((....)))))))))......))).	-24.8	728.0	0.83	S20	M14	T12	M14-T12	M14-T12
575	S20-M14-T29	ACAAAUUAGCAGAAUUCUUGUCGCUAAAGAAACCUUUCCCAAUUAAUACAUAAGAGCUAGACAGUAAUACCCUGCCCAGAAAUCAUCCUUAGCGAAAGCUAAGGAUUUUUUUUAUCUGAA	........((((.(((.((((((((((((....)))).................)))..))))).)))...)))).((((((..(((((((((....)))))))))..))....))))..	-25.0	737.0	0.9	S20	M14	T29	M14-T29	M14-T29
576	S20-M14-T17	UAUACAAAUUAGCAGAAUUCUUGUCGCUAAAGAAACCUUUCCCAAUUAAUACAUAAGAGCUAGACAGUAAUACCCUGCCCGUCUGCGUAUGGAACGUGGUAACGGUUCUACUGAAGAUUU	........(((((.((.......)))))))..................................(((((..(((.(((((((((......)).))).))))..)))..))))).......	-19.3	732.0	0.04	S20	M14	T17	M14-T17	M14-T17
577	S20-M14-T16	CUAUACAAAUUAGCAGAAUUCUUGUCGCUAAAGAAACCUUUCCCAAUUAAUACAUAAGAGCUAGACAGUAAUACCCUGCCGUUAUUAAAUAGCCUGCCAUCUGGCAGGCUUUUUUUAUCG	............((((.(((.((((((((((((....)))).................)))..))))).)))...))))((.((..(((.((((((((....)))))))))))..)).))	-25.9	731.0	0.84	S20	M14	T16	M14-T16	M14-T16
578	S20-M14-T21	CAAAUUAGCAGAAUUCUUGUCGCUAAAGAAACCUUUCCCAAUUAAUACAUAAGAGCUAGACAGUAAUACCCUGCCAAACACGUAGGCCUGAUAAGCGAAGCGCAUCAGGCAGUUUUGCGU	.......((((.(((.((((((((((((....)))).................)))..))))).)))...)))).....(((((((((((((..(((...))))))))))....))))))	-24.9	735.0	0.05	S20	M14	T21	M14-T21	M14-T21
579	S20-M14-T33	ACAAAUUAGCAGAAUUCUUGUCGCUAAAGAAACCUUUCCCAAUUAAUACAUAAGAGCUAGACAGUAAUACCCUGCCCAGCGUUGAACCUACGACAGUCUCUUAUUGACGAGUAAAGUGCU	.......((((.....(((((((...((((.((......................(((.(.(((.......))).).)))((((......)))).)).))))..))))))).....))))	-19.1	738.0	0.02	S20	M14	T33	M14-T33	M14-T33
580	S20-M14-T13	CAAAUUAGCAGAAUUCUUGUCGCUAAAGAAACCUUUCCCAAUUAAUACAUAAGAGCUAGACAGUAAUACCCUGCCAGUUAACCAAAAAGGGGGGAUUUUAUCUCCCCUUUAAUUUUUCCU	..((((.((((.(((.((((((((((((....)))).................)))..))))).)))...)))).))))......(((((((((((...)))))))))))..........	-25.7
581	S20-M14-T10	GCAGAAUUCUUGUCGCUAAAGAAACCUUUCCCAAUUAAUACAUAAGAGCUAGACAGUAAUACCCUGCCGCUGAUGCCAGAAAGGGUCCUGAAUUUCAGGGCCCUUUUUUUACAUGGAUUG	((((.(((.((((((((((((....)))).................)))..))))).)))...)))).((....)).((((((((((((((...))))))))))))))............	-30.3	727.0	0.51	S20	M14	T10	M14-T10	M14-T10
582	S20-M14-T18	CAAAUUAGCAGAAUUCUUGUCGCUAAAGAAACCUUUCCCAAUUAAUACAUAAGAGCUAGACAGUAAUACCCUGCCUACUUCUUACUCGCCCAUCUGCAACGGAUGGGCGAAUUUAUACCC	....(((((.((.......))))))).......................((((((.(((.(((.......))).))).)))))).(((((((((((...)))))))))))..........	-29.9	733.0	0.19	S20	M14	T18	M14-T18	M14-T18
583	S20-M14-T15	ACAAAUUAGCAGAAUUCUUGUCGCUAAAGAAACCUUUCCCAAUUAAUACAUAAGAGCUAGACAGUAAUACCCUGCCUCUGAAUGCGUGCCCAUUCCUGACGGAAUGGGCAUUUCUGCGCA	........(((((((((((.......))))).................(((.((((.(((...........))).))))..))).(((((((((((....)))))))))))))))))...	-33.3	730.0	0.15	S20	M14	T15	M14-T15	M14-T15
584	S20-M14-T27	GAAUUCUUGUCGCUAAAGAAACCUUUCCCAAUUAAUACAUAAGAGCUAGACAGUAAUACCCUGCCUUUCAGCAAAAAACCCCUCAAGACCCGUUUAGAGGCCCCAAGGGGUUAUGCUAGG	..(((.((((((((((((....)))).................)))..))))).)))......(((...((((...(((((((...(.(((.....).)).)...))))))).)))))))	-20.5	736.0	0.04	S20	M14	T27	M14-T27	M14-T27
585	S20-M16-T20	UACAAAUUAGCAGAAUUCUUGUCGCUAAAGAAACCUUUCCCAAUUAAUACAUAAGAGCUUAUCGGUUACCAGAUGCCCUGAAAUAUCCAGCGGAUCAAGAAAAUUCGUUGGAUAUUUUUU	......(((((.((.......))))))).........................((.((..(((........))))).))((((((((((((((((.......))))))))))))))))..	-24.1	760.0	0.26	S20	M16	T20	M16-T20	M16-T20
586	S20-M16-T14	AUACAAAUUAGCAGAAUUCUUGUCGCUAAAGAAACCUUUCCCAAUUAAUACAUAAGAGCUUAUCGGUUACCAGAUGCCCGUGUUCCUGAACGCCCGCAUAUGCGGGCGUUUUGCUUUUUG	...((((..((((...(((((.......)))))......................((((.....(((........)))...))))..((((((((((....)))))))))))))).))))	-29.2	755.0	0.24	S20	M16	T14	M16-T14	M16-T14
587	S20-M16-T12	AUACAAAUUAGCAGAAUUCUUGUCGCUAAAGAAACCUUUCCCAAUUAAUACAUAAGAGCUUAUCGGUUACCAGAUGCCACUGAUUUUUAAGGCGACUGAUGAGUCGCCUUUUUUUUGUCU	..........(((((((((((.......)))))...................((((((.(((..(((........)))..)))))))))((((((((....))))))))...))))))..	-22.2	753.0	0.27	S20	M16	T12	M16-T12	M16-T12
588	S20-M16-T29	ACAAAUUAGCAGAAUUCUUGUCGCUAAAGAAACCUUUCCCAAUUAAUACAUAAGAGCUUAUCGGUUACCAGAUGCCCAGAAAUCAUCCUUAGCGAAAGCUAAGGAUUUUUUUUAUCUGAA	.....(((((.((.......)))))))...((((............................))))..((((((....((((..(((((((((....)))))))))..))))))))))..	-24.3	763.0	0.63	S20	M16	T29	M16-T29	M16-T29
589	S20-M16-T17	UAUACAAAUUAGCAGAAUUCUUGUCGCUAAAGAAACCUUUCCCAAUUAAUACAUAAGAGCUUAUCGGUUACCAGAUGCCCGUCUGCGUAUGGAACGUGGUAACGGUUCUACUGAAGAUUU	.....(((((..(((..(((((.......))))).....................((((((((((((((.(((.((((......)))).)))))).)))))..)))))).)))..)))))	-21.5	758.0	0.04	S20	M16	T17	M16-T17	M16-T17
590	S20-M16-T16	CUAUACAAAUUAGCAGAAUUCUUGUCGCUAAAGAAACCUUUCCCAAUUAAUACAUAAGAGCUUAUCGGUUACCAGAUGCCGUUAUUAAAUAGCCUGCCAUCUGGCAGGCUUUUUUUAUCG	.........(((((.((.......)))))))...............................((.((((........)))).))..(((.((((((((....)))))))).)))......	-23.6	757.0	0.68	S20	M16	T16	M16-T16	M16-T16
591	S20-M16-T21	CAAAUUAGCAGAAUUCUUGUCGCUAAAGAAACCUUUCCCAAUUAAUACAUAAGAGCUUAUCGGUUACCAGAUGCCAAACACGUAGGCCUGAUAAGCGAAGCGCAUCAGGCAGUUUUGCGU	.......((((((((((((.((((((((....))))..................(((((((((...((..(((.......))).)).)))))))))..))))...)))).))))))))..	-27.5	761.0	0.03	S20	M16	T21	M16-T21	M16-T21
592	S20-M16-T33	ACAAAUUAGCAGAAUUCUUGUCGCUAAAGAAACCUUUCCCAAUUAAUACAUAAGAGCUUAUCGGUUACCAGAUGCCCAGCGUUGAACCUACGACAGUCUCUUAUUGACGAGUAAAGUGCU	.......((((.....(((((((..((((....))))............(((((((((..(((.......(((((...))))).......))).)).)))))))))))))).....))))	-23.2	764.0	0.02	S20	M16	T33	M16-T33	M16-T33
593	S20-M16-T13	CAAAUUAGCAGAAUUCUUGUCGCUAAAGAAACCUUUCCCAAUUAAUACAUAAGAGCUUAUCGGUUACCAGAUGCCAGUUAACCAAAAAGGGGGGAUUUUAUCUCCCCUUUAAUUUUUCCU	....(((((.((.......)))))))...................................(((((.(........).)))))..(((((((((((...)))))))))))..........	-22.8	754.0	0.45	S20	M16	T13	M16-T13	M16-T13
594	S20-M16-T10	GCAGAAUUCUUGUCGCUAAAGAAACCUUUCCCAAUUAAUACAUAAGAGCUUAUCGGUUACCAGAUGCCGCUGAUGCCAGAAAGGGUCCUGAAUUUCAGGGCCCUUUUUUUACAUGGAUUG	....(((((.(((....((((....))))..................(((((.((((........)))).))).)).((((((((((((((...))))))))))))))..))).))))).	-31.0	752.0	0.73	S20	M16	T10	M16-T10	M16-T10
595	S20-M16-T18	CAAAUUAGCAGAAUUCUUGUCGCUAAAGAAACCUUUCCCAAUUAAUACAUAAGAGCUUAUCGGUUACCAGAUGCCUACUUCUUACUCGCCCAUCUGCAACGGAUGGGCGAAUUUAUACCC	....(((((.((.......))))))).......................((((((......(((........)))...)))))).(((((((((((...)))))))))))..........	-26.0	759.0	0.12	S20	M16	T18	M16-T18	M16-T18
596	S20-M16-T15	ACAAAUUAGCAGAAUUCUUGUCGCUAAAGAAACCUUUCCCAAUUAAUACAUAAGAGCUUAUCGGUUACCAGAUGCCUCUGAAUGCGUGCCCAUUCCUGACGGAAUGGGCAUUUCUGCGCA	........(((((((((((.......))))).................(((.((((..((((........)))).))))..))).(((((((((((....)))))))))))))))))...	-34.8	756.0	0.13	S20	M16	T15	M16-T15	M16-T15
597	S20-M16-T27	GAAUUCUUGUCGCUAAAGAAACCUUUCCCAAUUAAUACAUAAGAGCUUAUCGGUUACCAGAUGCCUUUCAGCAAAAAACCCCUCAAGACCCGUUUAGAGGCCCCAAGGGGUUAUGCUAGG	...(((((.......)))))....................(((.((..(((........))))))))..((((...(((((((...(.(((.....).)).)...))))))).))))...	-20.5	762.0	0.03	S20	M16	T27	M16-T27	M16-T27
598	S20-M19-T20	UUCUUGUCGCUAAAGAAACCUUUCCCAAUUAAUACAUAAGAGCUUGAAAUCGGAUACUUCCUGAACUGCGAAUUGCCCUGAAAUAUCCAGCGGAUCAAGAAAAUUCGUUGGAUAUUUUUU	(((((.......))))).....................((.(((((...(((((....))).))....)))...)).))((((((((((((((((.......))))))))))))))))..	-24.6	799.0	0.12	S20	M19	T20	M19-T20	M19-T20
599	S20-M19-T14	AUUCUUGUCGCUAAAGAAACCUUUCCCAAUUAAUACAUAAGAGCUUGAAAUCGGAUACUUCCUGAACUGCGAAUUGCCCGUGUUCCUGAACGCCCGCAUAUGCGGGCGUUUUGCUUUUUG	.(((((.......)))))....................((((((........(((....))).((((.(((.......)))))))..((((((((((....)))))))))).))))))..	-31.4	794.0	0.32	S20	M19	T14	M19-T14	M19-T14
600	S20-M19-T12	AUUCUUGUCGCUAAAGAAACCUUUCCCAAUUAAUACAUAAGAGCUUGAAAUCGGAUACUUCCUGAACUGCGAAUUGCCACUGAUUUUUAAGGCGACUGAUGAGUCGCCUUUUUUUUGUCU	.(((((.......)))))............................((((((((.((.((((......).))).))...)))))))).(((((((((....)))))))))..........	-22.5	792.0	0.59	S20	M19	T12	M19-T12	M19-T12
601	S20-M19-T29	UCUUGUCGCUAAAGAAACCUUUCCCAAUUAAUACAUAAGAGCUUGAAAUCGGAUACUUCCUGAACUGCGAAUUGCCCAGAAAUCAUCCUUAGCGAAAGCUAAGGAUUUUUUUUAUCUGAA	.....((((.((((....))))................((........))(((....)))......))))......((((((..(((((((((....)))))))))..))....))))..	-22.0	802.0	0.83	S20	M19	T29	M19-T29	M19-T29
602	S20-M19-T17	AAUUCUUGUCGCUAAAGAAACCUUUCCCAAUUAAUACAUAAGAGCUUGAAAUCGGAUACUUCCUGAACUGCGAAUUGCCCGUCUGCGUAUGGAACGUGGUAACGGUUCUACUGAAGAUUU	..(((((.......)))))..................................((((.((((..((((((....((((((((((......)).))).)))))))))))....))))))))	-18.5	797.0	0.02	S20	M19	T17	M19-T17	M19-T17
603	S20-M19-T16	GAAUUCUUGUCGCUAAAGAAACCUUUCCCAAUUAAUACAUAAGAGCUUGAAAUCGGAUACUUCCUGAACUGCGAAUUGCCGUUAUUAAAUAGCCUGCCAUCUGGCAGGCUUUUUUUAUCG	...(((((.......)))))..................((((..(((((...(((((....))).))....)))...))..)))).(((.((((((((....)))))))).)))......	-23.3	796.0	0.83	S20	M19	T16	M19-T16	M19-T16
604	S20-M19-T21	CUUGUCGCUAAAGAAACCUUUCCCAAUUAAUACAUAAGAGCUUGAAAUCGGAUACUUCCUGAACUGCGAAUUGCCAAACACGUAGGCCUGAUAAGCGAAGCGCAUCAGGCAGUUUUGCGU	.....(((....(((((....................((........))(((....)))....(((((..((....))..)))))(((((((..(((...)))))))))).)))))))).	-23.5	800.0	0.04	S20	M19	T21	M19-T21	M19-T21
605	S20-M19-T33	UCUUGUCGCUAAAGAAACCUUUCCCAAUUAAUACAUAAGAGCUUGAAAUCGGAUACUUCCUGAACUGCGAAUUGCCCAGCGUUGAACCUACGACAGUCUCUUAUUGACGAGUAAAGUGCU	.(((((((..((((....))))............(((((((((.......(((....)))....(((.(......)))).((((......)))))).)))))))))))))).........	-16.7	803.0	0.02	S20	M19	T33	M19-T33	M19-T33
606	S20-M19-T13	CUUGUCGCUAAAGAAACCUUUCCCAAUUAAUACAUAAGAGCUUGAAAUCGGAUACUUCCUGAACUGCGAAUUGCCAGUUAACCAAAAAGGGGGGAUUUUAUCUCCCCUUUAAUUUUUCCU	......(((((((....)))).................)))........(((....)))..((((((.....).)))))......(((((((((((...)))))))))))..........	-21.7	793.0	0.16	S20	M19	T13	M19-T13	M19-T13
607	S20-M19-T10	CUAAAGAAACCUUUCCCAAUUAAUACAUAAGAGCUUGAAAUCGGAUACUUCCUGAACUGCGAAUUGCCGCUGAUGCCAGAAAGGGUCCUGAAUUUCAGGGCCCUUUUUUUACAUGGAUUG	.............(((..............((........))(((....)))......(((......)))..(((..((((((((((((((...))))))))))))))...))))))...	-28.3	791.0	0.2	S20	M19	T10	M19-T10	M19-T10
608	S20-M19-T18	CUUGUCGCUAAAGAAACCUUUCCCAAUUAAUACAUAAGAGCUUGAAAUCGGAUACUUCCUGAACUGCGAAUUGCCUACUUCUUACUCGCCCAUCUGCAACGGAUGGGCGAAUUUAUACCC	....((((.((((....))))................((........))(((....)))......))))................(((((((((((...)))))))))))..........	-25.0	798.0	0.12	S20	M19	T18	M19-T18	M19-T18
609	S20-M19-T15	UCUUGUCGCUAAAGAAACCUUUCCCAAUUAAUACAUAAGAGCUUGAAAUCGGAUACUUCCUGAACUGCGAAUUGCCUCUGAAUGCGUGCCCAUUCCUGACGGAAUGGGCAUUUCUGCGCA	...((.(((...((((.................(((.((((((((...(((((....))).))....)))...).))))..))).(((((((((((....))))))))))))))))))))	-28.6	795.0	0.14	S20	M19	T15	M19-T15	M19-T15
610	S20-M19-T27	AAGAAACCUUUCCCAAUUAAUACAUAAGAGCUUGAAAUCGGAUACUUCCUGAACUGCGAAUUGCCUUUCAGCAAAAAACCCCUCAAGACCCGUUUAGAGGCCCCAAGGGGUUAUGCUAGG	......(((..................((........))(((....))).(((..((.....))..)))((((...(((((((...(.(((.....).)).)...))))))).)))))))	-20.9	801.0	0.04	S20	M19	T27	M19-T27	M19-T27
611	S20-M15-T20	UACAAAUUAGCAGAAUUCUUGUCGCUAAAGAAACCUUUCCCAAUUAAUACAUAAGAGCCUAUCUGGUGCUACAUGCCCUGAAAUAUCCAGCGGAUCAAGAAAAUUCGUUGGAUAUUUUUU	......(((((.((.......))))))).........................(((.....)))((.((.....)))).((((((((((((((((.......))))))))))))))))..	-25.7	747.0	0.34	S20	M15	T20	M15-T20	M15-T20
612	S20-M15-T14	AUACAAAUUAGCAGAAUUCUUGUCGCUAAAGAAACCUUUCCCAAUUAAUACAUAAGAGCCUAUCUGGUGCUACAUGCCCGUGUUCCUGAACGCCCGCAUAUGCGGGCGUUUUGCUUUUUG	...((((..((((...(((((.......))))).....................(((.....)))((.((.....))))........((((((((((....)))))))))))))).))))	-30.0	742.0	0.3	S20	M15	T14	M15-T14	M15-T14
613	S20-M15-T12	AUACAAAUUAGCAGAAUUCUUGUCGCUAAAGAAACCUUUCCCAAUUAAUACAUAAGAGCCUAUCUGGUGCUACAUGCCACUGAUUUUUAAGGCGACUGAUGAGUCGCCUUUUUUUUGUCU	..........(((((((((((.......))))).....................(((.....)))(((((.....).)))).......(((((((((....)))))))))..))))))..	-23.2	740.0	0.49	S20	M15	T12	M15-T12	M15-T12
614	S20-M15-T29	ACAAAUUAGCAGAAUUCUUGUCGCUAAAGAAACCUUUCCCAAUUAAUACAUAAGAGCCUAUCUGGUGCUACAUGCCCAGAAAUCAUCCUUAGCGAAAGCUAAGGAUUUUUUUUAUCUGAA	.........((((.(((((.......))))).............................(((((.((.....)))))))....(((((((((....)))))))))........))))..	-27.5	750.0	0.89	S20	M15	T29	M15-T29	M15-T29
615	S20-M15-T17	UAUACAAAUUAGCAGAAUUCUUGUCGCUAAAGAAACCUUUCCCAAUUAAUACAUAAGAGCCUAUCUGGUGCUACAUGCCCGUCUGCGUAUGGAACGUGGUAACGGUUCUACUGAAGAUUU	.....(((((..(((..(((((.......))))).....................((((((((((..((.(((.((((......)))).))).))..))))..)))))).)))..)))))	-20.3	745.0	0.04	S20	M15	T17	M15-T17	M15-T17
616	S20-M15-T16	CUAUACAAAUUAGCAGAAUUCUUGUCGCUAAAGAAACCUUUCCCAAUUAAUACAUAAGAGCCUAUCUGGUGCUACAUGCCGUUAUUAAAUAGCCUGCCAUCUGGCAGGCUUUUUUUAUCG	.........(((((.((.......))))))).....................(((.((.(((.....))).))..))).((.((..(((.((((((((....)))))))))))..)).))	-24.1	744.0	0.87	S20	M15	T16	M15-T16	M15-T16
617	S20-M15-T21	CAAAUUAGCAGAAUUCUUGUCGCUAAAGAAACCUUUCCCAAUUAAUACAUAAGAGCCUAUCUGGUGCUACAUGCCAAACACGUAGGCCUGAUAAGCGAAGCGCAUCAGGCAGUUUUGCGU	.......((((((((((((.((((((((....))))..................((.((((.(((.((((.((.....)).))))))).)))).))..))))...)))).))))))))..	-27.8	748.0	0.04	S20	M15	T21	M15-T21	M15-T21
618	S20-M15-T33	ACAAAUUAGCAGAAUUCUUGUCGCUAAAGAAACCUUUCCCAAUUAAUACAUAAGAGCCUAUCUGGUGCUACAUGCCCAGCGUUGAACCUACGACAGUCUCUUAUUGACGAGUAAAGUGCU	.......((((.....(((((((..((((....))))............(((((((.((..((((.((.....)))))).((((......)))))).)))))))))))))).....))))	-24.6	751.0	0.03	S20	M15	T33	M15-T33	M15-T33
619	S20-M15-T13	CAAAUUAGCAGAAUUCUUGUCGCUAAAGAAACCUUUCCCAAUUAAUACAUAAGAGCCUAUCUGGUGCUACAUGCCAGUUAACCAAAAAGGGGGGAUUUUAUCUCCCCUUUAAUUUUUCCU	....(((((.((.......)))))))...............................((.(((((.......))))).)).....(((((((((((...)))))))))))..........	-24.1	741.0	0.23	S20	M15	T13	M15-T13	M15-T13
620	S20-M15-T10	GCAGAAUUCUUGUCGCUAAAGAAACCUUUCCCAAUUAAUACAUAAGAGCCUAUCUGGUGCUACAUGCCGCUGAUGCCAGAAAGGGUCCUGAAUUUCAGGGCCCUUUUUUUACAUGGAUUG	..((..(((((.......)))))..)).................((.(((.....))).)).((..(((.((.....((((((((((((((...))))))))))))))...)))))..))	-29.5	739.0	0.28	S20	M15	T10	M15-T10	M15-T10
621	S20-M15-T18	CAAAUUAGCAGAAUUCUUGUCGCUAAAGAAACCUUUCCCAAUUAAUACAUAAGAGCCUAUCUGGUGCUACAUGCCUACUUCUUACUCGCCCAUCUGCAACGGAUGGGCGAAUUUAUACCC	....(((((.((.......))))))).....................(((.((.(((.....))).))..)))............(((((((((((...)))))))))))..........	-26.2	746.0	0.24	S20	M15	T18	M15-T18	M15-T18
622	S20-M15-T15	ACAAAUUAGCAGAAUUCUUGUCGCUAAAGAAACCUUUCCCAAUUAAUACAUAAGAGCCUAUCUGGUGCUACAUGCCUCUGAAUGCGUGCCCAUUCCUGACGGAAUGGGCAUUUCUGCGCA	........(((((((((((.......))))).....................((.(((.....))).)).(((........))).(((((((((((....)))))))))))))))))...	-33.2	743.0	0.13	S20	M15	T15	M15-T15	M15-T15
623	S20-M15-T27	GAAUUCUUGUCGCUAAAGAAACCUUUCCCAAUUAAUACAUAAGAGCCUAUCUGGUGCUACAUGCCUUUCAGCAAAAAACCCCUCAAGACCCGUUUAGAGGCCCCAAGGGGUUAUGCUAGG	...(((((.......))))).................(((.((.(((.....))).))..)))(((...((((...(((((((...(.(((.....).)).)...))))))).)))))))	-22.6	749.0	0.05	S20	M15	T27	M15-T27	M15-T27
624	S20-M17-T20	UUCUUGUCGCUAAAGAAACCUUUCCCAAUUAAUACAUAAGAGCGUAUCCAGACUUAUUGAGGUUUACGCACUAUGCCCUGAAAUAUCCAGCGGAUCAAGAAAAUUCGUUGGAUAUUUUUU	(((((.......))))).................((((.(.(((((....(((((....)))))))))).)))))....((((((((((((((((.......))))))))))))))))..	-28.9	773.0	0.31	S20	M17	T20	M17-T20	M17-T20
625	S20-M17-T14	AUUCUUGUCGCUAAAGAAACCUUUCCCAAUUAAUACAUAAGAGCGUAUCCAGACUUAUUGAGGUUUACGCACUAUGCCCGUGUUCCUGAACGCCCGCAUAUGCGGGCGUUUUGCUUUUUG	.(((((.......))))).................((((.(.(((((....(((((....)))))))))).)))))...........((((((((((....)))))))))).........	-29.4	768.0	0.27	S20	M17	T14	M17-T14	M17-T14
626	S20-M17-T12	AUUCUUGUCGCUAAAGAAACCUUUCCCAAUUAAUACAUAAGAGCGUAUCCAGACUUAUUGAGGUUUACGCACUAUGCCACUGAUUUUUAAGGCGACUGAUGAGUCGCCUUUUUUUUGUCU	.(((((.......))))).................((((.(.(((((....(((((....)))))))))).))))).....(((....(((((((((....)))))))))......))).	-26.7	766.0	0.77	S20	M17	T12	M17-T12	M17-T12
627	S20-M17-T29	UCUUGUCGCUAAAGAAACCUUUCCCAAUUAAUACAUAAGAGCGUAUCCAGACUUAUUGAGGUUUACGCACUAUGCCCAGAAAUCAUCCUUAGCGAAAGCUAAGGAUUUUUUUUAUCUGAA	((((.......))))..................((((.(.(((((....(((((....)))))))))).)))))..((((((..(((((((((....)))))))))..))....))))..	-26.0	776.0	0.86	S20	M17	T29	M17-T29	M17-T29
628	S20-M17-T17	AAUUCUUGUCGCUAAAGAAACCUUUCCCAAUUAAUACAUAAGAGCGUAUCCAGACUUAUUGAGGUUUACGCACUAUGCCCGUCUGCGUAUGGAACGUGGUAACGGUUCUACUGAAGAUUU	..(((((.......))))).................((((.(.(((((....(((((....)))))))))).))))).((((((((((.....))))))..))))(((....))).....	-20.3	771.0	0.02	S20	M17	T17	M17-T17	M17-T17
629	S20-M17-T16	GAAUUCUUGUCGCUAAAGAAACCUUUCCCAAUUAAUACAUAAGAGCGUAUCCAGACUUAUUGAGGUUUACGCACUAUGCCGUUAUUAAAUAGCCUGCCAUCUGGCAGGCUUUUUUUAUCG	...(((((.......))))).................((((.(.(((((....(((((....)))))))))).))))).((.((..(((.((((((((....)))))))))))..)).))	-27.8	770.0	0.89	S20	M17	T16	M17-T16	M17-T16
630	S20-M17-T21	CUUGUCGCUAAAGAAACCUUUCCCAAUUAAUACAUAAGAGCGUAUCCAGACUUAUUGAGGUUUACGCACUAUGCCAAACACGUAGGCCUGAUAAGCGAAGCGCAUCAGGCAGUUUUGCGU	.....(((....(((((......................(((((....(((((....)))))))))).(((((.......)))))(((((((..(((...)))))))))).)))))))).	-26.1	774.0	0.07	S20	M17	T21	M17-T21	M17-T21
631	S20-M17-T33	UCUUGUCGCUAAAGAAACCUUUCCCAAUUAAUACAUAAGAGCGUAUCCAGACUUAUUGAGGUUUACGCACUAUGCCCAGCGUUGAACCUACGACAGUCUCUUAUUGACGAGUAAAGUGCU	.(((((((.(((.(((....))).......((((........))))..(((((..(((((((((((((..........))).))))))).))).))))).))).))))))).........	-23.1	777.0	0.04	S20	M17	T33	M17-T33	M17-T33
632	S20-M17-T13	CUUGUCGCUAAAGAAACCUUUCCCAAUUAAUACAUAAGAGCGUAUCCAGACUUAUUGAGGUUUACGCACUAUGCCAGUUAACCAAAAAGGGGGGAUUUUAUCUCCCCUUUAAUUUUUCCU	..........................(((((.((((.(.(((((....(((((....)))))))))).)))))...)))))....(((((((((((...)))))))))))..........	-24.8	767.0	0.46	S20	M17	T13	M17-T13	M17-T13
633	S20-M17-T10	CUAAAGAAACCUUUCCCAAUUAAUACAUAAGAGCGUAUCCAGACUUAUUGAGGUUUACGCACUAUGCCGCUGAUGCCAGAAAGGGUCCUGAAUUUCAGGGCCCUUUUUUUACAUGGAUUG	...............(((.......((((.(.(((((....(((((....)))))))))).)))))..((....)).((((((((((((((...)))))))))))))).....)))....	-31.8	765.0	0.74	S20	M17	T10	M17-T10	M17-T10
634	S20-M17-T18	CUUGUCGCUAAAGAAACCUUUCCCAAUUAAUACAUAAGAGCGUAUCCAGACUUAUUGAGGUUUACGCACUAUGCCUACUUCUUACUCGCCCAUCUGCAACGGAUGGGCGAAUUUAUACCC	................................((((.(.(((((....(((((....)))))))))).)))))............(((((((((((...)))))))))))..........	-27.8	772.0	0.24	S20	M17	T18	M17-T18	M17-T18
635	S20-M17-T15	UCUUGUCGCUAAAGAAACCUUUCCCAAUUAAUACAUAAGAGCGUAUCCAGACUUAUUGAGGUUUACGCACUAUGCCUCUGAAUGCGUGCCCAUUCCUGACGGAAUGGGCAUUUCUGCGCA	((((.......)))).........................(((((............(((((...........))))).(((...(((((((((((....))))))))))))))))))).	-30.9	769.0	0.13	S20	M17	T15	M17-T15	M17-T15
636	S20-M17-T27	AAGAAACCUUUCCCAAUUAAUACAUAAGAGCGUAUCCAGACUUAUUGAGGUUUACGCACUAUGCCUUUCAGCAAAAAACCCCUCAAGACCCGUUUAGAGGCCCCAAGGGGUUAUGCUAGG	......................((((.(.(((((....(((((....)))))))))).)))))(((...((((...(((((((...(.(((.....).)).)...))))))).)))))))	-25.4	775.0	0.04	S20	M17	T27	M17-T27	M17-T27
637	S20-M21-T20	AAACCUUUCCCAAUUAAUACAUAAGAGCAUAGCCGAGAUUAUCCACCAGCAACAGUUCGUUAUUGUAGUGAUUUGCCCUGAAAUAUCCAGCGGAUCAAGAAAAUUCGUUGGAUAUUUUUU	...........(((((.(((((((((((...((.(.(........)).))....)))).))).)))).)))))......((((((((((((((((.......))))))))))))))))..	-24.7	825.0	0.18	S20	M21	T20	M21-T20	M21-T20
638	S20-M21-T14	GAAACCUUUCCCAAUUAAUACAUAAGAGCAUAGCCGAGAUUAUCCACCAGCAACAGUUCGUUAUUGUAGUGAUUUGCCCGUGUUCCUGAACGCCCGCAUAUGCGGGCGUUUUGCUUUUUG	.........................((((((.((..(((((((....(((.(((.....))).)))..)))))))))..))))))..((((((((((....)))))))))).........	-28.1	820.0	0.35	S20	M21	T14	M21-T14	M21-T14
639	S20-M21-T12	GAAACCUUUCCCAAUUAAUACAUAAGAGCAUAGCCGAGAUUAUCCACCAGCAACAGUUCGUUAUUGUAGUGAUUUGCCACUGAUUUUUAAGGCGACUGAUGAGUCGCCUUUUUUUUGUCU	............(((((.(((((((((((...((.(.(........)).))....)))).))).)))).))))).......(((....(((((((((....)))))))))......))).	-22.5	818.0	0.56	S20	M21	T12	M21-T12	M21-T12
640	S20-M21-T29	AACCUUUCCCAAUUAAUACAUAAGAGCAUAGCCGAGAUUAUCCACCAGCAACAGUUCGUUAUUGUAGUGAUUUGCCCAGAAAUCAUCCUUAGCGAAAGCUAAGGAUUUUUUUUAUCUGAA	..........(((((.(((((((((((...((.(.(........)).))....)))).))).)))).)))))....((((((..(((((((((....)))))))))..))....))))..	-22.7	828.0	0.42	S20	M21	T29	M21-T29	M21-T29
641	S20-M21-T17	AGAAACCUUUCCCAAUUAAUACAUAAGAGCAUAGCCGAGAUUAUCCACCAGCAACAGUUCGUUAUUGUAGUGAUUUGCCCGUCUGCGUAUGGAACGUGGUAACGGUUCUACUGAAGAUUU	.....................((..(((((...((((.(....((((...(((((.((..(((((....)))))..))..)).)))...)))).).))))....)))))..)).......	-16.5	823.0	0.03	S20	M21	T17	M21-T17	M21-T17
642	S20-M21-T16	AAGAAACCUUUCCCAAUUAAUACAUAAGAGCAUAGCCGAGAUUAUCCACCAGCAACAGUUCGUUAUUGUAGUGAUUUGCCGUUAUUAAAUAGCCUGCCAUCUGGCAGGCUUUUUUUAUCG	..............(((((.(((((((((((...((.(.(........)).))....)))).))).)))).)))))...((.((..(((.((((((((....)))))))))))..)).))	-23.6	822.0	0.91	S20	M21	T16	M21-T16	M21-T16
643	S20-M21-T21	ACCUUUCCCAAUUAAUACAUAAGAGCAUAGCCGAGAUUAUCCACCAGCAACAGUUCGUUAUUGUAGUGAUUUGCCAAACACGUAGGCCUGAUAAGCGAAGCGCAUCAGGCAGUUUUGCGU	.........(((((.(((((((((((...((.(.(........)).))....)))).))).)))).)))))........(((((((((((((..(((...))))))))))....))))))	-22.6	826.0	0.05	S20	M21	T21	M21-T21	M21-T21
644	S20-M21-T33	AACCUUUCCCAAUUAAUACAUAAGAGCAUAGCCGAGAUUAUCCACCAGCAACAGUUCGUUAUUGUAGUGAUUUGCCCAGCGUUGAACCUACGACAGUCUCUUAUUGACGAGUAAAGUGCU	..............................................((((....(((((((.((.((.((((........((((......)))))))).)))).))))))).....))))	-13.0	829.0	0.02	S20	M21	T33	M21-T33	M21-T33
645	S20-M21-T13	ACCUUUCCCAAUUAAUACAUAAGAGCAUAGCCGAGAUUAUCCACCAGCAACAGUUCGUUAUUGUAGUGAUUUGCCAGUUAACCAAAAAGGGGGGAUUUUAUCUCCCCUUUAAUUUUUCCU	.........(((((.(((((((((((...((.(.(........)).))....)))).))).)))).)))))..............(((((((((((...)))))))))))..........	-22.2	819.0	0.41	S20	M21	T13	M21-T13	M21-T13
646	S20-M21-T10	CCAAUUAAUACAUAAGAGCAUAGCCGAGAUUAUCCACCAGCAACAGUUCGUUAUUGUAGUGAUUUGCCGCUGAUGCCAGAAAGGGUCCUGAAUUUCAGGGCCCUUUUUUUACAUGGAUUG	(((..............(((((((.((((((((....(((.(((.....))).)))..))))))).).))).)))).((((((((((((((...)))))))))))))).....)))....	-31.9	817.0	0.8	S20	M21	T10	M21-T10	M21-T10
647	S20-M21-T18	ACCUUUCCCAAUUAAUACAUAAGAGCAUAGCCGAGAUUAUCCACCAGCAACAGUUCGUUAUUGUAGUGAUUUGCCUACUUCUUACUCGCCCAUCUGCAACGGAUGGGCGAAUUUAUACCC	...................((((((..(((.(.(((((((....(((.(((.....))).)))..)))))))).))).)))))).(((((((((((...)))))))))))..........	-26.4	824.0	0.2	S20	M21	T18	M21-T18	M21-T18
648	S20-M21-T15	AACCUUUCCCAAUUAAUACAUAAGAGCAUAGCCGAGAUUAUCCACCAGCAACAGUUCGUUAUUGUAGUGAUUUGCCUCUGAAUGCGUGCCCAUUCCUGACGGAAUGGGCAUUUCUGCGCA	..........(((((.(((((((((((...((.(.(........)).))....)))).))).)))).)))))(((....(((...(((((((((((....))))))))))))))...)))	-28.0	821.0	0.08	S20	M21	T15	M21-T15	M21-T15
649	S20-M21-T27	AUUAAUACAUAAGAGCAUAGCCGAGAUUAUCCACCAGCAACAGUUCGUUAUUGUAGUGAUUUGCCUUUCAGCAAAAAACCCCUCAAGACCCGUUUAGAGGCCCCAAGGGGUUAUGCUAGG	.............(((((((((.................(((((.....))))).((..(((((......)))))..)).((((.(((....))).))))((....)))))))))))...	-24.0	827.0	0.04	S20	M21	T27	M21-T27	M21-T27
650	S20-M10-T20	UUCUUGUCGCUAAAGAAACCUUUCCCAAUUAAUACAUAAGAGCUUUCUCCGAAGUGUAGUAAAAAAAUAAAAAUGCCCUGAAAUAUCCAGCGGAUCAAGAAAAUUCGUUGGAUAUUUUUU	(((((.......)))))...........(((.(((((..(((....)))....))))).))).................((((((((((((((((.......))))))))))))))))..	-23.2	683.0	0.23	S20	M10	T20	M10-T20	M10-T20
651	S20-M10-T14	AUUCUUGUCGCUAAAGAAACCUUUCCCAAUUAAUACAUAAGAGCUUUCUCCGAAGUGUAGUAAAAAAAUAAAAAUGCCCGUGUUCCUGAACGCCCGCAUAUGCGGGCGUUUUGCUUUUUG	.(((((.......)))))...........(((.(((((..(((....)))....))))).)))........................((((((((((....)))))))))).........	-23.7	678.0	0.23	S20	M10	T14	M10-T14	M10-T14
652	S20-M10-T12	AUUCUUGUCGCUAAAGAAACCUUUCCCAAUUAAUACAUAAGAGCUUUCUCCGAAGUGUAGUAAAAAAAUAAAAAUGCCACUGAUUUUUAAGGCGACUGAUGAGUCGCCUUUUUUUUGUCU	.(((((.......)))))...........(((.(((((..(((....)))....))))).))).....(((((((.......)))))))((((((((....))))))))...........	-21.0	676.0	0.75	S20	M10	T12	M10-T12	M10-T12
653	S20-M10-T29	UCUUGUCGCUAAAGAAACCUUUCCCAAUUAAUACAUAAGAGCUUUCUCCGAAGUGUAGUAAAAAAAUAAAAAUGCCCAGAAAUCAUCCUUAGCGAAAGCUAAGGAUUUUUUUUAUCUGAA	......((((..(((((.((((...............)))).)))))....)))).....................((((((..(((((((((....)))))))))..))....))))..	-20.5	686.0	0.86	S20	M10	T29	M10-T29	M10-T29
654	S20-M10-T17	AAUUCUUGUCGCUAAAGAAACCUUUCCCAAUUAAUACAUAAGAGCUUUCUCCGAAGUGUAGUAAAAAAAUAAAAAUGCCCGUCUGCGUAUGGAACGUGGUAACGGUUCUACUGAAGAUUU	..(((((.......)))))...........(((.(((((..(((....)))....))))).)))..............((((((((((.....))))))..))))(((....))).....	-14.6	681.0	0.03	S20	M10	T17	M10-T17	M10-T17
655	S20-M10-T16	GAAUUCUUGUCGCUAAAGAAACCUUUCCCAAUUAAUACAUAAGAGCUUUCUCCGAAGUGUAGUAAAAAAAUAAAAAUGCCGUUAUUAAAUAGCCUGCCAUCUGGCAGGCUUUUUUUAUCG	...(((((.......)))))...........(((.(((((..(((....)))....))))).)))..............((.((..(((.((((((((....)))))))))))..)).))	-22.1	680.0	0.91	S20	M10	T16	M10-T16	M10-T16
656	S20-M10-T21	CUUGUCGCUAAAGAAACCUUUCCCAAUUAAUACAUAAGAGCUUUCUCCGAAGUGUAGUAAAAAAAUAAAAAUGCCAAACACGUAGGCCUGAUAAGCGAAGCGCAUCAGGCAGUUUUGCGU	.....((((..(((((.((((...............)))).)))))....)))).........................(((((((((((((..(((...))))))))))....))))))	-20.4	684.0	0.05	S20	M10	T21	M10-T21	M10-T21
657	S20-M10-T33	UCUUGUCGCUAAAGAAACCUUUCCCAAUUAAUACAUAAGAGCUUUCUCCGAAGUGUAGUAAAAAAAUAAAAAUGCCCAGCGUUGAACCUACGACAGUCUCUUAUUGACGAGUAAAGUGCU	.(((((((..((((....))))............(((((((((.((........((((............(((((...)))))....)))))).)).)))))))))))))).........	-14.0	687.0	0.02	S20	M10	T33	M10-T33	M10-T33
658	S20-M10-T13	CUUGUCGCUAAAGAAACCUUUCCCAAUUAAUACAUAAGAGCUUUCUCCGAAGUGUAGUAAAAAAAUAAAAAUGCCAGUUAACCAAAAAGGGGGGAUUUUAUCUCCCCUUUAAUUUUUCCU	.....((((..(((((.((((...............)))).)))))....))))...............................(((((((((((...)))))))))))..........	-20.0	677.0	0.46	S20	M10	T13	M10-T13	M10-T13
659	S20-M10-T10	CUAAAGAAACCUUUCCCAAUUAAUACAUAAGAGCUUUCUCCGAAGUGUAGUAAAAAAAUAAAAAUGCCGCUGAUGCCAGAAAGGGUCCUGAAUUUCAGGGCCCUUUUUUUACAUGGAUUG	....(((((.((((...............)))).)))))((...((((((..................((....)).((((((((((((((...))))))))))))))))))))))....	-26.3	675.0	0.76	S20	M10	T10	M10-T10	M10-T10
660	S20-M10-T18	CUUGUCGCUAAAGAAACCUUUCCCAAUUAAUACAUAAGAGCUUUCUCCGAAGUGUAGUAAAAAAAUAAAAAUGCCUACUUCUUACUCGCCCAUCUGCAACGGAUGGGCGAAUUUAUACCC	...........(((((.((((...............)))).)))))..((((((..(((............))).))))))....(((((((((((...)))))))))))..........	-25.7	682.0	0.24	S20	M10	T18	M10-T18	M10-T18
661	S20-M10-T15	UCUUGUCGCUAAAGAAACCUUUCCCAAUUAAUACAUAAGAGCUUUCUCCGAAGUGUAGUAAAAAAAUAAAAAUGCCUCUGAAUGCGUGCCCAUUCCUGACGGAAUGGGCAUUUCUGCGCA	.....(((....(((((.((((...............)))).))))).))).((((((...............((........))(((((((((((....)))))))))))..)))))).	-27.5	679.0	0.08	S20	M10	T15	M10-T15	M10-T15
662	S20-M10-T27	AAGAAACCUUUCCCAAUUAAUACAUAAGAGCUUUCUCCGAAGUGUAGUAAAAAAAUAAAAAUGCCUUUCAGCAAAAAACCCCUCAAGACCCGUUUAGAGGCCCCAAGGGGUUAUGCUAGG	.(((((.((((...............)))).)))))..((((.(((...............))).))))((((...(((((((...(.(((.....).)).)...))))))).))))...	-20.1	685.0	0.03	S20	M10	T27	M10-T27	M10-T27
663	S20-M13-T20	UACAAAUUAGCAGAAUUCUUGUCGCUAAAGAAACCUUUCCCAAUUAAUACAUAAGAGCCCUAUUUACCUCAGUUGCCCUGAAAUAUCCAGCGGAUCAAGAAAAUUCGUUGGAUAUUUUUU	......(((((.((.......)))))))........................................((((.....))))((((((((((((((.......))))))))))))))....	-21.7	722.0	0.32	S20	M13	T20	M13-T20	M13-T20
664	S20-M13-T14	AUACAAAUUAGCAGAAUUCUUGUCGCUAAAGAAACCUUUCCCAAUUAAUACAUAAGAGCCCUAUUUACCUCAGUUGCCCGUGUUCCUGAACGCCCGCAUAUGCGGGCGUUUUGCUUUUUG	...((((..((((((.(((((.......)))))....................................((((..((....))..))))((((((((....)))))))))))))).))))	-27.2	717.0	0.22	S20	M13	T14	M13-T14	M13-T14
665	S20-M13-T12	AUACAAAUUAGCAGAAUUCUUGUCGCUAAAGAAACCUUUCCCAAUUAAUACAUAAGAGCCCUAUUUACCUCAGUUGCCACUGAUUUUUAAGGCGACUGAUGAGUCGCCUUUUUUUUGUCU	..........(((((((((((.......)))))....................................(((((....))))).....(((((((((....)))))))))..))))))..	-22.6	715.0	0.32	S20	M13	T12	M13-T12	M13-T12
666	S20-M13-T29	ACAAAUUAGCAGAAUUCUUGUCGCUAAAGAAACCUUUCCCAAUUAAUACAUAAGAGCCCUAUUUACCUCAGUUGCCCAGAAAUCAUCCUUAGCGAAAGCUAAGGAUUUUUUUUAUCUGAA	.....(((((.((.......)))))))........................................((((......(((((..(((((((((....)))))))))..)))))..)))).	-20.9	725.0	0.89	S20	M13	T29	M13-T29	M13-T29
667	S20-M13-T17	UAUACAAAUUAGCAGAAUUCUUGUCGCUAAAGAAACCUUUCCCAAUUAAUACAUAAGAGCCCUAUUUACCUCAGUUGCCCGUCUGCGUAUGGAACGUGGUAACGGUUCUACUGAAGAUUU	.....(((((..(((..(((((.......))))).....................((((((............(((((((((((......)).))).)))))))))))).)))..)))))	-20.3	720.0	0.05	S20	M13	T17	M13-T17	M13-T17
668	S20-M13-T16	CUAUACAAAUUAGCAGAAUUCUUGUCGCUAAAGAAACCUUUCCCAAUUAAUACAUAAGAGCCCUAUUUACCUCAGUUGCCGUUAUUAAAUAGCCUGCCAUCUGGCAGGCUUUUUUUAUCG	.........(((((.((.......)))))))..........................(((..........)))......((.((..(((.((((((((....)))))))))))..)).))	-20.4	719.0	0.9	S20	M13	T16	M13-T16	M13-T16
669	S20-M13-T21	CAAAUUAGCAGAAUUCUUGUCGCUAAAGAAACCUUUCCCAAUUAAUACAUAAGAGCCCUAUUUACCUCAGUUGCCAAACACGUAGGCCUGAUAAGCGAAGCGCAUCAGGCAGUUUUGCGU	.......(((((((((((.......)))).......................(((..........))).(((....)))......(((((((..(((...)))))))))).)))))))..	-21.5	723.0	0.05	S20	M13	T21	M13-T21	M13-T21
670	S20-M13-T33	ACAAAUUAGCAGAAUUCUUGUCGCUAAAGAAACCUUUCCCAAUUAAUACAUAAGAGCCCUAUUUACCUCAGUUGCCCAGCGUUGAACCUACGACAGUCUCUUAUUGACGAGUAAAGUGCU	.......((((.....(((((((..((((....))))............((((((((..........(((..(((...))).)))..........).)))))))))))))).....))))	-16.4	726.0	0.02	S20	M13	T33	M13-T33	M13-T33
671	S20-M13-T13	CAAAUUAGCAGAAUUCUUGUCGCUAAAGAAACCUUUCCCAAUUAAUACAUAAGAGCCCUAUUUACCUCAGUUGCCAGUUAACCAAAAAGGGGGGAUUUUAUCUCCCCUUUAAUUUUUCCU	..((((.((((..(((((.......)))))......................(((..........)))..)))).))))......(((((((((((...)))))))))))..........	-19.8	716.0	0.25	S20	M13	T13	M13-T13	M13-T13
672	S20-M13-T10	GCAGAAUUCUUGUCGCUAAAGAAACCUUUCCCAAUUAAUACAUAAGAGCCCUAUUUACCUCAGUUGCCGCUGAUGCCAGAAAGGGUCCUGAAUUUCAGGGCCCUUUUUUUACAUGGAUUG	....(((((.(((.(((((((....)))).................)))..........(((((....)))))....((((((((((((((...))))))))))))))..))).))))).	-27.6	714.0	0.18	S20	M13	T10	M13-T10	M13-T10
673	S20-M13-T18	CAAAUUAGCAGAAUUCUUGUCGCUAAAGAAACCUUUCCCAAUUAAUACAUAAGAGCCCUAUUUACCUCAGUUGCCUACUUCUUACUCGCCCAUCUGCAACGGAUGGGCGAAUUUAUACCC	....(((((.((.......))))))).......................((((((........((....)).......)))))).(((((((((((...)))))))))))..........	-23.0	721.0	0.16	S20	M13	T18	M13-T18	M13-T18
674	S20-M13-T15	ACAAAUUAGCAGAAUUCUUGUCGCUAAAGAAACCUUUCCCAAUUAAUACAUAAGAGCCCUAUUUACCUCAGUUGCCUCUGAAUGCGUGCCCAUUCCUGACGGAAUGGGCAUUUCUGCGCA	........(((((((((((.......)))))....................................((((......))))....(((((((((((....)))))))))))))))))...	-31.5	718.0	0.17	S20	M13	T15	M13-T15	M13-T15
675	S20-M13-T27	GAAUUCUUGUCGCUAAAGAAACCUUUCCCAAUUAAUACAUAAGAGCCCUAUUUACCUCAGUUGCCUUUCAGCAAAAAACCCCUCAAGACCCGUUUAGAGGCCCCAAGGGGUUAUGCUAGG	...(((((.......)))))......................(((..........))).....(((...((((...(((((((...(.(((.....).)).)...))))))).)))))))	-18.9	724.0	0.03	S20	M13	T27	M13-T27	M13-T27
676	S19-M12-T20	UUCCUAAUUAUGUCUCAAAAGCUCGAAGAUUACACCUAAGAGCCAGGAACUUAUCAAUAGUCGCCCGAAAGGGUGCCCUGAAAUAUCCAGCGGAUCAAGAAAAUUCGUUGGAUAUUUUUU	....................((((..((.......))..))))((((.(((.......)))(((((....))))).))))(((((((((((((((.......)))))))))))))))...	-33.4	540.0	0.4	S19	M12	T20	M12-T20	M12-T20
677	S19-M12-T14	AUUCCUAAUUAUGUCUCAAAAGCUCGAAGAUUACACCUAAGAGCCAGGAACUUAUCAAUAGUCGCCCGAAAGGGUGCCCGUGUUCCUGAACGCCCGCAUAUGCGGGCGUUUUGCUUUUUG	.....................((((..((.......))..))))(((((((......((.(.(((((....))))).).)))))))))(((((((((....)))))))))..........	-39.4	535.0	0.32	S19	M12	T14	M12-T14	M12-T14
678	S19-M12-T12	AUUCCUAAUUAUGUCUCAAAAGCUCGAAGAUUACACCUAAGAGCCAGGAACUUAUCAAUAGUCGCCCGAAAGGGUGCCACUGAUUUUUAAGGCGACUGAUGAGUCGCCUUUUUUUUGUCU	.(((((...............((((..((.......))..)))).)))))...((((...(.(((((....))))))...))))....(((((((((....)))))))))..........	-31.0	533.0	0.68	S19	M12	T12	M12-T12	M12-T12
679	S19-M12-T29	UCCUAAUUAUGUCUCAAAAGCUCGAAGAUUACACCUAAGAGCCAGGAACUUAUCAAUAGUCGCCCGAAAGGGUGCCCAGAAAUCAUCCUUAGCGAAAGCUAAGGAUUUUUUUUAUCUGAA	((((...............((((..((.......))..)))).))))...........(.(((((....)))))).((((((..(((((((((....)))))))))..))....))))..	-29.7	543.0	0.92	S19	M12	T29	M12-T29	M12-T29
680	S19-M12-T17	AAUUCCUAAUUAUGUCUCAAAAGCUCGAAGAUUACACCUAAGAGCCAGGAACUUAUCAAUAGUCGCCCGAAAGGGUGCCCGUCUGCGUAUGGAACGUGGUAACGGUUCUACUGAAGAUUU	.............((((((...((((..((.......))..)))).....(((.......)))(((((....))))).((((((((((.....))))))..))))......)).))))..	-24.2	538.0	0.02	S19	M12	T17	M12-T17	M12-T17
681	S19-M12-T16	GAAUUCCUAAUUAUGUCUCAAAAGCUCGAAGAUUACACCUAAGAGCCAGGAACUUAUCAAUAGUCGCCCGAAAGGGUGCCGUUAUUAAAUAGCCUGCCAUCUGGCAGGCUUUUUUUAUCG	...(((((...............((((..((.......))..)))).)))))..........(.(((((....))))))((.((..(((.((((((((....)))))))))))..)).))	-31.3	537.0	0.89	S19	M12	T16	M12-T16	M12-T16
682	S19-M12-T21	CCUAAUUAUGUCUCAAAAGCUCGAAGAUUACACCUAAGAGCCAGGAACUUAUCAAUAGUCGCCCGAAAGGGUGCCAAACACGUAGGCCUGAUAAGCGAAGCGCAUCAGGCAGUUUUGCGU	..................((((..((.......))..))))................(.(((((....))))).)....(((((((((((((..(((...))))))))))....))))))	-29.6	541.0	0.05	S19	M12	T21	M12-T21	M12-T21
683	S19-M12-T33	UCCUAAUUAUGUCUCAAAAGCUCGAAGAUUACACCUAAGAGCCAGGAACUUAUCAAUAGUCGCCCGAAAGGGUGCCCAGCGUUGAACCUACGACAGUCUCUUAUUGACGAGUAAAGUGCU	((((...............((((..((.......))..)))).))))((((.(((((((.(((((....)))))......((((......))))......))))))).))))........	-22.0	544.0	0.01	S19	M12	T33	M12-T33	M12-T33
684	S19-M12-T13	CCUAAUUAUGUCUCAAAAGCUCGAAGAUUACACCUAAGAGCCAGGAACUUAUCAAUAGUCGCCCGAAAGGGUGCCAGUUAACCAAAAAGGGGGGAUUUUAUCUCCCCUUUAAUUUUUCCU	..................((((..((.......))..)))).(((((..........(.(((((....))))).)..........(((((((((((...))))))))))).....)))))	-31.3	534.0	0.63	S19	M12	T13	M12-T13	M12-T13
685	S19-M12-T10	AUGUCUCAAAAGCUCGAAGAUUACACCUAAGAGCCAGGAACUUAUCAAUAGUCGCCCGAAAGGGUGCCGCUGAUGCCAGAAAGGGUCCUGAAUUUCAGGGCCCUUUUUUUACAUGGAUUG	..((((.....((((..((.......))..))))..((....(((((...(.(((((....))))).)..)))))))((((((((((((((...))))))))))))))......))))..	-38.0	532.0	0.32	S19	M12	T10	M12-T10	M12-T10
686	S19-M12-T18	CCUAAUUAUGUCUCAAAAGCUCGAAGAUUACACCUAAGAGCCAGGAACUUAUCAAUAGUCGCCCGAAAGGGUGCCUACUUCUUACUCGCCCAUCUGCAACGGAUGGGCGAAUUUAUACCC	..................((((..((.......))..))))..............(((.(((((....))))).)))........(((((((((((...)))))))))))..........	-34.7	539.0	0.23	S19	M12	T18	M12-T18	M12-T18
687	S19-M12-T15	UCCUAAUUAUGUCUCAAAAGCUCGAAGAUUACACCUAAGAGCCAGGAACUUAUCAAUAGUCGCCCGAAAGGGUGCCUCUGAAUGCGUGCCCAUUCCUGACGGAAUGGGCAUUUCUGCGCA	((((...............((((..((.......))..)))).)))).....(((..((.(((((....))))).)).))).((((((((((((((....)))))))))......)))))	-36.7	536.0	0.12	S19	M12	T15	M12-T15	M12-T15
688	S19-M12-T27	UCUCAAAAGCUCGAAGAUUACACCUAAGAGCCAGGAACUUAUCAAUAGUCGCCCGAAAGGGUGCCUUUCAGCAAAAAACCCCUCAAGACCCGUUUAGAGGCCCCAAGGGGUUAUGCUAGG	........((((..((.......))..))))...............((.(((((....))))).))...((((...(((((((...(.(((.....).)).)...))))))).))))...	-29.8	542.0	0.05	S19	M12	T27	M12-T27	M12-T27
689	S19-M20-T20	CAAAAGCUCGAAGAUUACACCUAAGAGCAUAGACUUUCGUGGAUUAUUACCUUACAACUGAUAGGACGGACUCUGCCCUGAAAUAUCCAGCGGAUCAAGAAAAUUCGUUGGAUAUUUUUU	.....((((..((.......))..)))).((((..(((((...((((((.........)))))).))))).))))....((((((((((((((((.......))))))))))))))))..	-28.7	644.0	0.3	S19	M20	T20	M20-T20	M20-T20
690	S19-M20-T14	UCAAAAGCUCGAAGAUUACACCUAAGAGCAUAGACUUUCGUGGAUUAUUACCUUACAACUGAUAGGACGGACUCUGCCCGUGUUCCUGAACGCCCGCAUAUGCGGGCGUUUUGCUUUUUG	..((((((.....((((.(((..(((........)))..)))))))....(((..........)))((((.......))))......((((((((((....)))))))))).))))))..	-31.6	639.0	0.42	S19	M20	T14	M20-T14	M20-T14
691	S19-M20-T12	UCAAAAGCUCGAAGAUUACACCUAAGAGCAUAGACUUUCGUGGAUUAUUACCUUACAACUGAUAGGACGGACUCUGCCACUGAUUUUUAAGGCGACUGAUGAGUCGCCUUUUUUUUGUCU	......((((..((.......))..)))).((((..(((((...((((((.........)))))).))))).)))).....(((....(((((((((....)))))))))......))).	-26.5	637.0	0.78	S19	M20	T12	M20-T12	M20-T12
692	S19-M20-T29	AAAAGCUCGAAGAUUACACCUAAGAGCAUAGACUUUCGUGGAUUAUUACCUUACAACUGAUAGGACGGACUCUGCCCAGAAAUCAUCCUUAGCGAAAGCUAAGGAUUUUUUUUAUCUGAA	....((((..((.......))..)))).((((..(((((...((((((.........)))))).))))).))))..((((((..(((((((((....)))))))))..))....))))..	-26.7	647.0	0.89	S19	M20	T29	M20-T29	M20-T29
693	S19-M20-T17	CUCAAAAGCUCGAAGAUUACACCUAAGAGCAUAGACUUUCGUGGAUUAUUACCUUACAACUGAUAGGACGGACUCUGCCCGUCUGCGUAUGGAACGUGGUAACGGUUCUACUGAAGAUUU	.......((((..((.......))..)))).....((((.(((((...(((((......(..((.((((((.......))))))..))..)......)))))....))))).))))....	-27.5	642.0	0.03	S19	M20	T17	M20-T17	M20-T17
694	S19-M20-T16	UCUCAAAAGCUCGAAGAUUACACCUAAGAGCAUAGACUUUCGUGGAUUAUUACCUUACAACUGAUAGGACGGACUCUGCCGUUAUUAAAUAGCCUGCCAUCUGGCAGGCUUUUUUUAUCG	........((((..((.......))..))))...............................((((((((((......)))))...(((.((((((((....)))))))).)))))))).	-28.4	641.0	0.84	S19	M20	T16	M20-T16	M20-T16
695	S19-M20-T21	AAAGCUCGAAGAUUACACCUAAGAGCAUAGACUUUCGUGGAUUAUUACCUUACAACUGAUAGGACGGACUCUGCCAAACACGUAGGCCUGAUAAGCGAAGCGCAUCAGGCAGUUUUGCGU	...((((..((.......))..)))).((((..(((((...((((((.........)))))).))))).))))......(((((((((((((..(((...))))))))))....))))))	-26.6	645.0	0.05	S19	M20	T21	M20-T21	M20-T21
696	S19-M20-T33	AAAAGCUCGAAGAUUACACCUAAGAGCAUAGACUUUCGUGGAUUAUUACCUUACAACUGAUAGGACGGACUCUGCCCAGCGUUGAACCUACGACAGUCUCUUAUUGACGAGUAAAGUGCU	....((((..((.......))..))))..(((((.((((((.((.........((((.(...((.(((...)))))...))))))).)))))).))))).(((((....)))))......	-21.6	648.0	0.01	S19	M20	T33	M20-T33	M20-T33
697	S19-M20-T13	AAAGCUCGAAGAUUACACCUAAGAGCAUAGACUUUCGUGGAUUAUUACCUUACAACUGAUAGGACGGACUCUGCCAGUUAACCAAAAAGGGGGGAUUUUAUCUCCCCUUUAAUUUUUCCU	...((((..((.......))..))))............(((............(((((.((((......)))).)))))......(((((((((((...)))))))))))......))).	-28.2	638.0	0.54	S19	M20	T13	M20-T13	M20-T13
698	S19-M20-T10	GAAGAUUACACCUAAGAGCAUAGACUUUCGUGGAUUAUUACCUUACAACUGAUAGGACGGACUCUGCCGCUGAUGCCAGAAAGGGUCCUGAAUUUCAGGGCCCUUUUUUUACAUGGAUUG	................(((.((((..(((((...((((((.........)))))).))))).))))..)))....((((((((((((((((...)))))))))))))......)))....	-28.9	636.0	0.32	S19	M20	T10	M20-T10	M20-T10
699	S19-M20-T18	AAAGCUCGAAGAUUACACCUAAGAGCAUAGACUUUCGUGGAUUAUUACCUUACAACUGAUAGGACGGACUCUGCCUACUUCUUACUCGCCCAUCUGCAACGGAUGGGCGAAUUUAUACCC	...((((..((.......))..)))).((((..(((((...((((((.........)))))).))))).))))............(((((((((((...)))))))))))..........	-29.7	643.0	0.16	S19	M20	T18	M20-T18	M20-T18
700	S19-M20-T15	AAAAGCUCGAAGAUUACACCUAAGAGCAUAGACUUUCGUGGAUUAUUACCUUACAACUGAUAGGACGGACUCUGCCUCUGAAUGCGUGCCCAUUCCUGACGGAAUGGGCAUUUCUGCGCA	....((((..((.......))..)))).........((((((...................(((.(((...))))))........(((((((((((....))))))))))).))))))..	-31.6	640.0	0.07	S19	M20	T15	M20-T15	M20-T15
701	S19-M20-T27	GAUUACACCUAAGAGCAUAGACUUUCGUGGAUUAUUACCUUACAACUGAUAGGACGGACUCUGCCUUUCAGCAAAAAACCCCUCAAGACCCGUUUAGAGGCCCCAAGGGGUUAUGCUAGG	.......(((...((((((.........((.......))......((((.(((.(((...)))))).))))......((((((...(.(((.....).)).)...)))))))))))))))	-26.0	646.0	0.03	S19	M20	T27	M20-T27	M20-T27
702	S19-M11-T20	UUCCUAAUUAUGUCUCAAAAGCUCGAAGAUUACACCUAAGAGCGAUUACAGAAGCGUGGUAUUUUUUAUUUUUUGCCCUGAAAUAUCCAGCGGAUCAAGAAAAUUCGUUGGAUAUUUUUU	......(((((((.((....((((..((.......))..)))).......)).)))))))...................((((((((((((((((.......))))))))))))))))..	-28.3	527.0	0.18	S19	M11	T20	M11-T20	M11-T20
703	S19-M11-T14	AUUCCUAAUUAUGUCUCAAAAGCUCGAAGAUUACACCUAAGAGCGAUUACAGAAGCGUGGUAUUUUUUAUUUUUUGCCCGUGUUCCUGAACGCCCGCAUAUGCGGGCGUUUUGCUUUUUG	.....................((((..((.......))..)))).....(((..(((.((((............)))))))....)))(((((((((....)))))))))..........	-31.4	522.0	0.36	S19	M11	T14	M11-T14	M11-T14
704	S19-M11-T12	AUUCCUAAUUAUGUCUCAAAAGCUCGAAGAUUACACCUAAGAGCGAUUACAGAAGCGUGGUAUUUUUUAUUUUUUGCCACUGAUUUUUAAGGCGACUGAUGAGUCGCCUUUUUUUUGUCU	.............(((.....((((..((.......))..))))......)))...((((((............)))))).(((....(((((((((....)))))))))......))).	-29.2	520.0	0.87	S19	M11	T12	M11-T12	M11-T12
705	S19-M11-T29	UCCUAAUUAUGUCUCAAAAGCUCGAAGAUUACACCUAAGAGCGAUUACAGAAGCGUGGUAUUUUUUAUUUUUUGCCCAGAAAUCAUCCUUAGCGAAAGCUAAGGAUUUUUUUUAUCUGAA	.....(((((((.((....((((..((.......))..)))).......)).))))))).................((((((..(((((((((....)))))))))..))....))))..	-26.3	530.0	0.92	S19	M11	T29	M11-T29	M11-T29
706	S19-M11-T17	AAUUCCUAAUUAUGUCUCAAAAGCUCGAAGAUUACACCUAAGAGCGAUUACAGAAGCGUGGUAUUUUUUAUUUUUUGCCCGUCUGCGUAUGGAACGUGGUAACGGUUCUACUGAAGAUUU	.............((((((...((((..((.......))..)))).....(((..(((.((((............))))))))))....((((((((....)).)))))).)).))))..	-20.4	525.0	0.04	S19	M11	T17	M11-T17	M11-T17
707	S19-M11-T16	GAAUUCCUAAUUAUGUCUCAAAAGCUCGAAGAUUACACCUAAGAGCGAUUACAGAAGCGUGGUAUUUUUUAUUUUUUGCCGUUAUUAAAUAGCCUGCCAUCUGGCAGGCUUUUUUUAUCG	.........(((((((.((....((((..((.......))..)))).......)).)))))))................((.((..(((.((((((((....)))))))))))..)).))	-27.2	524.0	0.74	S19	M11	T16	M11-T16	M11-T16
708	S19-M11-T21	CCUAAUUAUGUCUCAAAAGCUCGAAGAUUACACCUAAGAGCGAUUACAGAAGCGUGGUAUUUUUUAUUUUUUGCCAAACACGUAGGCCUGAUAAGCGAAGCGCAUCAGGCAGUUUUGCGU	....(((((((.((....((((..((.......))..)))).......)).))))))).....................(((((((((((((..(((...))))))))))....))))))	-26.2	528.0	0.05	S19	M11	T21	M11-T21	M11-T21
709	S19-M11-T33	UCCUAAUUAUGUCUCAAAAGCUCGAAGAUUACACCUAAGAGCGAUUACAGAAGCGUGGUAUUUUUUAUUUUUUGCCCAGCGUUGAACCUACGACAGUCUCUUAUUGACGAGUAAAGUGCU	............(((....((((..((.......))..))))..........((..((((............))))..))((((......)))).(((.......)))))).........	-17.2	531.0	0.01	S19	M11	T33	M11-T33	M11-T33
710	S19-M11-T13	CCUAAUUAUGUCUCAAAAGCUCGAAGAUUACACCUAAGAGCGAUUACAGAAGCGUGGUAUUUUUUAUUUUUUGCCAGUUAACCAAAAAGGGGGGAUUUUAUCUCCCCUUUAAUUUUUCCU	..........(((.....((((..((.......))..))))......)))(((.(((((............))))))))......(((((((((((...)))))))))))..........	-27.2	521.0	0.63	S19	M11	T13	M11-T13	M11-T13
711	S19-M11-T10	AUGUCUCAAAAGCUCGAAGAUUACACCUAAGAGCGAUUACAGAAGCGUGGUAUUUUUUAUUUUUUGCCGCUGAUGCCAGAAAGGGUCCUGAAUUUCAGGGCCCUUUUUUUACAUGGAUUG	...(((.....((((..((.......))..))))......)))...((((((............))))))(.(((..((((((((((((((...))))))))))))))...))).)....	-34.5	519.0	0.79	S19	M11	T10	M11-T10	M11-T10
712	S19-M11-T18	CCUAAUUAUGUCUCAAAAGCUCGAAGAUUACACCUAAGAGCGAUUACAGAAGCGUGGUAUUUUUUAUUUUUUGCCUACUUCUUACUCGCCCAUCUGCAACGGAUGGGCGAAUUUAUACCC	..................((((..((.......))..))))......(((((...((((............))))..)))))...(((((((((((...)))))))))))..........	-31.5	526.0	0.11	S19	M11	T18	M11-T18	M11-T18
713	S19-M11-T15	UCCUAAUUAUGUCUCAAAAGCUCGAAGAUUACACCUAAGAGCGAUUACAGAAGCGUGGUAUUUUUUAUUUUUUGCCUCUGAAUGCGUGCCCAUUCCUGACGGAAUGGGCAUUUCUGCGCA	...................((((..((.......))..)))).....((((.(((.((((.....))))...))).))))..((((((((((((((....)))))))))......)))))	-33.1	523.0	0.13	S19	M11	T15	M11-T15	M11-T15
714	S19-M11-T27	UCUCAAAAGCUCGAAGAUUACACCUAAGAGCGAUUACAGAAGCGUGGUAUUUUUUAUUUUUUGCCUUUCAGCAAAAAACCCCUCAAGACCCGUUUAGAGGCCCCAAGGGGUUAUGCUAGG	.(((....((((..((.......))..))))........(((((.(((........((((((((......)))))))).........)))))))).)))((((....)))).........	-26.1	529.0	0.05	S19	M11	T27	M11-T27	M11-T27
715	S19-M18-T20	UUCCUAAUUAUGUCUCAAAAGCUCGAAGAUUACACCUAAGAGCAUUCGCUGAGAGUUACACGAUACUGACUAUUGCCCUGAAAUAUCCAGCGGAUCAAGAAAAUUCGUUGGAUAUUUUUU	.............((((((.((((..((.......))..)))).))...))))(((((........)))))........((((((((((((((((.......))))))))))))))))..	-28.0	618.0	0.22	S19	M18	T20	M18-T20	M18-T20
716	S19-M18-T14	AUUCCUAAUUAUGUCUCAAAAGCUCGAAGAUUACACCUAAGAGCAUUCGCUGAGAGUUACACGAUACUGACUAUUGCCCGUGUUCCUGAACGCCCGCAUAUGCGGGCGUUUUGCUUUUUG	..............((((((.((((..((.......))..)))).))...))))((..(((((...............)))))..))((((((((((....)))))))))).........	-31.9	613.0	0.3	S19	M18	T14	M18-T14	M18-T14
717	S19-M18-T12	AUUCCUAAUUAUGUCUCAAAAGCUCGAAGAUUACACCUAAGAGCAUUCGCUGAGAGUUACACGAUACUGACUAUUGCCACUGAUUUUUAAGGCGACUGAUGAGUCGCCUUUUUUUUGUCU	..............((((((.((((..((.......))..)))).))...))))(((((........))))).........(((....(((((((((....)))))))))......))).	-25.8	611.0	0.65	S19	M18	T12	M18-T12	M18-T12
718	S19-M18-T29	UCCUAAUUAUGUCUCAAAAGCUCGAAGAUUACACCUAAGAGCAUUCGCUGAGAGUUACACGAUACUGACUAUUGCCCAGAAAUCAUCCUUAGCGAAAGCUAAGGAUUUUUUUUAUCUGAA	............((((((.((((..((.......))..)))).))...))))(((((........)))))......((((((..(((((((((....)))))))))..))....))))..	-26.0	621.0	0.74	S19	M18	T29	M18-T29	M18-T29
719	S19-M18-T17	AAUUCCUAAUUAUGUCUCAAAAGCUCGAAGAUUACACCUAAGAGCAUUCGCUGAGAGUUACACGAUACUGACUAUUGCCCGUCUGCGUAUGGAACGUGGUAACGGUUCUACUGAAGAUUU	.............((((((...((((..((.......))..))))....((....(((((........)))))...))((((((((((.....))))))..))))......)).))))..	-20.5	616.0	0.03	S19	M18	T17	M18-T17	M18-T17
720	S19-M18-T16	GAAUUCCUAAUUAUGUCUCAAAAGCUCGAAGAUUACACCUAAGAGCAUUCGCUGAGAGUUACACGAUACUGACUAUUGCCGUUAUUAAAUAGCCUGCCAUCUGGCAGGCUUUUUUUAUCG	................((((((.((((..((.......))..)))).))...))))(((((........))))).....((.((..(((.((((((((....)))))))))))..)).))	-26.9	615.0	0.82	S19	M18	T16	M18-T16	M18-T16
721	S19-M18-T21	CCUAAUUAUGUCUCAAAAGCUCGAAGAUUACACCUAAGAGCAUUCGCUGAGAGUUACACGAUACUGACUAUUGCCAAACACGUAGGCCUGAUAAGCGAAGCGCAUCAGGCAGUUUUGCGU	..........(((((((.((((..((.......))..)))).))...)))))(((...(((((.....)))))...)))(((((((((((((..(((...))))))))))....))))))	-26.7	619.0	0.06	S19	M18	T21	M18-T21	M18-T21
722	S19-M18-T33	UCCUAAUUAUGUCUCAAAAGCUCGAAGAUUACACCUAAGAGCAUUCGCUGAGAGUUACACGAUACUGACUAUUGCCCAGCGUUGAACCUACGACAGUCUCUUAUUGACGAGUAAAGUGCU	............(((....((((..((.......))..))))....((((.((((((........)))))....).))))((((......)))).(((.......)))))).........	-18.1	622.0	0.02	S19	M18	T33	M18-T33	M18-T33
723	S19-M18-T13	CCUAAUUAUGUCUCAAAAGCUCGAAGAUUACACCUAAGAGCAUUCGCUGAGAGUUACACGAUACUGACUAUUGCCAGUUAACCAAAAAGGGGGGAUUUUAUCUCCCCUUUAAUUUUUCCU	..........(((((((.((((..((.......))..)))).))...)))))..........((((........)))).......(((((((((((...)))))))))))..........	-27.2	612.0	0.59	S19	M18	T13	M18-T13	M18-T13
724	S19-M18-T10	AUGUCUCAAAAGCUCGAAGAUUACACCUAAGAGCAUUCGCUGAGAGUUACACGAUACUGACUAUUGCCGCUGAUGCCAGAAAGGGUCCUGAAUUUCAGGGCCCUUUUUUUACAUGGAUUG	..((((.....((((..((.......))..))))....((....(((((........)))))...)).((....)).((((((((((((((...))))))))))))))......))))..	-32.4	610.0	0.72	S19	M18	T10	M18-T10	M18-T10
725	S19-M18-T18	CCUAAUUAUGUCUCAAAAGCUCGAAGAUUACACCUAAGAGCAUUCGCUGAGAGUUACACGAUACUGACUAUUGCCUACUUCUUACUCGCCCAUCUGCAACGGAUGGGCGAAUUUAUACCC	..................((((..((.......))..))))......((((((.((..(((((.....)))))..)).)))))).(((((((((((...)))))))))))..........	-29.9	617.0	0.19	S19	M18	T18	M18-T18	M18-T18
726	S19-M18-T15	UCCUAAUUAUGUCUCAAAAGCUCGAAGAUUACACCUAAGAGCAUUCGCUGAGAGUUACACGAUACUGACUAUUGCCUCUGAAUGCGUGCCCAUUCCUGACGGAAUGGGCAUUUCUGCGCA	............((((((.((((..((.......))..)))).))...))))(((((........)))))..(((....(((...(((((((((((....))))))))))))))...)))	-31.3	614.0	0.1	S19	M18	T15	M18-T15	M18-T15
727	S19-M18-T27	UCUCAAAAGCUCGAAGAUUACACCUAAGAGCAUUCGCUGAGAGUUACACGAUACUGACUAUUGCCUUUCAGCAAAAAACCCCUCAAGACCCGUUUAGAGGCCCCAAGGGGUUAUGCUAGG	........((((..((.......))..))))....((((((((.....(((((.....))))).))))))))....(((((((...(.(((.....).)).)...)))))))........	-28.5	620.0	0.04	S19	M18	T27	M18-T27	M18-T27
728	S19-M22-T20	CAAAAGCUCGAAGAUUACACCUAAGAGCAAGGCGUGACUACAACCAAUCUUCUAUUCUGCGAGAGUAAAGUUUUGCCCUGAAAUAUCCAGCGGAUCAAGAAAAUUCGUUGGAUAUUUUUU	.....((((..((.......))..))))..((((.((((...((...(((((......).))))))..)))).))))..((((((((((((((((.......))))))))))))))))..	-31.8	670.0	0.23	S19	M22	T20	M22-T20	M22-T20
729	S19-M22-T14	UCAAAAGCUCGAAGAUUACACCUAAGAGCAAGGCGUGACUACAACCAAUCUUCUAUUCUGCGAGAGUAAAGUUUUGCCCGUGUUCCUGAACGCCCGCAUAUGCGGGCGUUUUGCUUUUUG	..((((((..(((((((((.(((.......))).))))..........)))))......((((((......))))))..........((((((((((....)))))))))).))))))..	-34.9	665.0	0.34	S19	M22	T14	M22-T14	M22-T14
730	S19-M22-T12	UCAAAAGCUCGAAGAUUACACCUAAGAGCAAGGCGUGACUACAACCAAUCUUCUAUUCUGCGAGAGUAAAGUUUUGCCACUGAUUUUUAAGGCGACUGAUGAGUCGCCUUUUUUUUGUCU	......((((..((.......))..))))..((((.((((...((...(((((......).))))))..)))).))))...(((....(((((((((....)))))))))......))).	-30.1	663.0	0.72	S19	M22	T12	M22-T12	M22-T12
731	S19-M22-T29	AAAAGCUCGAAGAUUACACCUAAGAGCAAGGCGUGACUACAACCAAUCUUCUAUUCUGCGAGAGUAAAGUUUUGCCCAGAAAUCAUCCUUAGCGAAAGCUAAGGAUUUUUUUUAUCUGAA	....((((..((.......))..))))..((((.((((...((...(((((......).))))))..)))).))))((((((..(((((((((....)))))))))..))....))))..	-29.8	673.0	0.9	S19	M22	T29	M22-T29	M22-T29
732	S19-M22-T17	CUCAAAAGCUCGAAGAUUACACCUAAGAGCAAGGCGUGACUACAACCAAUCUUCUAUUCUGCGAGAGUAAAGUUUUGCCCGUCUGCGUAUGGAACGUGGUAACGGUUCUACUGAAGAUUU	.......((((..((.......))..)))).................(((((((......((((((......))))))((((((((((.....))))))..)))).......))))))).	-24.3	668.0	0.05	S19	M22	T17	M22-T17	M22-T17
733	S19-M22-T16	UCUCAAAAGCUCGAAGAUUACACCUAAGAGCAAGGCGUGACUACAACCAAUCUUCUAUUCUGCGAGAGUAAAGUUUUGCCGUUAUUAAAUAGCCUGCCAUCUGGCAGGCUUUUUUUAUCG	........((((..((.......))..))))..((((.((((...((...(((((......).))))))..)))).))))......(((.((((((((....)))))))).)))......	-30.1	667.0	0.82	S19	M22	T16	M22-T16	M22-T16
734	S19-M22-T21	AAAGCUCGAAGAUUACACCUAAGAGCAAGGCGUGACUACAACCAAUCUUCUAUUCUGCGAGAGUAAAGUUUUGCCAAACACGUAGGCCUGAUAAGCGAAGCGCAUCAGGCAGUUUUGCGU	...((((..((.......))..))))..((((.((((...((...(((((......).))))))..)))).))))....(((((((((((((..(((...))))))))))....))))))	-30.2	671.0	0.05	S19	M22	T21	M22-T21	M22-T21
735	S19-M22-T33	AAAAGCUCGAAGAUUACACCUAAGAGCAAGGCGUGACUACAACCAAUCUUCUAUUCUGCGAGAGUAAAGUUUUGCCCAGCGUUGAACCUACGACAGUCUCUUAUUGACGAGUAAAGUGCU	....(((((((((((((.(((.......))).))))..........)))))......((((((......)))))).....((((......)))).(((.......)))))))........	-21.0	674.0	0.02	S19	M22	T33	M22-T33	M22-T33
736	S19-M22-T13	AAAGCUCGAAGAUUACACCUAAGAGCAAGGCGUGACUACAACCAAUCUUCUAUUCUGCGAGAGUAAAGUUUUGCCAGUUAACCAAAAAGGGGGGAUUUUAUCUCCCCUUUAAUUUUUCCU	...((((..((.......))..))))..((((.((((...((...(((((......).))))))..)))).))))..........(((((((((((...)))))))))))..........	-29.8	664.0	0.48	S19	M22	T13	M22-T13	M22-T13
737	S19-M22-T10	GAAGAUUACACCUAAGAGCAAGGCGUGACUACAACCAAUCUUCUAUUCUGCGAGAGUAAAGUUUUGCCGCUGAUGCCAGAAAGGGUCCUGAAUUUCAGGGCCCUUUUUUUACAUGGAUUG	..((.((((.(((.......))).)))))).....((((((........((((((......)))))).((....)).((((((((((((((...))))))))))))))......))))))	-35.0	662.0	0.72	S19	M22	T10	M22-T10	M22-T10
738	S19-M22-T18	AAAGCUCGAAGAUUACACCUAAGAGCAAGGCGUGACUACAACCAAUCUUCUAUUCUGCGAGAGUAAAGUUUUGCCUACUUCUUACUCGCCCAUCUGCAACGGAUGGGCGAAUUUAUACCC	...((((..((.......))..)))).(((((.((((...((...(((((......).))))))..)))).))))).........(((((((((((...)))))))))))..........	-34.4	669.0	0.1	S19	M22	T18	M22-T18	M22-T18
739	S19-M22-T15	AAAAGCUCGAAGAUUACACCUAAGAGCAAGGCGUGACUACAACCAAUCUUCUAUUCUGCGAGAGUAAAGUUUUGCCUCUGAAUGCGUGCCCAUUCCUGACGGAAUGGGCAUUUCUGCGCA	....((((..((.......))..)))).(((((.((((...((...(((((......).))))))..)))).))))).....((((((((((((((....)))))))))......)))))	-36.0	666.0	0.13	S19	M22	T15	M22-T15	M22-T15
740	S19-M22-T27	GAUUACACCUAAGAGCAAGGCGUGACUACAACCAAUCUUCUAUUCUGCGAGAGUAAAGUUUUGCCUUUCAGCAAAAAACCCCUCAAGACCCGUUUAGAGGCCCCAAGGGGUUAUGCUAGG	..............(.((((((.((((...((...(((((......).))))))..)))).)))))).)((((...(((((((...(.(((.....).)).)...))))))).))))...	-25.6	672.0	0.03	S19	M22	T27	M22-T27	M22-T27
741	S19-M14-T20	UACAAAUUAGCAGAAUUCCUAAUUAUGUCUCAAAAGCUCGAAGAUUACACCUAAGAGCUAGACAGUAAUACCCUGCCCUGAAAUAUCCAGCGGAUCAAGAAAAUUCGUUGGAUAUUUUUU	.........((((............(((((....(((((..((.......))..))))))))))........))))...((((((((((((((((.......))))))))))))))))..	-32.0	566.0	0.32	S19	M14	T20	M14-T20	M14-T20
742	S19-M14-T14	AUACAAAUUAGCAGAAUUCCUAAUUAUGUCUCAAAAGCUCGAAGAUUACACCUAAGAGCUAGACAGUAAUACCCUGCCCGUGUUCCUGAACGCCCGCAUAUGCGGGCGUUUUGCUUUUUG	...((((..((((..............((((....(((((..((.......))..)))))))))((.(((((.......))))).))((((((((((....)))))))))))))).))))	-34.3	561.0	0.39	S19	M14	T14	M14-T14	M14-T14
743	S19-M14-T12	AUACAAAUUAGCAGAAUUCCUAAUUAUGUCUCAAAAGCUCGAAGAUUACACCUAAGAGCUAGACAGUAAUACCCUGCCACUGAUUUUUAAGGCGACUGAUGAGUCGCCUUUUUUUUGUCU	..........((((............(((((....(((((..((.......))..))))))))))........))))....(((....(((((((((....)))))))))......))).	-29.8	559.0	0.79	S19	M14	T12	M14-T12	M14-T12
744	S19-M14-T29	ACAAAUUAGCAGAAUUCCUAAUUAUGUCUCAAAAGCUCGAAGAUUACACCUAAGAGCUAGACAGUAAUACCCUGCCCAGAAAUCAUCCUUAGCGAAAGCUAAGGAUUUUUUUUAUCUGAA	........((((............(((((....(((((..((.......))..))))))))))........)))).((((((..(((((((((....)))))))))..))....))))..	-30.0	569.0	0.9	S19	M14	T29	M14-T29	M14-T29
745	S19-M14-T17	UAUACAAAUUAGCAGAAUUCCUAAUUAUGUCUCAAAAGCUCGAAGAUUACACCUAAGAGCUAGACAGUAAUACCCUGCCCGUCUGCGUAUGGAACGUGGUAACGGUUCUACUGAAGAUUU	...(((((((((........)))))).)))......(((((..((.......))..)))))...(((((..(((.(((((((((......)).))).))))..)))..))))).......	-26.0	564.0	0.04	S19	M14	T17	M14-T17	M14-T17
746	S19-M14-T16	CUAUACAAAUUAGCAGAAUUCCUAAUUAUGUCUCAAAAGCUCGAAGAUUACACCUAAGAGCUAGACAGUAAUACCCUGCCGUUAUUAAAUAGCCUGCCAUCUGGCAGGCUUUUUUUAUCG	............((((............(((((....(((((..((.......))..))))))))))........))))((.((..(((.((((((((....)))))))))))..)).))	-30.9	563.0	0.89	S19	M14	T16	M14-T16	M14-T16
747	S19-M14-T21	CAAAUUAGCAGAAUUCCUAAUUAUGUCUCAAAAGCUCGAAGAUUACACCUAAGAGCUAGACAGUAAUACCCUGCCAAACACGUAGGCCUGAUAAGCGAAGCGCAUCAGGCAGUUUUGCGU	.......((((((((....(((((((((....(((((..((.......))..)))))))))).))))...((((.......))))(((((((..(((...))))))))))))))))))..	-33.1	567.0	0.07	S19	M14	T21	M14-T21	M14-T21
748	S19-M14-T33	ACAAAUUAGCAGAAUUCCUAAUUAUGUCUCAAAAGCUCGAAGAUUACACCUAAGAGCUAGACAGUAAUACCCUGCCCAGCGUUGAACCUACGACAGUCUCUUAUUGACGAGUAAAGUGCU	.......((((..((((...(((((((((....(((((..((.......))..)))))))))).)))).....((...))((((......)))).(((.......)))))))....))))	-20.0	570.0	0.0	S19	M14	T33	M14-T33	M14-T33
749	S19-M14-T13	CAAAUUAGCAGAAUUCCUAAUUAUGUCUCAAAAGCUCGAAGAUUACACCUAAGAGCUAGACAGUAAUACCCUGCCAGUUAACCAAAAAGGGGGGAUUUUAUCUCCCCUUUAAUUUUUCCU	..((((.((((............(((((....(((((..((.......))..))))))))))........)))).))))......(((((((((((...)))))))))))..........	-30.7	560.0	0.26	S19	M14	T13	M14-T13	M14-T13
750	S19-M14-T10	GCAGAAUUCCUAAUUAUGUCUCAAAAGCUCGAAGAUUACACCUAAGAGCUAGACAGUAAUACCCUGCCGCUGAUGCCAGAAAGGGUCCUGAAUUUCAGGGCCCUUUUUUUACAUGGAUUG	((((............(((((....(((((..((.......))..))))))))))........)))).((....)).((((((((((((((...))))))))))))))............	-35.3	558.0	0.46	S19	M14	T10	M14-T10	M14-T10
751	S19-M14-T18	CAAAUUAGCAGAAUUCCUAAUUAUGUCUCAAAAGCUCGAAGAUUACACCUAAGAGCUAGACAGUAAUACCCUGCCUACUUCUUACUCGCCCAUCUGCAACGGAUGGGCGAAUUUAUACCC	.......((((............(((((....(((((..((.......))..))))))))))........))))...........(((((((((((...)))))))))))..........	-33.0	565.0	0.17	S19	M14	T18	M14-T18	M14-T18
752	S19-M14-T15	ACAAAUUAGCAGAAUUCCUAAUUAUGUCUCAAAAGCUCGAAGAUUACACCUAAGAGCUAGACAGUAAUACCCUGCCUCUGAAUGCGUGCCCAUUCCUGACGGAAUGGGCAUUUCUGCGCA	........((((((......(((((((((....(((((..((.......))..)))))))))).)))).....((........))(((((((((((....)))))))))))))))))...	-38.2	562.0	0.11	S19	M14	T15	M14-T15	M14-T15
753	S19-M14-T27	GAAUUCCUAAUUAUGUCUCAAAAGCUCGAAGAUUACACCUAAGAGCUAGACAGUAAUACCCUGCCUUUCAGCAAAAAACCCCUCAAGACCCGUUUAGAGGCCCCAAGGGGUUAUGCUAGG	.........(((((((((....(((((..((.......))..)))))))))).))))......(((...((((...(((((((...(.(((.....).)).)...))))))).)))))))	-28.5	568.0	0.05	S19	M14	T27	M14-T27	M14-T27
754	S19-M16-T20	UACAAAUUAGCAGAAUUCCUAAUUAUGUCUCAAAAGCUCGAAGAUUACACCUAAGAGCUUAUCGGUUACCAGAUGCCCUGAAAUAUCCAGCGGAUCAAGAAAAUUCGUUGGAUAUUUUUU	.(((((((((........)))))).))).....((((((..((.......))..))))))...(((........)))..((((((((((((((((.......))))))))))))))))..	-31.2	592.0	0.21	S19	M16	T20	M16-T20	M16-T20
755	S19-M16-T14	AUACAAAUUAGCAGAAUUCCUAAUUAUGUCUCAAAAGCUCGAAGAUUACACCUAAGAGCUUAUCGGUUACCAGAUGCCCGUGUUCCUGAACGCCCGCAUAUGCGGGCGUUUUGCUUUUUG	...((((..((((((...................((((((..((.......))..)))))).((((..(((........).))..))))((((((((....)))))))))))))).))))	-33.1	587.0	0.31	S19	M16	T14	M16-T14	M16-T14
756	S19-M16-T12	AUACAAAUUAGCAGAAUUCCUAAUUAUGUCUCAAAAGCUCGAAGAUUACACCUAAGAGCUUAUCGGUUACCAGAUGCCACUGAUUUUUAAGGCGACUGAUGAGUCGCCUUUUUUUUGUCU	..(((((((((........)))))).))).....((((((..((.......))..))))))...(((........)))...(((....(((((((((....)))))))))......))).	-29.4	585.0	0.62	S19	M16	T12	M16-T12	M16-T12
757	S19-M16-T29	ACAAAUUAGCAGAAUUCCUAAUUAUGUCUCAAAAGCUCGAAGAUUACACCUAAGAGCUUAUCGGUUACCAGAUGCCCAGAAAUCAUCCUUAGCGAAAGCUAAGGAUUUUUUUUAUCUGAA	(((((((((........)))))).))).....((((((..((.......))..)))))).........((((((....((((..(((((((((....)))))))))..))))))))))..	-30.8	595.0	0.9	S19	M16	T29	M16-T29	M16-T29
758	S19-M16-T17	UAUACAAAUUAGCAGAAUUCCUAAUUAUGUCUCAAAAGCUCGAAGAUUACACCUAAGAGCUUAUCGGUUACCAGAUGCCCGUCUGCGUAUGGAACGUGGUAACGGUUCUACUGAAGAUUU	...(((((((((........)))))).))).....((((((..((.......))..)))))).(((((.(((.(.(((((((((......)).))).)))).))))...)))))......	-25.0	590.0	0.04	S19	M16	T17	M16-T17	M16-T17
759	S19-M16-T16	CUAUACAAAUUAGCAGAAUUCCUAAUUAUGUCUCAAAAGCUCGAAGAUUACACCUAAGAGCUUAUCGGUUACCAGAUGCCGUUAUUAAAUAGCCUGCCAUCUGGCAGGCUUUUUUUAUCG	....(((((((((........)))))).))).....((((((..((.......))..))))))..((((........)))).....(((.((((((((....)))))))).)))......	-31.1	589.0	0.7	S19	M16	T16	M16-T16	M16-T16
760	S19-M16-T21	CAAAUUAGCAGAAUUCCUAAUUAUGUCUCAAAAGCUCGAAGAUUACACCUAAGAGCUUAUCGGUUACCAGAUGCCAAACACGUAGGCCUGAUAAGCGAAGCGCAUCAGGCAGUUUUGCGU	.......((((((((................((((((..((.......))..))))))...(((........)))..........(((((((..(((...))))))))))))))))))..	-29.7	593.0	0.03	S19	M16	T21	M16-T21	M16-T21
761	S19-M16-T33	ACAAAUUAGCAGAAUUCCUAAUUAUGUCUCAAAAGCUCGAAGAUUACACCUAAGAGCUUAUCGGUUACCAGAUGCCCAGCGUUGAACCUACGACAGUCUCUUAUUGACGAGUAAAGUGCU	.......((((..((((.......((((....((((((..((.......))..))))))...((((.(..(((((...))))))))))...))))(((.......)))))))....))))	-19.7	596.0	0.02	S19	M16	T33	M16-T33	M16-T33
762	S19-M16-T13	CAAAUUAGCAGAAUUCCUAAUUAUGUCUCAAAAGCUCGAAGAUUACACCUAAGAGCUUAUCGGUUACCAGAUGCCAGUUAACCAAAAAGGGGGGAUUUUAUCUCCCCUUUAAUUUUUCCU	..((((((........)))))).........((((((..((.......))..))))))...(((((.(........).)))))..(((((((((((...)))))))))))..........	-29.5	586.0	0.44	S19	M16	T13	M16-T13	M16-T13
763	S19-M16-T10	GCAGAAUUCCUAAUUAUGUCUCAAAAGCUCGAAGAUUACACCUAAGAGCUUAUCGGUUACCAGAUGCCGCUGAUGCCAGAAAGGGUCCUGAAUUUCAGGGCCCUUUUUUUACAUGGAUUG	.......(((..............((((((..((.......))..))))))..((((........))))(((....)))((((((((((((...))))))))))))........)))...	-34.6	584.0	0.7	S19	M16	T10	M16-T10	M16-T10
764	S19-M16-T18	CAAAUUAGCAGAAUUCCUAAUUAUGUCUCAAAAGCUCGAAGAUUACACCUAAGAGCUUAUCGGUUACCAGAUGCCUACUUCUUACUCGCCCAUCUGCAACGGAUGGGCGAAUUUAUACCC	..((((((........)))))).........((((((..((.......))..))))))...(((........)))..........(((((((((((...)))))))))))..........	-31.6	591.0	0.12	S19	M16	T18	M16-T18	M16-T18
765	S19-M16-T15	ACAAAUUAGCAGAAUUCCUAAUUAUGUCUCAAAAGCUCGAAGAUUACACCUAAGAGCUUAUCGGUUACCAGAUGCCUCUGAAUGCGUGCCCAUUCCUGACGGAAUGGGCAUUUCUGCGCA	........((((((..................((((((..((.......))..))))))....((...((((....))))...))(((((((((((....)))))))))))))))))...	-37.4	588.0	0.13	S19	M16	T15	M16-T15	M16-T15
766	S19-M16-T27	GAAUUCCUAAUUAUGUCUCAAAAGCUCGAAGAUUACACCUAAGAGCUUAUCGGUUACCAGAUGCCUUUCAGCAAAAAACCCCUCAAGACCCGUUUAGAGGCCCCAAGGGGUUAUGCUAGG	.....((((............((((((..((.......))..))))))...(((........))).....(((...(((((((...(.(((.....).)).)...))))))).)))))))	-26.3	594.0	0.05	S19	M16	T27	M16-T27	M16-T27
767	S19-M19-T20	UUCCUAAUUAUGUCUCAAAAGCUCGAAGAUUACACCUAAGAGCUUGAAAUCGGAUACUUCCUGAACUGCGAAUUGCCCUGAAAUAUCCAGCGGAUCAAGAAAAUUCGUUGGAUAUUUUUU	....(((((.(((.(((.((((((..((.......))..))))))......(((....))))))...))))))))....((((((((((((((((.......))))))))))))))))..	-29.0	631.0	0.13	S19	M19	T20	M19-T20	M19-T20
768	S19-M19-T14	AUUCCUAAUUAUGUCUCAAAAGCUCGAAGAUUACACCUAAGAGCUUGAAAUCGGAUACUUCCUGAACUGCGAAUUGCCCGUGUUCCUGAACGCCCGCAUAUGCGGGCGUUUUGCUUUUUG	...................((((((..((.......))..))))))......(((....))).((((.(((.......)))))))..((((((((((....)))))))))).........	-33.6	626.0	0.27	S19	M19	T14	M19-T14	M19-T14
769	S19-M19-T12	AUUCCUAAUUAUGUCUCAAAAGCUCGAAGAUUACACCUAAGAGCUUGAAAUCGGAUACUUCCUGAACUGCGAAUUGCCACUGAUUUUUAAGGCGACUGAUGAGUCGCCUUUUUUUUGUCU	...................((((((..((.......))..))))))((((((((.((.((((......).))).))...)))))))).(((((((((....)))))))))..........	-28.5	624.0	0.76	S19	M19	T12	M19-T12	M19-T12
770	S19-M19-T29	UCCUAAUUAUGUCUCAAAAGCUCGAAGAUUACACCUAAGAGCUUGAAAUCGGAUACUUCCUGAACUGCGAAUUGCCCAGAAAUCAUCCUUAGCGAAAGCUAAGGAUUUUUUUUAUCUGAA	.................((((((..((.......))..))))))....(((((((....(((..(........)..)))(((..(((((((((....)))))))))..))).))))))).	-27.7	634.0	0.89	S19	M19	T29	M19-T29	M19-T29
771	S19-M19-T17	AAUUCCUAAUUAUGUCUCAAAAGCUCGAAGAUUACACCUAAGAGCUUGAAAUCGGAUACUUCCUGAACUGCGAAUUGCCCGUCUGCGUAUGGAACGUGGUAACGGUUCUACUGAAGAUUU	............(((((...((((((..((.......))..))))))......)))))((((..((((((....((((((((((......)).))).)))))))))))....))))....	-26.1	629.0	0.05	S19	M19	T17	M19-T17	M19-T17
772	S19-M19-T16	GAAUUCCUAAUUAUGUCUCAAAAGCUCGAAGAUUACACCUAAGAGCUUGAAAUCGGAUACUUCCUGAACUGCGAAUUGCCGUUAUUAAAUAGCCUGCCAUCUGGCAGGCUUUUUUUAUCG	.....................((((((..((.......))..))))))......(((....)))..(((.((.....)).)))...(((.((((((((....)))))))).)))......	-29.1	628.0	0.82	S19	M19	T16	M19-T16	M19-T16
773	S19-M19-T21	CCUAAUUAUGUCUCAAAAGCUCGAAGAUUACACCUAAGAGCUUGAAAUCGGAUACUUCCUGAACUGCGAAUUGCCAAACACGUAGGCCUGAUAAGCGAAGCGCAUCAGGCAGUUUUGCGU	.......((((.....((((((..((.......))..))))))......(((....)))....(((((..((....))..)))))(((((((..(((...))))))))))......))))	-28.4	632.0	0.06	S19	M19	T21	M19-T21	M19-T21
774	S19-M19-T33	UCCUAAUUAUGUCUCAAAAGCUCGAAGAUUACACCUAAGAGCUUGAAAUCGGAUACUUCCUGAACUGCGAAUUGCCCAGCGUUGAACCUACGACAGUCUCUUAUUGACGAGUAAAGUGCU	............(((..((((((..((.......))..))))))......(((....)))....(((.(......)))).((((......)))).(((.......)))))).........	-18.7	635.0	0.02	S19	M19	T33	M19-T33	M19-T33
775	S19-M19-T13	CCUAAUUAUGUCUCAAAAGCUCGAAGAUUACACCUAAGAGCUUGAAAUCGGAUACUUCCUGAACUGCGAAUUGCCAGUUAACCAAAAAGGGGGGAUUUUAUCUCCCCUUUAAUUUUUCCU	................((((((..((.......))..))))))......(((....)))..((((((.....).)))))......(((((((((((...)))))))))))..........	-29.6	625.0	0.23	S19	M19	T13	M19-T13	M19-T13
776	S19-M19-T10	AUGUCUCAAAAGCUCGAAGAUUACACCUAAGAGCUUGAAAUCGGAUACUUCCUGAACUGCGAAUUGCCGCUGAUGCCAGAAAGGGUCCUGAAUUUCAGGGCCCUUUUUUUACAUGGAUUG	..((((...((((((..((.......))..))))))......(((....)))......(((......)))..(((..((((((((((((((...))))))))))))))...)))))))..	-36.0	623.0	0.19	S19	M19	T10	M19-T10	M19-T10
777	S19-M19-T18	CCUAAUUAUGUCUCAAAAGCUCGAAGAUUACACCUAAGAGCUUGAAAUCGGAUACUUCCUGAACUGCGAAUUGCCUACUUCUUACUCGCCCAUCUGCAACGGAUGGGCGAAUUUAUACCC	..(((((.(((.(((.((((((..((.......))..))))))......(((....))))))...))))))))............(((((((((((...)))))))))))..........	-30.0	630.0	0.16	S19	M19	T18	M19-T18	M19-T18
778	S19-M19-T15	UCCUAAUUAUGUCUCAAAAGCUCGAAGAUUACACCUAAGAGCUUGAAAUCGGAUACUUCCUGAACUGCGAAUUGCCUCUGAAUGCGUGCCCAUUCCUGACGGAAUGGGCAUUUCUGCGCA	.................((((((..((.......))..))))))....(((((((.((((......).))).))..))))).((((((((((((((....)))))))))......)))))	-32.4	627.0	0.08	S19	M19	T15	M19-T15	M19-T15
779	S19-M19-T27	UCUCAAAAGCUCGAAGAUUACACCUAAGAGCUUGAAAUCGGAUACUUCCUGAACUGCGAAUUGCCUUUCAGCAAAAAACCCCUCAAGACCCGUUUAGAGGCCCCAAGGGGUUAUGCUAGG	......((((((..((.......))..))))))......(((....))).(((..((.....))..)))((((...(((((((...(.(((.....).)).)...))))))).))))...	-28.4	633.0	0.05	S19	M19	T27	M19-T27	M19-T27
780	S19-M15-T20	UACAAAUUAGCAGAAUUCCUAAUUAUGUCUCAAAAGCUCGAAGAUUACACCUAAGAGCCUAUCUGGUGCUACAUGCCCUGAAAUAUCCAGCGGAUCAAGAAAAUUCGUUGGAUAUUUUUU	.(((((((((........)))))).))).......((((..((.......))..))))......((.((.....)))).((((((((((((((((.......))))))))))))))))..	-30.2	579.0	0.34	S19	M15	T20	M15-T20	M15-T20
781	S19-M15-T14	AUACAAAUUAGCAGAAUUCCUAAUUAUGUCUCAAAAGCUCGAAGAUUACACCUAAGAGCCUAUCUGGUGCUACAUGCCCGUGUUCCUGAACGCCCGCAUAUGCGGGCGUUUUGCUUUUUG	...((((..((((.......................((((..((.......))..)))).....(((.((.....))))).......((((((((((....)))))))))))))).))))	-32.1	574.0	0.38	S19	M15	T14	M15-T14	M15-T14
782	S19-M15-T12	AUACAAAUUAGCAGAAUUCCUAAUUAUGUCUCAAAAGCUCGAAGAUUACACCUAAGAGCCUAUCUGGUGCUACAUGCCACUGAUUUUUAAGGCGACUGAUGAGUCGCCUUUUUUUUGUCU	..(((((((((........)))))).)))..(((((((((..((.......))..))))..(((.(((((.....).)))))))....(((((((((....)))))))))..)))))...	-26.9	572.0	0.78	S19	M15	T12	M15-T12	M15-T12
783	S19-M15-T29	ACAAAUUAGCAGAAUUCCUAAUUAUGUCUCAAAAGCUCGAAGAUUACACCUAAGAGCCUAUCUGGUGCUACAUGCCCAGAAAUCAUCCUUAGCGAAAGCUAAGGAUUUUUUUUAUCUGAA	(((((((((........)))))).))).......((((..((.......))..))))...(((((.((.....)))))))....(((((((((....)))))))))..............	-30.9	582.0	0.9	S19	M15	T29	M15-T29	M15-T29
784	S19-M15-T17	UAUACAAAUUAGCAGAAUUCCUAAUUAUGUCUCAAAAGCUCGAAGAUUACACCUAAGAGCCUAUCUGGUGCUACAUGCCCGUCUGCGUAUGGAACGUGGUAACGGUUCUACUGAAGAUUU	...(((((((((........)))))).))).......((((..((.......))..))))......((.((.....))))((((.....((((((((....)).))))))....))))..	-20.4	577.0	0.05	S19	M15	T17	M15-T17	M15-T17
785	S19-M15-T16	CUAUACAAAUUAGCAGAAUUCCUAAUUAUGUCUCAAAAGCUCGAAGAUUACACCUAAGAGCCUAUCUGGUGCUACAUGCCGUUAUUAAAUAGCCUGCCAUCUGGCAGGCUUUUUUUAUCG	....(((((((((........)))))).))).......((((..((.......))..)))).....((((.......)))).....(((.((((((((....)))))))).)))......	-26.1	576.0	0.91	S19	M15	T16	M15-T16	M15-T16
786	S19-M15-T21	CAAAUUAGCAGAAUUCCUAAUUAUGUCUCAAAAGCUCGAAGAUUACACCUAAGAGCCUAUCUGGUGCUACAUGCCAAACACGUAGGCCUGAUAAGCGAAGCGCAUCAGGCAGUUUUGCGU	.......((((((((.........(((((........).))))..((((..(((.....)))))))((((.((.....)).))))(((((((..(((...))))))))))))))))))..	-29.1	580.0	0.05	S19	M15	T21	M15-T21	M15-T21
787	S19-M15-T33	ACAAAUUAGCAGAAUUCCUAAUUAUGUCUCAAAAGCUCGAAGAUUACACCUAAGAGCCUAUCUGGUGCUACAUGCCCAGCGUUGAACCUACGACAGUCUCUUAUUGACGAGUAAAGUGCU	(((((((((........)))))).)))(((....((((..((.......))..))))....((((.((.....)))))).((((......)))).(((.......)))))).........	-21.4	583.0	0.02	S19	M15	T33	M15-T33	M15-T33
788	S19-M15-T13	CAAAUUAGCAGAAUUCCUAAUUAUGUCUCAAAAGCUCGAAGAUUACACCUAAGAGCCUAUCUGGUGCUACAUGCCAGUUAACCAAAAAGGGGGGAUUUUAUCUCCCCUUUAAUUUUUCCU	..((((((........))))))...........((((..((.......))..)))).((.(((((.......))))).)).....(((((((((((...)))))))))))..........	-28.3	573.0	0.56	S19	M15	T13	M15-T13	M15-T13
789	S19-M15-T10	GCAGAAUUCCUAAUUAUGUCUCAAAAGCUCGAAGAUUACACCUAAGAGCCUAUCUGGUGCUACAUGCCGCUGAUGCCAGAAAGGGUCCUGAAUUUCAGGGCCCUUUUUUUACAUGGAUUG	.......(((................((((..((.......))..))))...((((((((........))....))))))(((((((((((...))))))))))).........)))...	-32.7	571.0	0.62	S19	M15	T10	M15-T10	M15-T10
790	S19-M15-T18	CAAAUUAGCAGAAUUCCUAAUUAUGUCUCAAAAGCUCGAAGAUUACACCUAAGAGCCUAUCUGGUGCUACAUGCCUACUUCUUACUCGCCCAUCUGCAACGGAUGGGCGAAUUUAUACCC	..((((((........))))))...........((((..((.......))..)))).....(((.((.....)))))........(((((((((((...)))))))))))..........	-29.1	578.0	0.23	S19	M15	T18	M15-T18	M15-T18
791	S19-M15-T15	ACAAAUUAGCAGAAUUCCUAAUUAUGUCUCAAAAGCUCGAAGAUUACACCUAAGAGCCUAUCUGGUGCUACAUGCCUCUGAAUGCGUGCCCAUUCCUGACGGAAUGGGCAUUUCUGCGCA	........((((((....................((((..((.......))..))))...((.((.((.....)).)).))....(((((((((((....)))))))))))))))))...	-34.0	575.0	0.15	S19	M15	T15	M15-T15	M15-T15
792	S19-M15-T27	GAAUUCCUAAUUAUGUCUCAAAAGCUCGAAGAUUACACCUAAGAGCCUAUCUGGUGCUACAUGCCUUUCAGCAAAAAACCCCUCAAGACCCGUUUAGAGGCCCCAAGGGGUUAUGCUAGG	...........(((((..((...((((..((.......))..))))........))..)))))(((...((((...(((((((...(.(((.....).)).)...))))))).)))))))	-22.7	581.0	0.03	S19	M15	T27	M15-T27	M15-T27
793	S19-M17-T20	UUCCUAAUUAUGUCUCAAAAGCUCGAAGAUUACACCUAAGAGCGUAUCCAGACUUAUUGAGGUUUACGCACUAUGCCCUGAAAUAUCCAGCGGAUCAAGAAAAUUCGUUGGAUAUUUUUU	..(((...((.((((.....((((..((.......))..))))......)))).))...))).....(((...)))...((((((((((((((((.......))))))))))))))))..	-31.6	605.0	0.28	S19	M17	T20	M17-T20	M17-T20
794	S19-M17-T14	AUUCCUAAUUAUGUCUCAAAAGCUCGAAGAUUACACCUAAGAGCGUAUCCAGACUUAUUGAGGUUUACGCACUAUGCCCGUGUUCCUGAACGCCCGCAUAUGCGGGCGUUUUGCUUUUUG	...(((...((.((((.....((((..((.......))..))))......)))).))...))).....((((.......))))....((((((((((....)))))))))).........	-33.7	600.0	0.29	S19	M17	T14	M17-T14	M17-T14
795	S19-M17-T12	AUUCCUAAUUAUGUCUCAAAAGCUCGAAGAUUACACCUAAGAGCGUAUCCAGACUUAUUGAGGUUUACGCACUAUGCCACUGAUUUUUAAGGCGACUGAUGAGUCGCCUUUUUUUUGUCU	...(((...((.((((.....((((..((.......))..))))......)))).))...))).....(((...)))....(((....(((((((((....)))))))))......))).	-29.4	598.0	0.78	S19	M17	T12	M17-T12	M17-T12
796	S19-M17-T29	UCCUAAUUAUGUCUCAAAAGCUCGAAGAUUACACCUAAGAGCGUAUCCAGACUUAUUGAGGUUUACGCACUAUGCCCAGAAAUCAUCCUUAGCGAAAGCUAAGGAUUUUUUUUAUCUGAA	.(((...((.((((.....((((..((.......))..))))......)))).))...))).....(((...))).((((((..(((((((((....)))))))))..))....))))..	-29.6	608.0	0.9	S19	M17	T29	M17-T29	M17-T29
797	S19-M17-T17	AAUUCCUAAUUAUGUCUCAAAAGCUCGAAGAUUACACCUAAGAGCGUAUCCAGACUUAUUGAGGUUUACGCACUAUGCCCGUCUGCGUAUGGAACGUGGUAACGGUUCUACUGAAGAUUU	....(((...((.((((.....((((..((.......))..))))......)))).))...)))..((((((...........))))))((((((((....)).))))))..........	-23.6	603.0	0.04	S19	M17	T17	M17-T17	M17-T17
798	S19-M17-T16	GAAUUCCUAAUUAUGUCUCAAAAGCUCGAAGAUUACACCUAAGAGCGUAUCCAGACUUAUUGAGGUUUACGCACUAUGCCGUUAUUAAAUAGCCUGCCAUCUGGCAGGCUUUUUUUAUCG	.....(((...((.((((.....((((..((.......))..))))......)))).))...))).....(((...)))((.((..(((.((((((((....)))))))))))..)).))	-30.5	602.0	0.86	S19	M17	T16	M17-T16	M17-T16
799	S19-M17-T21	CCUAAUUAUGUCUCAAAAGCUCGAAGAUUACACCUAAGAGCGUAUCCAGACUUAUUGAGGUUUACGCACUAUGCCAAACACGUAGGCCUGAUAAGCGAAGCGCAUCAGGCAGUUUUGCGU	(((...((.((((.....((((..((.......))..))))......)))).))...)))...((((((((((.......)))))(((((((..(((...)))))))))).....)))))	-32.0	606.0	0.04	S19	M17	T21	M17-T21	M17-T21
800	S19-M17-T33	UCCUAAUUAUGUCUCAAAAGCUCGAAGAUUACACCUAAGAGCGUAUCCAGACUUAUUGAGGUUUACGCACUAUGCCCAGCGUUGAACCUACGACAGUCUCUUAUUGACGAGUAAAGUGCU	.(((...((.((((.....((((..((.......))..))))......)))).))...))).....(((((.(((.(...((((......)))).(((.......)))).))).))))).	-24.5	609.0	0.03	S19	M17	T33	M17-T33	M17-T33
801	S19-M17-T13	CCUAAUUAUGUCUCAAAAGCUCGAAGAUUACACCUAAGAGCGUAUCCAGACUUAUUGAGGUUUACGCACUAUGCCAGUUAACCAAAAAGGGGGGAUUUUAUCUCCCCUUUAAUUUUUCCU	.........((((.....((((..((.......))..))))......)))).......((((.(((((...)))..)).))))..(((((((((((...)))))))))))..........	-30.2	599.0	0.49	S19	M17	T13	M17-T13	M17-T13
802	S19-M17-T10	AUGUCUCAAAAGCUCGAAGAUUACACCUAAGAGCGUAUCCAGACUUAUUGAGGUUUACGCACUAUGCCGCUGAUGCCAGAAAGGGUCCUGAAUUUCAGGGCCCUUUUUUUACAUGGAUUG	..((((.....((((..((.......))..))))......)))).......(((....((........))....)))((((((((((((((...))))))))))))))............	-34.3	597.0	0.72	S19	M17	T10	M17-T10	M17-T10
803	S19-M17-T18	CCUAAUUAUGUCUCAAAAGCUCGAAGAUUACACCUAAGAGCGUAUCCAGACUUAUUGAGGUUUACGCACUAUGCCUACUUCUUACUCGCCCAUCUGCAACGGAUGGGCGAAUUUAUACCC	.........((((.....((((..((.......))..))))......)))).....(((((....(((...)))..)))))....(((((((((((...)))))))))))..........	-33.3	604.0	0.19	S19	M17	T18	M17-T18	M17-T18
804	S19-M17-T15	UCCUAAUUAUGUCUCAAAAGCUCGAAGAUUACACCUAAGAGCGUAUCCAGACUUAUUGAGGUUUACGCACUAUGCCUCUGAAUGCGUGCCCAUUCCUGACGGAAUGGGCAUUUCUGCGCA	..........((((.....((((..((.......))..))))......)))).....(((((...........)))))....((((((((((((((....)))))))))......)))))	-36.2	601.0	0.11	S19	M17	T15	M17-T15	M17-T15
805	S19-M17-T27	UCUCAAAAGCUCGAAGAUUACACCUAAGAGCGUAUCCAGACUUAUUGAGGUUUACGCACUAUGCCUUUCAGCAAAAAACCCCUCAAGACCCGUUUAGAGGCCCCAAGGGGUUAUGCUAGG	(((.....((((..((.......))..))))......)))......(((((...........)))))..((((...(((((((...(.(((.....).)).)...))))))).))))...	-25.1	607.0	0.05	S19	M17	T27	M17-T27	M17-T27
806	S19-M21-T20	CAAAAGCUCGAAGAUUACACCUAAGAGCAUAGCCGAGAUUAUCCACCAGCAACAGUUCGUUAUUGUAGUGAUUUGCCCUGAAAUAUCCAGCGGAUCAAGAAAAUUCGUUGGAUAUUUUUU	.....((((..((.......))..))))...((..(((((((....(((.(((.....))).)))..)))))))))...((((((((((((((((.......))))))))))))))))..	-27.6	657.0	0.21	S19	M21	T20	M21-T20	M21-T20
807	S19-M21-T14	UCAAAAGCUCGAAGAUUACACCUAAGAGCAUAGCCGAGAUUAUCCACCAGCAACAGUUCGUUAUUGUAGUGAUUUGCCCGUGUUCCUGAACGCCCGCAUAUGCGGGCGUUUUGCUUUUUG	..((((((.................((((((.((..(((((((....(((.(((.....))).)))..)))))))))..))))))..((((((((((....)))))))))).))))))..	-31.0	652.0	0.34	S19	M21	T14	M21-T14	M21-T14
808	S19-M21-T12	UCAAAAGCUCGAAGAUUACACCUAAGAGCAUAGCCGAGAUUAUCCACCAGCAACAGUUCGUUAUUGUAGUGAUUUGCCACUGAUUUUUAAGGCGACUGAUGAGUCGCCUUUUUUUUGUCU	.(((((((((..((.......))..))))...((.(.(........)).)).(((((.....)))))((((......)))).......(((((((((....)))))))))..)))))...	-27.1	650.0	0.59	S19	M21	T12	M21-T12	M21-T12
809	S19-M21-T29	AAAAGCUCGAAGAUUACACCUAAGAGCAUAGCCGAGAUUAUCCACCAGCAACAGUUCGUUAUUGUAGUGAUUUGCCCAGAAAUCAUCCUUAGCGAAAGCUAAGGAUUUUUUUUAUCUGAA	....((((..((.......))..)))).......((((.........((.(((((.....))))).))(((((......)))))(((((((((....))))))))).......))))...	-25.7	660.0	0.52	S19	M21	T29	M21-T29	M21-T29
810	S19-M21-T17	CUCAAAAGCUCGAAGAUUACACCUAAGAGCAUAGCCGAGAUUAUCCACCAGCAACAGUUCGUUAUUGUAGUGAUUUGCCCGUCUGCGUAUGGAACGUGGUAACGGUUCUACUGAAGAUUU	.......((((..((.......))..))))..(((((...(((.((((........((((..(((.((((((.......)).)))))))..)))))))))))))))).............	-20.9	655.0	0.03	S19	M21	T17	M21-T17	M21-T17
811	S19-M21-T16	UCUCAAAAGCUCGAAGAUUACACCUAAGAGCAUAGCCGAGAUUAUCCACCAGCAACAGUUCGUUAUUGUAGUGAUUUGCCGUUAUUAAAUAGCCUGCCAUCUGGCAGGCUUUUUUUAUCG	........((((..((.......))..))))(((((.((((((((....(((.(((.....))).)))..))))))).).))))).(((.((((((((....)))))))).)))......	-28.1	654.0	0.86	S19	M21	T16	M21-T16	M21-T16
812	S19-M21-T21	AAAGCUCGAAGAUUACACCUAAGAGCAUAGCCGAGAUUAUCCACCAGCAACAGUUCGUUAUUGUAGUGAUUUGCCAAACACGUAGGCCUGAUAAGCGAAGCGCAUCAGGCAGUUUUGCGU	...((((..((.......))..))))...((..(((((((....(((.(((.....))).)))..))))))))).....(((((((((((((..(((...))))))))))....))))))	-25.5	658.0	0.05	S19	M21	T21	M21-T21	M21-T21
813	S19-M21-T33	AAAAGCUCGAAGAUUACACCUAAGAGCAUAGCCGAGAUUAUCCACCAGCAACAGUUCGUUAUUGUAGUGAUUUGCCCAGCGUUGAACCUACGACAGUCUCUUAUUGACGAGUAAAGUGCU	....((((..((.......))..))))...................((((....(((((((.((.((.((((........((((......)))))))).)))).))))))).....))))	-19.0	661.0	0.03	S19	M21	T33	M21-T33	M21-T33
814	S19-M21-T13	AAAGCUCGAAGAUUACACCUAAGAGCAUAGCCGAGAUUAUCCACCAGCAACAGUUCGUUAUUGUAGUGAUUUGCCAGUUAACCAAAAAGGGGGGAUUUUAUCUCCCCUUUAAUUUUUCCU	...((((..((.......))..)))).((((..(((((((....(((.(((.....))).)))..)))))))....)))).....(((((((((((...)))))))))))..........	-25.8	651.0	0.5	S19	M21	T13	M21-T13	M21-T13
815	S19-M21-T10	GAAGAUUACACCUAAGAGCAUAGCCGAGAUUAUCCACCAGCAACAGUUCGUUAUUGUAGUGAUUUGCCGCUGAUGCCAGAAAGGGUCCUGAAUUUCAGGGCCCUUUUUUUACAUGGAUUG	.................(((((((.((((((((....(((.(((.....))).)))..))))))).).))).)))).((((((((((((((...))))))))))))))............	-31.7	649.0	0.82	S19	M21	T10	M21-T10	M21-T10
816	S19-M21-T18	AAAGCUCGAAGAUUACACCUAAGAGCAUAGCCGAGAUUAUCCACCAGCAACAGUUCGUUAUUGUAGUGAUUUGCCUACUUCUUACUCGCCCAUCUGCAACGGAUGGGCGAAUUUAUACCC	...((((..((.......))..))))......((((.....((...((.(((((.....))))).))....))......))))..(((((((((((...)))))))))))..........	-29.6	656.0	0.15	S19	M21	T18	M21-T18	M21-T18
817	S19-M21-T15	AAAAGCUCGAAGAUUACACCUAAGAGCAUAGCCGAGAUUAUCCACCAGCAACAGUUCGUUAUUGUAGUGAUUUGCCUCUGAAUGCGUGCCCAUUCCUGACGGAAUGGGCAUUUCUGCGCA	....((((..((.......))..))))......(((...(((.....((.(((((.....))))).)))))....)))....((((((((((((((....)))))))))......)))))	-31.8	653.0	0.15	S19	M21	T15	M21-T15	M21-T15
818	S19-M21-T27	GAUUACACCUAAGAGCAUAGCCGAGAUUAUCCACCAGCAACAGUUCGUUAUUGUAGUGAUUUGCCUUUCAGCAAAAAACCCCUCAAGACCCGUUUAGAGGCCCCAAGGGGUUAUGCUAGG	.......(((...(((((((((.................(((((.....))))).((..(((((......)))))..)).((((.(((....))).))))((....))))))))))))))	-25.1	659.0	0.04	S19	M21	T27	M21-T27	M21-T27
819	S19-M10-T20	UUCCUAAUUAUGUCUCAAAAGCUCGAAGAUUACACCUAAGAGCUUUCUCCGAAGUGUAGUAAAAAAAUAAAAAUGCCCUGAAAUAUCCAGCGGAUCAAGAAAAUUCGUUGGAUAUUUUUU	......(((((.((...(((((((..((.......))..)))))))....))...)))))...................((((((((((((((((.......))))))))))))))))..	-26.9	514.0	0.22	S19	M10	T20	M10-T20	M10-T20
820	S19-M10-T14	AUUCCUAAUUAUGUCUCAAAAGCUCGAAGAUUACACCUAAGAGCUUUCUCCGAAGUGUAGUAAAAAAAUAAAAAUGCCCGUGUUCCUGAACGCCCGCAUAUGCGGGCGUUUUGCUUUUUG	.................((((((......(((((((.(..(((....)))..).)))))))..........................((((((((((....)))))))))).))))))..	-29.0	509.0	0.24	S19	M10	T14	M10-T14	M10-T14
821	S19-M10-T12	AUUCCUAAUUAUGUCUCAAAAGCUCGAAGAUUACACCUAAGAGCUUUCUCCGAAGUGUAGUAAAAAAAUAAAAAUGCCACUGAUUUUUAAGGCGACUGAUGAGUCGCCUUUUUUUUGUCU	..................(((((((..((.......))..)))))))......((((..(((............)))))))(((....(((((((((....)))))))))......))).	-25.7	507.0	0.73	S19	M10	T12	M10-T12	M10-T12
822	S19-M10-T29	UCCUAAUUAUGUCUCAAAAGCUCGAAGAUUACACCUAAGAGCUUUCUCCGAAGUGUAGUAAAAAAAUAAAAAUGCCCAGAAAUCAUCCUUAGCGAAAGCUAAGGAUUUUUUUUAUCUGAA	.....(((((.((...(((((((..((.......))..)))))))....))...))))).................((((((..(((((((((....)))))))))..))....))))..	-24.9	517.0	0.92	S19	M10	T29	M10-T29	M10-T29
823	S19-M10-T17	AAUUCCUAAUUAUGUCUCAAAAGCUCGAAGAUUACACCUAAGAGCUUUCUCCGAAGUGUAGUAAAAAAAUAAAAAUGCCCGUCUGCGUAUGGAACGUGGUAACGGUUCUACUGAAGAUUU	.............(((((((((((((..((.......))..))))))).........((((.................((((((((((.....))))))..))))..)))))).))))..	-18.6	512.0	0.03	S19	M10	T17	M10-T17	M10-T17
824	S19-M10-T16	GAAUUCCUAAUUAUGUCUCAAAAGCUCGAAGAUUACACCUAAGAGCUUUCUCCGAAGUGUAGUAAAAAAAUAAAAAUGCCGUUAUUAAAUAGCCUGCCAUCUGGCAGGCUUUUUUUAUCG	.........(((((.((...(((((((..((.......))..)))))))....))...)))))................((.((..(((.((((((((....)))))))))))..)).))	-25.8	511.0	0.89	S19	M10	T16	M10-T16	M10-T16
825	S19-M10-T21	CCUAAUUAUGUCUCAAAAGCUCGAAGAUUACACCUAAGAGCUUUCUCCGAAGUGUAGUAAAAAAAUAAAAAUGCCAAACACGUAGGCCUGAUAAGCGAAGCGCAUCAGGCAGUUUUGCGU	....(((((.((...(((((((..((.......))..)))))))....))...))))).....................(((((((((((((..(((...))))))))))....))))))	-24.8	515.0	0.09	S19	M10	T21	M10-T21	M10-T21
826	S19-M10-T33	UCCUAAUUAUGUCUCAAAAGCUCGAAGAUUACACCUAAGAGCUUUCUCCGAAGUGUAGUAAAAAAAUAAAAAUGCCCAGCGUUGAACCUACGACAGUCUCUUAUUGACGAGUAAAGUGCU	.........((((...(((((((..((.......))..))))))).........((((............(((((...)))))....))))))))(((.......)))............	-15.6	518.0	0.02	S19	M10	T33	M10-T33	M10-T33
827	S19-M10-T13	CCUAAUUAUGUCUCAAAAGCUCGAAGAUUACACCUAAGAGCUUUCUCCGAAGUGUAGUAAAAAAAUAAAAAUGCCAGUUAACCAAAAAGGGGGGAUUUUAUCUCCCCUUUAAUUUUUCCU	....(((((.((...(((((((..((.......))..)))))))....))...)))))...........................(((((((((((...)))))))))))..........	-24.4	508.0	0.49	S19	M10	T13	M10-T13	M10-T13
828	S19-M10-T10	AUGUCUCAAAAGCUCGAAGAUUACACCUAAGAGCUUUCUCCGAAGUGUAGUAAAAAAAUAAAAAUGCCGCUGAUGCCAGAAAGGGUCCUGAAUUUCAGGGCCCUUUUUUUACAUGGAUUG	........(((((((..((.......))..))))))).(((...((((((..................((....)).((((((((((((((...)))))))))))))))))))))))...	-33.5	506.0	0.77	S19	M10	T10	M10-T10	M10-T10
829	S19-M10-T18	CCUAAUUAUGUCUCAAAAGCUCGAAGAUUACACCUAAGAGCUUUCUCCGAAGUGUAGUAAAAAAAUAAAAAUGCCUACUUCUUACUCGCCCAUCUGCAACGGAUGGGCGAAUUUAUACCC	...............(((((((..((.......))..)))))))....((((((..(((............))).))))))....(((((((((((...)))))))))))..........	-31.7	513.0	0.19	S19	M10	T18	M10-T18	M10-T18
830	S19-M10-T15	UCCUAAUUAUGUCUCAAAAGCUCGAAGAUUACACCUAAGAGCUUUCUCCGAAGUGUAGUAAAAAAAUAAAAAUGCCUCUGAAUGCGUGCCCAUUCCUGACGGAAUGGGCAUUUCUGCGCA	................(((((((..((.......))..))))))).......((((((...............((........))(((((((((((....)))))))))))..)))))).	-33.1	510.0	0.1	S19	M10	T15	M10-T15	M10-T15
831	S19-M10-T27	UCUCAAAAGCUCGAAGAUUACACCUAAGAGCUUUCUCCGAAGUGUAGUAAAAAAAUAAAAAUGCCUUUCAGCAAAAAACCCCUCAAGACCCGUUUAGAGGCCCCAAGGGGUUAUGCUAGG	.....(((((((..((.......))..)))))))....((((.(((...............))).))))((((...(((((((...(.(((.....).)).)...))))))).))))...	-26.1	516.0	0.04	S19	M10	T27	M10-T27	M10-T27
832	S19-M13-T20	UACAAAUUAGCAGAAUUCCUAAUUAUGUCUCAAAAGCUCGAAGAUUACACCUAAGAGCCCUAUUUACCUCAGUUGCCCUGAAAUAUCCAGCGGAUCAAGAAAAUUCGUUGGAUAUUUUUU	.(((((((((........)))))).))).......((((..((.......))..))))..........((((.....))))((((((((((((((.......))))))))))))))....	-26.8	553.0	0.32	S19	M13	T20	M13-T20	M13-T20
833	S19-M13-T14	AUACAAAUUAGCAGAAUUCCUAAUUAUGUCUCAAAAGCUCGAAGAUUACACCUAAGAGCCCUAUUUACCUCAGUUGCCCGUGUUCCUGAACGCCCGCAUAUGCGGGCGUUUUGCUUUUUG	...((((..((((((.....................((((..((.......))..))))..........((((..((....))..))))((((((((....)))))))))))))).))))	-30.6	548.0	0.28	S19	M13	T14	M13-T14	M13-T14
834	S19-M13-T12	AUACAAAUUAGCAGAAUUCCUAAUUAUGUCUCAAAAGCUCGAAGAUUACACCUAAGAGCCCUAUUUACCUCAGUUGCCACUGAUUUUUAAGGCGACUGAUGAGUCGCCUUUUUUUUGUCU	..(((((((((........)))))).)))..(((((((((..((.......))..))))..........(((((....))))).....(((((((((....)))))))))..)))))...	-27.0	546.0	0.18	S19	M13	T12	M13-T12	M13-T12
835	S19-M13-T29	ACAAAUUAGCAGAAUUCCUAAUUAUGUCUCAAAAGCUCGAAGAUUACACCUAAGAGCCCUAUUUACCUCAGUUGCCCAGAAAUCAUCCUUAGCGAAAGCUAAGGAUUUUUUUUAUCUGAA	(((((((((........)))))).))).......((((..((.......))..))))..........((((......(((((..(((((((((....)))))))))..)))))..)))).	-25.6	556.0	0.92	S19	M13	T29	M13-T29	M13-T29
836	S19-M13-T17	UAUACAAAUUAGCAGAAUUCCUAAUUAUGUCUCAAAAGCUCGAAGAUUACACCUAAGAGCCCUAUUUACCUCAGUUGCCCGUCUGCGUAUGGAACGUGGUAACGGUUCUACUGAAGAUUU	...(((((((((........)))))).))).......((((..((.......))..))))..........(((((...((((((((((.....))))))..))))....)))))......	-23.2	551.0	0.05	S19	M13	T17	M13-T17	M13-T17
837	S19-M13-T16	CUAUACAAAUUAGCAGAAUUCCUAAUUAUGUCUCAAAAGCUCGAAGAUUACACCUAAGAGCCCUAUUUACCUCAGUUGCCGUUAUUAAAUAGCCUGCCAUCUGGCAGGCUUUUUUUAUCG	....(((((((((........)))))).))).......((((..((.......))..))))..................((.((..(((.((((((((....)))))))))))..)).))	-25.3	550.0	0.89	S19	M13	T16	M13-T16	M13-T16
838	S19-M13-T21	CAAAUUAGCAGAAUUCCUAAUUAUGUCUCAAAAGCUCGAAGAUUACACCUAAGAGCCCUAUUUACCUCAGUUGCCAAACACGUAGGCCUGAUAAGCGAAGCGCAUCAGGCAGUUUUGCGU	.......((((((((..................((((..((.......))..)))).............(((....)))......(((((((..(((...))))))))))))))))))..	-25.0	554.0	0.04	S19	M13	T21	M13-T21	M13-T21
839	S19-M13-T33	ACAAAUUAGCAGAAUUCCUAAUUAUGUCUCAAAAGCUCGAAGAUUACACCUAAGAGCCCUAUUUACCUCAGUUGCCCAGCGUUGAACCUACGACAGUCUCUUAUUGACGAGUAAAGUGCU	(((((((((........)))))).))).......((((..((.......))..)))).(..(((((((((((......((((((......)))).)).....))))).).)))))..)..	-16.0	557.0	0.02	S19	M13	T33	M13-T33	M13-T33
840	S19-M13-T13	CAAAUUAGCAGAAUUCCUAAUUAUGUCUCAAAAGCUCGAAGAUUACACCUAAGAGCCCUAUUUACCUCAGUUGCCAGUUAACCAAAAAGGGGGGAUUUUAUCUCCCCUUUAAUUUUUCCU	..((((((........))))))...........((((..((.......))..)))).............................(((((((((((...)))))))))))..........	-23.0	547.0	0.35	S19	M13	T13	M13-T13	M13-T13
841	S19-M13-T10	GCAGAAUUCCUAAUUAUGUCUCAAAAGCUCGAAGAUUACACCUAAGAGCCCUAUUUACCUCAGUUGCCGCUGAUGCCAGAAAGGGUCCUGAAUUUCAGGGCCCUUUUUUUACAUGGAUUG	.......(((................((((..((.......))..))))..........(((((....)))))....((((((((((((((...))))))))))))))......)))...	-31.4	545.0	0.59	S19	M13	T10	M13-T10	M13-T10
842	S19-M13-T18	CAAAUUAGCAGAAUUCCUAAUUAUGUCUCAAAAGCUCGAAGAUUACACCUAAGAGCCCUAUUUACCUCAGUUGCCUACUUCUUACUCGCCCAUCUGCAACGGAUGGGCGAAUUUAUACCC	..((((((........))))))...........((((..((.......))..)))).............................(((((((((((...)))))))))))..........	-26.5	552.0	0.22	S19	M13	T18	M13-T18	M13-T18
843	S19-M13-T15	ACAAAUUAGCAGAAUUCCUAAUUAUGUCUCAAAAGCUCGAAGAUUACACCUAAGAGCCCUAUUUACCUCAGUUGCCUCUGAAUGCGUGCCCAUUCCUGACGGAAUGGGCAUUUCUGCGCA	........((((((....................((((..((.......))..))))..........((((......))))....(((((((((((....)))))))))))))))))...	-34.9	549.0	0.14	S19	M13	T15	M13-T15	M13-T15
844	S19-M13-T27	GAAUUCCUAAUUAUGUCUCAAAAGCUCGAAGAUUACACCUAAGAGCCCUAUUUACCUCAGUUGCCUUUCAGCAAAAAACCCCUCAAGACCCGUUUAGAGGCCCCAAGGGGUUAUGCUAGG	.......................((((..((.......))..)))).................(((...((((...(((((((...(.(((.....).)).)...))))))).)))))))	-22.1	555.0	0.02	S19	M13	T27	M13-T27	M13-T27
845	S18-M12-T20	UUCUUCAAAGCUACGAGCGCUAGAGAUGUGAGACCCUAAGAGCCAGGAACUUAUCAAUAGUCGCCCGAAAGGGUGCCCUGAAAUAUCCAGCGGAUCAAGAAAAUUCGUUGGAUAUUUUUU	.((((....(((...)))....)))).(((((..(((.......)))..))))).....(.(((((....))))))...((((((((((((((((.......))))))))))))))))..	-33.8	371.0	0.34	S18	M12	T20	M12-T20	M12-T20
846	S18-M12-T14	AUUCUUCAAAGCUACGAGCGCUAGAGAUGUGAGACCCUAAGAGCCAGGAACUUAUCAAUAGUCGCCCGAAAGGGUGCCCGUGUUCCUGAACGCCCGCAUAUGCGGGCGUUUUGCUUUUUG	..((((....(((...)))....))))...........(((((((((((((......((.(.(((((....))))).).)))))))))(((((((((....)))))))))..))))))..	-40.1	366.0	0.26	S18	M12	T14	M12-T14	M12-T14
847	S18-M12-T12	AUUCUUCAAAGCUACGAGCGCUAGAGAUGUGAGACCCUAAGAGCCAGGAACUUAUCAAUAGUCGCCCGAAAGGGUGCCACUGAUUUUUAAGGCGACUGAUGAGUCGCCUUUUUUUUGUCU	..((((....(((...)))....)))).(((((..(((.......)))..)))))....((((((((....)))))..)))(((....(((((((((....)))))))))......))).	-32.3	364.0	0.69	S18	M12	T12	M12-T12	M12-T12
848	S18-M12-T29	UCUUCAAAGCUACGAGCGCUAGAGAUGUGAGACCCUAAGAGCCAGGAACUUAUCAAUAGUCGCCCGAAAGGGUGCCCAGAAAUCAUCCUUAGCGAAAGCUAAGGAUUUUUUUUAUCUGAA	...(((..(((...)))((((..(((..(((..(((.......)))..))))))..))))(((((....)))))...(((((..(((((((((....)))))))))..)))))...))).	-31.9	374.0	0.85	S18	M12	T29	M12-T29	M12-T29
849	S18-M12-T17	AAUUCUUCAAAGCUACGAGCGCUAGAGAUGUGAGACCCUAAGAGCCAGGAACUUAUCAAUAGUCGCCCGAAAGGGUGCCCGUCUGCGUAUGGAACGUGGUAACGGUUCUACUGAAGAUUU	...((((((..(((...)))((((..(((..(((..(((.......)))..))))))..))))(((((....))))).((((((((((.....))))))..))))......))))))...	-30.8	369.0	0.04	S18	M12	T17	M12-T17	M12-T17
850	S18-M12-T16	GAAUUCUUCAAAGCUACGAGCGCUAGAGAUGUGAGACCCUAAGAGCCAGGAACUUAUCAAUAGUCGCCCGAAAGGGUGCCGUUAUUAAAUAGCCUGCCAUCUGGCAGGCUUUUUUUAUCG	....((((....(((...)))....)))).(((((..(((.......)))..))))).....(.(((((....))))))((.((..(((.((((((((....)))))))))))..)).))	-32.7	368.0	0.83	S18	M12	T16	M12-T16	M12-T16
851	S18-M12-T21	CUUCAAAGCUACGAGCGCUAGAGAUGUGAGACCCUAAGAGCCAGGAACUUAUCAAUAGUCGCCCGAAAGGGUGCCAAACACGUAGGCCUGAUAAGCGAAGCGCAUCAGGCAGUUUUGCGU	...(((((((......((((..(((..(((..(((.......)))..))))))..))))(((((....)))))............(((((((..(((...)))))))))))))))))...	-31.7	372.0	0.05	S18	M12	T21	M12-T21	M12-T21
852	S18-M12-T33	UCUUCAAAGCUACGAGCGCUAGAGAUGUGAGACCCUAAGAGCCAGGAACUUAUCAAUAGUCGCCCGAAAGGGUGCCCAGCGUUGAACCUACGACAGUCUCUUAUUGACGAGUAAAGUGCU	..............(((((((((((((((((..(((.......)))..))))).....(.(((((....)))))).....((((......)))).)))))).............))))))	-24.1	375.0	0.03	S18	M12	T33	M12-T33	M12-T33
853	S18-M12-T13	CUUCAAAGCUACGAGCGCUAGAGAUGUGAGACCCUAAGAGCCAGGAACUUAUCAAUAGUCGCCCGAAAGGGUGCCAGUUAACCAAAAAGGGGGGAUUUUAUCUCCCCUUUAAUUUUUCCU	...........((.((((((..(((..(((..(((.......)))..))))))..))).))).))....(((........)))..(((((((((((...)))))))))))..........	-31.3	365.0	0.53	S18	M12	T13	M12-T13	M12-T13
854	S18-M12-T10	GCUACGAGCGCUAGAGAUGUGAGACCCUAAGAGCCAGGAACUUAUCAAUAGUCGCCCGAAAGGGUGCCGCUGAUGCCAGAAAGGGUCCUGAAUUUCAGGGCCCUUUUUUUACAUGGAUUG	((....(((((((..(((..(((..(((.......)))..))))))..))).(((((....))))).))))...)).((((((((((((((...))))))))))))))............	-38.0	363.0	0.46	S18	M12	T10	M12-T10	M12-T10
855	S18-M12-T18	CUUCAAAGCUACGAGCGCUAGAGAUGUGAGACCCUAAGAGCCAGGAACUUAUCAAUAGUCGCCCGAAAGGGUGCCUACUUCUUACUCGCCCAUCUGCAACGGAUGGGCGAAUUUAUACCC	(((....(((...)))....)))..((((((.(((.......)))..........(((.(((((....))))).)))..))))))(((((((((((...)))))))))))..........	-36.3	370.0	0.16	S18	M12	T18	M12-T18	M12-T18
856	S18-M12-T15	UCUUCAAAGCUACGAGCGCUAGAGAUGUGAGACCCUAAGAGCCAGGAACUUAUCAAUAGUCGCCCGAAAGGGUGCCUCUGAAUGCGUGCCCAUUCCUGACGGAAUGGGCAUUUCUGCGCA	...............((((.(((((((((((..(((.......)))..)))))....((.(((((....))))).))..........(((((((((....))))))))))))))))))).	-41.3	367.0	0.12	S18	M12	T15	M12-T15	M12-T15
857	S18-M12-T27	ACGAGCGCUAGAGAUGUGAGACCCUAAGAGCCAGGAACUUAUCAAUAGUCGCCCGAAAGGGUGCCUUUCAGCAAAAAACCCCUCAAGACCCGUUUAGAGGCCCCAAGGGGUUAUGCUAGG	..(.((((((..(((..(((..(((.......)))..))))))..))).))).)((((((...))))))((((...(((((((...(.(((.....).)).)...))))))).))))...	-32.1	373.0	0.03	S18	M12	T27	M12-T27	M12-T27
858	S18-M20-T20	AGCGCUAGAGAUGUGAGACCCUAAGAGCAUAGACUUUCGUGGAUUAUUACCUUACAACUGAUAGGACGGACUCUGCCCUGAAAUAUCCAGCGGAUCAAGAAAAUUCGUUGGAUAUUUUUU	((.((.((((.((((((....(((...(((........)))..)))....)))))).(((......))).)))))).))((((((((((((((((.......))))))))))))))))..	-27.9	475.0	0.31	S18	M20	T20	M20-T20	M20-T20
859	S18-M20-T14	GAGCGCUAGAGAUGUGAGACCCUAAGAGCAUAGACUUUCGUGGAUUAUUACCUUACAACUGAUAGGACGGACUCUGCCCGUGUUCCUGAACGCCCGCAUAUGCGGGCGUUUUGCUUUUUG	(((((....((.((((((....(((...(((........)))..)))....)))))).))...(((((((.......)))...))))((((((((((....)))))))))))))))....	-32.7	470.0	0.43	S18	M20	T14	M20-T14	M20-T14
860	S18-M20-T12	GAGCGCUAGAGAUGUGAGACCCUAAGAGCAUAGACUUUCGUGGAUUAUUACCUUACAACUGAUAGGACGGACUCUGCCACUGAUUUUUAAGGCGACUGAUGAGUCGCCUUUUUUUUGUCU	.((.(.(((((.((((((....(((...(((........)))..)))....)))))).(((......))).))))).).))(((....(((((((((....)))))))))......))).	-25.2	468.0	0.79	S18	M20	T12	M20-T12	M20-T12
861	S18-M20-T29	GCGCUAGAGAUGUGAGACCCUAAGAGCAUAGACUUUCGUGGAUUAUUACCUUACAACUGAUAGGACGGACUCUGCCCAGAAAUCAUCCUUAGCGAAAGCUAAGGAUUUUUUUUAUCUGAA	..((.((((.((((((....(((...(((........)))..)))....)))))).(((......))).)))))).((((((..(((((((((....)))))))))..))....))))..	-25.2	478.0	0.87	S18	M20	T29	M20-T29	M20-T29
862	S18-M20-T17	CGAGCGCUAGAGAUGUGAGACCCUAAGAGCAUAGACUUUCGUGGAUUAUUACCUUACAACUGAUAGGACGGACUCUGCCCGUCUGCGUAUGGAACGUGGUAACGGUUCUACUGAAGAUUU	...((.((((.(........).)).)).)).....((((.(((((...(((((......(..((.((((((.......))))))..))..)......)))))....))))).))))....	-23.5	473.0	0.04	S18	M20	T17	M20-T17	M20-T17
863	S18-M20-T16	ACGAGCGCUAGAGAUGUGAGACCCUAAGAGCAUAGACUUUCGUGGAUUAUUACCUUACAACUGAUAGGACGGACUCUGCCGUUAUUAAAUAGCCUGCCAUCUGGCAGGCUUUUUUUAUCG	.......(((.((.((((((....(((...(((........)))..)))....)))))).))..)))(((((......)))))...(((.((((((((....)))))))).)))......	-29.4	472.0	0.86	S18	M20	T16	M20-T16	M20-T16
864	S18-M20-T21	CGCUAGAGAUGUGAGACCCUAAGAGCAUAGACUUUCGUGGAUUAUUACCUUACAACUGAUAGGACGGACUCUGCCAAACACGUAGGCCUGAUAAGCGAAGCGCAUCAGGCAGUUUUGCGU	.((.((((.((((((....(((...(((........)))..)))....)))))).(((......))).)))))).....(((((((((((((..(((...))))))))))....))))))	-25.1	476.0	0.07	S18	M20	T21	M20-T21	M20-T21
865	S18-M20-T33	GCGCUAGAGAUGUGAGACCCUAAGAGCAUAGACUUUCGUGGAUUAUUACCUUACAACUGAUAGGACGGACUCUGCCCAGCGUUGAACCUACGACAGUCUCUUAUUGACGAGUAAAGUGCU	(((((..(..(((.((....(((((.....((((.((((((.((.........((((.(...((.(((...)))))...))))))).)))))).))))))))))).)))..)..))))).	-22.5	479.0	0.02	S18	M20	T33	M20-T33	M20-T33
866	S18-M20-T13	CGCUAGAGAUGUGAGACCCUAAGAGCAUAGACUUUCGUGGAUUAUUACCUUACAACUGAUAGGACGGACUCUGCCAGUUAACCAAAAAGGGGGGAUUUUAUCUCCCCUUUAAUUUUUCCU	(((.((((.((((............))))..)))).)))..............(((((.((((......)))).)))))......(((((((((((...)))))))))))..........	-26.8	469.0	0.54	S18	M20	T13	M20-T13	M20-T13
867	S18-M20-T10	GAUGUGAGACCCUAAGAGCAUAGACUUUCGUGGAUUAUUACCUUACAACUGAUAGGACGGACUCUGCCGCUGAUGCCAGAAAGGGUCCUGAAUUUCAGGGCCCUUUUUUUACAUGGAUUG	.((((((((.((..((((......))))...)).......(((..........))).(((......)))(((....)))((((((((((((...))))))))))))))))))))......	-31.8	467.0	0.39	S18	M20	T10	M20-T10	M20-T10
868	S18-M20-T18	CGCUAGAGAUGUGAGACCCUAAGAGCAUAGACUUUCGUGGAUUAUUACCUUACAACUGAUAGGACGGACUCUGCCUACUUCUUACUCGCCCAUCUGCAACGGAUGGGCGAAUUUAUACCC	..........((((((.....((.(((.((...(((((...((((((.........)))))).))))))).)))))...))))))(((((((((((...)))))))))))..........	-30.7	474.0	0.15	S18	M20	T18	M20-T18	M20-T18
869	S18-M20-T15	GCGCUAGAGAUGUGAGACCCUAAGAGCAUAGACUUUCGUGGAUUAUUACCUUACAACUGAUAGGACGGACUCUGCCUCUGAAUGCGUGCCCAUUCCUGACGGAAUGGGCAUUUCUGCGCA	((((.((((.((((((....(((...(((........)))..)))....))))))......(((.(((...))))))........(((((((((((....))))))))))))))))))).	-36.4	471.0	0.08	S18	M20	T15	M20-T15	M20-T15
870	S18-M20-T27	GUGAGACCCUAAGAGCAUAGACUUUCGUGGAUUAUUACCUUACAACUGAUAGGACGGACUCUGCCUUUCAGCAAAAAACCCCUCAAGACCCGUUUAGAGGCCCCAAGGGGUUAUGCUAGG	.......(((...((((((.........((.......))......((((.(((.(((...)))))).))))......((((((...(.(((.....).)).)...)))))))))))))))	-25.8	477.0	0.03	S18	M20	T27	M20-T27	M20-T27
871	S18-M11-T20	UUCUUCAAAGCUACGAGCGCUAGAGAUGUGAGACCCUAAGAGCGAUUACAGAAGCGUGGUAUUUUUUAUUUUUUGCCCUGAAAUAUCCAGCGGAUCAAGAAAAUUCGUUGGAUAUUUUUU	...............((.((.(((((((.((((..(((...((..........)).)))..)))).))))))).)).))((((((((((((((((.......))))))))))))))))..	-27.7	358.0	0.18	S18	M11	T20	M11-T20	M11-T20
872	S18-M11-T14	AUUCUUCAAAGCUACGAGCGCUAGAGAUGUGAGACCCUAAGAGCGAUUACAGAAGCGUGGUAUUUUUUAUUUUUUGCCCGUGUUCCUGAACGCCCGCAUAUGCGGGCGUUUUGCUUUUUG	..((((....(((...)))....))))...........((((((((...(((..(((.((((............)))))))....)))(((((((((....)))))))))))))))))..	-33.9	353.0	0.2	S18	M11	T14	M11-T14	M11-T14
873	S18-M11-T12	AUUCUUCAAAGCUACGAGCGCUAGAGAUGUGAGACCCUAAGAGCGAUUACAGAAGCGUGGUAUUUUUUAUUUUUUGCCACUGAUUUUUAAGGCGACUGAUGAGUCGCCUUUUUUUUGUCU	..........(((.(...((((..((..........))...))))......).)))((((((............)))))).(((....(((((((((....)))))))))......))).	-28.1	351.0	0.85	S18	M11	T12	M11-T12	M11-T12
874	S18-M11-T29	UCUUCAAAGCUACGAGCGCUAGAGAUGUGAGACCCUAAGAGCGAUUACAGAAGCGUGGUAUUUUUUAUUUUUUGCCCAGAAAUCAUCCUUAGCGAAAGCUAAGGAUUUUUUUUAUCUGAA	........(((...)))((.(((((((.((((..(((...((..........)).)))..)))).))))))).)).((((((..(((((((((....)))))))))..))....))))..	-25.5	361.0	0.9	S18	M11	T29	M11-T29	M11-T29
875	S18-M11-T17	AAUUCUUCAAAGCUACGAGCGCUAGAGAUGUGAGACCCUAAGAGCGAUUACAGAAGCGUGGUAUUUUUUAUUUUUUGCCCGUCUGCGUAUGGAACGUGGUAACGGUUCUACUGAAGAUUU	...((((((.........((((.(((...((((((...((((((..(((((......)))))..))))))..))))))...))))))).((((((((....)).)))))).))))))...	-24.0	356.0	0.02	S18	M11	T17	M11-T17	M11-T17
876	S18-M11-T16	GAAUUCUUCAAAGCUACGAGCGCUAGAGAUGUGAGACCCUAAGAGCGAUUACAGAAGCGUGGUAUUUUUUAUUUUUUGCCGUUAUUAAAUAGCCUGCCAUCUGGCAGGCUUUUUUUAUCG	............(((...)))((.(((((((.((((..(((...((..........)).)))..)))).))))))).))((.((..(((.((((((((....)))))))))))..)).))	-26.4	355.0	0.82	S18	M11	T16	M11-T16	M11-T16
877	S18-M11-T21	CUUCAAAGCUACGAGCGCUAGAGAUGUGAGACCCUAAGAGCGAUUACAGAAGCGUGGUAUUUUUUAUUUUUUGCCAAACACGUAGGCCUGAUAAGCGAAGCGCAUCAGGCAGUUUUGCGU	...(((((((....(((((.....(((((..............)))))..)))))((((............))))..........(((((((..(((...)))))))))))))))))...	-26.9	359.0	0.09	S18	M11	T21	M11-T21	M11-T21
878	S18-M11-T33	UCUUCAAAGCUACGAGCGCUAGAGAUGUGAGACCCUAAGAGCGAUUACAGAAGCGUGGUAUUUUUUAUUUUUUGCCCAGCGUUGAACCUACGACAGUCUCUUAUUGACGAGUAAAGUGCU	..............((((((..(..(((.((....(((((((.........(((((((((............))))..)))))............).)))))))).)))..)..))))))	-18.8	362.0	0.01	S18	M11	T33	M11-T33	M11-T33
879	S18-M11-T13	CUUCAAAGCUACGAGCGCUAGAGAUGUGAGACCCUAAGAGCGAUUACAGAAGCGUGGUAUUUUUUAUUUUUUGCCAGUUAACCAAAAAGGGGGGAUUUUAUCUCCCCUUUAAUUUUUCCU	..............(((((.....(((((..............)))))..)))))((((............))))..........(((((((((((...)))))))))))..........	-25.3	352.0	0.57	S18	M11	T13	M11-T13	M11-T13
880	S18-M11-T10	GCUACGAGCGCUAGAGAUGUGAGACCCUAAGAGCGAUUACAGAAGCGUGGUAUUUUUUAUUUUUUGCCGCUGAUGCCAGAAAGGGUCCUGAAUUUCAGGGCCCUUUUUUUACAUGGAUUG	((....(((((.(((((((.((((..(((...((..........)).)))..)))).))))))).).))))...)).((((((((((((((...))))))))))))))............	-34.4	350.0	0.61	S18	M11	T10	M11-T10	M11-T10
881	S18-M11-T18	CUUCAAAGCUACGAGCGCUAGAGAUGUGAGACCCUAAGAGCGAUUACAGAAGCGUGGUAUUUUUUAUUUUUUGCCUACUUCUUACUCGCCCAUCUGCAACGGAUGGGCGAAUUUAUACCC	...............((((..((..........))...)))).....(((((...((((............))))..)))))...(((((((((((...)))))))))))..........	-28.9	357.0	0.1	S18	M11	T18	M11-T18	M11-T18
882	S18-M11-T15	UCUUCAAAGCUACGAGCGCUAGAGAUGUGAGACCCUAAGAGCGAUUACAGAAGCGUGGUAUUUUUUAUUUUUUGCCUCUGAAUGCGUGCCCAUUCCUGACGGAAUGGGCAUUUCUGCGCA	...............((((.((((((..............((((((.((((.(((.((((.....))))...))).))))))).)))(((((((((....))))))))))))))))))).	-36.6	354.0	0.09	S18	M11	T15	M11-T15	M11-T15
883	S18-M11-T27	ACGAGCGCUAGAGAUGUGAGACCCUAAGAGCGAUUACAGAAGCGUGGUAUUUUUUAUUUUUUGCCUUUCAGCAAAAAACCCCUCAAGACCCGUUUAGAGGCCCCAAGGGGUUAUGCUAGG	..(((.((.(((((((.((((..(((...((..........)).)))..)))).))))))).)))))..((((...(((((((...(.(((.....).)).)...))))))).))))...	-25.9	360.0	0.03	S18	M11	T27	M11-T27	M11-T27
884	S18-M18-T20	UUCUUCAAAGCUACGAGCGCUAGAGAUGUGAGACCCUAAGAGCAUUCGCUGAGAGUUACACGAUACUGACUAUUGCCCUGAAAUAUCCAGCGGAUCAAGAAAAUUCGUUGGAUAUUUUUU	.((((....(((...)))....)))).(((.(((.((...(((....))).)).))).)))..................((((((((((((((((.......))))))))))))))))..	-28.9	449.0	0.23	S18	M18	T20	M18-T20	M18-T20
885	S18-M18-T14	AUUCUUCAAAGCUACGAGCGCUAGAGAUGUGAGACCCUAAGAGCAUUCGCUGAGAGUUACACGAUACUGACUAUUGCCCGUGUUCCUGAACGCCCGCAUAUGCGGGCGUUUUGCUUUUUG	.......(((((((((.(((.(((((.((((.(((.((...(((....))).)).))).))))...))..))).))).)))).....((((((((((....)))))))))).)))))...	-35.3	444.0	0.37	S18	M18	T14	M18-T14	M18-T14
886	S18-M18-T12	AUUCUUCAAAGCUACGAGCGCUAGAGAUGUGAGACCCUAAGAGCAUUCGCUGAGAGUUACACGAUACUGACUAUUGCCACUGAUUUUUAAGGCGACUGAUGAGUCGCCUUUUUUUUGUCU	..((((....(((...)))....)))).(((.(((.((...(((....))).)).))).)))...................(((....(((((((((....)))))))))......))).	-26.7	442.0	0.7	S18	M18	T12	M18-T12	M18-T12
887	S18-M18-T29	UCUUCAAAGCUACGAGCGCUAGAGAUGUGAGACCCUAAGAGCAUUCGCUGAGAGUUACACGAUACUGACUAUUGCCCAGAAAUCAUCCUUAGCGAAAGCUAAGGAUUUUUUUUAUCUGAA	((((....(((...)))....)))).(((.(((.((...(((....))).)).))).)))................((((((..(((((((((....)))))))))..))....))))..	-26.7	452.0	0.67	S18	M18	T29	M18-T29	M18-T29
888	S18-M18-T17	AAUUCUUCAAAGCUACGAGCGCUAGAGAUGUGAGACCCUAAGAGCAUUCGCUGAGAGUUACACGAUACUGACUAUUGCCCGUCUGCGUAUGGAACGUGGUAACGGUUCUACUGAAGAUUU	...((((((..((.(((.(((.(((((.((((.(((.((...(((....))).)).))).))))...))..))).))).)))..))...((((((((....)).)))))).))))))...	-25.6	447.0	0.02	S18	M18	T17	M18-T17	M18-T17
889	S18-M18-T16	GAAUUCUUCAAAGCUACGAGCGCUAGAGAUGUGAGACCCUAAGAGCAUUCGCUGAGAGUUACACGAUACUGACUAUUGCCGUUAUUAAAUAGCCUGCCAUCUGGCAGGCUUUUUUUAUCG	...............(((.(((.(((((.((((.(((.((...(((....))).)).))).))))...))..))).))))))....(((.((((((((....)))))))).)))......	-29.2	446.0	0.82	S18	M18	T16	M18-T16	M18-T16
890	S18-M18-T21	CUUCAAAGCUACGAGCGCUAGAGAUGUGAGACCCUAAGAGCAUUCGCUGAGAGUUACACGAUACUGACUAUUGCCAAACACGUAGGCCUGAUAAGCGAAGCGCAUCAGGCAGUUUUGCGU	...(((((((.((((.(((..((..........))...))).))))(((.(.(((...(((((.....)))))...))).).)))(((((((..(((...)))))))))))))))))...	-26.5	450.0	0.05	S18	M18	T21	M18-T21	M18-T21
891	S18-M18-T33	UCUUCAAAGCUACGAGCGCUAGAGAUGUGAGACCCUAAGAGCAUUCGCUGAGAGUUACACGAUACUGACUAUUGCCCAGCGUUGAACCUACGACAGUCUCUUAUUGACGAGUAAAGUGCU	.......(((.((....(((...((((.(((((......((....(((((.((((((........)))))....).)))))......))......))))).))))....)))...)))))	-20.4	453.0	0.02	S18	M18	T33	M18-T33	M18-T33
892	S18-M18-T13	CUUCAAAGCUACGAGCGCUAGAGAUGUGAGACCCUAAGAGCAUUCGCUGAGAGUUACACGAUACUGACUAUUGCCAGUUAACCAAAAAGGGGGGAUUUUAUCUCCCCUUUAAUUUUUCCU	(((....(((...)))....)))..(((.(((.((...(((....))).)).))).)))...((((........)))).......(((((((((((...)))))))))))..........	-27.2	443.0	0.44	S18	M18	T13	M18-T13	M18-T13
893	S18-M18-T10	GCUACGAGCGCUAGAGAUGUGAGACCCUAAGAGCAUUCGCUGAGAGUUACACGAUACUGACUAUUGCCGCUGAUGCCAGAAAGGGUCCUGAAUUUCAGGGCCCUUUUUUUACAUGGAUUG	(((...))).......(((((((.........(((((.((.(..(((((........)))))....).)).)))))..(((((((((((((...))))))))))))))))))))......	-33.8	441.0	0.54	S18	M18	T10	M18-T10	M18-T10
894	S18-M18-T18	CUUCAAAGCUACGAGCGCUAGAGAUGUGAGACCCUAAGAGCAUUCGCUGAGAGUUACACGAUACUGACUAUUGCCUACUUCUUACUCGCCCAUCUGCAACGGAUGGGCGAAUUUAUACCC	...........((((.(((..((..........))...))).)))).((((((.((..(((((.....)))))..)).)))))).(((((((((((...)))))))))))..........	-29.5	448.0	0.13	S18	M18	T18	M18-T18	M18-T18
895	S18-M18-T15	UCUUCAAAGCUACGAGCGCUAGAGAUGUGAGACCCUAAGAGCAUUCGCUGAGAGUUACACGAUACUGACUAUUGCCUCUGAAUGCGUGCCCAUUCCUGACGGAAUGGGCAUUUCUGCGCA	...............((((.((((((..............(((((((..((((((((........))))).....))))))))))..(((((((((....))))))))))))))))))).	-38.0	445.0	0.11	S18	M18	T15	M18-T15	M18-T15
896	S18-M18-T27	ACGAGCGCUAGAGAUGUGAGACCCUAAGAGCAUUCGCUGAGAGUUACACGAUACUGACUAUUGCCUUUCAGCAAAAAACCCCUCAAGACCCGUUUAGAGGCCCCAAGGGGUUAUGCUAGG	.....(((.......)))....(((...(((((..((((((((.....(((((.....))))).))))))))....(((((((...(.(((.....).)).)...)))))))))))))))	-27.4	451.0	0.04	S18	M18	T27	M18-T27	M18-T27
897	S18-M22-T20	AGCGCUAGAGAUGUGAGACCCUAAGAGCAAGGCGUGACUACAACCAAUCUUCUAUUCUGCGAGAGUAAAGUUUUGCCCUGAAAUAUCCAGCGGAUCAAGAAAAUUCGUUGGAUAUUUUUU	..(((.......)))........((.(((((((...(((........................)))...))))))).))((((((((((((((((.......))))))))))))))))..	-28.2	501.0	0.25	S18	M22	T20	M22-T20	M22-T20
898	S18-M22-T14	GAGCGCUAGAGAUGUGAGACCCUAAGAGCAAGGCGUGACUACAACCAAUCUUCUAUUCUGCGAGAGUAAAGUUUUGCCCGUGUUCCUGAACGCCCGCAUAUGCGGGCGUUUUGCUUUUUG	((((((((((((((((..(((((.......))).))...)))).....)).))))....((((((......))))))..))))))..((((((((((....)))))))))).........	-33.4	496.0	0.34	S18	M22	T14	M22-T14	M22-T14
899	S18-M22-T12	GAGCGCUAGAGAUGUGAGACCCUAAGAGCAAGGCGUGACUACAACCAAUCUUCUAUUCUGCGAGAGUAAAGUUUUGCCACUGAUUUUUAAGGCGACUGAUGAGUCGCCUUUUUUUUGUCU	..((.((((.(........).)).)).))..((((.((((...((...(((((......).))))))..)))).))))...(((....(((((((((....)))))))))......))).	-26.1	494.0	0.73	S18	M22	T12	M22-T12	M22-T12
900	S18-M22-T29	GCGCUAGAGAUGUGAGACCCUAAGAGCAAGGCGUGACUACAACCAAUCUUCUAUUCUGCGAGAGUAAAGUUUUGCCCAGAAAUCAUCCUUAGCGAAAGCUAAGGAUUUUUUUUAUCUGAA	((.((((.(........).)).)).))..((((.((((...((...(((((......).))))))..)))).))))((((((..(((((((((....)))))))))..))....))))..	-26.0	504.0	0.84	S18	M22	T29	M22-T29	M22-T29
901	S18-M22-T17	CGAGCGCUAGAGAUGUGAGACCCUAAGAGCAAGGCGUGACUACAACCAAUCUUCUAUUCUGCGAGAGUAAAGUUUUGCCCGUCUGCGUAUGGAACGUGGUAACGGUUCUACUGAAGAUUU	.............((((..(((((.......))).))...))))...(((((((......((((((......))))))((((((((((.....))))))..)))).......))))))).	-22.2	499.0	0.03	S18	M22	T17	M22-T17	M22-T17
902	S18-M22-T16	ACGAGCGCUAGAGAUGUGAGACCCUAAGAGCAAGGCGUGACUACAACCAAUCUUCUAUUCUGCGAGAGUAAAGUUUUGCCGUUAUUAAAUAGCCUGCCAUCUGGCAGGCUUUUUUUAUCG	........((((((((((..(((((.......))).))...)))).....)).))))....((((((......))))))((.((..(((.((((((((....)))))))))))..)).))	-26.8	498.0	0.75	S18	M22	T16	M22-T16	M22-T16
903	S18-M22-T21	CGCUAGAGAUGUGAGACCCUAAGAGCAAGGCGUGACUACAACCAAUCUUCUAUUCUGCGAGAGUAAAGUUUUGCCAAACACGUAGGCCUGAUAAGCGAAGCGCAUCAGGCAGUUUUGCGU	........(((((((((.(((.......((((.((((...((...(((((......).))))))..)))).)))).......)))(((((((..(((...)))))))))).)))))))))	-26.5	502.0	0.05	S18	M22	T21	M22-T21	M22-T21
904	S18-M22-T33	GCGCUAGAGAUGUGAGACCCUAAGAGCAAGGCGUGACUACAACCAAUCUUCUAUUCUGCGAGAGUAAAGUUUUGCCCAGCGUUGAACCUACGACAGUCUCUUAUUGACGAGUAAAGUGCU	(((((...((((.(((((.......((..((((.((((...((...(((((......).))))))..)))).))))..))((((......)))).))))).)))).........))))).	-22.9	505.0	0.04	S18	M22	T33	M22-T33	M22-T33
905	S18-M22-T13	CGCUAGAGAUGUGAGACCCUAAGAGCAAGGCGUGACUACAACCAAUCUUCUAUUCUGCGAGAGUAAAGUUUUGCCAGUUAACCAAAAAGGGGGGAUUUUAUCUCCCCUUUAAUUUUUCCU	...((((((((((..(((((.......))).))...)))).....)).))))..((((((((......))))).)))........(((((((((((...)))))))))))..........	-25.7	495.0	0.46	S18	M22	T13	M22-T13	M22-T13
906	S18-M22-T10	GAUGUGAGACCCUAAGAGCAAGGCGUGACUACAACCAAUCUUCUAUUCUGCGAGAGUAAAGUUUUGCCGCUGAUGCCAGAAAGGGUCCUGAAUUUCAGGGCCCUUUUUUUACAUGGAUUG	.((((((((............((((.((((...((...(((((......).))))))..)))).)))).(((....)))((((((((((((...))))))))))))))))))))......	-33.1	493.0	0.61	S18	M22	T10	M22-T10	M22-T10
907	S18-M22-T18	CGCUAGAGAUGUGAGACCCUAAGAGCAAGGCGUGACUACAACCAAUCUUCUAUUCUGCGAGAGUAAAGUUUUGCCUACUUCUUACUCGCCCAUCUGCAACGGAUGGGCGAAUUUAUACCC	(((.......)))......((((((..(((((.((((...((...(((((......).))))))..)))).)))))..)))))).(((((((((((...)))))))))))..........	-33.4	500.0	0.08	S18	M22	T18	M22-T18	M22-T18
908	S18-M22-T15	GCGCUAGAGAUGUGAGACCCUAAGAGCAAGGCGUGACUACAACCAAUCUUCUAUUCUGCGAGAGUAAAGUUUUGCCUCUGAAUGCGUGCCCAUUCCUGACGGAAUGGGCAUUUCUGCGCA	((((.((((.((((..(((((.......))).))...))))..........(((((...(((.((((....))))))).))))).(((((((((((....))))))))))))))))))).	-38.8	497.0	0.11	S18	M22	T15	M22-T15	M22-T15
909	S18-M22-T27	GUGAGACCCUAAGAGCAAGGCGUGACUACAACCAAUCUUCUAUUCUGCGAGAGUAAAGUUUUGCCUUUCAGCAAAAAACCCCUCAAGACCCGUUUAGAGGCCCCAAGGGGUUAUGCUAGG	..............(.((((((.((((...((...(((((......).))))))..)))).)))))).)((((...(((((((...(.(((.....).)).)...))))))).))))...	-25.6	503.0	0.05	S18	M22	T27	M22-T27	M22-T27
910	S18-M14-T20	UACAAAUUAGCAGAAUUCUUCAAAGCUACGAGCGCUAGAGAUGUGAGACCCUAAGAGCUAGACAGUAAUACCCUGCCCUGAAAUAUCCAGCGGAUCAAGAAAAUUCGUUGGAUAUUUUUU	.........((((.(((((((..((((...(((((.......))).....))...)))).)).)).)))...))))...((((((((((((((((.......))))))))))))))))..	-26.7	397.0	0.29	S18	M14	T20	M14-T20	M14-T20
911	S18-M14-T14	AUACAAAUUAGCAGAAUUCUUCAAAGCUACGAGCGCUAGAGAUGUGAGACCCUAAGAGCUAGACAGUAAUACCCUGCCCGUGUUCCUGAACGCCCGCAUAUGCGGGCGUUUUGCUUUUUG	...((((..((((((.........((((...(((((.......))).....))...))))...(((.(((((.......))))).))).((((((((....)))))))))))))).))))	-31.3	392.0	0.37	S18	M14	T14	M14-T14	M14-T14
912	S18-M14-T12	AUACAAAUUAGCAGAAUUCUUCAAAGCUACGAGCGCUAGAGAUGUGAGACCCUAAGAGCUAGACAGUAAUACCCUGCCACUGAUUUUUAAGGCGACUGAUGAGUCGCCUUUUUUUUGUCU	..........((((.(((((((..((((...(((((.......))).....))...)))).)).)).)))...))))....(((....(((((((((....)))))))))......))).	-24.5	390.0	0.79	S18	M14	T12	M14-T12	M14-T12
913	S18-M14-T29	ACAAAUUAGCAGAAUUCUUCAAAGCUACGAGCGCUAGAGAUGUGAGACCCUAAGAGCUAGACAGUAAUACCCUGCCCAGAAAUCAUCCUUAGCGAAAGCUAAGGAUUUUUUUUAUCUGAA	........((((.(((((((..((((...(((((.......))).....))...)))).)).)).)))...)))).((((((..(((((((((....)))))))))..))....))))..	-24.7	400.0	0.9	S18	M14	T29	M14-T29	M14-T29
914	S18-M14-T17	UAUACAAAUUAGCAGAAUUCUUCAAAGCUACGAGCGCUAGAGAUGUGAGACCCUAAGAGCUAGACAGUAAUACCCUGCCCGUCUGCGUAUGGAACGUGGUAACGGUUCUACUGAAGAUUU	.........((((.(((...)))...))))..(((.((((.(........).)).)).)))...(((((..(((.(((((((((......)).))).))))..)))..))))).......	-21.3	395.0	0.05	S18	M14	T17	M14-T17	M14-T17
915	S18-M14-T16	CUAUACAAAUUAGCAGAAUUCUUCAAAGCUACGAGCGCUAGAGAUGUGAGACCCUAAGAGCUAGACAGUAAUACCCUGCCGUUAUUAAAUAGCCUGCCAUCUGGCAGGCUUUUUUUAUCG	............((((.(((((((..((((...(((((.......))).....))...)))).)).)).)))...))))((.((..(((.((((((((....)))))))))))..)).))	-25.6	394.0	0.86	S18	M14	T16	M14-T16	M14-T16
916	S18-M14-T21	CAAAUUAGCAGAAUUCUUCAAAGCUACGAGCGCUAGAGAUGUGAGACCCUAAGAGCUAGACAGUAAUACCCUGCCAAACACGUAGGCCUGAUAAGCGAAGCGCAUCAGGCAGUUUUGCGU	.......((((((((......((((...(((((.......))).....))...)))).............((((.......))))(((((((..(((...))))))))))))))))))..	-25.6	398.0	0.05	S18	M14	T21	M14-T21	M14-T21
917	S18-M14-T33	ACAAAUUAGCAGAAUUCUUCAAAGCUACGAGCGCUAGAGAUGUGAGACCCUAAGAGCUAGACAGUAAUACCCUGCCCAGCGUUGAACCUACGACAGUCUCUUAUUGACGAGUAAAGUGCU	......((((.(((...)))...))))..((((((...((((.(((((.......(((.(.(((.......))).).)))((((......)))).))))).)))).........))))))	-19.7	401.0	0.01	S18	M14	T33	M14-T33	M14-T33
918	S18-M14-T13	CAAAUUAGCAGAAUUCUUCAAAGCUACGAGCGCUAGAGAUGUGAGACCCUAAGAGCUAGACAGUAAUACCCUGCCAGUUAACCAAAAAGGGGGGAUUUUAUCUCCCCUUUAAUUUUUCCU	..((((.((((.(((((((..((((...(((((.......))).....))...)))).)).)).)))...)))).))))......(((((((((((...)))))))))))..........	-25.4	391.0	0.27	S18	M14	T13	M14-T13	M14-T13
919	S18-M14-T10	GCAGAAUUCUUCAAAGCUACGAGCGCUAGAGAUGUGAGACCCUAAGAGCUAGACAGUAAUACCCUGCCGCUGAUGCCAGAAAGGGUCCUGAAUUUCAGGGCCCUUUUUUUACAUGGAUUG	((((.(((((((..((((...(((((.......))).....))...)))).)).)).)))...)))).((....)).((((((((((((((...))))))))))))))............	-30.0	389.0	0.49	S18	M14	T10	M14-T10	M14-T10
920	S18-M14-T18	CAAAUUAGCAGAAUUCUUCAAAGCUACGAGCGCUAGAGAUGUGAGACCCUAAGAGCUAGACAGUAAUACCCUGCCUACUUCUUACUCGCCCAUCUGCAACGGAUGGGCGAAUUUAUACCC	........((.(.((((.....(((...)))...)))).).))......((((((.(((.(((.......))).))).)))))).(((((((((((...)))))))))))..........	-31.0	396.0	0.09	S18	M14	T18	M14-T18	M14-T18
921	S18-M14-T15	ACAAAUUAGCAGAAUUCUUCAAAGCUACGAGCGCUAGAGAUGUGAGACCCUAAGAGCUAGACAGUAAUACCCUGCCUCUGAAUGCGUGCCCAUUCCUGACGGAAUGGGCAUUUCUGCGCA	........((((((.((((....(((...)))....))))............((((.(((...........))).))))......(((((((((((....)))))))))))))))))...	-33.8	393.0	0.12	S18	M14	T15	M14-T15	M14-T15
922	S18-M14-T27	GAAUUCUUCAAAGCUACGAGCGCUAGAGAUGUGAGACCCUAAGAGCUAGACAGUAAUACCCUGCCUUUCAGCAAAAAACCCCUCAAGACCCGUUUAGAGGCCCCAAGGGGUUAUGCUAGG	....((((....(((...)))....))))................((((.((.((((.((((((((((.(((...................))).))))))....)))))))))))))).	-21.7	399.0	0.03	S18	M14	T27	M14-T27	M14-T27
923	S18-M16-T20	UACAAAUUAGCAGAAUUCUUCAAAGCUACGAGCGCUAGAGAUGUGAGACCCUAAGAGCUUAUCGGUUACCAGAUGCCCUGAAAUAUCCAGCGGAUCAAGAAAAUUCGUUGGAUAUUUUUU	.......((((.(((...)))...)))).((((.((((.(........).)).)).))))...(((........)))..((((((((((((((((.......))))))))))))))))..	-26.6	423.0	0.21	S18	M16	T20	M16-T20	M16-T20
924	S18-M16-T14	AUACAAAUUAGCAGAAUUCUUCAAAGCUACGAGCGCUAGAGAUGUGAGACCCUAAGAGCUUAUCGGUUACCAGAUGCCCGUGUUCCUGAACGCCCGCAUAUGCGGGCGUUUUGCUUUUUG	...((((..((((((.....(((.(((.(((.(((((.(.((((((((..(....)..)))))..))).).)).))).))))))..)))((((((((....)))))))))))))).))))	-31.4	418.0	0.34	S18	M16	T14	M16-T14	M16-T14
925	S18-M16-T12	AUACAAAUUAGCAGAAUUCUUCAAAGCUACGAGCGCUAGAGAUGUGAGACCCUAAGAGCUUAUCGGUUACCAGAUGCCACUGAUUUUUAAGGCGACUGAUGAGUCGCCUUUUUUUUGUCU	..........((((((.((((....(((...)))....)))).(((((..(....)..))))).(((........)))..........(((((((((....)))))))))..))))))..	-25.6	416.0	0.44	S18	M16	T12	M16-T12	M16-T12
926	S18-M16-T29	ACAAAUUAGCAGAAUUCUUCAAAGCUACGAGCGCUAGAGAUGUGAGACCCUAAGAGCUUAUCGGUUACCAGAUGCCCAGAAAUCAUCCUUAGCGAAAGCUAAGGAUUUUUUUUAUCUGAA	......((((.(((...)))...)))).((((.((((.(........).)).)).)))).........((((((....((((..(((((((((....)))))))))..))))))))))..	-26.6	426.0	0.79	S18	M16	T29	M16-T29	M16-T29
927	S18-M16-T17	UAUACAAAUUAGCAGAAUUCUUCAAAGCUACGAGCGCUAGAGAUGUGAGACCCUAAGAGCUUAUCGGUUACCAGAUGCCCGUCUGCGUAUGGAACGUGGUAACGGUUCUACUGAAGAUUU	.....(((((..(((...((((....(((...)))....))))............((((((((((((((.(((.((((......)))).)))))).)))))..)))))).)))..)))))	-23.1	421.0	0.05	S18	M16	T17	M16-T17	M16-T17
928	S18-M16-T16	CUAUACAAAUUAGCAGAAUUCUUCAAAGCUACGAGCGCUAGAGAUGUGAGACCCUAAGAGCUUAUCGGUUACCAGAUGCCGUUAUUAAAUAGCCUGCCAUCUGGCAGGCUUUUUUUAUCG	..........((((.(((...)))...)))).((((.((((.(........).)).)).))))..((((........)))).....(((.((((((((....)))))))).)))......	-26.5	420.0	0.59	S18	M16	T16	M16-T16	M16-T16
929	S18-M16-T21	CAAAUUAGCAGAAUUCUUCAAAGCUACGAGCGCUAGAGAUGUGAGACCCUAAGAGCUUAUCGGUUACCAGAUGCCAAACACGUAGGCCUGAUAAGCGAAGCGCAUCAGGCAGUUUUGCGU	.......((((((((........((((((((.((((.(........).)).)).)))....(((........))).....)))))(((((((..(((...))))))))))))))))))..	-27.5	424.0	0.02	S18	M16	T21	M16-T21	M16-T21
930	S18-M16-T33	ACAAAUUAGCAGAAUUCUUCAAAGCUACGAGCGCUAGAGAUGUGAGACCCUAAGAGCUUAUCGGUUACCAGAUGCCCAGCGUUGAACCUACGACAGUCUCUUAUUGACGAGUAAAGUGCU	......((((.(((...)))...))))..((((((..(..(((.((....((((((((..(((.......(((((...))))).......))).)).)))))))).)))..)..))))))	-22.4	427.0	0.02	S18	M16	T33	M16-T33	M16-T33
931	S18-M16-T13	CAAAUUAGCAGAAUUCUUCAAAGCUACGAGCGCUAGAGAUGUGAGACCCUAAGAGCUUAUCGGUUACCAGAUGCCAGUUAACCAAAAAGGGGGGAUUUUAUCUCCCCUUUAAUUUUUCCU	.....((((.(((...)))...)))).((((.((((.(........).)).)).))))...(((((.(........).)))))..(((((((((((...)))))))))))..........	-25.8	417.0	0.34	S18	M16	T13	M16-T13	M16-T13
932	S18-M16-T10	GCAGAAUUCUUCAAAGCUACGAGCGCUAGAGAUGUGAGACCCUAAGAGCUUAUCGGUUACCAGAUGCCGCUGAUGCCAGAAAGGGUCCUGAAUUUCAGGGCCCUUUUUUUACAUGGAUUG	........(((....(((...)))....)))(((((((.........(((((.((((........)))).))).))..(((((((((((((...))))))))))))))))))))......	-32.8	415.0	0.47	S18	M16	T10	M16-T10	M16-T10
933	S18-M16-T18	CAAAUUAGCAGAAUUCUUCAAAGCUACGAGCGCUAGAGAUGUGAGACCCUAAGAGCUUAUCGGUUACCAGAUGCCUACUUCUUACUCGCCCAUCUGCAACGGAUGGGCGAAUUUAUACCC	..............((((....(((...)))....)))).((((((.....((.((..(((........)))))))...))))))(((((((((((...)))))))))))..........	-30.0	422.0	0.12	S18	M16	T18	M16-T18	M16-T18
934	S18-M16-T15	ACAAAUUAGCAGAAUUCUUCAAAGCUACGAGCGCUAGAGAUGUGAGACCCUAAGAGCUUAUCGGUUACCAGAUGCCUCUGAAUGCGUGCCCAUUCCUGACGGAAUGGGCAUUUCUGCGCA	........((((((.((((....(((...)))....)))).(((((..(....)..)))))..((...((((....))))...))(((((((((((....)))))))))))))))))...	-35.4	419.0	0.11	S18	M16	T15	M16-T15	M16-T15
935	S18-M16-T27	GAAUUCUUCAAAGCUACGAGCGCUAGAGAUGUGAGACCCUAAGAGCUUAUCGGUUACCAGAUGCCUUUCAGCAAAAAACCCCUCAAGACCCGUUUAGAGGCCCCAAGGGGUUAUGCUAGG	..........(((((...(((((.......))).....))...)))))...(((........)))....((((...(((((((...(.(((.....).)).)...))))))).))))...	-23.4	425.0	0.05	S18	M16	T27	M16-T27	M16-T27
936	S18-M19-T20	UUCUUCAAAGCUACGAGCGCUAGAGAUGUGAGACCCUAAGAGCUUGAAAUCGGAUACUUCCUGAACUGCGAAUUGCCCUGAAAUAUCCAGCGGAUCAAGAAAAUUCGUUGGAUAUUUUUU	...(((((.(((...(((((.......))).....))...))))))))...(((....)))..................((((((((((((((((.......))))))))))))))))..	-27.6	462.0	0.14	S18	M19	T20	M19-T20	M19-T20
937	S18-M19-T14	AUUCUUCAAAGCUACGAGCGCUAGAGAUGUGAGACCCUAAGAGCUUGAAAUCGGAUACUUCCUGAACUGCGAAUUGCCCGUGUUCCUGAACGCCCGCAUAUGCGGGCGUUUUGCUUUUUG	.......(((((..(((((.((((.(........).)).)).))))).....(((....))).((((.(((.......)))))))..((((((((((....)))))))))).)))))...	-35.7	457.0	0.27	S18	M19	T14	M19-T14	M19-T14
938	S18-M19-T12	AUUCUUCAAAGCUACGAGCGCUAGAGAUGUGAGACCCUAAGAGCUUGAAAUCGGAUACUUCCUGAACUGCGAAUUGCCACUGAUUUUUAAGGCGACUGAUGAGUCGCCUUUUUUUUGUCU	........(((((...(((((.......))).....))...)))))((((((((.((.((((......).))).))...)))))))).(((((((((....)))))))))..........	-25.8	455.0	0.73	S18	M19	T12	M19-T12	M19-T12
939	S18-M19-T29	UCUUCAAAGCUACGAGCGCUAGAGAUGUGAGACCCUAAGAGCUUGAAAUCGGAUACUUCCUGAACUGCGAAUUGCCCAGAAAUCAUCCUUAGCGAAAGCUAAGGAUUUUUUUUAUCUGAA	..(((((.(((...(((((.......))).....))...)))))))).(((((((....(((..(........)..)))(((..(((((((((....)))))))))..))).))))))).	-26.5	465.0	0.85	S18	M19	T29	M19-T29	M19-T29
940	S18-M19-T17	AAUUCUUCAAAGCUACGAGCGCUAGAGAUGUGAGACCCUAAGAGCUUGAAAUCGGAUACUUCCUGAACUGCGAAUUGCCCGUCUGCGUAUGGAACGUGGUAACGGUUCUACUGAAGAUUU	...((((((......(((((.((((.(........).)).)).))))).....(((....))).((((((....((((((((((......)).))).)))))))))))...))))))...	-27.6	460.0	0.03	S18	M19	T17	M19-T17	M19-T17
941	S18-M19-T16	GAAUUCUUCAAAGCUACGAGCGCUAGAGAUGUGAGACCCUAAGAGCUUGAAAUCGGAUACUUCCUGAACUGCGAAUUGCCGUUAUUAAAUAGCCUGCCAUCUGGCAGGCUUUUUUUAUCG	......(((((.(((...(((((.......))).....))...))))))))...(((....)))..(((.((.....)).)))...(((.((((((((....)))))))).)))......	-27.9	459.0	0.74	S18	M19	T16	M19-T16	M19-T16
942	S18-M19-T21	CUUCAAAGCUACGAGCGCUAGAGAUGUGAGACCCUAAGAGCUUGAAAUCGGAUACUUCCUGAACUGCGAAUUGCCAAACACGUAGGCCUGAUAAGCGAAGCGCAUCAGGCAGUUUUGCGU	...(((((((.(((((.((((.(........).)).)).))))).....(((....)))....(((((..((....))..)))))(((((((..(((...)))))))))))))))))...	-31.6	463.0	0.05	S18	M19	T21	M19-T21	M19-T21
943	S18-M19-T33	UCUUCAAAGCUACGAGCGCUAGAGAUGUGAGACCCUAAGAGCUUGAAAUCGGAUACUUCCUGAACUGCGAAUUGCCCAGCGUUGAACCUACGACAGUCUCUUAUUGACGAGUAAAGUGCU	..............((((((..(..(((.((....((((((((.......(((....)))....(((.(......)))).((((......)))))).)))))))).)))..)..))))))	-18.8	466.0	0.03	S18	M19	T33	M19-T33	M19-T33
944	S18-M19-T13	CUUCAAAGCUACGAGCGCUAGAGAUGUGAGACCCUAAGAGCUUGAAAUCGGAUACUUCCUGAACUGCGAAUUGCCAGUUAACCAAAAAGGGGGGAUUUUAUCUCCCCUUUAAUUUUUCCU	.(((((.(((...(((((.......))).....))...))))))))...(((....)))..((((((.....).)))))......(((((((((((...)))))))))))..........	-28.4	456.0	0.25	S18	M19	T13	M19-T13	M19-T13
945	S18-M19-T10	GCUACGAGCGCUAGAGAUGUGAGACCCUAAGAGCUUGAAAUCGGAUACUUCCUGAACUGCGAAUUGCCGCUGAUGCCAGAAAGGGUCCUGAAUUUCAGGGCCCUUUUUUUACAUGGAUUG	....(((((.((((.(........).)).)).))))).(((((((....)))......(((......)))..(((..((((((((((((((...))))))))))))))...))).)))).	-34.1	454.0	0.2	S18	M19	T10	M19-T10	M19-T10
946	S18-M19-T18	CUUCAAAGCUACGAGCGCUAGAGAUGUGAGACCCUAAGAGCUUGAAAUCGGAUACUUCCUGAACUGCGAAUUGCCUACUUCUUACUCGCCCAUCUGCAACGGAUGGGCGAAUUUAUACCC	(((....(((...)))....)))..((((((.....((.(((((...(((((....))).))....)))...))))...))))))(((((((((((...)))))))))))..........	-30.1	461.0	0.13	S18	M19	T18	M19-T18	M19-T18
947	S18-M19-T15	UCUUCAAAGCUACGAGCGCUAGAGAUGUGAGACCCUAAGAGCUUGAAAUCGGAUACUUCCUGAACUGCGAAUUGCCUCUGAAUGCGUGCCCAUUCCUGACGGAAUGGGCAUUUCUGCGCA	...............((((.((((((............((........))(((....)))......(((.(((.......))).)))(((((((((....))))))))))))))))))).	-32.8	458.0	0.09	S18	M19	T15	M19-T15	M19-T15
948	S18-M19-T27	ACGAGCGCUAGAGAUGUGAGACCCUAAGAGCUUGAAAUCGGAUACUUCCUGAACUGCGAAUUGCCUUUCAGCAAAAAACCCCUCAAGACCCGUUUAGAGGCCCCAAGGGGUUAUGCUAGG	.(((((.((((.(........).)).)).))))).....(((....))).(((..((.....))..)))((((...(((((((...(.(((.....).)).)...))))))).))))...	-26.7	464.0	0.04	S18	M19	T27	M19-T27	M19-T27
949	S18-M15-T20	UACAAAUUAGCAGAAUUCUUCAAAGCUACGAGCGCUAGAGAUGUGAGACCCUAAGAGCCUAUCUGGUGCUACAUGCCCUGAAAUAUCCAGCGGAUCAAGAAAAUUCGUUGGAUAUUUUUU	..................((((..((....(((((((((...((............))...)))))))))....))..))))(((((((((((((.......))))))))))))).....	-33.0	410.0	0.36	S18	M15	T20	M15-T20	M15-T20
950	S18-M15-T14	AUACAAAUUAGCAGAAUUCUUCAAAGCUACGAGCGCUAGAGAUGUGAGACCCUAAGAGCCUAUCUGGUGCUACAUGCCCGUGUUCCUGAACGCCCGCAUAUGCGGGCGUUUUGCUUUUUG	...((((..((((............((....(((((((((...((............))...)))))))))....))..........((((((((((....)))))))))))))).))))	-36.2	405.0	0.38	S18	M15	T14	M15-T14	M15-T14
951	S18-M15-T12	AUACAAAUUAGCAGAAUUCUUCAAAGCUACGAGCGCUAGAGAUGUGAGACCCUAAGAGCCUAUCUGGUGCUACAUGCCACUGAUUUUUAAGGCGACUGAUGAGUCGCCUUUUUUUUGUCU	..........((((((....(((..((....(((((((((...((............))...)))))))))....))...))).....(((((((((....)))))))))..))))))..	-31.3	403.0	0.74	S18	M15	T12	M15-T12	M15-T12
952	S18-M15-T29	ACAAAUUAGCAGAAUUCUUCAAAGCUACGAGCGCUAGAGAUGUGAGACCCUAAGAGCCUAUCUGGUGCUACAUGCCCAGAAAUCAUCCUUAGCGAAAGCUAAGGAUUUUUUUUAUCUGAA	.........((((..........((....(((((((((...((............))...)))))))))....))..(((((..(((((((((....)))))))))..))))).))))..	-32.0	413.0	0.82	S18	M15	T29	M15-T29	M15-T29
953	S18-M15-T17	UAUACAAAUUAGCAGAAUUCUUCAAAGCUACGAGCGCUAGAGAUGUGAGACCCUAAGAGCCUAUCUGGUGCUACAUGCCCGUCUGCGUAUGGAACGUGGUAACGGUUCUACUGAAGAUUU	..................((((((..((....(((((((((...((............))...)))))))))....))((((((((((.....))))))..))))......))))))...	-28.2	408.0	0.02	S18	M15	T17	M15-T17	M15-T17
954	S18-M15-T16	CUAUACAAAUUAGCAGAAUUCUUCAAAGCUACGAGCGCUAGAGAUGUGAGACCCUAAGAGCCUAUCUGGUGCUACAUGCCGUUAUUAAAUAGCCUGCCAUCUGGCAGGCUUUUUUUAUCG	...........................((....(((((((((...((............))...)))))))))....))((.((..(((.((((((((....)))))))))))..)).))	-31.7	407.0	0.86	S18	M15	T16	M15-T16	M15-T16
955	S18-M15-T21	CAAAUUAGCAGAAUUCUUCAAAGCUACGAGCGCUAGAGAUGUGAGACCCUAAGAGCCUAUCUGGUGCUACAUGCCAAACACGUAGGCCUGAUAAGCGAAGCGCAUCAGGCAGUUUUGCGU	.......((((((((........((((((((((((((...((............))...)))))))))............)))))(((((((..(((...))))))))))))))))))..	-33.9	411.0	0.05	S18	M15	T21	M15-T21	M15-T21
956	S18-M15-T33	ACAAAUUAGCAGAAUUCUUCAAAGCUACGAGCGCUAGAGAUGUGAGACCCUAAGAGCCUAUCUGGUGCUACAUGCCCAGCGUUGAACCUACGACAGUCUCUUAUUGACGAGUAAAGUGCU	......((((.(((...)))...))))..((((((..(..(((.((....((((((.((..((((.((.....)))))).((((......)))))).)))))))).)))..)..))))))	-23.8	414.0	0.03	S18	M15	T33	M15-T33	M15-T33
957	S18-M15-T13	CAAAUUAGCAGAAUUCUUCAAAGCUACGAGCGCUAGAGAUGUGAGACCCUAAGAGCCUAUCUGGUGCUACAUGCCAGUUAACCAAAAAGGGGGGAUUUUAUCUCCCCUUUAAUUUUUCCU	......................((....(((((((((...((............))...)))))))))....))...........(((((((((((...)))))))))))..........	-30.3	404.0	0.4	S18	M15	T13	M15-T13	M15-T13
958	S18-M15-T10	GCAGAAUUCUUCAAAGCUACGAGCGCUAGAGAUGUGAGACCCUAAGAGCCUAUCUGGUGCUACAUGCCGCUGAUGCCAGAAAGGGUCCUGAAUUUCAGGGCCCUUUUUUUACAUGGAUUG	....(((((......((....(((((((((...((............))...)))))))))....)).((....)).((((((((((((((...))))))))))))))......))))).	-37.3	402.0	0.56	S18	M15	T10	M15-T10	M15-T10
959	S18-M15-T18	CAAAUUAGCAGAAUUCUUCAAAGCUACGAGCGCUAGAGAUGUGAGACCCUAAGAGCCUAUCUGGUGCUACAUGCCUACUUCUUACUCGCCCAUCUGCAACGGAUGGGCGAAUUUAUACCC	......................((....(((((((((...((............))...)))))))))....))...........(((((((((((...)))))))))))..........	-33.8	409.0	0.21	S18	M15	T18	M15-T18	M15-T18
960	S18-M15-T15	ACAAAUUAGCAGAAUUCUUCAAAGCUACGAGCGCUAGAGAUGUGAGACCCUAAGAGCCUAUCUGGUGCUACAUGCCUCUGAAUGCGUGCCCAUUCCUGACGGAAUGGGCAUUUCUGCGCA	........((((((...((((..((....(((((((((...((............))...)))))))))....))...))))...(((((((((((....)))))))))))))))))...	-41.4	406.0	0.11	S18	M15	T15	M15-T15	M15-T15
961	S18-M15-T27	GAAUUCUUCAAAGCUACGAGCGCUAGAGAUGUGAGACCCUAAGAGCCUAUCUGGUGCUACAUGCCUUUCAGCAAAAAACCCCUCAAGACCCGUUUAGAGGCCCCAAGGGGUUAUGCUAGG	............((....(((((((((...((............))...)))))))))....)).....((((...(((((((...(.(((.....).)).)...))))))).))))...	-30.3	412.0	0.04	S18	M15	T27	M15-T27	M15-T27
962	S18-M17-T20	UUCUUCAAAGCUACGAGCGCUAGAGAUGUGAGACCCUAAGAGCGUAUCCAGACUUAUUGAGGUUUACGCACUAUGCCCUGAAAUAUCCAGCGGAUCAAGAAAAUUCGUUGGAUAUUUUUU	.((((....(((...)))....))))(((((((((.(((((((.......).))).))).))))).)))).........((((((((((((((((.......))))))))))))))))..	-30.6	436.0	0.26	S18	M17	T20	M17-T20	M17-T20
963	S18-M17-T14	AUUCUUCAAAGCUACGAGCGCUAGAGAUGUGAGACCCUAAGAGCGUAUCCAGACUUAUUGAGGUUUACGCACUAUGCCCGUGUUCCUGAACGCCCGCAUAUGCGGGCGUUUUGCUUUUUG	.......(((((((((.(((.(((...(((((((((.(((((((.......).))).))).))))).)))))))))).)))).....((((((((((....)))))))))).)))))...	-37.0	431.0	0.34	S18	M17	T14	M17-T14	M17-T14
964	S18-M17-T12	AUUCUUCAAAGCUACGAGCGCUAGAGAUGUGAGACCCUAAGAGCGUAUCCAGACUUAUUGAGGUUUACGCACUAUGCCACUGAUUUUUAAGGCGACUGAUGAGUCGCCUUUUUUUUGUCU	..((((....(((...)))....))))(((((((((.(((((((.......).))).))).))))).))))..........(((....(((((((((....)))))))))......))).	-28.4	429.0	0.76	S18	M17	T12	M17-T12	M17-T12
965	S18-M17-T29	UCUUCAAAGCUACGAGCGCUAGAGAUGUGAGACCCUAAGAGCGUAUCCAGACUUAUUGAGGUUUACGCACUAUGCCCAGAAAUCAUCCUUAGCGAAAGCUAAGGAUUUUUUUUAUCUGAA	((((....(((...)))....))))(((((((((.(((((((.......).))).))).))))).)))).......((((((..(((((((((....)))))))))..))....))))..	-28.4	439.0	0.83	S18	M17	T29	M17-T29	M17-T29
966	S18-M17-T17	AAUUCUUCAAAGCUACGAGCGCUAGAGAUGUGAGACCCUAAGAGCGUAUCCAGACUUAUUGAGGUUUACGCACUAUGCCCGUCUGCGUAUGGAACGUGGUAACGGUUCUACUGAAGAUUU	...((((((..((.(((.(((.(((...(((((((((.(((((((.......).))).))).))))).)))))))))).)))..))...((((((((....)).)))))).))))))...	-27.3	434.0	0.03	S18	M17	T17	M17-T17	M17-T17
967	S18-M17-T16	GAAUUCUUCAAAGCUACGAGCGCUAGAGAUGUGAGACCCUAAGAGCGUAUCCAGACUUAUUGAGGUUUACGCACUAUGCCGUUAUUAAAUAGCCUGCCAUCUGGCAGGCUUUUUUUAUCG	...............(((.(((.(((...(((((((((.(((((((.......).))).))).))))).)))))))))))))....(((.((((((((....)))))))).)))......	-30.9	433.0	0.85	S18	M17	T16	M17-T16	M17-T16
968	S18-M17-T21	CUUCAAAGCUACGAGCGCUAGAGAUGUGAGACCCUAAGAGCGUAUCCAGACUUAUUGAGGUUUACGCACUAUGCCAAACACGUAGGCCUGAUAAGCGAAGCGCAUCAGGCAGUUUUGCGU	(((....(((...)))....)))((((((((((((..((((((.((..(.((((((.(((((((((..............)))))))))))))))))).)))).)))))..)))))))))	-31.0	437.0	0.06	S18	M17	T21	M17-T21	M17-T21
969	S18-M17-T33	UCUUCAAAGCUACGAGCGCUAGAGAUGUGAGACCCUAAGAGCGUAUCCAGACUUAUUGAGGUUUACGCACUAUGCCCAGCGUUGAACCUACGACAGUCUCUUAUUGACGAGUAAAGUGCU	..............((((((.((.((((............)))).)).(((((..(((((((((((((..........))).))))))).))).))))).(((((....)))))))))))	-24.3	440.0	0.01	S18	M17	T33	M17-T33	M17-T33
970	S18-M17-T13	CUUCAAAGCUACGAGCGCUAGAGAUGUGAGACCCUAAGAGCGUAUCCAGACUUAUUGAGGUUUACGCACUAUGCCAGUUAACCAAAAAGGGGGGAUUUUAUCUCCCCUUUAAUUUUUCCU	..........((..(((.(((...(((((((((.(((((((.......).))).))).))))).))))))))))..)).......(((((((((((...)))))))))))..........	-28.4	430.0	0.42	S18	M17	T13	M17-T13	M17-T13
971	S18-M17-T10	GCUACGAGCGCUAGAGAUGUGAGACCCUAAGAGCGUAUCCAGACUUAUUGAGGUUUACGCACUAUGCCGCUGAUGCCAGAAAGGGUCCUGAAUUUCAGGGCCCUUUUUUUACAUGGAUUG	((....((((.((.((.(((((((((.(((((((.......).))).))).))))).)))))).)).))))...)).((((((((((((((...))))))))))))))............	-38.0	428.0	0.58	S18	M17	T10	M17-T10	M17-T10
972	S18-M17-T18	CUUCAAAGCUACGAGCGCUAGAGAUGUGAGACCCUAAGAGCGUAUCCAGACUUAUUGAGGUUUACGCACUAUGCCUACUUCUUACUCGCCCAUCUGCAACGGAUGGGCGAAUUUAUACCC	(((....(((...)))....)))..((((((.....((.(((((...((((((....))))))......)))))))...))))))(((((((((((...)))))))))))..........	-31.6	435.0	0.16	S18	M17	T18	M17-T18	M17-T18
973	S18-M17-T15	UCUUCAAAGCUACGAGCGCUAGAGAUGUGAGACCCUAAGAGCGUAUCCAGACUUAUUGAGGUUUACGCACUAUGCCUCUGAAUGCGUGCCCAUUCCUGACGGAAUGGGCAUUUCUGCGCA	...............((((.((((((((((((((.(((((((.......).))).))).))))).)))...((((........))))(((((((((....))))))))))))))))))).	-38.2	432.0	0.11	S18	M17	T15	M17-T15	M17-T15
974	S18-M17-T27	ACGAGCGCUAGAGAUGUGAGACCCUAAGAGCGUAUCCAGACUUAUUGAGGUUUACGCACUAUGCCUUUCAGCAAAAAACCCCUCAAGACCCGUUUAGAGGCCCCAAGGGGUUAUGCUAGG	..(((.(((((...(((((((((.(((((((.......).))).))).))))).))))))).)))))..((((...(((((((...(.(((.....).)).)...))))))).))))...	-28.7	438.0	0.04	S18	M17	T27	M17-T27	M17-T27
975	S18-M21-T20	AGCGCUAGAGAUGUGAGACCCUAAGAGCAUAGCCGAGAUUAUCCACCAGCAACAGUUCGUUAUUGUAGUGAUUUGCCCUGAAAUAUCCAGCGGAUCAAGAAAAUUCGUUGGAUAUUUUUU	..(((.......)))........((.(((...................((.(((((.....))))).))....))).))((((((((((((((((.......))))))))))))))))..	-23.8	488.0	0.22	S18	M21	T20	M21-T20	M21-T20
976	S18-M21-T14	GAGCGCUAGAGAUGUGAGACCCUAAGAGCAUAGCCGAGAUUAUCCACCAGCAACAGUUCGUUAUUGUAGUGAUUUGCCCGUGUUCCUGAACGCCCGCAUAUGCGGGCGUUUUGCUUUUUG	(((((.(((.(........).))).((((((.((..(((((((....(((.(((.....))).)))..)))))))))..))))))..((((((((((....)))))))))))))))....	-29.6	483.0	0.34	S18	M21	T14	M21-T14	M21-T14
977	S18-M21-T12	GAGCGCUAGAGAUGUGAGACCCUAAGAGCAUAGCCGAGAUUAUCCACCAGCAACAGUUCGUUAUUGUAGUGAUUUGCCACUGAUUUUUAAGGCGACUGAUGAGUCGCCUUUUUUUUGUCU	(((((((...((((.......(((......))).......))))....)))....))))........((((......))))(((....(((((((((....)))))))))......))).	-24.1	481.0	0.65	S18	M21	T12	M21-T12	M21-T12
978	S18-M21-T29	GCGCUAGAGAUGUGAGACCCUAAGAGCAUAGCCGAGAUUAUCCACCAGCAACAGUUCGUUAUUGUAGUGAUUUGCCCAGAAAUCAUCCUUAGCGAAAGCUAAGGAUUUUUUUUAUCUGAA	.......(((((.((((..((..(.((...))).))...........((.(((((.....))))).))(((((......)))))(((((((((....))))))))).)))).)))))...	-22.6	491.0	0.53	S18	M21	T29	M21-T29	M21-T29
979	S18-M21-T17	CGAGCGCUAGAGAUGUGAGACCCUAAGAGCAUAGCCGAGAUUAUCCACCAGCAACAGUUCGUUAUUGUAGUGAUUUGCCCGUCUGCGUAUGGAACGUGGUAACGGUUCUACUGAAGAUUU	((((((((...((((.......(((......))).......))))....)))....))))).....((((....((((((((((......)).))).))))).....)))).........	-17.9	486.0	0.04	S18	M21	T17	M21-T17	M21-T17
980	S18-M21-T16	ACGAGCGCUAGAGAUGUGAGACCCUAAGAGCAUAGCCGAGAUUAUCCACCAGCAACAGUUCGUUAUUGUAGUGAUUUGCCGUUAUUAAAUAGCCUGCCAUCUGGCAGGCUUUUUUUAUCG	(((((((((...((((.......(((......))).......))))....)))....)))))).....(((((((.....)))))))...((((((((....))))))))..........	-25.3	485.0	0.85	S18	M21	T16	M21-T16	M21-T16
981	S18-M21-T21	CGCUAGAGAUGUGAGACCCUAAGAGCAUAGCCGAGAUUAUCCACCAGCAACAGUUCGUUAUUGUAGUGAUUUGCCAAACACGUAGGCCUGAUAAGCGAAGCGCAUCAGGCAGUUUUGCGU	........(((((((((.(((........((..(((((((....(((.(((.....))).)))..)))))))))........)))(((((((..(((...)))))))))).)))))))))	-22.2	489.0	0.05	S18	M21	T21	M21-T21	M21-T21
982	S18-M21-T33	GCGCUAGAGAUGUGAGACCCUAAGAGCAUAGCCGAGAUUAUCCACCAGCAACAGUUCGUUAUUGUAGUGAUUUGCCCAGCGUUGAACCUACGACAGUCUCUUAUUGACGAGUAAAGUGCU	(((((...((((.(((((.......((...((..(((((((....(((.(((.....))).)))..)))))))))...))((((......)))).))))).)))).........))))).	-17.8	492.0	0.04	S18	M21	T33	M21-T33	M21-T33
983	S18-M21-T13	CGCUAGAGAUGUGAGACCCUAAGAGCAUAGCCGAGAUUAUCCACCAGCAACAGUUCGUUAUUGUAGUGAUUUGCCAGUUAACCAAAAAGGGGGGAUUUUAUCUCCCCUUUAAUUUUUCCU	.(((...((((.......(((......))).......))))....))).(((((.....))))).....................(((((((((((...)))))))))))..........	-20.9	482.0	0.46	S18	M21	T13	M21-T13	M21-T13
984	S18-M21-T10	GAUGUGAGACCCUAAGAGCAUAGCCGAGAUUAUCCACCAGCAACAGUUCGUUAUUGUAGUGAUUUGCCGCUGAUGCCAGAAAGGGUCCUGAAUUUCAGGGCCCUUUUUUUACAUGGAUUG	.(((((((.........(((((((.((((((((....(((.(((.....))).)))..))))))).).))).))))..(((((((((((((...))))))))))))))))))))......	-34.1	480.0	0.64	S18	M21	T10	M21-T10	M21-T10
985	S18-M21-T18	CGCUAGAGAUGUGAGACCCUAAGAGCAUAGCCGAGAUUAUCCACCAGCAACAGUUCGUUAUUGUAGUGAUUUGCCUACUUCUUACUCGCCCAUCUGCAACGGAUGGGCGAAUUUAUACCC	..........((((((.....((.(((...................((.(((((.....))))).))....)))))...))))))(((((((((((...)))))))))))..........	-28.0	487.0	0.22	S18	M21	T18	M21-T18	M21-T18
986	S18-M21-T15	GCGCUAGAGAUGUGAGACCCUAAGAGCAUAGCCGAGAUUAUCCACCAGCAACAGUUCGUUAUUGUAGUGAUUUGCCUCUGAAUGCGUGCCCAUUCCUGACGGAAUGGGCAUUUCUGCGCA	((((.((((((..............((((....(((...(((.....((.(((((.....))))).)))))....)))...))))..(((((((((....))))))))))))))))))).	-35.6	484.0	0.12	S18	M21	T15	M21-T15	M21-T15
987	S18-M21-T27	GUGAGACCCUAAGAGCAUAGCCGAGAUUAUCCACCAGCAACAGUUCGUUAUUGUAGUGAUUUGCCUUUCAGCAAAAAACCCCUCAAGACCCGUUUAGAGGCCCCAAGGGGUUAUGCUAGG	.......(((...(((((((((.................(((((.....))))).((..(((((......)))))..)).((((.(((....))).))))((....))))))))))))))	-24.9	490.0	0.04	S18	M21	T27	M21-T27	M21-T27
988	S18-M10-T20	UUCUUCAAAGCUACGAGCGCUAGAGAUGUGAGACCCUAAGAGCUUUCUCCGAAGUGUAGUAAAAAAAUAAAAAUGCCCUGAAAUAUCCAGCGGAUCAAGAAAAUUCGUUGGAUAUUUUUU	...........(((..(((((.((((...(((..(....)..)))))))...))))).)))..................((((((((((((((((.......))))))))))))))))..	-27.3	345.0	0.25	S18	M10	T20	M10-T20	M10-T20
989	S18-M10-T14	AUUCUUCAAAGCUACGAGCGCUAGAGAUGUGAGACCCUAAGAGCUUUCUCCGAAGUGUAGUAAAAAAAUAAAAAUGCCCGUGUUCCUGAACGCCCGCAUAUGCGGGCGUUUUGCUUUUUG	.......((((((((..(((((.((((...(((..(....)..)))))))...))))).))).........................((((((((((....)))))))))).)))))...	-29.8	340.0	0.23	S18	M10	T14	M10-T14	M10-T14
990	S18-M10-T12	AUUCUUCAAAGCUACGAGCGCUAGAGAUGUGAGACCCUAAGAGCUUUCUCCGAAGUGUAGUAAAAAAAUAAAAAUGCCACUGAUUUUUAAGGCGACUGAUGAGUCGCCUUUUUUUUGUCU	............(((..(((((.((((...(((..(....)..)))))))...))))).)))......(((((((.......)))))))((((((((....))))))))...........	-25.1	338.0	0.75	S18	M10	T12	M10-T12	M10-T12
991	S18-M10-T29	UCUUCAAAGCUACGAGCGCUAGAGAUGUGAGACCCUAAGAGCUUUCUCCGAAGUGUAGUAAAAAAAUAAAAAUGCCCAGAAAUCAUCCUUAGCGAAAGCUAAGGAUUUUUUUUAUCUGAA	..........(((..(((((.((((...(((..(....)..)))))))...))))).)))................((((((..(((((((((....)))))))))..))....))))..	-25.3	348.0	0.91	S18	M10	T29	M10-T29	M10-T29
992	S18-M10-T17	AAUUCUUCAAAGCUACGAGCGCUAGAGAUGUGAGACCCUAAGAGCUUUCUCCGAAGUGUAGUAAAAAAAUAAAAAUGCCCGUCUGCGUAUGGAACGUGGUAACGGUUCUACUGAAGAUUU	...((((((....(((..(((((.((((...(((..(....)..)))))))...))))).)))...............((((((((((.....))))))..))))......))))))...	-22.7	343.0	0.03	S18	M10	T17	M10-T17	M10-T17
993	S18-M10-T16	GAAUUCUUCAAAGCUACGAGCGCUAGAGAUGUGAGACCCUAAGAGCUUUCUCCGAAGUGUAGUAAAAAAAUAAAAAUGCCGUUAUUAAAUAGCCUGCCAUCUGGCAGGCUUUUUUUAUCG	..............(((..(((((.((((...(((..(....)..)))))))...))))).)))...............((.((..(((.((((((((....)))))))))))..)).))	-26.2	342.0	0.86	S18	M10	T16	M10-T16	M10-T16
994	S18-M10-T21	CUUCAAAGCUACGAGCGCUAGAGAUGUGAGACCCUAAGAGCUUUCUCCGAAGUGUAGUAAAAAAAUAAAAAUGCCAAACACGUAGGCCUGAUAAGCGAAGCGCAUCAGGCAGUUUUGCGU	.........(((..(((((.((((...(((..(....)..)))))))...))))).)))....................(((((((((((((..(((...))))))))))....))))))	-25.2	346.0	0.06	S18	M10	T21	M10-T21	M10-T21
995	S18-M10-T33	UCUUCAAAGCUACGAGCGCUAGAGAUGUGAGACCCUAAGAGCUUUCUCCGAAGUGUAGUAAAAAAAUAAAAAUGCCCAGCGUUGAACCUACGACAGUCUCUUAUUGACGAGUAAAGUGCU	..............((((((..(..(((.((....((((((((.((........((((............(((((...)))))....)))))).)).)))))))).)))..)..))))))	-16.1	349.0	0.04	S18	M10	T33	M10-T33	M10-T33
996	S18-M10-T13	CUUCAAAGCUACGAGCGCUAGAGAUGUGAGACCCUAAGAGCUUUCUCCGAAGUGUAGUAAAAAAAUAAAAAUGCCAGUUAACCAAAAAGGGGGGAUUUUAUCUCCCCUUUAAUUUUUCCU	.........(((..(((((.((((...(((..(....)..)))))))...))))).)))..........................(((((((((((...)))))))))))..........	-24.8	339.0	0.47	S18	M10	T13	M10-T13	M10-T13
997	S18-M10-T10	GCUACGAGCGCUAGAGAUGUGAGACCCUAAGAGCUUUCUCCGAAGUGUAGUAAAAAAAUAAAAAUGCCGCUGAUGCCAGAAAGGGUCCUGAAUUUCAGGGCCCUUUUUUUACAUGGAUUG	..(((..(((((.((((...(((..(....)..)))))))...))))).)))..............(((.((.....((((((((((((((...))))))))))))))...)))))....	-31.2	337.0	0.69	S18	M10	T10	M10-T10	M10-T10
998	S18-M10-T18	CUUCAAAGCUACGAGCGCUAGAGAUGUGAGACCCUAAGAGCUUUCUCCGAAGUGUAGUAAAAAAAUAAAAAUGCCUACUUCUUACUCGCCCAUCUGCAACGGAUGGGCGAAUUUAUACCC	....((((((...(((((.......))).....))...))))))....((((((..(((............))).))))))....(((((((((((...)))))))))))..........	-28.9	344.0	0.15	S18	M10	T18	M10-T18	M10-T18
999	S18-M10-T15	UCUUCAAAGCUACGAGCGCUAGAGAUGUGAGACCCUAAGAGCUUUCUCCGAAGUGUAGUAAAAAAAUAAAAAUGCCUCUGAAUGCGUGCCCAUUCCUGACGGAAUGGGCAUUUCUGCGCA	...............((((.((((((........(((...(((((....))))).))).............((((........))))(((((((((....))))))))))))))))))).	-32.3	341.0	0.1	S18	M10	T15	M10-T15	M10-T15
1000	S18-M10-T27	ACGAGCGCUAGAGAUGUGAGACCCUAAGAGCUUUCUCCGAAGUGUAGUAAAAAAAUAAAAAUGCCUUUCAGCAAAAAACCCCUCAAGACCCGUUUAGAGGCCCCAAGGGGUUAUGCUAGG	....(((((.((((...(((..(....)..)))))))...)))))..................(((...((((...(((((((...(.(((.....).)).)...))))))).)))))))	-24.3	347.0	0.04	S18	M10	T27	M10-T27	M10-T27
1001	S18-M13-T20	UACAAAUUAGCAGAAUUCUUCAAAGCUACGAGCGCUAGAGAUGUGAGACCCUAAGAGCCCUAUUUACCUCAGUUGCCCUGAAAUAUCCAGCGGAUCAAGAAAAUUCGUUGGAUAUUUUUU	.......((((.(((...)))...)))).(.(((((.(((..(((((...............)))))))))).))).).((((((((((((((((.......))))))))))))))))..	-24.8	384.0	0.28	S18	M13	T20	M13-T20	M13-T20
1002	S18-M13-T14	AUACAAAUUAGCAGAAUUCUUCAAAGCUACGAGCGCUAGAGAUGUGAGACCCUAAGAGCCCUAUUUACCUCAGUUGCCCGUGUUCCUGAACGCCCGCAUAUGCGGGCGUUUUGCUUUUUG	...((((..((((((.....(((.(((.(((.(((((.(((..(((((...............)))))))))).))).))))))..)))((((((((....)))))))))))))).))))	-31.9	379.0	0.4	S18	M13	T14	M13-T14	M13-T14
1003	S18-M13-T12	AUACAAAUUAGCAGAAUUCUUCAAAGCUACGAGCGCUAGAGAUGUGAGACCCUAAGAGCCCUAUUUACCUCAGUUGCCACUGAUUUUUAAGGCGACUGAUGAGUCGCCUUUUUUUUGUCU	..........((((((.((((....(((...)))....))))...........................(((((....))))).....(((((((((....)))))))))..))))))..	-24.2	377.0	0.24	S18	M13	T12	M13-T12	M13-T12
1004	S18-M13-T29	ACAAAUUAGCAGAAUUCUUCAAAGCUACGAGCGCUAGAGAUGUGAGACCCUAAGAGCCCUAUUUACCUCAGUUGCCCAGAAAUCAUCCUUAGCGAAAGCUAAGGAUUUUUUUUAUCUGAA	.........((((..((((....(((...)))....))))..((((......((....))......)))).......(((((..(((((((((....)))))))))..))))).))))..	-23.3	387.0	0.9	S18	M13	T29	M13-T29	M13-T29
1005	S18-M13-T17	UAUACAAAUUAGCAGAAUUCUUCAAAGCUACGAGCGCUAGAGAUGUGAGACCCUAAGAGCCCUAUUUACCUCAGUUGCCCGUCUGCGUAUGGAACGUGGUAACGGUUCUACUGAAGAUUU	.....(((((..(((...((((....(((...)))....))))............((((((............(((((((((((......)).))).)))))))))))).)))..)))))	-21.9	382.0	0.05	S18	M13	T17	M13-T17	M13-T17
1006	S18-M13-T16	CUAUACAAAUUAGCAGAAUUCUUCAAAGCUACGAGCGCUAGAGAUGUGAGACCCUAAGAGCCCUAUUUACCUCAGUUGCCGUUAUUAAAUAGCCUGCCAUCUGGCAGGCUUUUUUUAUCG	..........((((.(((...)))...))))((.(((((.(((..(((((...............)))))))))).))))).....(((.((((((((....)))))))).)))......	-24.6	381.0	0.87	S18	M13	T16	M13-T16	M13-T16
1007	S18-M13-T21	CAAAUUAGCAGAAUUCUUCAAAGCUACGAGCGCUAGAGAUGUGAGACCCUAAGAGCCCUAUUUACCUCAGUUGCCAAACACGUAGGCCUGAUAAGCGAAGCGCAUCAGGCAGUUUUGCGU	.......((((((((........(((((.(((((.(((..(((((...............)))))))))).)))......)))))(((((((..(((...))))))))))))))))))..	-26.0	385.0	0.05	S18	M13	T21	M13-T21	M13-T21
1008	S18-M13-T33	ACAAAUUAGCAGAAUUCUUCAAAGCUACGAGCGCUAGAGAUGUGAGACCCUAAGAGCCCUAUUUACCUCAGUUGCCCAGCGUUGAACCUACGACAGUCUCUUAUUGACGAGUAAAGUGCU	......((((.(((...)))...))))..((((((...((((.(((((.....(((..........)))....((...))((((......)))).))))).)))).........))))))	-15.9	388.0	0.03	S18	M13	T33	M13-T33	M13-T33
1009	S18-M13-T13	CAAAUUAGCAGAAUUCUUCAAAGCUACGAGCGCUAGAGAUGUGAGACCCUAAGAGCCCUAUUUACCUCAGUUGCCAGUUAACCAAAAAGGGGGGAUUUUAUCUCCCCUUUAAUUUUUCCU	..((((.((((...((((....(((...)))....))))..((((......((....))......)))).)))).))))......(((((((((((...)))))))))))..........	-22.7	378.0	0.4	S18	M13	T13	M13-T13	M13-T13
1010	S18-M13-T10	GCAGAAUUCUUCAAAGCUACGAGCGCUAGAGAUGUGAGACCCUAAGAGCCCUAUUUACCUCAGUUGCCGCUGAUGCCAGAAAGGGUCCUGAAUUUCAGGGCCCUUUUUUUACAUGGAUUG	........(((....(((...)))....)))(((((((.....................(((((....))))).....(((((((((((((...))))))))))))))))))))......	-29.3	376.0	0.4	S18	M13	T10	M13-T10	M13-T10
1011	S18-M13-T18	CAAAUUAGCAGAAUUCUUCAAAGCUACGAGCGCUAGAGAUGUGAGACCCUAAGAGCCCUAUUUACCUCAGUUGCCUACUUCUUACUCGCCCAUCUGCAACGGAUGGGCGAAUUUAUACCC	..............((((....(((...)))....)))).((((((.......(((.............))).......))))))(((((((((((...)))))))))))..........	-26.9	383.0	0.13	S18	M13	T18	M13-T18	M13-T18
1012	S18-M13-T15	ACAAAUUAGCAGAAUUCUUCAAAGCUACGAGCGCUAGAGAUGUGAGACCCUAAGAGCCCUAUUUACCUCAGUUGCCUCUGAAUGCGUGCCCAUUCCUGACGGAAUGGGCAUUUCUGCGCA	........((((((.........(((...)))(((((((...((((......((....))......)))).....)))))...))(((((((((((....)))))))))))))))))...	-33.9	380.0	0.12	S18	M13	T15	M13-T15	M13-T15
1013	S18-M13-T27	GAAUUCUUCAAAGCUACGAGCGCUAGAGAUGUGAGACCCUAAGAGCCCUAUUUACCUCAGUUGCCUUUCAGCAAAAAACCCCUCAAGACCCGUUUAGAGGCCCCAAGGGGUUAUGCUAGG	....((((....(((...)))....))))..((((......((....))......))))....(((...((((...(((((((...(.(((.....).)).)...))))))).)))))))	-21.8	386.0	0.05	S18	M13	T27	M13-T27	M13-T27
1014	S22-M12-T20	UUCAUCACUCACACAUCGCUCGAGAUCGGUACGGGGUAAGAGCCAGGAACUUAUCAAUAGUCGCCCGAAAGGGUGCCCUGAAAUAUCCAGCGGAUCAAGAAAAUUCGUUGGAUAUUUUUU	.................((((...(((.......)))..))))((((.(((.......)))(((((....))))).))))(((((((((((((((.......)))))))))))))))...	-34.5	1046.0	0.23	S22	M12	T20	M12-T20	M12-T20
1015	S22-M12-T14	AUUCAUCACUCACACAUCGCUCGAGAUCGGUACGGGGUAAGAGCCAGGAACUUAUCAAUAGUCGCCCGAAAGGGUGCCCGUGUUCCUGAACGCCCGCAUAUGCGGGCGUUUUGCUUUUUG	..................((((...(((.......)))..))))(((((((......((.(.(((((....))))).).)))))))))(((((((((....)))))))))..........	-40.5	1041.0	0.2	S22	M12	T14	M12-T14	M12-T14
1016	S22-M12-T12	AUUCAUCACUCACACAUCGCUCGAGAUCGGUACGGGGUAAGAGCCAGGAACUUAUCAAUAGUCGCCCGAAAGGGUGCCACUGAUUUUUAAGGCGACUGAUGAGUCGCCUUUUUUUUGUCU	......................(((((((((..((((((((.........))))))......(((((....)))))))))))))))).(((((((((....)))))))))..........	-33.0	1039.0	0.46	S22	M12	T12	M12-T12	M12-T12
1017	S22-M12-T29	UCAUCACUCACACAUCGCUCGAGAUCGGUACGGGGUAAGAGCCAGGAACUUAUCAAUAGUCGCCCGAAAGGGUGCCCAGAAAUCAUCCUUAGCGAAAGCUAAGGAUUUUUUUUAUCUGAA	................(((...(((.(((.(..(((....)))..).))).)))...)))(((((....)))))..((((((..(((((((((....)))))))))..))....))))..	-31.1	1049.0	0.85	S22	M12	T29	M12-T29	M12-T29
1018	S22-M12-T17	AAUUCAUCACUCACACAUCGCUCGAGAUCGGUACGGGGUAAGAGCCAGGAACUUAUCAAUAGUCGCCCGAAAGGGUGCCCGUCUGCGUAUGGAACGUGGUAACGGUUCUACUGAAGAUUU	.........(((...........))).((((((.((((((((.........))))))....(.(((((....))))))((((((((((.....))))))..)))).))))))))......	-25.2	1044.0	0.03	S22	M12	T17	M12-T17	M12-T17
1019	S22-M12-T16	GAAUUCAUCACUCACACAUCGCUCGAGAUCGGUACGGGGUAAGAGCCAGGAACUUAUCAAUAGUCGCCCGAAAGGGUGCCGUUAUUAAAUAGCCUGCCAUCUGGCAGGCUUUUUUUAUCG	....................(((...(((.(((.(..(((....)))..).))).)))...)))(((((....))))).((.((..(((.((((((((....)))))))))))..)).))	-32.0	1043.0	0.83	S22	M12	T16	M12-T16	M12-T16
1020	S22-M12-T21	CAUCACUCACACAUCGCUCGAGAUCGGUACGGGGUAAGAGCCAGGAACUUAUCAAUAGUCGCCCGAAAGGGUGCCAAACACGUAGGCCUGAUAAGCGAAGCGCAUCAGGCAGUUUUGCGU	...............(((...(((.(((.(..(((....)))..).))).)))...)))(((((....)))))......(((((((((((((..(((...))))))))))....))))))	-31.0	1047.0	0.04	S22	M12	T21	M12-T21	M12-T21
1021	S22-M12-T33	UCAUCACUCACACAUCGCUCGAGAUCGGUACGGGGUAAGAGCCAGGAACUUAUCAAUAGUCGCCCGAAAGGGUGCCCAGCGUUGAACCUACGACAGUCUCUUAUUGACGAGUAAAGUGCU	..........(((...(((((((((..((.((((((.((.((..((..............(((((....)))))))..)).))..)))).)))).)))))........))))...)))..	-25.6	1050.0	0.01	S22	M12	T33	M12-T33	M12-T33
1022	S22-M12-T13	CAUCACUCACACAUCGCUCGAGAUCGGUACGGGGUAAGAGCCAGGAACUUAUCAAUAGUCGCCCGAAAGGGUGCCAGUUAACCAAAAAGGGGGGAUUUUAUCUCCCCUUUAAUUUUUCCU	...............((((...(((.......)))..)))).(((((..........(.(((((....))))).)..........(((((((((((...))))))))))).....)))))	-32.4	1040.0	0.56	S22	M12	T13	M12-T13	M12-T13
1023	S22-M12-T10	CACACAUCGCUCGAGAUCGGUACGGGGUAAGAGCCAGGAACUUAUCAAUAGUCGCCCGAAAGGGUGCCGCUGAUGCCAGAAAGGGUCCUGAAUUUCAGGGCCCUUUUUUUACAUGGAUUG	....((((((....(((.(((.(..(((....)))..).))).)))....(.(((((....))))).))).))))((((((((((((((((...)))))))))))))......)))....	-39.6	1038.0	0.36	S22	M12	T10	M12-T10	M12-T10
1024	S22-M12-T18	CAUCACUCACACAUCGCUCGAGAUCGGUACGGGGUAAGAGCCAGGAACUUAUCAAUAGUCGCCCGAAAGGGUGCCUACUUCUUACUCGCCCAUCUGCAACGGAUGGGCGAAUUUAUACCC	........((..(((......)))..))..((((((((((..(((..............(((((....))))))))..)))))))(((((((((((...))))))))))).......)))	-36.9	1045.0	0.09	S22	M12	T18	M12-T18	M12-T18
1025	S22-M12-T15	UCAUCACUCACACAUCGCUCGAGAUCGGUACGGGGUAAGAGCCAGGAACUUAUCAAUAGUCGCCCGAAAGGGUGCCUCUGAAUGCGUGCCCAUUCCUGACGGAAUGGGCAUUUCUGCGCA	.....((((....((((........))))...))))....(((((((.....(((..((.(((((....))))).)).)))....(((((((((((....)))))))))))))))).)).	-38.2	1042.0	0.07	S22	M12	T15	M12-T15	M12-T15
1026	S22-M12-T27	ACAUCGCUCGAGAUCGGUACGGGGUAAGAGCCAGGAACUUAUCAAUAGUCGCCCGAAAGGGUGCCUUUCAGCAAAAAACCCCUCAAGACCCGUUUAGAGGCCCCAAGGGGUUAUGCUAGG	.....(((...(((.(((.(..(((....)))..).))).)))...)))(((((....)))))(((...((((...(((((((...(.(((.....).)).)...))))))).)))))))	-31.7	1048.0	0.04	S22	M12	T27	M12-T27	M12-T27
1027	S22-M20-T20	UCGCUCGAGAUCGGUACGGGGUAAGAGCAUAGACUUUCGUGGAUUAUUACCUUACAACUGAUAGGACGGACUCUGCCCUGAAAUAUCCAGCGGAUCAAGAAAAUUCGUUGGAUAUUUUUU	.........((((((..(((((((...(((........))).....)))))))...))))))(((.(((...))).)))((((((((((((((((.......))))))))))))))))..	-33.5	1149.0	0.32	S22	M20	T20	M20-T20	M20-T20
1028	S22-M20-T14	AUCGCUCGAGAUCGGUACGGGGUAAGAGCAUAGACUUUCGUGGAUUAUUACCUUACAACUGAUAGGACGGACUCUGCCCGUGUUCCUGAACGCCCGCAUAUGCGGGCGUUUUGCUUUUUG	...((.....((((((..(((((((...(((........))).....)))))))...))))))(((((((.......)))...))))((((((((((....)))))))))).))......	-36.6	1144.0	0.39	S22	M20	T14	M20-T14	M20-T14
1029	S22-M20-T12	AUCGCUCGAGAUCGGUACGGGGUAAGAGCAUAGACUUUCGUGGAUUAUUACCUUACAACUGAUAGGACGGACUCUGCCACUGAUUUUUAAGGCGACUGAUGAGUCGCCUUUUUUUUGUCU	..........((((((..(((((((...(((........))).....)))))))...)))))).((.(((...)))))...(((....(((((((((....)))))))))......))).	-30.5	1142.0	0.76	S22	M20	T12	M20-T12	M20-T12
1030	S22-M20-T29	CGCUCGAGAUCGGUACGGGGUAAGAGCAUAGACUUUCGUGGAUUAUUACCUUACAACUGAUAGGACGGACUCUGCCCAGAAAUCAUCCUUAGCGAAAGCUAAGGAUUUUUUUUAUCUGAA	........((((((..(((((((...(((........))).....)))))))...)))))).((.(((...))).))(((((..(((((((((....)))))))))..))))).......	-30.2	1152.0	0.85	S22	M20	T29	M20-T29	M20-T29
1031	S22-M20-T17	CAUCGCUCGAGAUCGGUACGGGGUAAGAGCAUAGACUUUCGUGGAUUAUUACCUUACAACUGAUAGGACGGACUCUGCCCGUCUGCGUAUGGAACGUGGUAACGGUUCUACUGAAGAUUU	....((((...(((.......)))..)))).....((((.(((((...(((((......(..((.((((((.......))))))..))..)......)))))....))))).))))....	-28.5	1147.0	0.04	S22	M20	T17	M20-T17	M20-T17
1032	S22-M20-T16	ACAUCGCUCGAGAUCGGUACGGGGUAAGAGCAUAGACUUUCGUGGAUUAUUACCUUACAACUGAUAGGACGGACUCUGCCGUUAUUAAAUAGCCUGCCAUCUGGCAGGCUUUUUUUAUCG	............((((((..(((((((...(((........))).....)))))))...))))))..(((((......)))))...(((.((((((((....)))))))).)))......	-33.8	1146.0	0.78	S22	M20	T16	M20-T16	M20-T16
1033	S22-M20-T21	GCUCGAGAUCGGUACGGGGUAAGAGCAUAGACUUUCGUGGAUUAUUACCUUACAACUGAUAGGACGGACUCUGCCAAACACGUAGGCCUGAUAAGCGAAGCGCAUCAGGCAGUUUUGCGU	.......((((((..(((((((...(((........))).....)))))))...)))))).((.(((...)))))....(((((((((((((..(((...))))))))))....))))))	-30.6	1150.0	0.07	S22	M20	T21	M20-T21	M20-T21
1034	S22-M20-T33	CGCUCGAGAUCGGUACGGGGUAAGAGCAUAGACUUUCGUGGAUUAUUACCUUACAACUGAUAGGACGGACUCUGCCCAGCGUUGAACCUACGACAGUCUCUUAUUGACGAGUAAAGUGCU	.(((((...((((((.((((((((...((((.((.....)).))))...))))).((((.((((...(((.((....)).)))...))))...))))))).)))))))))))........	-22.8	1153.0	0.01	S22	M20	T33	M20-T33	M20-T33
1035	S22-M20-T13	GCUCGAGAUCGGUACGGGGUAAGAGCAUAGACUUUCGUGGAUUAUUACCUUACAACUGAUAGGACGGACUCUGCCAGUUAACCAAAAAGGGGGGAUUUUAUCUCCCCUUUAAUUUUUCCU	.......((((((..(((((((...(((........))).....)))))))...)))))).((.(((...)))))..........(((((((((((...)))))))))))..........	-30.2	1143.0	0.59	S22	M20	T13	M20-T13	M20-T13
1036	S22-M20-T10	AUCGGUACGGGGUAAGAGCAUAGACUUUCGUGGAUUAUUACCUUACAACUGAUAGGACGGACUCUGCCGCUGAUGCCAGAAAGGGUCCUGAAUUUCAGGGCCCUUUUUUUACAUGGAUUG	...(((((((((((.(((........(((((...((((((.........)))))).)))))))))))).))).))))((((((((((((((...))))))))))))))............	-37.4	1141.0	0.41	S22	M20	T10	M20-T10	M20-T10
1037	S22-M20-T18	GCUCGAGAUCGGUACGGGGUAAGAGCAUAGACUUUCGUGGAUUAUUACCUUACAACUGAUAGGACGGACUCUGCCUACUUCUUACUCGCCCAUCUGCAACGGAUGGGCGAAUUUAUACCC	.......((((((..(((((((...(((........))).....)))))))...))))))(((.(((...)))))).........(((((((((((...)))))))))))..........	-34.6	1148.0	0.19	S22	M20	T18	M20-T18	M20-T18
1038	S22-M20-T15	CGCUCGAGAUCGGUACGGGGUAAGAGCAUAGACUUUCGUGGAUUAUUACCUUACAACUGAUAGGACGGACUCUGCCUCUGAAUGCGUGCCCAUUCCUGACGGAAUGGGCAUUUCUGCGCA	(((..(((((((((..(((((((...(((........))).....)))))))...))))))(((.(((...))))))........(((((((((((....)))))))))))))).)))..	-37.0	1145.0	0.09	S22	M20	T15	M20-T15	M20-T15
1039	S22-M20-T27	GGUACGGGGUAAGAGCAUAGACUUUCGUGGAUUAUUACCUUACAACUGAUAGGACGGACUCUGCCUUUCAGCAAAAAACCCCUCAAGACCCGUUUAGAGGCCCCAAGGGGUUAUGCUAGG	.(((..((((((...(((........))).....)))))))))..((((.(((.(((...)))))).)))).....(((((((...(.(((.....).)).)...)))))))........	-28.1	1151.0	0.05	S22	M20	T27	M20-T27	M20-T27
1040	S22-M11-T20	UUCAUCACUCACACAUCGCUCGAGAUCGGUACGGGGUAAGAGCGAUUACAGAAGCGUGGUAUUUUUUAUUUUUUGCCCUGAAAUAUCCAGCGGAUCAAGAAAAUUCGUUGGAUAUUUUUU	...(((((((....(((((((...(((.......)))..)))))))....))...)))))...................((((((((((((((((.......))))))))))))))))..	-32.6	1033.0	0.26	S22	M11	T20	M11-T20	M11-T20
1041	S22-M11-T14	AUUCAUCACUCACACAUCGCUCGAGAUCGGUACGGGGUAAGAGCGAUUACAGAAGCGUGGUAUUUUUUAUUUUUUGCCCGUGUUCCUGAACGCCCGCAUAUGCGGGCGUUUUGCUUUUUG	...............(((((((...(((.......)))..)))))))..(((..(((.((((............)))))))....)))(((((((((....)))))))))..........	-37.0	1028.0	0.34	S22	M11	T14	M11-T14	M11-T14
1042	S22-M11-T12	AUUCAUCACUCACACAUCGCUCGAGAUCGGUACGGGGUAAGAGCGAUUACAGAAGCGUGGUAUUUUUUAUUUUUUGCCACUGAUUUUUAAGGCGACUGAUGAGUCGCCUUUUUUUUGUCU	...............(((((((...(((.......)))..))))))).(((((((.((((((............))))))........(((((((((....))))))))).)))))))..	-34.5	1026.0	0.75	S22	M11	T12	M11-T12	M11-T12
1043	S22-M11-T29	UCAUCACUCACACAUCGCUCGAGAUCGGUACGGGGUAAGAGCGAUUACAGAAGCGUGGUAUUUUUUAUUUUUUGCCCAGAAAUCAUCCUUAGCGAAAGCUAAGGAUUUUUUUUAUCUGAA	.............(((((((...(((.......)))..)))))))..((((...(.((((............)))))(((((..(((((((((....)))))))))..))))).))))..	-30.8	1036.0	0.91	S22	M11	T29	M11-T29	M11-T29
1044	S22-M11-T17	AAUUCAUCACUCACACAUCGCUCGAGAUCGGUACGGGGUAAGAGCGAUUACAGAAGCGUGGUAUUUUUUAUUUUUUGCCCGUCUGCGUAUGGAACGUGGUAACGGUUCUACUGAAGAUUU	.....(((((.....((((((...((((.((((.((((((((((..(((((......)))))..)))))))))).)))).))))))).)))....)))))..((((...)))).......	-25.5	1031.0	0.01	S22	M11	T17	M11-T17	M11-T17
1045	S22-M11-T16	GAAUUCAUCACUCACACAUCGCUCGAGAUCGGUACGGGGUAAGAGCGAUUACAGAAGCGUGGUAUUUUUUAUUUUUUGCCGUUAUUAAAUAGCCUGCCAUCUGGCAGGCUUUUUUUAUCG	......(((((((....(((((((...(((.......)))..)))))))....))...)))))................((.((..(((.((((((((....)))))))))))..)).))	-31.5	1030.0	0.74	S22	M11	T16	M11-T16	M11-T16
1046	S22-M11-T21	CAUCACUCACACAUCGCUCGAGAUCGGUACGGGGUAAGAGCGAUUACAGAAGCGUGGUAUUUUUUAUUUUUUGCCAAACACGUAGGCCUGAUAAGCGAAGCGCAUCAGGCAGUUUUGCGU	............(((((((...(((.......)))..)))))))..........(((((............)))))...(((((((((((((..(((...))))))))))....))))))	-31.1	1034.0	0.05	S22	M11	T21	M11-T21	M11-T21
1047	S22-M11-T33	UCAUCACUCACACAUCGCUCGAGAUCGGUACGGGGUAAGAGCGAUUACAGAAGCGUGGUAUUUUUUAUUUUUUGCCCAGCGUUGAACCUACGACAGUCUCUUAUUGACGAGUAAAGUGCU	.....((((....(((((((...(((.......)))..))))))).......((..((((............))))..))((((......)))).(((.......)))))))........	-24.6	1037.0	0.01	S22	M11	T33	M11-T33	M11-T33
1048	S22-M11-T13	CAUCACUCACACAUCGCUCGAGAUCGGUACGGGGUAAGAGCGAUUACAGAAGCGUGGUAUUUUUUAUUUUUUGCCAGUUAACCAAAAAGGGGGGAUUUUAUCUCCCCUUUAAUUUUUCCU	............(((((((...(((.......)))..)))))))......(((.(((((............))))))))......(((((((((((...)))))))))))..........	-32.3	1027.0	0.59	S22	M11	T13	M11-T13	M11-T13
1049	S22-M11-T10	CACACAUCGCUCGAGAUCGGUACGGGGUAAGAGCGAUUACAGAAGCGUGGUAUUUUUUAUUUUUUGCCGCUGAUGCCAGAAAGGGUCCUGAAUUUCAGGGCCCUUUUUUUACAUGGAUUG	.....(((((((...(((.......)))..))))))).........((((((............))))))(.(((..((((((((((((((...))))))))))))))...))).)....	-39.6	1025.0	0.61	S22	M11	T10	M11-T10	M11-T10
1050	S22-M11-T18	CAUCACUCACACAUCGCUCGAGAUCGGUACGGGGUAAGAGCGAUUACAGAAGCGUGGUAUUUUUUAUUUUUUGCCUACUUCUUACUCGCCCAUCUGCAACGGAUGGGCGAAUUUAUACCC	............(((((((...(((.......)))..)))))))...(((((...((((............))))..)))))...(((((((((((...)))))))))))..........	-37.1	1032.0	0.14	S22	M11	T18	M11-T18	M11-T18
1051	S22-M11-T15	UCAUCACUCACACAUCGCUCGAGAUCGGUACGGGGUAAGAGCGAUUACAGAAGCGUGGUAUUUUUUAUUUUUUGCCUCUGAAUGCGUGCCCAUUCCUGACGGAAUGGGCAUUUCUGCGCA	.............(((((((...(((.......)))..)))))))..((((.(((.((((.....))))...))).))))..((((((((((((((....)))))))))......)))))	-38.7	1029.0	0.09	S22	M11	T15	M11-T15	M11-T15
1052	S22-M11-T27	ACAUCGCUCGAGAUCGGUACGGGGUAAGAGCGAUUACAGAAGCGUGGUAUUUUUUAUUUUUUGCCUUUCAGCAAAAAACCCCUCAAGACCCGUUUAGAGGCCCCAAGGGGUUAUGCUAGG	..(((((((...(((.......)))..))))))).....(((((.(((........((((((((......)))))))).........))))))))...(((((....)))))........	-31.6	1035.0	0.03	S22	M11	T27	M11-T27	M11-T27
1053	S22-M18-T20	UUCAUCACUCACACAUCGCUCGAGAUCGGUACGGGGUAAGAGCAUUCGCUGAGAGUUACACGAUACUGACUAUUGCCCUGAAAUAUCCAGCGGAUCAAGAAAAUUCGUUGGAUAUUUUUU	..........((..(((......)))..)).((((((((.((((.(((.((.......)))))...)).)).))))))))(((((((((((((((.......)))))))))))))))...	-32.4	1123.0	0.23	S22	M18	T20	M18-T20	M18-T20
1054	S22-M18-T14	AUUCAUCACUCACACAUCGCUCGAGAUCGGUACGGGGUAAGAGCAUUCGCUGAGAGUUACACGAUACUGACUAUUGCCCGUGUUCCUGAACGCCCGCAUAUGCGGGCGUUUUGCUUUUUG	...........((((...((...((.((((((((..((((.(((....))).....)))).)).))))))))...))..))))....((((((((((....)))))))))).........	-34.2	1118.0	0.36	S22	M18	T14	M18-T14	M18-T14
1055	S22-M18-T12	AUUCAUCACUCACACAUCGCUCGAGAUCGGUACGGGGUAAGAGCAUUCGCUGAGAGUUACACGAUACUGACUAUUGCCACUGAUUUUUAAGGCGACUGAUGAGUCGCCUUUUUUUUGUCU	......................(((((((((....(((((.((((.(((.((.......)))))...)).)).)))))))))))))).(((((((((....)))))))))..........	-29.4	1116.0	0.72	S22	M18	T12	M18-T12	M18-T12
1056	S22-M18-T29	UCAUCACUCACACAUCGCUCGAGAUCGGUACGGGGUAAGAGCAUUCGCUGAGAGUUACACGAUACUGACUAUUGCCCAGAAAUCAUCCUUAGCGAAAGCUAAGGAUUUUUUUUAUCUGAA	................((...((.((((((((..((((.(((....))).....)))).)).))))))))...)).((((((..(((((((((....)))))))))..))....))))..	-28.8	1126.0	0.86	S22	M18	T29	M18-T29	M18-T29
1057	S22-M18-T17	AAUUCAUCACUCACACAUCGCUCGAGAUCGGUACGGGGUAAGAGCAUUCGCUGAGAGUUACACGAUACUGACUAUUGCCCGUCUGCGUAUGGAACGUGGUAACGGUUCUACUGAAGAUUU	...................((...((.((((((((..((((.(((....))).....)))).)).))))))))...))((((((((((.....))))))..))))(((....))).....	-22.2	1121.0	0.03	S22	M18	T17	M18-T17	M18-T17
1058	S22-M18-T16	GAAUUCAUCACUCACACAUCGCUCGAGAUCGGUACGGGGUAAGAGCAUUCGCUGAGAGUUACACGAUACUGACUAUUGCCGUUAUUAAAUAGCCUGCCAUCUGGCAGGCUUUUUUUAUCG	....................((...((.((((((((..((((.(((....))).....)))).)).))))))))...))((.((..(((.((((((((....)))))))))))..)).))	-29.7	1120.0	0.73	S22	M18	T16	M18-T16	M18-T16
1059	S22-M18-T21	CAUCACUCACACAUCGCUCGAGAUCGGUACGGGGUAAGAGCAUUCGCUGAGAGUUACACGAUACUGACUAUUGCCAAACACGUAGGCCUGAUAAGCGAAGCGCAUCAGGCAGUUUUGCGU	...............((...((.((((((((..((((.(((....))).....)))).)).))))))))...)).....(((((((((((((..(((...))))))))))....))))))	-28.7	1124.0	0.04	S22	M18	T21	M18-T21	M18-T21
1060	S22-M18-T33	UCAUCACUCACACAUCGCUCGAGAUCGGUACGGGGUAAGAGCAUUCGCUGAGAGUUACACGAUACUGACUAUUGCCCAGCGUUGAACCUACGACAGUCUCUUAUUGACGAGUAAAGUGCU	..........(((...(((((...((((((.((((((.(..((..(((((.((((((........)))))....).))))).))..).)))......))).)))))))))))...)))..	-22.4	1127.0	0.01	S22	M18	T33	M18-T33	M18-T33
1061	S22-M18-T13	CAUCACUCACACAUCGCUCGAGAUCGGUACGGGGUAAGAGCAUUCGCUGAGAGUUACACGAUACUGACUAUUGCCAGUUAACCAAAAAGGGGGGAUUUUAUCUCCCCUUUAAUUUUUCCU	...............((...((.((((((((..((((.(((....))).....)))).)).))))))))...))...........(((((((((((...)))))))))))..........	-28.3	1117.0	0.62	S22	M18	T13	M18-T13	M18-T13
1062	S22-M18-T10	CACACAUCGCUCGAGAUCGGUACGGGGUAAGAGCAUUCGCUGAGAGUUACACGAUACUGACUAUUGCCGCUGAUGCCAGAAAGGGUCCUGAAUUUCAGGGCCCUUUUUUUACAUGGAUUG	.....(((......))).((((((((((((.((((.(((.((.......)))))...)).)).))))).))).))))((((((((((((((...))))))))))))))............	-37.0	1115.0	0.61	S22	M18	T10	M18-T10	M18-T10
1063	S22-M18-T18	CAUCACUCACACAUCGCUCGAGAUCGGUACGGGGUAAGAGCAUUCGCUGAGAGUUACACGAUACUGACUAUUGCCUACUUCUUACUCGCCCAUCUGCAACGGAUGGGCGAAUUUAUACCC	...............((...((.((((((((..((((.(((....))).....)))).)).))))))))...))...........(((((((((((...)))))))))))..........	-31.8	1122.0	0.09	S22	M18	T18	M18-T18	M18-T18
1064	S22-M18-T15	UCAUCACUCACACAUCGCUCGAGAUCGGUACGGGGUAAGAGCAUUCGCUGAGAGUUACACGAUACUGACUAUUGCCUCUGAAUGCGUGCCCAUUCCUGACGGAAUGGGCAUUUCUGCGCA	.....((((....((((........))))...))))....(((((((..((((((((........))))).....))))))))))(((((((((((....))))))))))).........	-33.7	1119.0	0.08	S22	M18	T15	M18-T15	M18-T15
1065	S22-M18-T27	ACAUCGCUCGAGAUCGGUACGGGGUAAGAGCAUUCGCUGAGAGUUACACGAUACUGACUAUUGCCUUUCAGCAAAAAACCCCUCAAGACCCGUUUAGAGGCCCCAAGGGGUUAUGCUAGG	.....((((...(((.......)))..))))....((((((((.....(((((.....))))).))))))))....(((((((...(.(((.....).)).)...)))))))........	-29.5	1125.0	0.05	S22	M18	T27	M18-T27	M18-T27
1066	S22-M22-T20	UCGCUCGAGAUCGGUACGGGGUAAGAGCAAGGCGUGACUACAACCAAUCUUCUAUUCUGCGAGAGUAAAGUUUUGCCCUGAAAUAUCCAGCGGAUCAAGAAAAUUCGUUGGAUAUUUUUU	..((((...(((.......)))..))))..((((.((((...((...(((((......).))))))..)))).))))..((((((((((((((((.......))))))))))))))))..	-32.8	1175.0	0.28	S22	M22	T20	M22-T20	M22-T20
1067	S22-M22-T14	AUCGCUCGAGAUCGGUACGGGGUAAGAGCAAGGCGUGACUACAACCAAUCUUCUAUUCUGCGAGAGUAAAGUUUUGCCCGUGUUCCUGAACGCCCGCAUAUGCGGGCGUUUUGCUUUUUG	...((((...(((.......)))..))))..((((.((((...((...(((((......).))))))..)))).)))).........((((((((((....)))))))))).........	-33.3	1170.0	0.35	S22	M22	T14	M22-T14	M22-T14
1068	S22-M22-T12	AUCGCUCGAGAUCGGUACGGGGUAAGAGCAAGGCGUGACUACAACCAAUCUUCUAUUCUGCGAGAGUAAAGUUUUGCCACUGAUUUUUAAGGCGACUGAUGAGUCGCCUUUUUUUUGUCU	...((((...(((.......)))..))))..((((.((((...((...(((((......).))))))..)))).))))...(((....(((((((((....)))))))))......))).	-31.1	1168.0	0.7	S22	M22	T12	M22-T12	M22-T12
1069	S22-M22-T29	CGCUCGAGAUCGGUACGGGGUAAGAGCAAGGCGUGACUACAACCAAUCUUCUAUUCUGCGAGAGUAAAGUUUUGCCCAGAAAUCAUCCUUAGCGAAAGCUAAGGAUUUUUUUUAUCUGAA	.((((...(((.......)))..))))..((((.((((...((...(((((......).))))))..)))).))))((((((..(((((((((....)))))))))..))....))))..	-30.8	1178.0	0.87	S22	M22	T29	M22-T29	M22-T29
1070	S22-M22-T17	CAUCGCUCGAGAUCGGUACGGGGUAAGAGCAAGGCGUGACUACAACCAAUCUUCUAUUCUGCGAGAGUAAAGUUUUGCCCGUCUGCGUAUGGAACGUGGUAACGGUUCUACUGAAGAUUU	....((((...(((.......)))..)))).................(((((((......((((((......))))))((((((((((.....))))))..)))).......))))))).	-25.3	1173.0	0.03	S22	M22	T17	M22-T17	M22-T17
1071	S22-M22-T16	ACAUCGCUCGAGAUCGGUACGGGGUAAGAGCAAGGCGUGACUACAACCAAUCUUCUAUUCUGCGAGAGUAAAGUUUUGCCGUUAUUAAAUAGCCUGCCAUCUGGCAGGCUUUUUUUAUCG	.....((((...(((.......)))..))))..((((.((((...((...(((((......).))))))..)))).))))......(((.((((((((....)))))))).)))......	-31.1	1172.0	0.78	S22	M22	T16	M22-T16	M22-T16
1072	S22-M22-T21	GCUCGAGAUCGGUACGGGGUAAGAGCAAGGCGUGACUACAACCAAUCUUCUAUUCUGCGAGAGUAAAGUUUUGCCAAACACGUAGGCCUGAUAAGCGAAGCGCAUCAGGCAGUUUUGCGU	((((...(((.......)))..))))..((((.((((...((...(((((......).))))))..)))).))))....(((((((((((((..(((...))))))))))....))))))	-31.4	1176.0	0.06	S22	M22	T21	M22-T21	M22-T21
1073	S22-M22-T33	CGCUCGAGAUCGGUACGGGGUAAGAGCAAGGCGUGACUACAACCAAUCUUCUAUUCUGCGAGAGUAAAGUUUUGCCCAGCGUUGAACCUACGACAGUCUCUUAUUGACGAGUAAAGUGCU	.(((((((((..((.((((((.((.((..((((.((((...((...(((((......).))))))..)))).))))..)).))..)))).)))).)))))........))))........	-24.8	1179.0	0.02	S22	M22	T33	M22-T33	M22-T33
1074	S22-M22-T13	GCUCGAGAUCGGUACGGGGUAAGAGCAAGGCGUGACUACAACCAAUCUUCUAUUCUGCGAGAGUAAAGUUUUGCCAGUUAACCAAAAAGGGGGGAUUUUAUCUCCCCUUUAAUUUUUCCU	((((...(((.......)))..))))..((((.((((...((...(((((......).))))))..)))).))))..........(((((((((((...)))))))))))..........	-31.0	1169.0	0.51	S22	M22	T13	M22-T13	M22-T13
1075	S22-M22-T10	AUCGGUACGGGGUAAGAGCAAGGCGUGACUACAACCAAUCUUCUAUUCUGCGAGAGUAAAGUUUUGCCGCUGAUGCCAGAAAGGGUCCUGAAUUUCAGGGCCCUUUUUUUACAUGGAUUG	..........((((..(((..((((.((((...((...(((((......).))))))..)))).)))))))..))))((((((((((((((...))))))))))))))............	-37.0	1167.0	0.73	S22	M22	T10	M22-T10	M22-T10
1076	S22-M22-T18	GCUCGAGAUCGGUACGGGGUAAGAGCAAGGCGUGACUACAACCAAUCUUCUAUUCUGCGAGAGUAAAGUUUUGCCUACUUCUUACUCGCCCAUCUGCAACGGAUGGGCGAAUUUAUACCC	((.((....))))..((((((((((..(((((.((((...((...(((((......).))))))..)))).)))))..)))))))(((((((((((...))))))))))).......)))	-37.7	1174.0	0.08	S22	M22	T18	M22-T18	M22-T18
1077	S22-M22-T15	CGCUCGAGAUCGGUACGGGGUAAGAGCAAGGCGUGACUACAACCAAUCUUCUAUUCUGCGAGAGUAAAGUUUUGCCUCUGAAUGCGUGCCCAUUCCUGACGGAAUGGGCAUUUCUGCGCA	.((((...(((.......)))..)))).(((((.((((...((...(((((......).))))))..)))).))))).....((((((((((((((....)))))))))......)))))	-37.0	1171.0	0.09	S22	M22	T15	M22-T15	M22-T15
1078	S22-M22-T27	GGUACGGGGUAAGAGCAAGGCGUGACUACAACCAAUCUUCUAUUCUGCGAGAGUAAAGUUUUGCCUUUCAGCAAAAAACCCCUCAAGACCCGUUUAGAGGCCCCAAGGGGUUAUGCUAGG	(((..(((((....((((((((.((((...((...(((((......).))))))..)))).))))))...)).....))))).....)))...((((.(((((....)))))...)))).	-28.2	1177.0	0.03	S22	M22	T27	M22-T27	M22-T27
1079	S22-M14-T20	UACAAAUUAGCAGAAUUCAUCACUCACACAUCGCUCGAGAUCGGUACGGGGUAAGAGCUAGACAGUAAUACCCUGCCCUGAAAUAUCCAGCGGAUCAAGAAAAUUCGUUGGAUAUUUUUU	......................(((...........))).((((..(((((((...(((....)))..)))))))..))))((((((((((((((.......))))))))))))))....	-30.6	1071.0	0.26	S22	M14	T20	M14-T20	M14-T20
1080	S22-M14-T14	AUACAAAUUAGCAGAAUUCAUCACUCACACAUCGCUCGAGAUCGGUACGGGGUAAGAGCUAGACAGUAAUACCCUGCCCGUGUUCCUGAACGCCCGCAUAUGCGGGCGUUUUGCUUUUUG	...((((..((((........................(((..(((..(((((((...(((....)))..))))))).)))..)))..((((((((((....)))))))))))))).))))	-36.8	1067.0	0.43	S22	M14	T14	M14-T14	M14-T14
1081	S22-M14-T12	AUACAAAUUAGCAGAAUUCAUCACUCACACAUCGCUCGAGAUCGGUACGGGGUAAGAGCUAGACAGUAAUACCCUGCCACUGAUUUUUAAGGCGACUGAUGAGUCGCCUUUUUUUUGUCU	..........((((((.....................(((((((((.(((((((...(((....)))..)))))))..))))))))).(((((((((....)))))))))..))))))..	-34.4	1065.0	0.73	S22	M14	T12	M14-T12	M14-T12
1082	S22-M14-T29	ACAAAUUAGCAGAAUUCAUCACUCACACAUCGCUCGAGAUCGGUACGGGGUAAGAGCUAGACAGUAAUACCCUGCCCAGAAAUCAUCCUUAGCGAAAGCUAAGGAUUUUUUUUAUCUGAA	.........((((........(((...........)))...((..(((((((...(((....)))..))))))).))(((((..(((((((((....)))))))))..))))).))))..	-30.0	1074.0	0.89	S22	M14	T29	M14-T29	M14-T29
1083	S22-M14-T17	UAUACAAAUUAGCAGAAUUCAUCACUCACACAUCGCUCGAGAUCGGUACGGGGUAAGAGCUAGACAGUAAUACCCUGCCCGUCUGCGUAUGGAACGUGGUAACGGUUCUACUGAAGAUUU	........((((.((((((.(((((.....((((((...(((.(((..(((((((...(((....)))..))))))).))))))))).)))....)))))...)))))).))))......	-31.4	1070.0	0.03	S22	M14	T17	M14-T17	M14-T17
1084	S22-M14-T16	CUAUACAAAUUAGCAGAAUUCAUCACUCACACAUCGCUCGAGAUCGGUACGGGGUAAGAGCUAGACAGUAAUACCCUGCCGUUAUUAAAUAGCCUGCCAUCUGGCAGGCUUUUUUUAUCG	.........................(((...........)))..((((..((((((...(((....)))..)))))))))).....(((.((((((((....)))))))).)))......	-29.0	1069.0	0.86	S22	M14	T16	M14-T16	M14-T16
1085	S22-M14-T21	CAAAUUAGCAGAAUUCAUCACUCACACAUCGCUCGAGAUCGGUACGGGGUAAGAGCUAGACAGUAAUACCCUGCCAAACACGUAGGCCUGAUAAGCGAAGCGCAUCAGGCAGUUUUGCGU	.......((((((((.....(((...........)))...(((..((((((...(((....)))..)))))))))..........(((((((..(((...))))))))))))))))))..	-30.5	1072.0	0.05	S22	M14	T21	M14-T21	M14-T21
1086	S22-M14-T33	ACAAAUUAGCAGAAUUCAUCACUCACACAUCGCUCGAGAUCGGUACGGGGUAAGAGCUAGACAGUAAUACCCUGCCCAGCGUUGAACCUACGACAGUCUCUUAUUGACGAGUAAAGUGCU	.........................(((...(((((...(((((((((((((...(((....)))..)))))))......((((......)))).......)))))))))))...)))..	-21.1	1075.0	0.02	S22	M14	T33	M14-T33	M14-T33
1087	S22-M14-T13	CAAAUUAGCAGAAUUCAUCACUCACACAUCGCUCGAGAUCGGUACGGGGUAAGAGCUAGACAGUAAUACCCUGCCAGUUAACCAAAAAGGGGGGAUUUUAUCUCCCCUUUAAUUUUUCCU	....(((((...........(((...........)))...(((..((((((...(((....)))..))))))))).)))))....(((((((((((...)))))))))))..........	-27.3	1066.0	0.52	S22	M14	T13	M14-T13	M14-T13
1088	S22-M14-T10	GCAGAAUUCAUCACUCACACAUCGCUCGAGAUCGGUACGGGGUAAGAGCUAGACAGUAAUACCCUGCCGCUGAUGCCAGAAAGGGUCCUGAAUUUCAGGGCCCUUUUUUUACAUGGAUUG	....(((((((..(((...........)))((((((.(((((((...(((....)))..)))))))..))))))...((((((((((((((...))))))))))))))....))))))).	-40.2	1064.0	0.67	S22	M14	T10	M14-T10	M14-T10
1089	S22-M14-T18	CAAAUUAGCAGAAUUCAUCACUCACACAUCGCUCGAGAUCGGUACGGGGUAAGAGCUAGACAGUAAUACCCUGCCUACUUCUUACUCGCCCAUCUGCAACGGAUGGGCGAAUUUAUACCC	..........((((((.......((..(((......)))..))...(((((((((.(((.(((.......))).))).)))))))))(((((((((...)))))))))))))))......	-34.3
1090	S22-M14-T15	ACAAAUUAGCAGAAUUCAUCACUCACACAUCGCUCGAGAUCGGUACGGGGUAAGAGCUAGACAGUAAUACCCUGCCUCUGAAUGCGUGCCCAUUCCUGACGGAAUGGGCAUUUCUGCGCA	........((((((.......(((...........))).((((..(((((((...(((....)))..)))))))...))))....(((((((((((....)))))))))))))))))...	-39.4	1068.0	0.09	S22	M14	T15	M14-T15	M14-T15
1091	S22-M14-T27	GAAUUCAUCACUCACACAUCGCUCGAGAUCGGUACGGGGUAAGAGCUAGACAGUAAUACCCUGCCUUUCAGCAAAAAACCCCUCAAGACCCGUUUAGAGGCCCCAAGGGGUUAUGCUAGG	..........................((..(((..((((((...(((....)))..)))))))))..))((((...(((((((...(.(((.....).)).)...))))))).))))...	-27.9	1073.0	0.02	S22	M14	T27	M14-T27	M14-T27
1092	S22-M16-T20	UACAAAUUAGCAGAAUUCAUCACUCACACAUCGCUCGAGAUCGGUACGGGGUAAGAGCUUAUCGGUUACCAGAUGCCCUGAAAUAUCCAGCGGAUCAAGAAAAUUCGUUGGAUAUUUUUU	............................((((......((((((((.((........))))))))))....))))....((((((((((((((((.......))))))))))))))))..	-27.7	1097.0	0.16	S22	M16	T20	M16-T20	M16-T20
1093	S22-M16-T14	AUACAAAUUAGCAGAAUUCAUCACUCACACAUCGCUCGAGAUCGGUACGGGGUAAGAGCUUAUCGGUUACCAGAUGCCCGUGUUCCUGAACGCCCGCAUAUGCGGGCGUUUUGCUUUUUG	...((((..((((((.....(((...((((...((((..((((((((.((........))))))))))....)).))..))))...)))((((((((....)))))))))))))).))))	-34.2	1092.0	0.35	S22	M16	T14	M16-T14	M16-T14
1094	S22-M16-T12	AUACAAAUUAGCAGAAUUCAUCACUCACACAUCGCUCGAGAUCGGUACGGGGUAAGAGCUUAUCGGUUACCAGAUGCCACUGAUUUUUAAGGCGACUGAUGAGUCGCCUUUUUUUUGUCU	..........((((((.....................(((((((((..((.((...((((....)))).....)).))))))))))).(((((((((....)))))))))..))))))..	-27.7	1090.0	0.34	S22	M16	T12	M16-T12	M16-T12
1095	S22-M16-T29	ACAAAUUAGCAGAAUUCAUCACUCACACAUCGCUCGAGAUCGGUACGGGGUAAGAGCUUAUCGGUUACCAGAUGCCCAGAAAUCAUCCUUAGCGAAAGCUAAGGAUUUUUUUUAUCUGAA	.........((((..................((((...(((.......)))..)))).....(((........))).(((((..(((((((((....)))))))))..))))).))))..	-27.3	1100.0	0.86	S22	M16	T29	M16-T29	M16-T29
1096	S22-M16-T17	UAUACAAAUUAGCAGAAUUCAUCACUCACACAUCGCUCGAGAUCGGUACGGGGUAAGAGCUUAUCGGUUACCAGAUGCCCGUCUGCGUAUGGAACGUGGUAACGGUUCUACUGAAGAUUU	........((((.((((((.(((((.....((((((...((((.((((...(((((((.....))..)))))...)))).))))))).)))....)))))...)))))).))))......	-27.6	1095.0	0.03	S22	M16	T17	M16-T17	M16-T17
1097	S22-M16-T16	CUAUACAAAUUAGCAGAAUUCAUCACUCACACAUCGCUCGAGAUCGGUACGGGGUAAGAGCUUAUCGGUUACCAGAUGCCGUUAUUAAAUAGCCUGCCAUCUGGCAGGCUUUUUUUAUCG	...................................((((...(((.......)))..)))).((.((((........)))).))..(((.((((((((....)))))))).)))......	-27.2	1094.0	0.76	S22	M16	T16	M16-T16	M16-T16
1098	S22-M16-T21	CAAAUUAGCAGAAUUCAUCACUCACACAUCGCUCGAGAUCGGUACGGGGUAAGAGCUUAUCGGUUACCAGAUGCCAAACACGUAGGCCUGAUAAGCGAAGCGCAUCAGGCAGUUUUGCGU	.......((((((((...............((((...(((.......)))..)))).....(((........)))..........(((((((..(((...))))))))))))))))))..	-28.6	1098.0	0.04	S22	M16	T21	M16-T21	M16-T21
1099	S22-M16-T33	ACAAAUUAGCAGAAUUCAUCACUCACACAUCGCUCGAGAUCGGUACGGGGUAAGAGCUUAUCGGUUACCAGAUGCCCAGCGUUGAACCUACGACAGUCUCUUAUUGACGAGUAAAGUGCU	.......((((..((((.((((((((..(((......)))..))..)))(((((((((..(((.......(((((...))))).......))).)).)))))))))).))))....))))	-21.6	1101.0	0.04	S22	M16	T33	M16-T33	M16-T33
1100	S22-M16-T13	CAAAUUAGCAGAAUUCAUCACUCACACAUCGCUCGAGAUCGGUACGGGGUAAGAGCUUAUCGGUUACCAGAUGCCAGUUAACCAAAAAGGGGGGAUUUUAUCUCCCCUUUAAUUUUUCCU	..............................((((...(((.......)))..)))).....(((((.(........).)))))..(((((((((((...)))))))))))..........	-26.4	1091.0	0.53	S22	M16	T13	M16-T13	M16-T13
1101	S22-M16-T10	GCAGAAUUCAUCACUCACACAUCGCUCGAGAUCGGUACGGGGUAAGAGCUUAUCGGUUACCAGAUGCCGCUGAUGCCAGAAAGGGUCCUGAAUUUCAGGGCCCUUUUUUUACAUGGAUUG	....(((((((........(((((..((..(((((((...(((((....)))))...)))).)))..)).)))))..((((((((((((((...))))))))))))))....))))))).	-37.1	1089.0	0.63	S22	M16	T10	M16-T10	M16-T10
1102	S22-M16-T18	CAAAUUAGCAGAAUUCAUCACUCACACAUCGCUCGAGAUCGGUACGGGGUAAGAGCUUAUCGGUUACCAGAUGCCUACUUCUUACUCGCCCAUCUGCAACGGAUGGGCGAAUUUAUACCC	..........((((((.......((..(((......)))..))...(((((((((......(((........)))...)))))))))(((((((((...)))))))))))))))......	-30.4	1096.0	0.05	S22	M16	T18	M16-T18	M16-T18
1103	S22-M16-T15	ACAAAUUAGCAGAAUUCAUCACUCACACAUCGCUCGAGAUCGGUACGGGGUAAGAGCUUAUCGGUUACCAGAUGCCUCUGAAUGCGUGCCCAUUCCUGACGGAAUGGGCAUUUCUGCGCA	........((((((................(((...(((..((((...(((((((.....))..)))))...)))))))....)))((((((((((....)))))))))).))))))...	-36.9	1093.0	0.06	S22	M16	T15	M16-T15	M16-T15
1104	S22-M16-T27	GAAUUCAUCACUCACACAUCGCUCGAGAUCGGUACGGGGUAAGAGCUUAUCGGUUACCAGAUGCCUUUCAGCAAAAAACCCCUCAAGACCCGUUUAGAGGCCCCAAGGGGUUAUGCUAGG	................((((......((((((((.((........))))))))))....))))(((...((((...(((((((...(.(((.....).)).)...))))))).)))))))	-26.3	1099.0	0.06	S22	M16	T27	M16-T27	M16-T27
1105	S22-M19-T20	UUCAUCACUCACACAUCGCUCGAGAUCGGUACGGGGUAAGAGCUUGAAAUCGGAUACUUCCUGAACUGCGAAUUGCCCUGAAAUAUCCAGCGGAUCAAGAAAAUUCGUUGGAUAUUUUUU	..........((..(((......)))..)).((((((((..((......(((((....))).))...))...))))))))(((((((((((((((.......)))))))))))))))...	-34.1	1136.0	0.19	S22	M19	T20	M19-T20	M19-T20
1106	S22-M19-T14	AUUCAUCACUCACACAUCGCUCGAGAUCGGUACGGGGUAAGAGCUUGAAAUCGGAUACUUCCUGAACUGCGAAUUGCCCGUGUUCCUGAACGCCCGCAUAUGCGGGCGUUUUGCUUUUUG	........(((...........)))...((.(((((((((..((......(((((....))).))...))...)))))).))).)).((((((((((....)))))))))).........	-35.7	1131.0	0.29	S22	M19	T14	M19-T14	M19-T14
1107	S22-M19-T12	AUUCAUCACUCACACAUCGCUCGAGAUCGGUACGGGGUAAGAGCUUGAAAUCGGAUACUUCCUGAACUGCGAAUUGCCACUGAUUUUUAAGGCGACUGAUGAGUCGCCUUUUUUUUGUCU	......................(((((((((....(((((..((......(((((....))).))...))...)))))))))))))).(((((((((....)))))))))..........	-31.1	1129.0	0.62	S22	M19	T12	M19-T12	M19-T12
1108	S22-M19-T29	UCAUCACUCACACAUCGCUCGAGAUCGGUACGGGGUAAGAGCUUGAAAUCGGAUACUUCCUGAACUGCGAAUUGCCCAGAAAUCAUCCUUAGCGAAAGCUAAGGAUUUUUUUUAUCUGAA	.........((..(((......)))..))...((((((..((......(((((....))).))...))...))))))(((((..(((((((((....)))))))))..))))).......	-29.6	1139.0	0.83	S22	M19	T29	M19-T29	M19-T29
1109	S22-M19-T17	AAUUCAUCACUCACACAUCGCUCGAGAUCGGUACGGGGUAAGAGCUUGAAAUCGGAUACUUCCUGAACUGCGAAUUGCCCGUCUGCGUAUGGAACGUGGUAACGGUUCUACUGAAGAUUU	...((.(((..........((((...(((.......)))..))))........(((....))).((((((....((((((((((......)).))).)))))))))))...))).))...	-23.6	1134.0	0.03	S22	M19	T17	M19-T17	M19-T17
1110	S22-M19-T16	GAAUUCAUCACUCACACAUCGCUCGAGAUCGGUACGGGGUAAGAGCUUGAAAUCGGAUACUUCCUGAACUGCGAAUUGCCGUUAUUAAAUAGCCUGCCAUCUGGCAGGCUUUUUUUAUCG	((.((((...(((..((.(((.(((....)))..))).))..)))..)))).))(((....)))..(((.((.....)).)))...(((.((((((((....)))))))).)))......	-29.8	1133.0	0.65	S22	M19	T16	M19-T16	M19-T16
1111	S22-M19-T21	CAUCACUCACACAUCGCUCGAGAUCGGUACGGGGUAAGAGCUUGAAAUCGGAUACUUCCUGAACUGCGAAUUGCCAAACACGUAGGCCUGAUAAGCGAAGCGCAUCAGGCAGUUUUGCGU	..............((((((((.((..(((...))).)).)))))....(((....)))....(((((..((....))..)))))(((((((..(((...))))))))))......))).	-28.1	1137.0	0.05	S22	M19	T21	M19-T21	M19-T21
1112	S22-M19-T33	UCAUCACUCACACAUCGCUCGAGAUCGGUACGGGGUAAGAGCUUGAAAUCGGAUACUUCCUGAACUGCGAAUUGCCCAGCGUUGAACCUACGACAGUCUCUUAUUGACGAGUAAAGUGCU	..........(((...(((((...((((((.(((((((..((......(((((....))).))...))...))))))...((((......)))).....).)))))))))))...)))..	-23.9	1140.0	0.03	S22	M19	T33	M19-T33	M19-T33
1113	S22-M19-T13	CAUCACUCACACAUCGCUCGAGAUCGGUACGGGGUAAGAGCUUGAAAUCGGAUACUUCCUGAACUGCGAAUUGCCAGUUAACCAAAAAGGGGGGAUUUUAUCUCCCCUUUAAUUUUUCCU	...............((((...(((.......)))..))))........(((....)))..((((((.....).)))))......(((((((((((...)))))))))))..........	-28.4	1130.0	0.32	S22	M19	T13	M19-T13	M19-T13
1114	S22-M19-T10	CACACAUCGCUCGAGAUCGGUACGGGGUAAGAGCUUGAAAUCGGAUACUUCCUGAACUGCGAAUUGCCGCUGAUGCCAGAAAGGGUCCUGAAUUUCAGGGCCCUUUUUUUACAUGGAUUG	.....(((......))).((((((((((((..((......(((((....))).))...))...))))).))).))))((((((((((((((...))))))))))))))............	-38.7	1128.0	0.36	S22	M19	T10	M19-T10	M19-T10
1115	S22-M19-T18	CAUCACUCACACAUCGCUCGAGAUCGGUACGGGGUAAGAGCUUGAAAUCGGAUACUUCCUGAACUGCGAAUUGCCUACUUCUUACUCGCCCAUCUGCAACGGAUGGGCGAAUUUAUACCC	.....(((...........)))...((((..((((((..((......(((((....))).))...))...)))))).........(((((((((((...))))))))))).....)))).	-31.6	1135.0	0.08	S22	M19	T18	M19-T18	M19-T18
1116	S22-M19-T15	UCAUCACUCACACAUCGCUCGAGAUCGGUACGGGGUAAGAGCUUGAAAUCGGAUACUUCCUGAACUGCGAAUUGCCUCUGAAUGCGUGCCCAUUCCUGACGGAAUGGGCAUUUCUGCGCA	.........((..(((......)))..))..(((((((..((......(((((....))).))...))...)))))))....((((((((((((((....)))))))))......)))))	-35.2	1132.0	0.08	S22	M19	T15	M19-T15	M19-T15
1117	S22-M19-T27	ACAUCGCUCGAGAUCGGUACGGGGUAAGAGCUUGAAAUCGGAUACUUCCUGAACUGCGAAUUGCCUUUCAGCAAAAAACCCCUCAAGACCCGUUUAGAGGCCCCAAGGGGUUAUGCUAGG	......(((.((((.(((..(((((....(((.((((..((.((.((((......).))).))))))))))).....))))).....))).)))).)))((((....)))).........	-27.7	1138.0	0.01	S22	M19	T27	M19-T27	M19-T27
1118	S22-M15-T20	UACAAAUUAGCAGAAUUCAUCACUCACACAUCGCUCGAGAUCGGUACGGGGUAAGAGCCUAUCUGGUGCUACAUGCCCUGAAAUAUCCAGCGGAUCAAGAAAAUUCGUUGGAUAUUUUUU	.........................((..(((......)))..)).(((((((.((((((....)).))).).)))))))(((((((((((((((.......)))))))))))))))...	-32.1	1084.0	0.24	S22	M15	T20	M15-T20	M15-T20
1119	S22-M15-T14	AUACAAAUUAGCAGAAUUCAUCACUCACACAUCGCUCGAGAUCGGUACGGGGUAAGAGCCUAUCUGGUGCUACAUGCCCGUGUUCCUGAACGCCCGCAUAUGCGGGCGUUUUGCUUUUUG	...((((..((((((........(((...........))).((((.((((((((.((((((....)).))).).))))).)))..))))((((((((....)))))))))))))).))))	-37.9	1079.0	0.36	S22	M15	T14	M15-T14	M15-T14
1120	S22-M15-T12	AUACAAAUUAGCAGAAUUCAUCACUCACACAUCGCUCGAGAUCGGUACGGGGUAAGAGCCUAUCUGGUGCUACAUGCCACUGAUUUUUAAGGCGACUGAUGAGUCGCCUUUUUUUUGUCU	..........((((((.....................(((((((((..((.((.((.(((.....))).))..)).))))))))))).(((((((((....)))))))))..))))))..	-30.9	1077.0	0.63	S22	M15	T12	M15-T12	M15-T12
1121	S22-M15-T29	ACAAAUUAGCAGAAUUCAUCACUCACACAUCGCUCGAGAUCGGUACGGGGUAAGAGCCUAUCUGGUGCUACAUGCCCAGAAAUCAUCCUUAGCGAAAGCUAAGGAUUUUUUUUAUCUGAA	.........((((..................((((...(((.......)))..))))...(((((.((.....)))))))....(((((((((....)))))))))........))))..	-32.0	1087.0	0.75	S22	M15	T29	M15-T29	M15-T29
1122	S22-M15-T17	UAUACAAAUUAGCAGAAUUCAUCACUCACACAUCGCUCGAGAUCGGUACGGGGUAAGAGCCUAUCUGGUGCUACAUGCCCGUCUGCGUAUGGAACGUGGUAACGGUUCUACUGAAGAUUU	........((((.((((((.(((((.....((((((...((((.((((.(.(((....(((.....)))))).).)))).))))))).)))....)))))...)))))).))))......	-27.0	1082.0	0.03	S22	M15	T17	M15-T17	M15-T17
1123	S22-M15-T16	CUAUACAAAUUAGCAGAAUUCAUCACUCACACAUCGCUCGAGAUCGGUACGGGGUAAGAGCCUAUCUGGUGCUACAUGCCGUUAUUAAAUAGCCUGCCAUCUGGCAGGCUUUUUUUAUCG	............(((..........(((...........)))...(((((.(((((......))))).)))))...)))((.((..(((.((((((((....)))))))))))..)).))	-28.5	1081.0	0.84	S22	M15	T16	M15-T16	M15-T16
1124	S22-M15-T21	CAAAUUAGCAGAAUUCAUCACUCACACAUCGCUCGAGAUCGGUACGGGGUAAGAGCCUAUCUGGUGCUACAUGCCAAACACGUAGGCCUGAUAAGCGAAGCGCAUCAGGCAGUUUUGCGU	.......((((((((.....(((...........)))(((((....((((....))))..))))).((((.((.....)).))))(((((((..(((...))))))))))))))))))..	-31.1	1085.0	0.05	S22	M15	T21	M15-T21	M15-T21
1125	S22-M15-T33	ACAAAUUAGCAGAAUUCAUCACUCACACAUCGCUCGAGAUCGGUACGGGGUAAGAGCCUAUCUGGUGCUACAUGCCCAGCGUUGAACCUACGACAGUCUCUUAUUGACGAGUAAAGUGCU	.......((((..((((.((((((((..(((......)))..))..)))(((((((.((..((((.((.....)))))).((((......)))))).)))))))))).))))....))))	-23.0	1088.0	0.03	S22	M15	T33	M15-T33	M15-T33
1126	S22-M15-T13	CAAAUUAGCAGAAUUCAUCACUCACACAUCGCUCGAGAUCGGUACGGGGUAAGAGCCUAUCUGGUGCUACAUGCCAGUUAACCAAAAAGGGGGGAUUUUAUCUCCCCUUUAAUUUUUCCU	..((((.(((..........(((...........)))...(((((.(((((......))))).)))))...))).))))......(((((((((((...)))))))))))..........	-28.3	1078.0	0.49	S22	M15	T13	M15-T13	M15-T13
1127	S22-M15-T10	GCAGAAUUCAUCACUCACACAUCGCUCGAGAUCGGUACGGGGUAAGAGCCUAUCUGGUGCUACAUGCCGCUGAUGCCAGAAAGGGUCCUGAAUUUCAGGGCCCUUUUUUUACAUGGAUUG	....(((((((..(((...........)))...(((((((((((.((((((....)).))).).)))).))).))))((((((((((((((...))))))))))))))....))))))).	-39.8	1076.0	0.59	S22	M15	T10	M15-T10	M15-T10
1128	S22-M15-T18	CAAAUUAGCAGAAUUCAUCACUCACACAUCGCUCGAGAUCGGUACGGGGUAAGAGCCUAUCUGGUGCUACAUGCCUACUUCUUACUCGCCCAUCUGCAACGGAUGGGCGAAUUUAUACCC	..................................((((..((((.((.((.((.(((.....))).))..)).))))))))))..(((((((((((...)))))))))))..........	-30.9	1083.0	0.06	S22	M15	T18	M15-T18	M15-T18
1129	S22-M15-T15	ACAAAUUAGCAGAAUUCAUCACUCACACAUCGCUCGAGAUCGGUACGGGGUAAGAGCCUAUCUGGUGCUACAUGCCUCUGAAUGCGUGCCCAUUCCUGACGGAAUGGGCAUUUCUGCGCA	........((((((.......(((...........)))...(((((.(((((......))))).))))).(((........))).(((((((((((....)))))))))))))))))...	-38.7	1080.0	0.09	S22	M15	T15	M15-T15	M15-T15
1130	S22-M15-T27	GAAUUCAUCACUCACACAUCGCUCGAGAUCGGUACGGGGUAAGAGCCUAUCUGGUGCUACAUGCCUUUCAGCAAAAAACCCCUCAAGACCCGUUUAGAGGCCCCAAGGGGUUAUGCUAGG	..........(((...........)))...(((((.(((((......))))).))))).....(((...((((...(((((((...(.(((.....).)).)...))))))).)))))))	-28.0	1086.0	0.01	S22	M15	T27	M15-T27	M15-T27
1131	S22-M17-T20	UUCAUCACUCACACAUCGCUCGAGAUCGGUACGGGGUAAGAGCGUAUCCAGACUUAUUGAGGUUUACGCACUAUGCCCUGAAAUAUCCAGCGGAUCAAGAAAAUUCGUUGGAUAUUUUUU	..........((..(((......)))..)).(((((((((.(((((....(((((....)))))))))).)).)))))))(((((((((((((((.......)))))))))))))))...	-37.0	1110.0	0.21	S22	M17	T20	M17-T20	M17-T20
1132	S22-M17-T14	AUUCAUCACUCACACAUCGCUCGAGAUCGGUACGGGGUAAGAGCGUAUCCAGACUUAUUGAGGUUUACGCACUAUGCCCGUGUUCCUGAACGCCCGCAUAUGCGGGCGUUUUGCUUUUUG	........(((...........)))...((.((((((((((.(((((....(((((....)))))))))).)).))))).))).)).((((((((((....)))))))))).........	-38.6	1105.0	0.31	S22	M17	T14	M17-T14	M17-T14
1133	S22-M17-T12	AUUCAUCACUCACACAUCGCUCGAGAUCGGUACGGGGUAAGAGCGUAUCCAGACUUAUUGAGGUUUACGCACUAUGCCACUGAUUUUUAAGGCGACUGAUGAGUCGCCUUUUUUUUGUCU	......................(((((((((..((.(((.(.(((((....(((((....)))))))))).)))).))))))))))).(((((((((....)))))))))..........	-34.5	1103.0	0.58	S22	M17	T12	M17-T12	M17-T12
1134	S22-M17-T29	UCAUCACUCACACAUCGCUCGAGAUCGGUACGGGGUAAGAGCGUAUCCAGACUUAUUGAGGUUUACGCACUAUGCCCAGAAAUCAUCCUUAGCGAAAGCUAAGGAUUUUUUUUAUCUGAA	.........((..(((......)))..))...(((((((.(((((....(((((....)))))))))).)).)))))(((((..(((((((((....)))))))))..))))).......	-32.5	1113.0	0.78	S22	M17	T29	M17-T29	M17-T29
1135	S22-M17-T17	AAUUCAUCACUCACACAUCGCUCGAGAUCGGUACGGGGUAAGAGCGUAUCCAGACUUAUUGAGGUUUACGCACUAUGCCCGUCUGCGUAUGGAACGUGGUAACGGUUCUACUGAAGAUUU	...((.(((.......((((.(((.(.((.((((((((((((.(((((....(((((....)))))))))).)).))))).....))))).)).).)))...)))).....))).))...	-26.2	1108.0	0.04	S22	M17	T17	M17-T17	M17-T17
1136	S22-M17-T16	GAAUUCAUCACUCACACAUCGCUCGAGAUCGGUACGGGGUAAGAGCGUAUCCAGACUUAUUGAGGUUUACGCACUAUGCCGUUAUUAAAUAGCCUGCCAUCUGGCAGGCUUUUUUUAUCG	.............((..(((......)))..))((((.(((.(.(((((....(((((....)))))))))).)))).))))....(((.((((((((....)))))))).)))......	-32.4	1107.0	0.82	S22	M17	T16	M17-T16	M17-T16
1137	S22-M17-T21	CAUCACUCACACAUCGCUCGAGAUCGGUACGGGGUAAGAGCGUAUCCAGACUUAUUGAGGUUUACGCACUAUGCCAAACACGUAGGCCUGAUAAGCGAAGCGCAUCAGGCAGUUUUGCGU	..............(((((...(((.......)))..))))).....((((((....))))))((((((((((.......)))))(((((((..(((...)))))))))).....)))))	-29.8	1111.0	0.04	S22	M17	T21	M17-T21	M17-T21
1138	S22-M17-T33	UCAUCACUCACACAUCGCUCGAGAUCGGUACGGGGUAAGAGCGUAUCCAGACUUAUUGAGGUUUACGCACUAUGCCCAGCGUUGAACCUACGACAGUCUCUUAUUGACGAGUAAAGUGCU	..........(((...(((((...((((((.((((((......)))))(((((..(((((((((((((..........))).))))))).))).)))))).)))))))))))...)))..	-29.4	1114.0	0.03	S22	M17	T33	M17-T33	M17-T33
1139	S22-M17-T13	CAUCACUCACACAUCGCUCGAGAUCGGUACGGGGUAAGAGCGUAUCCAGACUUAUUGAGGUUUACGCACUAUGCCAGUUAACCAAAAAGGGGGGAUUUUAUCUCCCCUUUAAUUUUUCCU	.....(((...........)))...(((((..((((((.(((((....(((((....)))))))))).)).)))).))..)))..(((((((((((...)))))))))))..........	-31.2	1104.0	0.41	S22	M17	T13	M17-T13	M17-T13
1140	S22-M17-T10	CACACAUCGCUCGAGAUCGGUACGGGGUAAGAGCGUAUCCAGACUUAUUGAGGUUUACGCACUAUGCCGCUGAUGCCAGAAAGGGUCCUGAAUUUCAGGGCCCUUUUUUUACAUGGAUUG	.....(((......))).(((((((((((((.(((((....(((((....)))))))))).)).)))).))).))))((((((((((((((...))))))))))))))............	-41.6	1102.0	0.7	S22	M17	T10	M17-T10	M17-T10
1141	S22-M17-T18	CAUCACUCACACAUCGCUCGAGAUCGGUACGGGGUAAGAGCGUAUCCAGACUUAUUGAGGUUUACGCACUAUGCCUACUUCUUACUCGCCCAUCUGCAACGGAUGGGCGAAUUUAUACCC	...................((((..((((.((.(((.(.(((((....(((((....)))))))))).)))).))))))))))..(((((((((((...)))))))))))..........	-35.8	1109.0	0.09	S22	M17	T18	M17-T18	M17-T18
1142	S22-M17-T15	UCAUCACUCACACAUCGCUCGAGAUCGGUACGGGGUAAGAGCGUAUCCAGACUUAUUGAGGUUUACGCACUAUGCCUCUGAAUGCGUGCCCAUUCCUGACGGAAUGGGCAUUUCUGCGCA	.........((..(((......)))..))..((((((((.(((((....(((((....)))))))))).)).))))))....((((((((((((((....)))))))))......)))))	-38.1	1106.0	0.09	S22	M17	T15	M17-T15	M17-T15
1143	S22-M17-T27	ACAUCGCUCGAGAUCGGUACGGGGUAAGAGCGUAUCCAGACUUAUUGAGGUUUACGCACUAUGCCUUUCAGCAAAAAACCCCUCAAGACCCGUUUAGAGGCCCCAAGGGGUUAUGCUAGG	.....((.((....))))..((((((((.(((((....(((((....)))))))))).)).))))))..((((...(((((((...(.(((.....).)).)...))))))).))))...	-29.7	1112.0	0.03	S22	M17	T27	M17-T27	M17-T27
1144	S22-M21-T20	UCGCUCGAGAUCGGUACGGGGUAAGAGCAUAGCCGAGAUUAUCCACCAGCAACAGUUCGUUAUUGUAGUGAUUUGCCCUGAAAUAUCCAGCGGAUCAAGAAAAUUCGUUGGAUAUUUUUU	..((.((....)))).(((((((((.((((((.((((......(....)......))))...)))).))..)))))))))(((((((((((((((.......)))))))))))))))...	-32.0	1162.0	0.25	S22	M21	T20	M21-T20	M21-T20
1145	S22-M21-T14	AUCGCUCGAGAUCGGUACGGGGUAAGAGCAUAGCCGAGAUUAUCCACCAGCAACAGUUCGUUAUUGUAGUGAUUUGCCCGUGUUCCUGAACGCCCGCAUAUGCGGGCGUUUUGCUUUUUG	.............((.((((((((((.((((((.((((......(....)......))))...)))).))..))))))).))).)).((((((((((....)))))))))).........	-33.8	1157.0	0.38	S22	M21	T14	M21-T14	M21-T14
1146	S22-M21-T12	AUCGCUCGAGAUCGGUACGGGGUAAGAGCAUAGCCGAGAUUAUCCACCAGCAACAGUUCGUUAUUGUAGUGAUUUGCCACUGAUUUUUAAGGCGACUGAUGAGUCGCCUUUUUUUUGUCU	.......(((((((((....((((((.((((((.((((......(....)......))))...)))).))..))))))))))))))).(((((((((....)))))))))..........	-29.7	1155.0	0.69	S22	M21	T12	M21-T12	M21-T12
1147	S22-M21-T29	CGCUCGAGAUCGGUACGGGGUAAGAGCAUAGCCGAGAUUAUCCACCAGCAACAGUUCGUUAUUGUAGUGAUUUGCCCAGAAAUCAUCCUUAGCGAAAGCUAAGGAUUUUUUUUAUCUGAA	.((...((((((.(((((.....((((...((.(.(........)).))....))))....))))).)))))))).((((((..(((((((((....)))))))))..))....))))..	-28.8	1165.0	0.75	S22	M21	T29	M21-T29	M21-T29
1148	S22-M21-T17	CAUCGCUCGAGAUCGGUACGGGGUAAGAGCAUAGCCGAGAUUAUCCACCAGCAACAGUUCGUUAUUGUAGUGAUUUGCCCGUCUGCGUAUGGAACGUGGUAACGGUUCUACUGAAGAUUU	....((...((((((.(((((.....((((...((.(.(........)).))....))))....))))).))))))))((((((((((.....))))))..))))(((....))).....	-22.2	1160.0	0.04	S22	M21	T17	M21-T17	M21-T17
1149	S22-M21-T16	ACAUCGCUCGAGAUCGGUACGGGGUAAGAGCAUAGCCGAGAUUAUCCACCAGCAACAGUUCGUUAUUGUAGUGAUUUGCCGUUAUUAAAUAGCCUGCCAUCUGGCAGGCUUUUUUUAUCG	.....((...((((((.(((((.....((((...((.(.(........)).))....))))....))))).))))))))((.((..(((.((((((((....)))))))))))..)).))	-29.7	1159.0	0.8	S22	M21	T16	M21-T16	M21-T16
1150	S22-M21-T21	GCUCGAGAUCGGUACGGGGUAAGAGCAUAGCCGAGAUUAUCCACCAGCAACAGUUCGUUAUUGUAGUGAUUUGCCAAACACGUAGGCCUGAUAAGCGAAGCGCAUCAGGCAGUUUUGCGU	.....((((((.(((((.....((((...((.(.(........)).))....))))....))))).)))))).......(((((((((((((..(((...))))))))))....))))))	-28.6	1163.0	0.06	S22	M21	T21	M21-T21	M21-T21
1151	S22-M21-T33	CGCUCGAGAUCGGUACGGGGUAAGAGCAUAGCCGAGAUUAUCCACCAGCAACAGUUCGUUAUUGUAGUGAUUUGCCCAGCGUUGAACCUACGACAGUCUCUUAUUGACGAGUAAAGUGCU	.((((.((((((.(((((.....((((...((.(.(........)).))....))))....))))).))))))((...))((((......)))).(((.......)))))))........	-20.4	1166.0	0.03	S22	M21	T33	M21-T33	M21-T33
1152	S22-M21-T13	GCUCGAGAUCGGUACGGGGUAAGAGCAUAGCCGAGAUUAUCCACCAGCAACAGUUCGUUAUUGUAGUGAUUUGCCAGUUAACCAAAAAGGGGGGAUUUUAUCUCCCCUUUAAUUUUUCCU	(((.(((((((.(((((.....((((...((.(.(........)).))....))))....))))).)))))).).))).......(((((((((((...)))))))))))..........	-29.1	1156.0	0.56	S22	M21	T13	M21-T13	M21-T13
1153	S22-M21-T10	AUCGGUACGGGGUAAGAGCAUAGCCGAGAUUAUCCACCAGCAACAGUUCGUUAUUGUAGUGAUUUGCCGCUGAUGCCAGAAAGGGUCCUGAAUUUCAGGGCCCUUUUUUUACAUGGAUUG	...(((((((((((((.((((((.((((......(....)......))))...)))).))..)))))).))).))))((((((((((((((...))))))))))))))............	-36.8	1154.0	0.67	S22	M21	T10	M21-T10	M21-T10
1154	S22-M21-T18	GCUCGAGAUCGGUACGGGGUAAGAGCAUAGCCGAGAUUAUCCACCAGCAACAGUUCGUUAUUGUAGUGAUUUGCCUACUUCUUACUCGCCCAUCUGCAACGGAUGGGCGAAUUUAUACCC	((.((....))))..((((((((((..(((.(.(((((((....(((.(((.....))).)))..)))))))).))).)))))))(((((((((((...))))))))))).......)))	-31.9	1161.0	0.15	S22	M21	T18	M21-T18	M21-T18
1155	S22-M21-T15	CGCUCGAGAUCGGUACGGGGUAAGAGCAUAGCCGAGAUUAUCCACCAGCAACAGUUCGUUAUUGUAGUGAUUUGCCUCUGAAUGCGUGCCCAUUCCUGACGGAAUGGGCAUUUCUGCGCA	(((...((((((.(((((.....((((...((.(.(........)).))....))))....))))).))))))((........))(((((((((((....)))))))))))....)))..	-33.8	1158.0	0.09	S22	M21	T15	M21-T15	M21-T15
1156	S22-M21-T27	GGUACGGGGUAAGAGCAUAGCCGAGAUUAUCCACCAGCAACAGUUCGUUAUUGUAGUGAUUUGCCUUUCAGCAAAAAACCCCUCAAGACCCGUUUAGAGGCCCCAAGGGGUUAUGCUAGG	(((...((((((...(......)...)))))))))(((((((((.....))))).....(((((......))))).(((((((...(.(((.....).)).)...))))))).))))...	-26.6	1164.0	0.04	S22	M21	T27	M21-T27	M21-T27
1157	S22-M10-T20	UUCAUCACUCACACAUCGCUCGAGAUCGGUACGGGGUAAGAGCUUUCUCCGAAGUGUAGUAAAAAAAUAAAAAUGCCCUGAAAUAUCCAGCGGAUCAAGAAAAUUCGUUGGAUAUUUUUU	......(((.((((.(((...((((..(((.(.......).))).))))))).)))))))...................((((((((((((((((.......))))))))))))))))..	-30.2	1020.0	0.29	S22	M10	T20	M10-T20	M10-T20
1158	S22-M10-T14	AUUCAUCACUCACACAUCGCUCGAGAUCGGUACGGGGUAAGAGCUUUCUCCGAAGUGUAGUAAAAAAAUAAAAAUGCCCGUGUUCCUGAACGCCCGCAUAUGCGGGCGUUUUGCUUUUUG	.......(((.((((.(((...((((..(((.(.......).))).))))))).)))))))..........................((((((((((....)))))))))).........	-30.7	1015.0	0.37	S22	M10	T14	M10-T14	M10-T14
1159	S22-M10-T12	AUUCAUCACUCACACAUCGCUCGAGAUCGGUACGGGGUAAGAGCUUUCUCCGAAGUGUAGUAAAAAAAUAAAAAUGCCACUGAUUUUUAAGGCGACUGAUGAGUCGCCUUUUUUUUGUCU	.......(((.((((.(((...((((..(((.(.......).))).))))))).))))))).......(((((((.......)))))))((((((((....))))))))...........	-28.0	1013.0	0.74	S22	M10	T12	M10-T12	M10-T12
1160	S22-M10-T29	UCAUCACUCACACAUCGCUCGAGAUCGGUACGGGGUAAGAGCUUUCUCCGAAGUGUAGUAAAAAAAUAAAAAUGCCCAGAAAUCAUCCUUAGCGAAAGCUAAGGAUUUUUUUUAUCUGAA	.....(((.((((.(((...((((..(((.(.......).))).))))))).))))))).................((((((..(((((((((....)))))))))..))....))))..	-28.2	1023.0	0.91	S22	M10	T29	M10-T29	M10-T29
1161	S22-M10-T17	AAUUCAUCACUCACACAUCGCUCGAGAUCGGUACGGGGUAAGAGCUUUCUCCGAAGUGUAGUAAAAAAAUAAAAAUGCCCGUCUGCGUAUGGAACGUGGUAACGGUUCUACUGAAGAUUU	........(((.((((.(((...((((..(((.(.......).))).))))))).)))))))................((((((((((.....))))))..))))(((....))).....	-21.6	1018.0	0.02	S22	M10	T17	M10-T17	M10-T17
1162	S22-M10-T16	GAAUUCAUCACUCACACAUCGCUCGAGAUCGGUACGGGGUAAGAGCUUUCUCCGAAGUGUAGUAAAAAAAUAAAAAUGCCGUUAUUAAAUAGCCUGCCAUCUGGCAGGCUUUUUUUAUCG	.........(((.((((.(((...((((..(((.(.......).))).))))))).)))))))................((.((..(((.((((((((....)))))))))))..)).))	-29.1	1017.0	0.87	S22	M10	T16	M10-T16	M10-T16
1163	S22-M10-T21	CAUCACUCACACAUCGCUCGAGAUCGGUACGGGGUAAGAGCUUUCUCCGAAGUGUAGUAAAAAAAUAAAAAUGCCAAACACGUAGGCCUGAUAAGCGAAGCGCAUCAGGCAGUUUUGCGU	....(((.((((.(((...((((..(((.(.......).))).))))))).))))))).....................(((((((((((((..(((...))))))))))....))))))	-28.1	1021.0	0.05	S22	M10	T21	M10-T21	M10-T21
1164	S22-M10-T33	UCAUCACUCACACAUCGCUCGAGAUCGGUACGGGGUAAGAGCUUUCUCCGAAGUGUAGUAAAAAAAUAAAAAUGCCCAGCGUUGAACCUACGACAGUCUCUUAUUGACGAGUAAAGUGCU	..........(((...(((((...(((((((((((..........)))))..((((((............(((((...)))))....)))).)).......)))))))))))...)))..	-18.1	1024.0	0.02	S22	M10	T33	M10-T33	M10-T33
1165	S22-M10-T13	CAUCACUCACACAUCGCUCGAGAUCGGUACGGGGUAAGAGCUUUCUCCGAAGUGUAGUAAAAAAAUAAAAAUGCCAGUUAACCAAAAAGGGGGGAUUUUAUCUCCCCUUUAAUUUUUCCU	....(((.((((.(((...((((..(((.(.......).))).))))))).)))))))...........................(((((((((((...)))))))))))..........	-27.7	1014.0	0.58	S22	M10	T13	M10-T13	M10-T13
1166	S22-M10-T10	CACACAUCGCUCGAGAUCGGUACGGGGUAAGAGCUUUCUCCGAAGUGUAGUAAAAAAAUAAAAAUGCCGCUGAUGCCAGAAAGGGUCCUGAAUUUCAGGGCCCUUUUUUUACAUGGAUUG	.((((.(((...((((..(((.(.......).))).))))))).))))..................(((.((.....((((((((((((((...))))))))))))))...)))))....	-32.3	1012.0	0.73	S22	M10	T10	M10-T10	M10-T10
1167	S22-M10-T18	CAUCACUCACACAUCGCUCGAGAUCGGUACGGGGUAAGAGCUUUCUCCGAAGUGUAGUAAAAAAAUAAAAAUGCCUACUUCUUACUCGCCCAUCUGCAACGGAUGGGCGAAUUUAUACCC	....(((.((((.(((...((((..(((.(.......).))).))))))).)))))))...........................(((((((((((...)))))))))))..........	-31.2	1019.0	0.11	S22	M10	T18	M10-T18	M10-T18
1168	S22-M10-T15	UCAUCACUCACACAUCGCUCGAGAUCGGUACGGGGUAAGAGCUUUCUCCGAAGUGUAGUAAAAAAAUAAAAAUGCCUCUGAAUGCGUGCCCAUUCCUGACGGAAUGGGCAUUUCUGCGCA	.....(((.((((.(((...((((..(((.(.......).))).))))))).))))))).............(((....(((...(((((((((((....))))))))))))))...)))	-33.6	1016.0	0.14	S22	M10	T15	M10-T15	M10-T15
1169	S22-M10-T27	ACAUCGCUCGAGAUCGGUACGGGGUAAGAGCUUUCUCCGAAGUGUAGUAAAAAAAUAAAAAUGCCUUUCAGCAAAAAACCCCUCAAGACCCGUUUAGAGGCCCCAAGGGGUUAUGCUAGG	.....(((..(..((((...(((((....)))))..))))..)..)))...............(((...((((...(((((((...(.(((.....).)).)...))))))).)))))))	-25.2	1022.0	0.05	S22	M10	T27	M10-T27	M10-T27
1170	S22-M13-T20	UACAAAUUAGCAGAAUUCAUCACUCACACAUCGCUCGAGAUCGGUACGGGGUAAGAGCCCUAUUUACCUCAGUUGCCCUGAAAUAUCCAGCGGAUCAAGAAAAUUCGUUGGAUAUUUUUU	.........((((.........(((...........)))...((((.(((((....)))))...))))....))))...((((((((((((((((.......))))))))))))))))..	-29.9	1059.0	0.2	S22	M13	T20	M13-T20	M13-T20
1171	S22-M13-T14	AUACAAAUUAGCAGAAUUCAUCACUCACACAUCGCUCGAGAUCGGUACGGGGUAAGAGCCCUAUUUACCUCAGUUGCCCGUGUUCCUGAACGCCCGCAUAUGCGGGCGUUUUGCUUUUUG	...((((..((((((........(((...........)))...((((.(((((....)))))...))))((((..((....))..))))((((((((....)))))))))))))).))))	-37.1	1054.0	0.35	S22	M13	T14	M13-T14	M13-T14
1172	S22-M13-T12	AUACAAAUUAGCAGAAUUCAUCACUCACACAUCGCUCGAGAUCGGUACGGGGUAAGAGCCCUAUUUACCUCAGUUGCCACUGAUUUUUAAGGCGACUGAUGAGUCGCCUUUUUUUUGUCU	..........((((((.......(((...........)))...((((.(((((....)))))...))))(((((....))))).....(((((((((....)))))))))..))))))..	-32.5	1052.0	0.16	S22	M13	T12	M13-T12	M13-T12
1173	S22-M13-T29	ACAAAUUAGCAGAAUUCAUCACUCACACAUCGCUCGAGAUCGGUACGGGGUAAGAGCCCUAUUUACCUCAGUUGCCCAGAAAUCAUCCUUAGCGAAAGCUAAGGAUUUUUUUUAUCUGAA	.........((((........(((...........)))...((((.(((((....)))))...))))..........(((((..(((((((((....)))))))))..))))).))))..	-29.2	1062.0	0.86	S22	M13	T29	M13-T29	M13-T29
1174	S22-M13-T17	UAUACAAAUUAGCAGAAUUCAUCACUCACACAUCGCUCGAGAUCGGUACGGGGUAAGAGCCCUAUUUACCUCAGUUGCCCGUCUGCGUAUGGAACGUGGUAACGGUUCUACUGAAGAUUU	........((((.((((((.(((((.....((((((...((((.(((((((((((((.......)))))))).).)))).))))))).)))....)))))...)))))).))))......	-29.9	1057.0	0.02	S22	M13	T17	M13-T17	M13-T17
1175	S22-M13-T16	CUAUACAAAUUAGCAGAAUUCAUCACUCACACAUCGCUCGAGAUCGGUACGGGGUAAGAGCCCUAUUUACCUCAGUUGCCGUUAUUAAAUAGCCUGCCAUCUGGCAGGCUUUUUUUAUCG	.........................(((...........)))..((((((((((((((.......)))))))).).))))).....(((.((((((((....)))))))).)))......	-29.0	1056.0	0.82	S22	M13	T16	M13-T16	M13-T16
1176	S22-M13-T21	CAAAUUAGCAGAAUUCAUCACUCACACAUCGCUCGAGAUCGGUACGGGGUAAGAGCCCUAUUUACCUCAGUUGCCAAACACGUAGGCCUGAUAAGCGAAGCGCAUCAGGCAGUUUUGCGU	.......((((((((.....(((...........)))...((((.(((((....)))))...))))...(((....)))......(((((((..(((...))))))))))))))))))..	-31.5	1060.0	0.05	S22	M13	T21	M13-T21	M13-T21
1177	S22-M13-T33	ACAAAUUAGCAGAAUUCAUCACUCACACAUCGCUCGAGAUCGGUACGGGGUAAGAGCCCUAUUUACCUCAGUUGCCCAGCGUUGAACCUACGACAGUCUCUUAUUGACGAGUAAAGUGCU	.........................(((...(((((.....((((.(((((....)))))...))))(((((......((((((......)))).)).....))))))))))...)))..	-21.6	1063.0	0.02	S22	M13	T33	M13-T33	M13-T33
1178	S22-M13-T13	CAAAUUAGCAGAAUUCAUCACUCACACAUCGCUCGAGAUCGGUACGGGGUAAGAGCCCUAUUUACCUCAGUUGCCAGUUAACCAAAAAGGGGGGAUUUUAUCUCCCCUUUAAUUUUUCCU	..((((.((((.........(((...........)))...((((.(((((....)))))...))))....)))).))))......(((((((((((...)))))))))))..........	-28.6	1053.0	0.5	S22	M13	T13	M13-T13	M13-T13
1179	S22-M13-T10	GCAGAAUUCAUCACUCACACAUCGCUCGAGAUCGGUACGGGGUAAGAGCCCUAUUUACCUCAGUUGCCGCUGAUGCCAGAAAGGGUCCUGAAUUUCAGGGCCCUUUUUUUACAUGGAUUG	....(((((((..(((...........)))...((((.(((((....)))))...))))(((((....)))))....((((((((((((((...))))))))))))))....))))))).	-39.5	1051.0	0.52	S22	M13	T10	M13-T10	M13-T10
1180	S22-M13-T18	CAAAUUAGCAGAAUUCAUCACUCACACAUCGCUCGAGAUCGGUACGGGGUAAGAGCCCUAUUUACCUCAGUUGCCUACUUCUUACUCGCCCAUCUGCAACGGAUGGGCGAAUUUAUACCC	..................................((((..(((((((((((((.......)))))))).).))))....))))..(((((((((((...)))))))))))..........	-31.3	1058.0	0.14	S22	M13	T18	M13-T18	M13-T18
1181	S22-M13-T15	ACAAAUUAGCAGAAUUCAUCACUCACACAUCGCUCGAGAUCGGUACGGGGUAAGAGCCCUAUUUACCUCAGUUGCCUCUGAAUGCGUGCCCAUUCCUGACGGAAUGGGCAUUUCUGCGCA	........((((((.......(((...........)))...((((.(((((....)))))...))))((((......))))....(((((((((((....)))))))))))))))))...	-41.4	1055.0	0.11	S22	M13	T15	M13-T15	M13-T15
1182	S22-M13-T27	GAAUUCAUCACUCACACAUCGCUCGAGAUCGGUACGGGGUAAGAGCCCUAUUUACCUCAGUUGCCUUUCAGCAAAAAACCCCUCAAGACCCGUUUAGAGGCCCCAAGGGGUUAUGCUAGG	..........................((..(((((((((((((.......)))))))).).))))..))((((...(((((((...(.(((.....).)).)...))))))).))))...	-27.9	1061.0	0.05	S22	M13	T27	M13-T27	M13-T27
