# Supplementary material for: Massively parallel characterization of engineered transcript isoforms using direct RNA sequencing
Source: Nat Commun. 2022 Jan 21;13:434. doi: 10.1038/s41467-022-28074-5 (PMC8783025; doi:10.1038/s41467-022-28074-5)
Supplement: Supplementary file 6 — Source Data [file 41467_2022_28074_MOESM6_ESM.zip › Source Data/SI/figure-S6d.csv]

	Unnamed: 0_efficient_polya	ref	TE_efficient_polya	pre_term_efficient_polya	post_term_efficient_polya	context_efficient_polya	insulator_efficient_polya	terminator_efficient_polya	term-ins_efficient_polya	Unnamed: 0_poor_polya	TE_poor_polya	pre_term_poor_polya	post_term_poor_polya	context_poor_polya	insulator_poor_polya	terminator_poor_polya	term-ins_poor_polya
0	0	S10-M10-T10	0.79	755	128	S10	M10	T10	M10-T10	0	0.43	49	24	C10	I10	T10	I10-T10
1	1	S10-M10-T12	0.77	655	126	S10	M10	T12	M10-T12	1	0.15	57	45	C10	I10	T12	I10-T12
2	2	S10-M10-T13	0.54	332	133	S10	M10	T13	M10-T13	2	0.08	52	46	C10	I10	T13	I10-T13
3	3	S10-M10-T14	0.29	394	259	S10	M10	T14	M10-T14	3	0.08	90	79	C10	I10	T14	I10-T14
4	4	S10-M10-T15	0.09	286	254	S10	M10	T15	M10-T15	4	0.01	74	73	C10	I10	T15	I10-T15
5	5	S10-M10-T16	0.9	708	55	S10	M10	T16	M10-T16	5	0.54	41	16	C10	I10	T16	I10-T16
6	6	S10-M10-T17	0.05	313	295	S10	M10	T17	M10-T17	6	0.01	125	122	C10	I10	T17	I10-T17
7	7	S10-M10-T18	0.17	206	163	S10	M10	T18	M10-T18	7	0.07	52	47	C10	I10	T18	I10-T18
8	8	S10-M10-T20	0.27	407	275	S10	M10	T20	M10-T20	8	0.11	98	83	C10	I10	T20	I10-T20
9	9	S10-M10-T21	0.07	386	352	S10	M10	T21	M10-T21	9	0.03	123	118	C10	I10	T21	I10-T21
10	10	S10-M10-T27	0.05	296	279	S10	M10	T27	M10-T27	10	0.0	57	57	C10	I10	T27	I10-T27
11	11	S10-M10-T29	0.91	977	68	S10	M10	T29	M10-T29	11	0.71	63	15	C10	I10	T29	I10-T29
12	12	S10-M10-T33	0.02	325	315	S10	M10	T33	M10-T33	12	0.01	67	66	C10	I10	T33	I10-T33
13	13	S10-M11-T10	0.79	727	125	S10	M11	T10	M11-T10	13	0.45	34	16	C10	I11	T10	I11-T10
14	14	S10-M11-T12	0.84	920	120	S10	M11	T12	M11-T12	14	0.42	34	17	C10	I11	T12	I11-T12
15	15	S10-M11-T13	0.63	345	111	S10	M11	T13	M11-T13	15	0.15	38	30	C10	I11	T13	I11-T13
16	16	S10-M11-T14	0.23	415	304	S10	M11	T14	M11-T14	16	0.02	74	72	C10	I11	T14	I11-T14
17	17	S10-M11-T15	0.09	345	307	S10	M11	T15	M11-T15	17	0.01	84	82	C10	I11	T15	I11-T15
18	18	S10-M11-T16	0.76	452	92	S10	M11	T16	M11-T16	18	0.27	62	41	C10	I11	T16	I11-T16
19	19	S10-M11-T17	0.03	340	325	S10	M11	T17	M11-T17	19	0.01	86	85	C10	I11	T17	I11-T17
20	20	S10-M11-T18	0.04	165	157	S10	M11	T18	M11-T18	20	0.0	28	28	C10	I11	T18	I11-T18
21	21	S10-M11-T20	0.26	368	255	S10	M11	T20	M11-T20	21	0.03	63	60	C10	I11	T20	I11-T20
22	22	S10-M11-T21	0.05	326	304	S10	M11	T21	M11-T21	22	0.02	78	76	C10	I11	T21	I11-T21
23	23	S10-M11-T27	0.03	257	247	S10	M11	T27	M11-T27	23	0.03	59	56	C10	I11	T27	I11-T27
24	24	S10-M11-T29	0.87	667	65	S10	M11	T29	M11-T29	24	0.64	27	8	C10	I11	T29	I11-T29
25	25	S10-M11-T33	0.01	406	396	S10	M11	T33	M11-T33	25	0.01	80	79	C10	I11	T33	I11-T33
26	26	S10-M12-T10	0.42	530	275	S10	M12	T10	M12-T10	26	0.08	102	90	C10	I12	T10	I12-T10
27	27	S10-M12-T12	0.66	753	217	S10	M12	T12	M12-T12	27	0.14	61	49	C10	I12	T12	I12-T12
28	28	S10-M12-T13	0.64	579	179	S10	M12	T13	M12-T13	28	0.05	48	44	C10	I12	T13	I12-T13
29	29	S10-M12-T14	0.25	626	441	S10	M12	T14	M12-T14	29	0.03	110	106	C10	I12	T14	I12-T14
30	30	S10-M12-T15	0.09	389	346	S10	M12	T15	M12-T15	30	0.01	106	105	C10	I12	T15	I12-T15
31	31	S10-M12-T16	0.79	825	143	S10	M12	T16	M12-T16	31	0.21	68	49	C10	I12	T16	I12-T16
32	32	S10-M12-T17	0.05	458	430	S10	M12	T17	M12-T17	32	0.01	135	133	C10	I12	T17	I12-T17
33	33	S10-M12-T18	0.11	284	245	S10	M12	T18	M12-T18	33	0.03	79	75	C10	I12	T18	I12-T18
34	34	S10-M12-T20	0.38	564	315	S10	M12	T20	M12-T20	34	0.07	101	91	C10	I12	T20	I12-T20
35	35	S10-M12-T21	0.04	519	492	S10	M12	T21	M12-T21	35	0.01	140	138	C10	I12	T21	I12-T21
36	36	S10-M12-T27	0.05	365	341	S10	M12	T27	M12-T27	36	0.03	93	88	C10	I12	T27	I12-T27
37	37	S10-M12-T29	0.9	1362	107	S10	M12	T29	M12-T29	37	0.57	42	15	C10	I12	T29	I12-T29
38	38	S10-M12-T33	0.04	502	479	S10	M12	T33	M12-T33	38	0.01	98	96	C10	I12	T33	I12-T33
39	39	S10-M13-T10	0.61	428	146	S10	M13	T10	M13-T10	39	0.16	45	35	C10	I13	T10	I13-T10
40	40	S10-M13-T12	0.19	391	303	S10	M13	T12	M13-T12	40	0.1	114	98	C10	I13	T12	I13-T12
41	41	S10-M13-T13	0.32	255	158	S10	M13	T13	M13-T13	41	0.03	58	55	C10	I13	T13	I13-T13
42	42	S10-M13-T14	0.36	365	212	S10	M13	T14	M13-T14	42	0.05	85	79	C10	I13	T14	I13-T14
43	43	S10-M13-T15	0.09	307	273	S10	M13	T15	M13-T15	43	0.01	76	75	C10	I13	T15	I13-T15
44	44	S10-M13-T16	0.83	554	76	S10	M13	T16	M13-T16	44	0.25	44	30	C10	I13	T16	I13-T16
45	45	S10-M13-T17	0.02	311	302	S10	M13	T17	M13-T17	45	0.01	87	85	C10	I13	T17	I13-T17
46	46	S10-M13-T18	0.14	203	168	S10	M13	T18	M13-T18	46	0.0	64	64	C10	I13	T18	I13-T18
47	47	S10-M13-T20	0.3	361	233	S10	M13	T20	M13-T20	47	0.07	73	66	C10	I13	T20	I13-T20
48	48	S10-M13-T21	0.05	327	308	S10	M13	T21	M13-T21	48	0.0	103	103	C10	I13	T21	I13-T21
49	49	S10-M13-T27	0.04	267	254	S10	M13	T27	M13-T27	49	0.0	85	85	C10	I13	T27	I13-T27
50	50	S10-M13-T29	0.92	793	50	S10	M13	T29	M13-T29	50	0.68	50	13	C10	I13	T29	I13-T29
51	51	S10-M13-T33	0.01	354	348	S10	M13	T33	M13-T33	51	0.01	96	95	C10	I13	T33	I13-T33
52	52	S10-M14-T10	0.67	278	77	S10	M14	T10	M14-T10	52	0.19	36	27	C10	I14	T10	I14-T10
53	54	S10-M14-T13	0.46	183	88	S10	M14	T13	M14-T13	54	0.03	38	36	C10	I14	T13	I14-T13
54	55	S10-M14-T14	0.38	230	128	S10	M14	T14	M14-T14	55	0.05	59	54	C10	I14	T14	I14-T14
55	56	S10-M14-T15	0.13	139	117	S10	M14	T15	M14-T15	56	0.01	43	42	C10	I14	T15	I14-T15
56	57	S10-M14-T16	0.89	494	46	S10	M14	T16	M14-T16	57	0.12	41	34	C10	I14	T16	I14-T16
57	58	S10-M14-T17	0.02	139	135	S10	M14	T17	M14-T17	58	0.0	46	46	C10	I14	T17	I14-T17
58	59	S10-M14-T20	0.29	257	169	S10	M14	T20	M14-T20	60	0.1	57	49	C10	I14	T20	I14-T20
59	60	S10-M14-T21	0.05	195	181	S10	M14	T21	M14-T21	61	0.0	59	59	C10	I14	T21	I14-T21
60	61	S10-M14-T27	0.03	114	110	S10	M14	T27	M14-T27	62	0.0	47	47	C10	I14	T27	I14-T27
61	62	S10-M14-T29	0.9	555	44	S10	M14	T29	M14-T29	63	0.47	38	17	C10	I14	T29	I14-T29
62	63	S10-M14-T33	0.01	156	154	S10	M14	T33	M14-T33	64	0.0	55	55	C10	I14	T33	I14-T33
63	64	S10-M15-T10	0.58	312	116	S10	M15	T10	M15-T10	65	0.12	47	39	C10	I15	T10	I15-T10
64	65	S10-M15-T12	0.73	418	98	S10	M15	T12	M15-T12	66	0.14	35	28	C10	I15	T12	I15-T12
65	66	S10-M15-T13	0.39	217	119	S10	M15	T13	M15-T13	67	0.02	39	38	C10	I15	T13	I15-T13
66	67	S10-M15-T14	0.37	312	177	S10	M15	T14	M15-T14	68	0.05	76	71	C10	I15	T14	I15-T14
67	68	S10-M15-T15	0.09	175	156	S10	M15	T15	M15-T15	69	0.0	57	57	C10	I15	T15	I15-T15
68	69	S10-M15-T16	0.85	440	55	S10	M15	T16	M15-T16	70	0.25	34	23	C10	I15	T16	I15-T16
69	70	S10-M15-T17	0.03	194	187	S10	M15	T17	M15-T17	71	0.03	53	51	C10	I15	T17	I15-T17
70	71	S10-M15-T18	0.15	162	133	S10	M15	T18	M15-T18	72	0.05	40	37	C10	I15	T18	I15-T18
71	72	S10-M15-T20	0.35	247	145	S10	M15	T20	M15-T20	73	0.08	51	45	C10	I15	T20	I15-T20
72	73	S10-M15-T21	0.02	258	250	S10	M15	T21	M15-T21	74	0.0	76	76	C10	I15	T21	I15-T21
73	74	S10-M15-T27	0.02	147	143	S10	M15	T27	M15-T27	75	0.03	48	46	C10	I15	T27	I15-T27
74	76	S10-M15-T33	0.02	225	218	S10	M15	T33	M15-T33	77	0.0	47	47	C10	I15	T33	I15-T33
75	77	S10-M16-T10	0.79	471	82	S10	M16	T10	M16-T10	78	0.35	28	16	C10	I16	T10	I16-T10
76	78	S10-M16-T12	0.47	359	167	S10	M16	T12	M16-T12	79	0.08	65	57	C10	I16	T12	I16-T12
77	79	S10-M16-T13	0.54	225	89	S10	M16	T13	M16-T13	80	0.08	27	24	C10	I16	T13	I16-T13
78	80	S10-M16-T14	0.32	251	155	S10	M16	T14	M16-T14	81	0.05	51	47	C10	I16	T14	I16-T14
79	81	S10-M16-T15	0.1	213	187	S10	M16	T15	M16-T15	82	0.01	50	49	C10	I16	T15	I16-T15
80	82	S10-M16-T16	0.59	265	92	S10	M16	T16	M16-T16	83	0.13	56	46	C10	I16	T16	I16-T16
81	83	S10-M16-T17	0.03	182	175	S10	M16	T17	M16-T17	84	0.0	50	50	C10	I16	T17	I16-T17
82	84	S10-M16-T18	0.14	126	105	S10	M16	T18	M16-T18	85	0.03	25	24	C10	I16	T18	I16-T18
83	85	S10-M16-T20	0.24	326	230	S10	M16	T20	M16-T20	86	0.07	58	52	C10	I16	T20	I16-T20
84	86	S10-M16-T21	0.01	221	217	S10	M16	T21	M16-T21	87	0.02	60	58	C10	I16	T21	I16-T21
85	87	S10-M16-T27	0.03	213	204	S10	M16	T27	M16-T27	88	0.0	56	56	C10	I16	T27	I16-T27
86	88	S10-M16-T29	0.89	398	35	S10	M16	T29	M16-T29	89	0.42	30	15	C10	I16	T29	I16-T29
87	89	S10-M16-T33	0.01	222	219	S10	M16	T33	M16-T33	90	0.01	64	63	C10	I16	T33	I16-T33
88	90	S10-M17-T10	0.7	653	162	S10	M17	T10	M17-T10	91	0.24	55	38	C10	I17	T10	I17-T10
89	91	S10-M17-T12	0.83	830	117	S10	M17	T12	M17-T12	92	0.19	35	26	C10	I17	T12	I17-T12
90	92	S10-M17-T13	0.61	366	124	S10	M17	T13	M17-T13	93	0.14	40	32	C10	I17	T13	I17-T13
91	93	S10-M17-T14	0.31	491	313	S10	M17	T14	M17-T14	94	0.04	93	87	C10	I17	T14	I17-T14
92	94	S10-M17-T15	0.11	311	271	S10	M17	T15	M17-T15	95	0.0	63	63	C10	I17	T15	I17-T15
93	95	S10-M17-T16	0.82	749	112	S10	M17	T16	M17-T16	96	0.13	68	56	C10	I17	T16	I17-T16
94	96	S10-M17-T17	0.05	337	318	S10	M17	T17	M17-T17	97	0.0	89	89	C10	I17	T17	I17-T17
95	97	S10-M17-T18	0.14	235	194	S10	M17	T18	M17-T18	98	0.01	65	64	C10	I17	T18	I17-T18
96	98	S10-M17-T20	0.32	531	330	S10	M17	T20	M17-T20	99	0.07	98	88	C10	I17	T20	I17-T20
97	99	S10-M17-T21	0.07	369	336	S10	M17	T21	M17-T21	100	0.01	105	104	C10	I17	T21	I17-T21
98	100	S10-M17-T27	0.04	303	288	S10	M17	T27	M17-T27	101	0.02	77	75	C10	I17	T27	I17-T27
99	101	S10-M17-T29	0.9	965	74	S10	M17	T29	M17-T29	102	0.42	34	17	C10	I17	T29	I17-T29
100	102	S10-M17-T33	0.02	429	416	S10	M17	T33	M17-T33	103	0.02	115	112	C10	I17	T33	I17-T33
101	103	S10-M18-T10	0.73	597	139	S10	M18	T10	M18-T10	104	0.23	57	40	C10	I18	T10	I18-T10
102	104	S10-M18-T12	0.74	733	160	S10	M18	T12	M18-T12	105	0.18	42	32	C10	I18	T12	I18-T12
103	105	S10-M18-T13	0.63	497	160	S10	M18	T13	M18-T13	106	0.07	52	47	C10	I18	T13	I18-T13
104	106	S10-M18-T14	0.32	507	312	S10	M18	T14	M18-T14	107	0.02	111	108	C10	I18	T14	I18-T14
105	107	S10-M18-T15	0.09	306	271	S10	M18	T15	M18-T15	108	0.03	88	84	C10	I18	T15	I18-T15
106	108	S10-M18-T16	0.82	757	110	S10	M18	T16	M18-T16	109	0.28	66	43	C10	I18	T16	I18-T16
107	109	S10-M18-T17	0.04	330	312	S10	M18	T17	M18-T17	110	0.01	110	108	C10	I18	T17	I18-T17
108	110	S10-M18-T18	0.14	268	223	S10	M18	T18	M18-T18	111	0.04	88	83	C10	I18	T18	I18-T18
109	111	S10-M18-T20	0.26	462	320	S10	M18	T20	M18-T20	112	0.09	101	88	C10	I18	T20	I18-T20
110	112	S10-M18-T21	0.04	438	416	S10	M18	T21	M18-T21	113	0.01	144	142	C10	I18	T21	I18-T21
111	113	S10-M18-T27	0.03	347	332	S10	M18	T27	M18-T27	114	0.01	86	85	C10	I18	T27	I18-T27
112	114	S10-M18-T29	0.79	883	152	S10	M18	T29	M18-T29	115	0.37	95	52	C10	I18	T29	I18-T29
113	115	S10-M18-T33	0.04	509	484	S10	M18	T33	M18-T33	116	0.01	126	124	C10	I18	T33	I18-T33
114	116	S10-M19-T10	0.41	522	277	S10	M19	T10	M19-T10	117	0.1	107	92	C10	I19	T10	I19-T10
115	117	S10-M19-T12	0.75	919	196	S10	M19	T12	M19-T12	118	0.16	54	42	C10	I19	T12	I19-T12
116	118	S10-M19-T13	0.27	339	230	S10	M19	T13	M19-T13	119	0.03	78	74	C10	I19	T13	I19-T13
117	119	S10-M19-T14	0.28	440	293	S10	M19	T14	M19-T14	120	0.03	117	111	C10	I19	T14	I19-T14
118	120	S10-M19-T15	0.08	342	309	S10	M19	T15	M19-T15	121	0.01	82	81	C10	I19	T15	I19-T15
119	121	S10-M19-T16	0.74	605	131	S10	M19	T16	M19-T16	122	0.18	75	57	C10	I19	T16	I19-T16
120	122	S10-M19-T17	0.03	388	374	S10	M19	T17	M19-T17	123	0.0	102	102	C10	I19	T17	I19-T17
121	123	S10-M19-T18	0.12	208	177	S10	M19	T18	M19-T18	124	0.01	54	53	C10	I19	T18	I19-T18
122	124	S10-M19-T20	0.25	455	320	S10	M19	T20	M19-T20	125	0.08	122	108	C10	I19	T20	I19-T20
123	125	S10-M19-T21	0.05	503	472	S10	M19	T21	M19-T21	126	0.01	131	128	C10	I19	T21	I19-T21
124	126	S10-M19-T27	0.03	350	335	S10	M19	T27	M19-T27	127	0.01	75	74	C10	I19	T27	I19-T27
125	127	S10-M19-T29	0.89	860	79	S10	M19	T29	M19-T29	128	0.58	54	19	C10	I19	T29	I19-T29
126	128	S10-M19-T33	0.03	574	552	S10	M19	T33	M19-T33	129	0.01	111	110	C10	I19	T33	I19-T33
127	129	S10-M20-T10	0.44	430	217	S10	M20	T10	M20-T10	130	0.19	78	58	C10	I20	T10	I20-T10
128	130	S10-M20-T12	0.79	923	160	S10	M20	T12	M20-T12	131	0.34	50	29	C10	I20	T12	I20-T12
129	131	S10-M20-T13	0.57	492	186	S10	M20	T13	M20-T13	132	0.06	43	39	C10	I20	T13	I20-T13
130	132	S10-M20-T14	0.41	574	304	S10	M20	T14	M20-T14	133	0.07	81	73	C10	I20	T14	I20-T14
131	133	S10-M20-T15	0.08	346	310	S10	M20	T15	M20-T15	134	0.0	90	90	C10	I20	T15	I20-T15
132	134	S10-M20-T16	0.82	839	123	S10	M20	T16	M20-T16	135	0.21	54	39	C10	I20	T16	I20-T16
133	135	S10-M20-T17	0.03	383	368	S10	M20	T17	M20-T17	136	0.01	104	103	C10	I20	T17	I20-T17
134	136	S10-M20-T18	0.2	331	253	S10	M20	T18	M20-T18	137	0.01	82	81	C10	I20	T18	I20-T18
135	137	S10-M20-T20	0.3	559	364	S10	M20	T20	M20-T20	138	0.08	116	102	C10	I20	T20	I20-T20
136	138	S10-M20-T21	0.05	502	465	S10	M20	T21	M20-T21	139	0.01	127	126	C10	I20	T21	I20-T21
137	139	S10-M20-T27	0.02	348	337	S10	M20	T27	M20-T27	140	0.01	84	82	C10	I20	T27	I20-T27
138	140	S10-M20-T29	0.84	964	125	S10	M20	T29	M20-T29	141	0.49	63	28	C10	I20	T29	I20-T29
139	141	S10-M20-T33	0.02	529	515	S10	M20	T33	M20-T33	142	0.01	127	126	C10	I20	T33	I20-T33
140	142	S10-M21-T10	0.85	780	92	S10	M21	T10	M21-T10	143	0.39	47	25	C10	I21	T10	I21-T10
141	143	S10-M21-T12	0.58	814	303	S10	M21	T12	M21-T12	144	0.14	100	80	C10	I21	T12	I21-T12
142	144	S10-M21-T13	0.47	495	231	S10	M21	T13	M21-T13	145	0.07	67	60	C10	I21	T13	I21-T13
143	145	S10-M21-T14	0.34	589	361	S10	M21	T14	M21-T14	146	0.05	131	122	C10	I21	T14	I21-T14
144	146	S10-M21-T15	0.12	438	371	S10	M21	T15	M21-T15	147	0.01	82	81	C10	I21	T15	I21-T15
145	147	S10-M21-T16	0.83	780	109	S10	M21	T16	M21-T16	148	0.32	47	28	C10	I21	T16	I21-T16
146	148	S10-M21-T17	0.04	399	379	S10	M21	T17	M21-T17	149	0.0	124	124	C10	I21	T17	I21-T17
147	149	S10-M21-T18	0.16	228	183	S10	M21	T18	M21-T18	150	0.0	65	65	C10	I21	T18	I21-T18
148	150	S10-M21-T20	0.24	529	376	S10	M21	T20	M21-T20	151	0.08	96	84	C10	I21	T20	I21-T20
149	151	S10-M21-T21	0.06	550	505	S10	M21	T21	M21-T21	152	0.01	137	136	C10	I21	T21	I21-T21
150	152	S10-M21-T27	0.05	430	404	S10	M21	T27	M21-T27	153	0.03	111	106	C10	I21	T27	I21-T27
151	153	S10-M21-T29	0.5	517	228	S10	M21	T29	M21-T29	154	0.38	143	77	C10	I21	T29	I21-T29
152	154	S10-M21-T33	0.02	421	408	S10	M21	T33	M21-T33	155	0.02	108	105	C10	I21	T33	I21-T33
153	155	S10-M22-T10	0.8	1007	159	S10	M22	T10	M22-T10	156	0.37	53	29	C10	I22	T10	I22-T10
154	156	S10-M22-T12	0.77	859	167	S10	M22	T12	M22-T12	157	0.26	58	39	C10	I22	T12	I22-T12
155	157	S10-M22-T13	0.58	575	213	S10	M22	T13	M22-T13	158	0.05	40	37	C10	I22	T13	I22-T13
156	158	S10-M22-T14	0.38	540	300	S10	M22	T14	M22-T14	159	0.05	121	111	C10	I22	T14	I22-T14
157	159	S10-M22-T15	0.11	387	336	S10	M22	T15	M22-T15	160	0.01	88	87	C10	I22	T15	I22-T15
158	160	S10-M22-T16	0.78	743	132	S10	M22	T16	M22-T16	161	0.16	83	65	C10	I22	T16	I22-T16
159	161	S10-M22-T17	0.04	363	344	S10	M22	T17	M22-T17	162	0.01	104	103	C10	I22	T17	I22-T17
160	162	S10-M22-T18	0.1	277	245	S10	M22	T18	M22-T18	163	0.03	54	52	C10	I22	T18	I22-T18
161	163	S10-M22-T20	0.28	532	355	S10	M22	T20	M22-T20	164	0.06	109	99	C10	I22	T20	I22-T20
162	164	S10-M22-T21	0.05	474	442	S10	M22	T21	M22-T21	165	0.0	110	110	C10	I22	T21	I22-T21
163	165	S10-M22-T27	0.03	424	405	S10	M22	T27	M22-T27	166	0.0	101	101	C10	I22	T27	I22-T27
164	166	S10-M22-T29	0.87	1099	107	S10	M22	T29	M22-T29	167	0.52	46	19	C10	I22	T29	I22-T29
165	167	S10-M22-T33	0.03	491	473	S10	M22	T33	M22-T33	168	0.01	124	121	C10	I22	T33	I22-T33
166	168	S16-M10-T10	0.82	813	124	S16	M10	T10	M10-T10	169	0.35	44	25	C16	I10	T10	I10-T10
167	169	S16-M10-T12	0.77	1226	232	S16	M10	T12	M10-T12	170	0.23	103	72	C16	I10	T12	I10-T12
168	170	S16-M10-T13	0.53	586	240	S16	M10	T13	M10-T13	171	0.11	82	70	C16	I10	T13	I10-T13
169	171	S16-M10-T14	0.23	576	417	S16	M10	T14	M10-T14	172	0.07	140	126	C16	I10	T14	I10-T14
170	172	S16-M10-T15	0.09	510	454	S16	M10	T15	M10-T15	173	0.01	125	123	C16	I10	T15	I10-T15
171	173	S16-M10-T16	0.91	1164	86	S16	M10	T16	M10-T16	174	0.54	112	44	C16	I10	T16	I10-T16
172	174	S16-M10-T17	0.05	435	410	S16	M10	T17	M10-T17	175	0.02	149	145	C16	I10	T17	I10-T17
173	175	S16-M10-T18	0.15	385	316	S16	M10	T18	M10-T18	176	0.03	116	111	C16	I10	T18	I10-T18
174	176	S16-M10-T20	0.32	566	355	S16	M10	T20	M10-T20	177	0.12	113	94	C16	I10	T20	I10-T20
175	177	S16-M10-T21	0.05	548	510	S16	M10	T21	M10-T21	178	0.01	165	164	C16	I10	T21	I10-T21
176	178	S16-M10-T27	0.04	492	467	S16	M10	T27	M10-T27	179	0.03	137	131	C16	I10	T27	I10-T27
177	179	S16-M10-T29	0.91	1455	104	S16	M10	T29	M10-T29	180	0.6	84	28	C16	I10	T29	I10-T29
178	180	S16-M10-T33	0.03	515	492	S16	M10	T33	M10-T33	181	0.01	141	138	C16	I10	T33	I10-T33
179	181	S16-M11-T10	0.8	956	153	S16	M11	T10	M11-T10	182	0.33	51	30	C16	I11	T10	I11-T10
180	182	S16-M11-T12	0.84	1389	182	S16	M11	T12	M11-T12	183	0.45	81	38	C16	I11	T12	I11-T12
181	183	S16-M11-T13	0.59	587	212	S16	M11	T13	M11-T13	184	0.12	63	52	C16	I11	T13	I11-T13
182	184	S16-M11-T14	0.18	603	468	S16	M11	T14	M11-T14	185	0.05	161	148	C16	I11	T14	I11-T14
183	185	S16-M11-T15	0.07	595	541	S16	M11	T15	M11-T15	186	0.01	149	146	C16	I11	T15	I11-T15
184	186	S16-M11-T16	0.75	822	170	S16	M11	T16	M11-T16	187	0.42	88	44	C16	I11	T16	I11-T16
185	187	S16-M11-T17	0.05	480	453	S16	M11	T17	M11-T17	188	0.01	122	120	C16	I11	T17	I11-T17
186	188	S16-M11-T18	0.04	300	284	S16	M11	T18	M11-T18	189	0.0	74	74	C16	I11	T18	I11-T18
187	189	S16-M11-T20	0.24	534	377	S16	M11	T20	M11-T20	190	0.05	95	87	C16	I11	T20	I11-T20
188	190	S16-M11-T21	0.06	555	512	S16	M11	T21	M11-T21	191	0.03	164	157	C16	I11	T21	I11-T21
189	191	S16-M11-T27	0.04	528	499	S16	M11	T27	M11-T27	192	0.03	102	98	C16	I11	T27	I11-T27
190	192	S16-M11-T29	0.89	1463	127	S16	M11	T29	M11-T29	193	0.5	54	23	C16	I11	T29	I11-T29
191	193	S16-M11-T33	0.03	544	524	S16	M11	T33	M11-T33	194	0.02	144	140	C16	I11	T33	I11-T33
192	194	S16-M12-T10	0.45	808	396	S16	M12	T10	M12-T10	195	0.07	156	140	C16	I12	T10	I12-T10
193	195	S16-M12-T12	0.62	1214	402	S16	M12	T12	M12-T12	196	0.17	133	103	C16	I12	T12	I12-T12
194	196	S16-M12-T13	0.62	966	314	S16	M12	T13	M12-T13	197	0.17	94	72	C16	I12	T13	I12-T13
195	197	S16-M12-T14	0.23	995	724	S16	M12	T14	M12-T14	198	0.01	237	232	C16	I12	T14	I12-T14
196	198	S16-M12-T15	0.06	734	673	S16	M12	T15	M12-T15	199	0.0	197	197	C16	I12	T15	I12-T15
197	199	S16-M12-T16	0.74	939	210	S16	M12	T16	M12-T16	200	0.18	127	97	C16	I12	T16	I12-T16
198	200	S16-M12-T17	0.02	643	621	S16	M12	T17	M12-T17	201	0.0	193	193	C16	I12	T17	I12-T17
199	201	S16-M12-T18	0.11	494	431	S16	M12	T18	M12-T18	202	0.01	162	160	C16	I12	T18	I12-T18
200	202	S16-M12-T20	0.35	1015	600	S16	M12	T20	M12-T20	203	0.09	158	138	C16	I12	T20	I12-T20
201	203	S16-M12-T21	0.05	831	779	S16	M12	T21	M12-T21	204	0.01	252	248	C16	I12	T21	I12-T21
202	204	S16-M12-T27	0.04	582	555	S16	M12	T27	M12-T27	205	0.01	157	155	C16	I12	T27	I12-T27
203	205	S16-M12-T29	0.89	1654	150	S16	M12	T29	M12-T29	206	0.59	77	26	C16	I12	T29	I12-T29
204	206	S16-M12-T33	0.03	745	717	S16	M12	T33	M12-T33	207	0.01	174	173	C16	I12	T33	I12-T33
205	207	S16-M13-T10	0.63	700	224	S16	M13	T10	M13-T10	208	0.07	78	70	C16	I13	T10	I13-T10
206	208	S16-M13-T12	0.21	651	487	S16	M13	T12	M13-T12	209	0.09	218	189	C16	I13	T12	I13-T12
207	209	S16-M13-T13	0.37	396	226	S16	M13	T13	M13-T13	210	0.06	117	106	C16	I13	T13	I13-T13
208	210	S16-M13-T14	0.28	736	493	S16	M13	T14	M13-T14	211	0.05	180	167	C16	I13	T14	I13-T14
209	211	S16-M13-T15	0.1	585	513	S16	M13	T15	M13-T15	212	0.02	130	126	C16	I13	T15	I13-T15
210	212	S16-M13-T16	0.87	1038	103	S16	M13	T16	M13-T16	213	0.29	62	39	C16	I13	T16	I13-T16
211	213	S16-M13-T17	0.03	471	450	S16	M13	T17	M13-T17	214	0.02	156	152	C16	I13	T17	I13-T17
212	214	S16-M13-T18	0.11	305	264	S16	M13	T18	M13-T18	215	0.03	83	80	C16	I13	T18	I13-T18
213	215	S16-M13-T20	0.3	639	413	S16	M13	T20	M13-T20	216	0.07	106	95	C16	I13	T20	I13-T20
214	216	S16-M13-T21	0.03	508	487	S16	M13	T21	M13-T21	217	0.0	174	174	C16	I13	T21	I13-T21
215	217	S16-M13-T27	0.05	489	458	S16	M13	T27	M13-T27	218	0.01	135	133	C16	I13	T27	I13-T27
216	218	S16-M13-T29	0.9	1603	131	S16	M13	T29	M13-T29	219	0.53	70	28	C16	I13	T29	I13-T29
217	219	S16-M13-T33	0.02	532	516	S16	M13	T33	M13-T33	220	0.01	146	145	C16	I13	T33	I13-T33
218	220	S16-M14-T10	0.59	490	174	S16	M14	T10	M14-T10	221	0.11	68	57	C16	I14	T10	I14-T10
219	221	S16-M14-T12	0.85	828	103	S16	M14	T12	M14-T12	222	0.22	41	29	C16	I14	T12	I14-T12
220	222	S16-M14-T13	0.27	200	136	S16	M14	T13	M14-T13	223	0.05	72	66	C16	I14	T13	I14-T13
221	223	S16-M14-T14	0.29	309	205	S16	M14	T14	M14-T14	224	0.1	95	82	C16	I14	T14	I14-T14
222	224	S16-M14-T15	0.08	248	223	S16	M14	T15	M14-T15	225	0.0	74	74	C16	I14	T15	I14-T15
223	225	S16-M14-T16	0.87	723	74	S16	M14	T16	M14-T16	226	0.19	51	38	C16	I14	T16	I14-T16
224	226	S16-M14-T17	0.04	287	272	S16	M14	T17	M14-T17	227	0.01	85	84	C16	I14	T17	I14-T17
225	227	S16-M14-T18	0.09	230	204	S16	M14	T18	M14-T18	228	0.03	54	52	C16	I14	T18	I14-T18
226	228	S16-M14-T20	0.37	387	221	S16	M14	T20	M14-T20	229	0.08	73	64	C16	I14	T20	I14-T20
227	229	S16-M14-T21	0.07	298	270	S16	M14	T21	M14-T21	230	0.01	91	89	C16	I14	T21	I14-T21
228	230	S16-M14-T27	0.03	270	259	S16	M14	T27	M14-T27	231	0.03	96	92	C16	I14	T27	I14-T27
229	231	S16-M14-T29	0.91	844	57	S16	M14	T29	M14-T29	232	0.57	39	14	C16	I14	T29	I14-T29
230	232	S16-M14-T33	0.04	298	284	S16	M14	T33	M14-T33	233	0.01	87	85	C16	I14	T33	I14-T33
231	233	S16-M15-T10	0.64	598	188	S16	M15	T10	M15-T10	234	0.09	76	66	C16	I15	T10	I15-T10
232	234	S16-M15-T12	0.75	717	148	S16	M15	T12	M15-T12	235	0.18	67	51	C16	I15	T12	I15-T12
233	235	S16-M15-T13	0.46	266	127	S16	M15	T13	M15-T13	236	0.04	48	45	C16	I15	T13	I15-T13
234	236	S16-M15-T14	0.21	430	323	S16	M15	T14	M15-T14	237	0.06	138	126	C16	I15	T14	I15-T14
235	237	S16-M15-T15	0.11	288	250	S16	M15	T15	M15-T15	238	-0.01	96	97	C16	I15	T15	I15-T15
236	238	S16-M15-T16	0.82	662	101	S16	M15	T16	M15-T16	239	0.25	63	43	C16	I15	T16	I15-T16
237	239	S16-M15-T17	0.03	404	387	S16	M15	T17	M15-T17	240	0.01	101	99	C16	I15	T17	I15-T17
238	240	S16-M15-T18	0.08	220	199	S16	M15	T18	M15-T18	241	0.01	71	70	C16	I15	T18	I15-T18
239	241	S16-M15-T20	0.36	424	248	S16	M15	T20	M15-T20	242	0.09	85	74	C16	I15	T20	I15-T20
240	242	S16-M15-T21	0.05	394	371	S16	M15	T21	M15-T21	243	0.01	139	137	C16	I15	T21	I15-T21
241	243	S16-M15-T27	0.04	353	336	S16	M15	T27	M15-T27	244	0.01	96	94	C16	I15	T27	I15-T27
242	244	S16-M15-T29	0.89	817	71	S16	M15	T29	M15-T29	245	0.53	47	19	C16	I15	T29	I15-T29
243	245	S16-M15-T33	0.02	320	311	S16	M15	T33	M15-T33	246	0.01	130	129	C16	I15	T33	I15-T33
244	246	S16-M16-T10	0.76	630	128	S16	M16	T10	M16-T10	247	0.29	41	26	C16	I16	T10	I16-T10
245	247	S16-M16-T12	0.61	826	277	S16	M16	T12	M16-T12	248	0.11	105	88	C16	I16	T12	I16-T12
246	248	S16-M16-T13	0.59	465	167	S16	M16	T13	M16-T13	249	0.07	51	46	C16	I16	T13	I16-T13
247	249	S16-M16-T14	0.23	462	336	S16	M16	T14	M16-T14	250	0.05	118	108	C16	I16	T14	I16-T14
248	250	S16-M16-T15	0.06	265	243	S16	M16	T15	M16-T15	251	0.02	79	77	C16	I16	T15	I16-T15
249	251	S16-M16-T16	0.73	537	126	S16	M16	T16	M16-T16	252	0.15	89	70	C16	I16	T16	I16-T16
250	252	S16-M16-T17	0.03	343	328	S16	M16	T17	M16-T17	253	0.01	115	114	C16	I16	T17	I16-T17
251	253	S16-M16-T18	0.09	283	252	S16	M16	T18	M16-T18	254	0.02	66	64	C16	I16	T18	I16-T18
252	254	S16-M16-T20	0.32	582	362	S16	M16	T20	M16-T20	255	0.08	99	87	C16	I16	T20	I16-T20
253	255	S16-M16-T21	0.05	478	451	S16	M16	T21	M16-T21	256	0.01	124	122	C16	I16	T21	I16-T21
254	256	S16-M16-T27	0.04	299	285	S16	M16	T27	M16-T27	257	0.01	99	97	C16	I16	T27	I16-T27
255	257	S16-M16-T29	0.85	1103	134	S16	M16	T29	M16-T29	258	0.45	70	33	C16	I16	T29	I16-T29
256	258	S16-M16-T33	0.02	495	482	S16	M16	T33	M16-T33	259	0.0	120	120	C16	I16	T33	I16-T33
257	259	S16-M17-T10	0.74	1016	225	S16	M17	T10	M17-T10	260	0.14	85	69	C16	I17	T10	I17-T10
258	260	S16-M17-T12	0.79	1178	199	S16	M17	T12	M17-T12	261	0.23	74	52	C16	I17	T12	I17-T12
259	261	S16-M17-T13	0.57	622	239	S16	M17	T13	M17-T13	262	0.05	76	70	C16	I17	T13	I17-T13
260	262	S16-M17-T14	0.2	639	488	S16	M17	T14	M17-T14	263	0.03	138	133	C16	I17	T14	I17-T14
261	263	S16-M17-T15	0.11	498	433	S16	M17	T15	M17-T15	264	0.0	120	120	C16	I17	T15	I17-T15
262	264	S16-M17-T16	0.84	1002	132	S16	M17	T16	M17-T16	265	0.26	84	56	C16	I17	T16	I17-T16
263	265	S16-M17-T17	0.04	604	575	S16	M17	T17	M17-T17	266	0.01	205	200	C16	I17	T17	I17-T17
264	266	S16-M17-T18	0.1	391	344	S16	M17	T18	M17-T18	267	0.02	109	106	C16	I17	T18	I17-T18
265	267	S16-M17-T20	0.37	852	489	S16	M17	T20	M17-T20	268	0.06	131	119	C16	I17	T20	I17-T20
266	268	S16-M17-T21	0.05	720	672	S16	M17	T21	M17-T21	269	0.01	196	192	C16	I17	T21	I17-T21
267	269	S16-M17-T27	0.02	557	538	S16	M17	T27	M17-T27	270	0.01	144	143	C16	I17	T27	I17-T27
268	270	S16-M17-T29	0.9	1897	146	S16	M17	T29	M17-T29	271	0.68	82	21	C16	I17	T29	I17-T29
269	271	S16-M17-T33	0.04	780	743	S16	M17	T33	M17-T33	272	0.01	177	176	C16	I17	T33	I17-T33
270	272	S16-M18-T10	0.75	1126	241	S16	M18	T10	M18-T10	273	0.28	78	50	C16	I18	T10	I18-T10
271	273	S16-M18-T12	0.78	1190	216	S16	M18	T12	M18-T12	274	0.23	77	54	C16	I18	T12	I18-T12
272	274	S16-M18-T13	0.64	766	241	S16	M18	T13	M18-T13	275	0.09	78	68	C16	I18	T13	I18-T13
273	275	S16-M18-T14	0.26	887	610	S16	M18	T14	M18-T14	276	0.04	242	227	C16	I18	T14	I18-T14
274	276	S16-M18-T15	0.07	559	508	S16	M18	T15	M18-T15	277	0.01	150	147	C16	I18	T15	I18-T15
275	277	S16-M18-T16	0.84	1196	161	S16	M18	T16	M18-T16	278	0.32	98	59	C16	I18	T16	I18-T16
276	278	S16-M18-T17	0.03	633	606	S16	M18	T17	M18-T17	279	0.01	201	198	C16	I18	T17	I18-T17
277	279	S16-M18-T18	0.11	346	297	S16	M18	T18	M18-T18	280	0.01	100	98	C16	I18	T18	I18-T18
278	280	S16-M18-T20	0.29	732	486	S16	M18	T20	M18-T20	281	0.11	143	120	C16	I18	T20	I18-T20
279	281	S16-M18-T21	0.05	632	586	S16	M18	T21	M18-T21	282	0.01	195	193	C16	I18	T21	I18-T21
280	282	S16-M18-T27	0.03	493	474	S16	M18	T27	M18-T27	283	0.01	136	135	C16	I18	T27	I18-T27
281	283	S16-M18-T29	0.84	1593	214	S16	M18	T29	M18-T29	284	0.39	146	77	C16	I18	T29	I18-T29
282	284	S16-M18-T33	0.02	641	619	S16	M18	T33	M18-T33	285	0.01	160	159	C16	I18	T33	I18-T33
283	285	S16-M19-T10	0.4	725	395	S16	M19	T10	M19-T10	286	0.09	159	138	C16	I19	T10	I19-T10
284	286	S16-M19-T12	0.77	1413	268	S16	M19	T12	M19-T12	287	0.2	82	60	C16	I19	T12	I19-T12
285	287	S16-M19-T13	0.34	577	354	S16	M19	T13	M19-T13	288	0.05	111	102	C16	I19	T13	I19-T13
286	288	S16-M19-T14	0.26	828	575	S16	M19	T14	M19-T14	289	0.04	207	194	C16	I19	T14	I19-T14
287	289	S16-M19-T15	0.09	616	551	S16	M19	T15	M19-T15	290	0.01	181	180	C16	I19	T15	I19-T15
288	290	S16-M19-T16	0.8	1271	208	S16	M19	T16	M19-T16	291	0.34	100	58	C16	I19	T16	I19-T16
289	291	S16-M19-T17	0.03	624	596	S16	M19	T17	M19-T17	292	0.01	187	184	C16	I19	T17	I19-T17
290	292	S16-M19-T18	0.07	377	342	S16	M19	T18	M19-T18	293	0.02	119	116	C16	I19	T18	I19-T18
291	293	S16-M19-T20	0.23	646	462	S16	M19	T20	M19-T20	294	0.07	142	128	C16	I19	T20	I19-T20
292	294	S16-M19-T21	0.05	717	665	S16	M19	T21	M19-T21	295	0.01	181	180	C16	I19	T21	I19-T21
293	295	S16-M19-T27	0.04	604	575	S16	M19	T27	M19-T27	296	0.03	183	176	C16	I19	T27	I19-T27
294	296	S16-M19-T29	0.89	1523	143	S16	M19	T29	M19-T29	297	0.49	105	46	C16	I19	T29	I19-T29
295	297	S16-M19-T33	0.02	834	807	S16	M19	T33	M19-T33	298	0.01	176	174	C16	I19	T33	I19-T33
296	298	S16-M20-T10	0.48	896	414	S16	M20	T10	M20-T10	299	0.17	165	127	C16	I20	T10	I20-T10
297	299	S16-M20-T12	0.83	1463	209	S16	M20	T12	M20-T12	300	0.28	85	55	C16	I20	T12	I20-T12
298	300	S16-M20-T13	0.59	891	322	S16	M20	T13	M20-T13	301	0.1	84	72	C16	I20	T13	I20-T13
299	301	S16-M20-T14	0.38	877	488	S16	M20	T14	M20-T14	302	0.1	146	125	C16	I20	T14	I20-T14
300	302	S16-M20-T15	0.08	676	609	S16	M20	T15	M20-T15	303	0.02	176	171	C16	I20	T15	I20-T15
301	303	S16-M20-T16	0.89	1413	130	S16	M20	T16	M20-T16	304	0.26	73	49	C16	I20	T16	I20-T16
302	304	S16-M20-T17	0.02	541	523	S16	M20	T17	M20-T17	305	0.01	160	157	C16	I20	T17	I20-T17
303	305	S16-M20-T18	0.14	423	352	S16	M20	T18	M20-T18	306	0.01	135	133	C16	I20	T18	I20-T18
304	306	S16-M20-T20	0.34	907	546	S16	M20	T20	M20-T20	307	0.08	131	115	C16	I20	T20	I20-T20
305	307	S16-M20-T21	0.06	765	705	S16	M20	T21	M20-T21	308	0.01	213	208	C16	I20	T21	I20-T21
306	308	S16-M20-T27	0.04	476	454	S16	M20	T27	M20-T27	309	0.01	123	122	C16	I20	T27	I20-T27
307	309	S16-M20-T29	0.86	1469	167	S16	M20	T29	M20-T29	310	0.46	106	49	C16	I20	T29	I20-T29
308	310	S16-M20-T33	0.02	867	840	S16	M20	T33	M20-T33	311	-0.0	217	218	C16	I20	T33	I20-T33
309	311	S16-M21-T10	0.83	1147	166	S16	M21	T10	M21-T10	312	0.41	70	36	C16	I21	T10	I21-T10
310	312	S16-M21-T12	0.69	1258	329	S16	M21	T12	M21-T12	313	0.22	136	96	C16	I21	T12	I21-T12
311	313	S16-M21-T13	0.48	710	327	S16	M21	T13	M21-T13	314	0.06	93	85	C16	I21	T13	I21-T13
312	314	S16-M21-T14	0.27	834	567	S16	M21	T14	M21-T14	315	0.03	220	209	C16	I21	T14	I21-T14
313	315	S16-M21-T15	0.14	606	505	S16	M21	T15	M21-T15	316	0.01	188	187	C16	I21	T15	I21-T15
314	316	S16-M21-T16	0.84	1291	165	S16	M21	T16	M21-T16	317	0.24	85	59	C16	I21	T16	I21-T16
315	317	S16-M21-T17	0.05	604	570	S16	M21	T17	M21-T17	318	0.01	171	167	C16	I21	T17	I21-T17
316	318	S16-M21-T18	0.1	433	380	S16	M21	T18	M21-T18	319	0.02	115	112	C16	I21	T18	I21-T18
317	319	S16-M21-T20	0.3	749	487	S16	M21	T20	M21-T20	320	0.08	158	140	C16	I21	T20	I21-T20
318	320	S16-M21-T21	0.05	782	726	S16	M21	T21	M21-T21	321	0.01	226	224	C16	I21	T21	I21-T21
319	321	S16-M21-T27	0.04	573	542	S16	M21	T27	M21-T27	322	0.01	150	149	C16	I21	T27	I21-T27
320	322	S16-M21-T29	0.68	910	243	S16	M21	T29	M21-T29	323	0.32	149	89	C16	I21	T29	I21-T29
321	323	S16-M21-T33	0.02	642	624	S16	M21	T33	M21-T33	324	0.01	190	188	C16	I21	T33	I21-T33
322	324	S16-M22-T10	0.79	1449	244	S16	M22	T10	M22-T10	325	0.31	85	52	C16	I22	T10	I22-T10
323	325	S16-M22-T12	0.79	1764	301	S16	M22	T12	M22-T12	326	0.37	115	63	C16	I22	T12	I22-T12
324	326	S16-M22-T13	0.64	880	276	S16	M22	T13	M22-T13	327	0.17	65	50	C16	I22	T13	I22-T13
325	327	S16-M22-T14	0.32	968	603	S16	M22	T14	M22-T14	328	0.07	220	199	C16	I22	T14	I22-T14
326	328	S16-M22-T15	0.1	601	527	S16	M22	T15	M22-T15	329	0.01	148	146	C16	I22	T15	I22-T15
327	329	S16-M22-T16	0.73	1133	258	S16	M22	T16	M22-T16	330	0.11	150	127	C16	I22	T16	I22-T16
328	330	S16-M22-T17	0.05	581	549	S16	M22	T17	M22-T17	331	0.01	154	151	C16	I22	T17	I22-T17
329	331	S16-M22-T18	0.11	414	359	S16	M22	T18	M22-T18	332	0.02	119	116	C16	I22	T18	I22-T18
330	332	S16-M22-T20	0.32	859	537	S16	M22	T20	M22-T20	333	0.08	145	129	C16	I22	T20	I22-T20
331	333	S16-M22-T21	0.05	798	752	S16	M22	T21	M22-T21	334	0.01	194	193	C16	I22	T21	I22-T21
332	334	S16-M22-T27	0.03	702	677	S16	M22	T27	M22-T27	335	0.02	173	168	C16	I22	T27	I22-T27
333	335	S16-M22-T29	0.84	1596	203	S16	M22	T29	M22-T29	336	0.42	135	67	C16	I22	T29	I22-T29
334	336	S16-M22-T33	0.02	789	765	S16	M22	T33	M22-T33	337	0.01	190	188	C16	I22	T33	I22-T33
335	337	S18-M10-T10	0.69	808	213	S18	M10	T10	M10-T10	338	0.24	84	58	C18	I10	T10	I10-T10
336	338	S18-M10-T12	0.75	1072	230	S18	M10	T12	M10-T12	339	0.23	69	48	C18	I10	T12	I10-T12
337	339	S18-M10-T13	0.47	460	218	S18	M10	T13	M10-T13	340	0.11	79	66	C18	I10	T13	I10-T13
338	340	S18-M10-T14	0.23	592	425	S18	M10	T14	M10-T14	341	0.07	192	173	C18	I10	T14	I10-T14
339	341	S18-M10-T15	0.1	469	411	S18	M10	T15	M10-T15	342	0.03	111	107	C18	I10	T15	I10-T15
340	342	S18-M10-T16	0.86	1027	116	S18	M10	T16	M10-T16	343	0.68	78	20	C18	I10	T16	I10-T16
341	343	S18-M10-T17	0.03	435	419	S18	M10	T17	M10-T17	344	0.02	118	115	C18	I10	T17	I10-T17
342	344	S18-M10-T18	0.15	306	249	S18	M10	T18	M10-T18	345	0.01	71	70	C18	I10	T18	I10-T18
343	345	S18-M10-T20	0.25	622	438	S18	M10	T20	M10-T20	346	0.09	135	117	C18	I10	T20	I10-T20
344	346	S18-M10-T21	0.06	504	464	S18	M10	T21	M10-T21	347	0.0	147	147	C18	I10	T21	I10-T21
345	347	S18-M10-T27	0.04	443	421	S18	M10	T27	M10-T27	348	0.03	115	110	C18	I10	T27	I10-T27
346	348	S18-M10-T29	0.91	1656	122	S18	M10	T29	M10-T29	349	0.68	110	29	C18	I10	T29	I10-T29
347	349	S18-M10-T33	0.04	526	499	S18	M10	T33	M10-T33	350	0.0	138	138	C18	I10	T33	I10-T33
348	350	S18-M11-T10	0.61	884	299	S18	M11	T10	M11-T10	351	0.14	101	81	C18	I11	T10	I11-T10
349	351	S18-M11-T12	0.85	1481	180	S18	M11	T12	M11-T12	352	0.31	72	44	C18	I11	T12	I11-T12
350	352	S18-M11-T13	0.57	578	220	S18	M11	T13	M11-T13	353	0.12	72	60	C18	I11	T13	I11-T13
351	353	S18-M11-T14	0.2	636	484	S18	M11	T14	M11-T14	354	0.01	129	127	C18	I11	T14	I11-T14
352	354	S18-M11-T15	0.09	531	470	S18	M11	T15	M11-T15	355	0.03	133	128	C18	I11	T15	I11-T15
353	355	S18-M11-T16	0.82	943	144	S18	M11	T16	M11-T16	356	0.31	77	47	C18	I11	T16	I11-T16
354	356	S18-M11-T17	0.02	422	408	S18	M11	T17	M11-T17	357	0.03	112	106	C18	I11	T17	I11-T17
355	357	S18-M11-T18	0.1	333	292	S18	M11	T18	M11-T18	358	0.0	75	75	C18	I11	T18	I11-T18
356	358	S18-M11-T20	0.18	450	349	S18	M11	T20	M11-T20	359	0.08	88	77	C18	I11	T20	I11-T20
357	359	S18-M11-T21	0.09	586	524	S18	M11	T21	M11-T21	360	0.01	124	123	C18	I11	T21	I11-T21
358	360	S18-M11-T27	0.03	425	406	S18	M11	T27	M11-T27	361	0.0	82	82	C18	I11	T27	I11-T27
359	361	S18-M11-T29	0.9	1397	105	S18	M11	T29	M11-T29	362	0.58	48	17	C18	I11	T29	I11-T29
360	362	S18-M11-T33	0.01	564	554	S18	M11	T33	M11-T33	363	0.02	128	124	C18	I11	T33	I11-T33
361	363	S18-M12-T10	0.46	860	412	S18	M12	T10	M12-T10	364	0.13	144	118	C18	I12	T10	I12-T10
362	364	S18-M12-T12	0.69	1280	327	S18	M12	T12	M12-T12	365	0.08	106	93	C18	I12	T12	I12-T12
363	365	S18-M12-T13	0.53	896	370	S18	M12	T13	M12-T13	366	0.08	105	92	C18	I12	T13	I12-T13
364	366	S18-M12-T14	0.26	886	612	S18	M12	T14	M12-T14	367	0.01	177	174	C18	I12	T14	I12-T14
365	367	S18-M12-T15	0.12	610	521	S18	M12	T15	M12-T15	368	0.01	134	131	C18	I12	T15	I12-T15
366	368	S18-M12-T16	0.83	1409	199	S18	M12	T16	M12-T16	369	0.22	104	74	C18	I12	T16	I12-T16
367	369	S18-M12-T17	0.04	675	642	S18	M12	T17	M12-T17	370	0.01	179	175	C18	I12	T17	I12-T17
368	370	S18-M12-T18	0.16	472	378	S18	M12	T18	M12-T18	371	0.02	101	98	C18	I12	T18	I12-T18
369	371	S18-M12-T20	0.34	958	575	S18	M12	T20	M12-T20	372	0.07	164	147	C18	I12	T20	I12-T20
370	372	S18-M12-T21	0.05	666	623	S18	M12	T21	M12-T21	373	0.01	161	160	C18	I12	T21	I12-T21
371	373	S18-M12-T27	0.03	641	616	S18	M12	T27	M12-T27	374	0.02	169	164	C18	I12	T27	I12-T27
372	374	S18-M12-T29	0.85	1746	202	S18	M12	T29	M12-T29	375	0.5	138	59	C18	I12	T29	I12-T29
373	375	S18-M12-T33	0.03	744	713	S18	M12	T33	M12-T33	376	0.0	161	161	C18	I12	T33	I12-T33
374	376	S18-M13-T10	0.4	561	303	S18	M13	T10	M13-T10	377	0.1	99	85	C18	I13	T10	I13-T10
375	377	S18-M13-T12	0.24	581	413	S18	M13	T12	M13-T12	378	0.09	203	177	C18	I13	T12	I13-T12
376	378	S18-M13-T13	0.4	327	176	S18	M13	T13	M13-T13	379	0.05	88	81	C18	I13	T13	I13-T13
377	379	S18-M13-T14	0.4	776	416	S18	M13	T14	M13-T14	380	0.06	151	137	C18	I13	T14	I13-T14
378	380	S18-M13-T15	0.12	519	440	S18	M13	T15	M13-T15	381	0.01	133	130	C18	I13	T15	I13-T15
379	381	S18-M13-T16	0.87	1182	113	S18	M13	T16	M13-T16	382	0.14	53	43	C18	I13	T16	I13-T16
380	382	S18-M13-T17	0.05	488	456	S18	M13	T17	M13-T17	383	0.01	142	139	C18	I13	T17	I13-T17
381	383	S18-M13-T18	0.13	309	260	S18	M13	T18	M13-T18	384	0.01	88	87	C18	I13	T18	I13-T18
382	384	S18-M13-T20	0.28	631	420	S18	M13	T20	M13-T20	385	0.08	114	102	C18	I13	T20	I13-T20
383	385	S18-M13-T21	0.05	628	584	S18	M13	T21	M13-T21	386	0.01	174	173	C18	I13	T21	I13-T21
384	386	S18-M13-T27	0.05	401	375	S18	M13	T27	M13-T27	387	0.01	126	125	C18	I13	T27	I13-T27
385	387	S18-M13-T29	0.9	1266	104	S18	M13	T29	M13-T29	388	0.59	95	32	C18	I13	T29	I13-T29
386	388	S18-M13-T33	0.03	492	473	S18	M13	T33	M13-T33	389	0.01	137	134	C18	I13	T33	I13-T33
387	389	S18-M14-T10	0.49	321	144	S18	M14	T10	M14-T10	390	0.08	66	59	C18	I14	T10	I14-T10
388	390	S18-M14-T12	0.79	771	130	S18	M14	T12	M14-T12	391	0.38	39	21	C18	I14	T12	I14-T12
389	391	S18-M14-T13	0.27	211	144	S18	M14	T13	M14-T13	392	0.03	79	76	C18	I14	T13	I14-T13
390	392	S18-M14-T14	0.37	295	167	S18	M14	T14	M14-T14	393	0.06	77	70	C18	I14	T14	I14-T14
391	393	S18-M14-T15	0.12	306	259	S18	M14	T15	M14-T15	394	0.01	70	69	C18	I14	T15	I14-T15
392	394	S18-M14-T16	0.86	496	56	S18	M14	T16	M14-T16	395	0.35	35	20	C18	I14	T16	I14-T16
393	395	S18-M14-T17	0.05	211	199	S18	M14	T17	M14-T17	396	0.0	60	60	C18	I14	T17	I14-T17
394	396	S18-M14-T18	0.09	177	157	S18	M14	T18	M14-T18	397	0.0	68	68	C18	I14	T18	I14-T18
395	397	S18-M14-T20	0.29	336	221	S18	M14	T20	M14-T20	398	0.11	56	47	C18	I14	T20	I14-T20
396	398	S18-M14-T21	0.05	355	333	S18	M14	T21	M14-T21	399	0.0	105	105	C18	I14	T21	I14-T21
397	399	S18-M14-T27	0.03	232	222	S18	M14	T27	M14-T27	400	0.04	64	60	C18	I14	T27	I14-T27
398	400	S18-M14-T29	0.9	588	47	S18	M14	T29	M14-T29	401	0.49	36	16	C18	I14	T29	I14-T29
399	401	S18-M14-T33	0.01	263	260	S18	M14	T33	M14-T33	402	0.0	67	67	C18	I14	T33	I14-T33
400	402	S18-M15-T10	0.56	605	234	S18	M15	T10	M15-T10	403	0.2	74	54	C18	I15	T10	I15-T10
401	403	S18-M15-T12	0.74	628	136	S18	M15	T12	M15-T12	404	0.17	52	40	C18	I15	T12	I15-T12
402	404	S18-M15-T13	0.4	201	109	S18	M15	T13	M15-T13	405	0.05	49	45	C18	I15	T13	I15-T13
403	405	S18-M15-T14	0.38	459	257	S18	M15	T14	M15-T14	406	0.1	97	83	C18	I15	T14	I15-T14
404	406	S18-M15-T15	0.11	316	271	S18	M15	T15	M15-T15	407	0.01	82	80	C18	I15	T15	I15-T15
405	407	S18-M15-T16	0.86	662	72	S18	M15	T16	M15-T16	408	0.34	50	29	C18	I15	T16	I15-T16
406	408	S18-M15-T17	0.02	360	349	S18	M15	T17	M15-T17	409	0.01	116	115	C18	I15	T17	I15-T17
407	409	S18-M15-T18	0.21	243	182	S18	M15	T18	M15-T18	410	0.02	80	78	C18	I15	T18	I15-T18
408	410	S18-M15-T20	0.36	416	243	S18	M15	T20	M15-T20	411	0.08	96	85	C18	I15	T20	I15-T20
409	411	S18-M15-T21	0.05	415	389	S18	M15	T21	M15-T21	412	0.0	113	113	C18	I15	T21	I15-T21
410	412	S18-M15-T27	0.04	308	293	S18	M15	T27	M15-T27	413	0.01	86	85	C18	I15	T27	I15-T27
411	413	S18-M15-T29	0.82	728	107	S18	M15	T29	M15-T29	414	0.34	48	28	C18	I15	T29	I15-T29
412	414	S18-M15-T33	0.03	333	319	S18	M15	T33	M15-T33	415	0.01	83	82	C18	I15	T33	I15-T33
413	415	S18-M16-T10	0.47	449	212	S18	M16	T10	M16-T10	416	0.11	85	72	C18	I16	T10	I16-T10
414	416	S18-M16-T12	0.44	523	263	S18	M16	T12	M16-T12	417	0.16	106	83	C18	I16	T12	I16-T12
415	417	S18-M16-T13	0.34	267	161	S18	M16	T13	M16-T13	418	0.03	73	70	C18	I16	T13	I16-T13
416	418	S18-M16-T14	0.34	453	273	S18	M16	T14	M16-T14	419	0.03	118	113	C18	I16	T14	I16-T14
417	419	S18-M16-T15	0.11	347	303	S18	M16	T15	M16-T15	420	0.0	77	77	C18	I16	T15	I16-T15
418	420	S18-M16-T16	0.59	387	134	S18	M16	T16	M16-T16	421	0.15	90	71	C18	I16	T16	I16-T16
419	421	S18-M16-T17	0.05	327	304	S18	M16	T17	M16-T17	422	0.03	82	79	C18	I16	T17	I16-T17
420	422	S18-M16-T18	0.12	227	193	S18	M16	T18	M16-T18	423	0.01	62	61	C18	I16	T18	I16-T18
421	423	S18-M16-T20	0.21	344	257	S18	M16	T20	M16-T20	424	0.08	71	63	C18	I16	T20	I16-T20
422	424	S18-M16-T21	0.02	348	336	S18	M16	T21	M16-T21	425	0.0	102	102	C18	I16	T21	I16-T21
423	425	S18-M16-T27	0.05	240	224	S18	M16	T27	M16-T27	426	0.02	63	61	C18	I16	T27	I16-T27
424	426	S18-M16-T29	0.79	735	122	S18	M16	T29	M16-T29	427	0.41	75	38	C18	I16	T29	I16-T29
425	427	S18-M16-T33	0.02	346	335	S18	M16	T33	M16-T33	428	0.01	109	108	C18	I16	T33	I16-T33
426	428	S18-M17-T10	0.58	956	358	S18	M17	T10	M17-T10	429	0.11	111	94	C18	I17	T10	I17-T10
427	429	S18-M17-T12	0.76	1240	253	S18	M17	T12	M17-T12	430	0.31	70	43	C18	I17	T12	I17-T12
428	430	S18-M17-T13	0.42	456	238	S18	M17	T13	M17-T13	431	0.03	78	75	C18	I17	T13	I17-T13
429	431	S18-M17-T14	0.34	765	460	S18	M17	T14	M17-T14	432	0.03	165	159	C18	I17	T14	I17-T14
430	432	S18-M17-T15	0.11	576	503	S18	M17	T15	M17-T15	433	0.03	140	135	C18	I17	T15	I17-T15
431	433	S18-M17-T16	0.85	1113	136	S18	M17	T16	M17-T16	434	0.31	84	51	C18	I17	T16	I17-T16
432	434	S18-M17-T17	0.03	478	459	S18	M17	T17	M17-T17	435	0.01	152	151	C18	I17	T17	I17-T17
433	435	S18-M17-T18	0.16	413	330	S18	M17	T18	M17-T18	436	0.01	90	89	C18	I17	T18	I17-T18
434	436	S18-M17-T20	0.26	672	462	S18	M17	T20	M17-T20	437	0.08	123	109	C18	I17	T20	I17-T20
435	437	S18-M17-T21	0.06	521	479	S18	M17	T21	M17-T21	438	0.0	147	147	C18	I17	T21	I17-T21
436	438	S18-M17-T27	0.04	450	427	S18	M17	T27	M17-T27	439	0.03	110	105	C18	I17	T27	I17-T27
437	439	S18-M17-T29	0.83	1118	152	S18	M17	T29	M17-T29	440	0.28	75	49	C18	I17	T29	I17-T29
438	440	S18-M17-T33	0.01	684	667	S18	M17	T33	M17-T33	441	0.02	146	142	C18	I17	T33	I17-T33
439	441	S18-M18-T10	0.54	1028	412	S18	M18	T10	M18-T10	442	0.11	135	114	C18	I18	T10	I18-T10
440	442	S18-M18-T12	0.7	1233	312	S18	M18	T12	M18-T12	443	0.2	88	64	C18	I18	T12	I18-T12
441	443	S18-M18-T13	0.44	599	297	S18	M18	T13	M18-T13	444	0.08	93	82	C18	I18	T13	I18-T13
442	444	S18-M18-T14	0.37	832	478	S18	M18	T14	M18-T14	445	0.08	168	148	C18	I18	T14	I18-T14
443	445	S18-M18-T15	0.11	587	511	S18	M18	T15	M18-T15	446	0.01	165	163	C18	I18	T15	I18-T15
444	446	S18-M18-T16	0.82	1244	181	S18	M18	T16	M18-T16	447	0.2	103	75	C18	I18	T16	I18-T16
445	447	S18-M18-T17	0.02	681	660	S18	M18	T17	M18-T17	448	0.01	204	202	C18	I18	T17	I18-T17
446	448	S18-M18-T18	0.13	378	317	S18	M18	T18	M18-T18	449	0.02	109	106	C18	I18	T18	I18-T18
447	449	S18-M18-T20	0.23	581	420	S18	M18	T20	M18-T20	450	0.07	164	147	C18	I18	T20	I18-T20
448	450	S18-M18-T21	0.05	756	709	S18	M18	T21	M18-T21	451	0.01	196	195	C18	I18	T21	I18-T21
449	451	S18-M18-T27	0.04	530	505	S18	M18	T27	M18-T27	452	0.01	147	144	C18	I18	T27	I18-T27
450	452	S18-M18-T29	0.67	1057	301	S18	M18	T29	M18-T29	453	0.46	166	76	C18	I18	T29	I18-T29
451	453	S18-M18-T33	0.02	701	680	S18	M18	T33	M18-T33	454	0.01	181	180	C18	I18	T33	I18-T33
452	454	S18-M19-T10	0.2	623	474	S18	M19	T10	M19-T10	455	0.09	188	164	C18	I19	T10	I19-T10
453	455	S18-M19-T12	0.73	1245	290	S18	M19	T12	M19-T12	456	0.15	87	69	C18	I19	T12	I19-T12
454	456	S18-M19-T13	0.25	468	329	S18	M19	T13	M19-T13	457	0.0	123	123	C18	I19	T13	I19-T13
455	457	S18-M19-T14	0.27	796	542	S18	M19	T14	M19-T14	458	0.07	156	141	C18	I19	T14	I19-T14
456	458	S18-M19-T15	0.09	590	524	S18	M19	T15	M19-T15	459	0.01	161	157	C18	I19	T15	I19-T15
457	459	S18-M19-T16	0.74	941	205	S18	M19	T16	M19-T16	460	0.28	101	65	C18	I19	T16	I19-T16
458	460	S18-M19-T17	0.03	629	606	S18	M19	T17	M19-T17	461	0.01	200	197	C18	I19	T17	I19-T17
459	461	S18-M19-T18	0.13	421	355	S18	M19	T18	M19-T18	462	0.01	100	98	C18	I19	T18	I19-T18
460	462	S18-M19-T20	0.14	627	523	S18	M19	T20	M19-T20	463	0.06	173	157	C18	I19	T20	I19-T20
461	463	S18-M19-T21	0.05	677	638	S18	M19	T21	M19-T21	464	0.01	165	164	C18	I19	T21	I19-T21
462	464	S18-M19-T27	0.04	553	527	S18	M19	T27	M19-T27	465	0.01	129	126	C18	I19	T27	I19-T27
463	465	S18-M19-T29	0.85	1556	183	S18	M19	T29	M19-T29	466	0.51	124	52	C18	I19	T29	I19-T29
464	466	S18-M19-T33	0.03	781	752	S18	M19	T33	M19-T33	467	0.01	163	159	C18	I19	T33	I19-T33
465	467	S18-M20-T10	0.39	807	443	S18	M20	T10	M20-T10	468	0.14	153	122	C18	I20	T10	I20-T10
466	468	S18-M20-T12	0.79	1265	218	S18	M20	T12	M20-T12	469	0.32	92	55	C18	I20	T12	I20-T12
467	469	S18-M20-T13	0.54	815	330	S18	M20	T13	M20-T13	470	0.12	78	65	C18	I20	T13	I20-T13
468	470	S18-M20-T14	0.43	732	375	S18	M20	T14	M20-T14	471	0.08	137	122	C18	I20	T14	I20-T14
469	471	S18-M20-T15	0.08	609	548	S18	M20	T15	M20-T15	472	0.02	151	147	C18	I20	T15	I20-T15
470	472	S18-M20-T16	0.86	1351	143	S18	M20	T16	M20-T16	473	0.28	65	42	C18	I20	T16	I20-T16
471	473	S18-M20-T17	0.04	545	518	S18	M20	T17	M20-T17	474	0.02	155	151	C18	I20	T17	I20-T17
472	474	S18-M20-T18	0.15	391	320	S18	M20	T18	M20-T18	475	0.02	92	89	C18	I20	T18	I20-T18
473	475	S18-M20-T20	0.31	718	457	S18	M20	T20	M20-T20	476	0.12	126	104	C18	I20	T20	I20-T20
474	476	S18-M20-T21	0.07	718	655	S18	M20	T21	M20-T21	477	0.0	173	173	C18	I20	T21	I20-T21
475	477	S18-M20-T27	0.03	519	497	S18	M20	T27	M20-T27	478	0.01	129	127	C18	I20	T27	I20-T27
476	478	S18-M20-T29	0.87	1656	161	S18	M20	T29	M20-T29	479	0.43	95	47	C18	I20	T29	I20-T29
477	479	S18-M20-T33	0.02	806	779	S18	M20	T33	M20-T33	480	0.01	162	158	C18	I20	T33	I20-T33
478	480	S18-M21-T10	0.64	968	296	S18	M21	T10	M21-T10	481	0.16	104	81	C18	I21	T10	I21-T10
479	481	S18-M21-T12	0.65	1205	366	S18	M21	T12	M21-T12	482	0.22	142	101	C18	I21	T12	I21-T12
480	482	S18-M21-T13	0.46	690	332	S18	M21	T13	M21-T13	483	0.11	115	98	C18	I21	T13	I21-T13
481	483	S18-M21-T14	0.34	962	585	S18	M21	T14	M21-T14	484	0.05	184	169	C18	I21	T14	I21-T14
482	484	S18-M21-T15	0.12	698	590	S18	M21	T15	M21-T15	485	0.01	171	167	C18	I21	T15	I21-T15
483	485	S18-M21-T16	0.85	1265	152	S18	M21	T16	M21-T16	486	0.25	93	63	C18	I21	T16	I21-T16
484	486	S18-M21-T17	0.04	635	606	S18	M21	T17	M21-T17	487	0.01	200	199	C18	I21	T17	I21-T17
485	487	S18-M21-T18	0.22	488	361	S18	M21	T18	M21-T18	488	0.01	130	127	C18	I21	T18	I21-T18
486	488	S18-M21-T20	0.22	663	489	S18	M21	T20	M21-T20	489	0.09	148	129	C18	I21	T20	I21-T20
487	489	S18-M21-T21	0.05	860	798	S18	M21	T21	M21-T21	490	0.01	208	205	C18	I21	T21	I21-T21
488	490	S18-M21-T27	0.04	609	577	S18	M21	T27	M21-T27	491	0.02	147	143	C18	I21	T27	I21-T27
489	491	S18-M21-T29	0.53	844	346	S18	M21	T29	M21-T29	492	0.31	197	120	C18	I21	T29	I21-T29
490	492	S18-M21-T33	0.04	709	673	S18	M21	T33	M21-T33	493	0.01	155	154	C18	I21	T33	I21-T33
491	493	S18-M22-T10	0.61	1178	403	S18	M22	T10	M22-T10	494	0.14	148	120	C18	I22	T10	I22-T10
492	494	S18-M22-T12	0.73	1441	329	S18	M22	T12	M22-T12	495	0.31	105	64	C18	I22	T12	I22-T12
493	495	S18-M22-T13	0.46	850	410	S18	M22	T13	M22-T13	496	0.13	101	83	C18	I22	T13	I22-T13
494	496	S18-M22-T14	0.34	821	500	S18	M22	T14	M22-T14	497	0.12	205	170	C18	I22	T14	I22-T14
495	497	S18-M22-T15	0.11	534	459	S18	M22	T15	M22-T15	498	0.01	118	116	C18	I22	T15	I22-T15
496	498	S18-M22-T16	0.75	1076	228	S18	M22	T16	M22-T16	499	0.18	137	104	C18	I22	T16	I22-T16
497	499	S18-M22-T17	0.03	654	626	S18	M22	T17	M22-T17	500	0.01	169	168	C18	I22	T17	I22-T17
498	500	S18-M22-T18	0.08	435	390	S18	M22	T18	M22-T18	501	0.01	88	86	C18	I22	T18	I22-T18
499	501	S18-M22-T20	0.25	766	535	S18	M22	T20	M22-T20	502	0.08	135	120	C18	I22	T20	I22-T20
500	502	S18-M22-T21	0.05	716	672	S18	M22	T21	M22-T21	503	0.02	188	182	C18	I22	T21	I22-T21
501	503	S18-M22-T27	0.05	483	449	S18	M22	T27	M22-T27	504	0.02	136	132	C18	I22	T27	I22-T27
502	504	S18-M22-T29	0.84	1341	171	S18	M22	T29	M22-T29	505	0.42	96	48	C18	I22	T29	I22-T29
503	505	S18-M22-T33	0.04	748	712	S18	M22	T33	M22-T33	506	0.01	219	216	C18	I22	T33	I22-T33
504	506	S19-M10-T10	0.77	729	140	S19	M10	T10	M10-T10	507	0.35	37	21	C19	I10	T10	I10-T10
505	507	S19-M10-T12	0.73	945	215	S19	M10	T12	M10-T12	508	0.28	55	36	C19	I10	T12	I10-T12
506	508	S19-M10-T13	0.49	493	224	S19	M10	T13	M10-T13	509	0.1	65	56	C19	I10	T13	I10-T13
507	509	S19-M10-T14	0.24	552	390	S19	M10	T14	M10-T14	510	0.05	143	131	C19	I10	T14	I10-T14
508	510	S19-M10-T15	0.1	388	341	S19	M10	T15	M10-T15	511	0.03	88	84	C19	I10	T15	I10-T15
509	511	S19-M10-T16	0.89	949	84	S19	M10	T16	M10-T16	512	0.49	75	33	C19	I10	T16	I10-T16
510	512	S19-M10-T17	0.03	375	359	S19	M10	T17	M10-T17	513	0.01	112	111	C19	I10	T17	I10-T17
511	513	S19-M10-T18	0.19	411	317	S19	M10	T18	M10-T18	514	0.04	94	88	C19	I10	T18	I10-T18
512	514	S19-M10-T20	0.22	466	344	S19	M10	T20	M10-T20	515	0.11	111	94	C19	I10	T20	I10-T20
513	515	S19-M10-T21	0.09	515	459	S19	M10	T21	M10-T21	516	0.0	123	123	C19	I10	T21	I10-T21
514	516	S19-M10-T27	0.04	394	375	S19	M10	T27	M10-T27	517	0.03	109	105	C19	I10	T27	I10-T27
515	517	S19-M10-T29	0.92	1325	73	S19	M10	T29	M10-T29	518	0.65	63	18	C19	I10	T29	I10-T29
516	518	S19-M10-T33	0.02	425	413	S19	M10	T33	M10-T33	519	0.0	106	106	C19	I10	T33	I10-T33
517	519	S19-M11-T10	0.79	914	153	S19	M11	T10	M11-T10	520	0.26	45	30	C19	I11	T10	I11-T10
518	520	S19-M11-T12	0.87	1610	157	S19	M11	T12	M11-T12	521	0.38	61	33	C19	I11	T12	I11-T12
519	521	S19-M11-T13	0.63	536	169	S19	M11	T13	M11-T13	522	0.14	48	39	C19	I11	T13	I11-T13
520	522	S19-M11-T14	0.36	690	402	S19	M11	T14	M11-T14	523	0.03	95	90	C19	I11	T14	I11-T14
521	523	S19-M11-T15	0.13	403	337	S19	M11	T15	M11-T15	524	0.01	75	74	C19	I11	T15	I11-T15
522	524	S19-M11-T16	0.74	675	151	S19	M11	T16	M11-T16	525	0.34	79	46	C19	I11	T16	I11-T16
523	525	S19-M11-T17	0.04	436	414	S19	M11	T17	M11-T17	526	0.01	101	100	C19	I11	T17	I11-T17
524	526	S19-M11-T18	0.11	243	210	S19	M11	T18	M11-T18	527	0.03	56	54	C19	I11	T18	I11-T18
525	527	S19-M11-T20	0.18	419	325	S19	M11	T20	M11-T20	528	0.09	117	102	C19	I11	T20	I11-T20
526	528	S19-M11-T21	0.05	407	379	S19	M11	T21	M11-T21	529	0.01	98	96	C19	I11	T21	I11-T21
527	529	S19-M11-T27	0.05	396	374	S19	M11	T27	M11-T27	530	0.02	80	78	C19	I11	T27	I11-T27
528	530	S19-M11-T29	0.92	1294	75	S19	M11	T29	M11-T29	531	0.67	44	12	C19	I11	T29	I11-T29
529	531	S19-M11-T33	0.01	599	586	S19	M11	T33	M11-T33	532	0.01	113	112	C19	I11	T33	I11-T33
530	532	S19-M12-T10	0.32	619	386	S19	M12	T10	M12-T10	533	0.07	162	146	C19	I12	T10	I12-T10
531	533	S19-M12-T12	0.68	1079	295	S19	M12	T12	M12-T12	534	0.14	94	76	C19	I12	T12	I12-T12
532	534	S19-M12-T13	0.63	777	252	S19	M12	T13	M12-T13	535	0.19	81	61	C19	I12	T13	I12-T13
533	535	S19-M12-T14	0.32	793	500	S19	M12	T14	M12-T14	536	0.02	141	137	C19	I12	T14	I12-T14
534	536	S19-M12-T15	0.12	447	378	S19	M12	T15	M12-T15	537	0.01	86	85	C19	I12	T15	I12-T15
535	537	S19-M12-T16	0.89	1300	122	S19	M12	T16	M12-T16	538	0.28	80	51	C19	I12	T16	I12-T16
536	538	S19-M12-T17	0.02	507	492	S19	M12	T17	M12-T17	539	0.01	115	114	C19	I12	T17	I12-T17
537	539	S19-M12-T18	0.23	367	267	S19	M12	T18	M12-T18	540	0.01	86	85	C19	I12	T18	I12-T18
538	540	S19-M12-T20	0.4	834	447	S19	M12	T20	M12-T20	541	0.12	106	88	C19	I12	T20	I12-T20
539	541	S19-M12-T21	0.05	576	537	S19	M12	T21	M12-T21	542	0.01	161	160	C19	I12	T21	I12-T21
540	542	S19-M12-T27	0.05	556	522	S19	M12	T27	M12-T27	543	0.04	143	135	C19	I12	T27	I12-T27
541	543	S19-M12-T29	0.92	1750	112	S19	M12	T29	M12-T29	544	0.47	74	33	C19	I12	T29	I12-T29
542	544	S19-M12-T33	0.01	564	552	S19	M12	T33	M12-T33	545	0.01	116	114	C19	I12	T33	I12-T33
543	545	S19-M13-T10	0.59	625	221	S19	M13	T10	M13-T10	546	0.17	90	69	C19	I13	T10	I13-T10
544	546	S19-M13-T12	0.18	541	422	S19	M13	T12	M13-T12	547	0.11	160	135	C19	I13	T12	I13-T12
545	547	S19-M13-T13	0.35	294	174	S19	M13	T13	M13-T13	548	0.02	92	89	C19	I13	T13	I13-T13
546	548	S19-M13-T14	0.28	495	331	S19	M13	T14	M13-T14	549	0.03	138	131	C19	I13	T14	I13-T14
547	549	S19-M13-T15	0.14	385	320	S19	M13	T15	M13-T15	550	0.02	89	86	C19	I13	T15	I13-T15
548	550	S19-M13-T16	0.89	963	88	S19	M13	T16	M13-T16	551	0.19	46	34	C19	I13	T16	I13-T16
549	551	S19-M13-T17	0.05	399	375	S19	M13	T17	M13-T17	552	0.0	138	138	C19	I13	T17	I13-T17
550	552	S19-M13-T18	0.22	269	200	S19	M13	T18	M13-T18	553	0.01	93	91	C19	I13	T18	I13-T18
551	553	S19-M13-T20	0.32	632	394	S19	M13	T20	M13-T20	554	0.12	133	111	C19	I13	T20	I13-T20
552	554	S19-M13-T21	0.04	440	416	S19	M13	T21	M13-T21	555	0.01	122	121	C19	I13	T21	I13-T21
553	555	S19-M13-T27	0.02	355	344	S19	M13	T27	M13-T27	556	0.02	104	101	C19	I13	T27	I13-T27
554	556	S19-M13-T29	0.92	1457	86	S19	M13	T29	M13-T29	557	0.62	75	24	C19	I13	T29	I13-T29
555	557	S19-M13-T33	0.02	532	518	S19	M13	T33	M13-T33	558	0.01	126	125	C19	I13	T33	I13-T33
556	558	S19-M14-T10	0.46	292	140	S19	M14	T10	M14-T10	559	0.11	45	38	C19	I14	T10	I14-T10
557	559	S19-M14-T12	0.79	582	97	S19	M14	T12	M14-T12	560	0.4	27	14	C19	I14	T12	I14-T12
558	560	S19-M14-T13	0.26	157	108	S19	M14	T13	M14-T13	561	0.08	42	37	C19	I14	T13	I14-T13
559	561	S19-M14-T14	0.39	369	204	S19	M14	T14	M14-T14	562	0.07	68	61	C19	I14	T14	I14-T14
560	562	S19-M14-T15	0.11	221	191	S19	M14	T15	M14-T15	563	0.01	62	61	C19	I14	T15	I14-T15
561	563	S19-M14-T16	0.89	453	40	S19	M14	T16	M14-T16	564	0.37	38	21	C19	I14	T16	I14-T16
562	564	S19-M14-T17	0.04	224	213	S19	M14	T17	M14-T17	565	0.01	68	67	C19	I14	T17	I14-T17
563	565	S19-M14-T18	0.17	137	108	S19	M14	T18	M14-T18	566	0.03	37	35	C19	I14	T18	I14-T18
564	566	S19-M14-T20	0.32	337	209	S19	M14	T20	M14-T20	567	0.1	78	67	C19	I14	T20	I14-T20
565	567	S19-M14-T21	0.07	270	245	S19	M14	T21	M14-T21	568	0.0	74	74	C19	I14	T21	I14-T21
566	568	S19-M14-T27	0.05	253	235	S19	M14	T27	M14-T27	569	0.03	57	55	C19	I14	T27	I14-T27
567	570	S19-M14-T33	0.0	284	283	S19	M14	T33	M14-T33	571	0.02	68	66	C19	I14	T33	I14-T33
568	571	S19-M15-T10	0.62	465	154	S19	M15	T10	M15-T10	572	0.08	42	37	C19	I15	T10	I15-T10
569	572	S19-M15-T12	0.78	683	123	S19	M15	T12	M15-T12	573	0.26	42	28	C19	I15	T12	I15-T12
570	573	S19-M15-T13	0.56	270	106	S19	M15	T13	M15-T13	574	0.05	51	47	C19	I15	T13	I15-T13
571	574	S19-M15-T14	0.38	420	235	S19	M15	T14	M15-T14	575	0.05	104	96	C19	I15	T14	I15-T14
572	575	S19-M15-T15	0.15	251	203	S19	M15	T15	M15-T15	576	0.0	71	71	C19	I15	T15	I15-T15
573	576	S19-M15-T16	0.91	675	50	S19	M15	T16	M15-T16	577	0.29	41	26	C19	I15	T16	I15-T16
574	577	S19-M15-T17	0.05	309	290	S19	M15	T17	M15-T17	578	0.01	88	87	C19	I15	T17	I15-T17
575	578	S19-M15-T18	0.23	154	111	S19	M15	T18	M15-T18	579	0.06	33	30	C19	I15	T18	I15-T18
576	579	S19-M15-T20	0.34	476	285	S19	M15	T20	M15-T20	580	0.08	80	71	C19	I15	T20	I15-T20
577	580	S19-M15-T21	0.05	326	305	S19	M15	T21	M15-T21	581	0.01	100	98	C19	I15	T21	I15-T21
578	581	S19-M15-T27	0.03	302	289	S19	M15	T27	M15-T27	582	0.01	81	80	C19	I15	T27	I15-T27
579	582	S19-M15-T29	0.9	782	65	S19	M15	T29	M15-T29	583	0.7	51	13	C19	I15	T29	I15-T29
580	583	S19-M15-T33	0.02	299	289	S19	M15	T33	M15-T33	584	0.0	66	66	C19	I15	T33	I15-T33
581	584	S19-M16-T10	0.7	562	143	S19	M16	T10	M16-T10	585	0.4	48	25	C19	I16	T10	I16-T10
582	585	S19-M16-T12	0.62	439	145	S19	M16	T12	M16-T12	586	0.19	57	42	C19	I16	T12	I16-T12
583	586	S19-M16-T13	0.44	224	111	S19	M16	T13	M16-T13	587	0.11	40	34	C19	I16	T13	I16-T13
584	587	S19-M16-T14	0.31	396	252	S19	M16	T14	M16-T14	588	0.01	90	88	C19	I16	T14	I16-T14
585	588	S19-M16-T15	0.13	276	231	S19	M16	T15	M16-T15	589	-0.03	71	73	C19	I16	T15	I16-T15
586	589	S19-M16-T16	0.7	460	115	S19	M16	T16	M16-T16	590	0.08	76	67	C19	I16	T16	I16-T16
587	590	S19-M16-T17	0.04	336	318	S19	M16	T17	M16-T17	591	0.02	107	104	C19	I16	T17	I16-T17
588	591	S19-M16-T18	0.12	184	156	S19	M16	T18	M16-T18	592	0.01	54	53	C19	I16	T18	I16-T18
589	592	S19-M16-T20	0.21	307	230	S19	M16	T20	M16-T20	593	0.08	84	75	C19	I16	T20	I16-T20
590	593	S19-M16-T21	0.03	316	302	S19	M16	T21	M16-T21	594	0.03	83	80	C19	I16	T21	I16-T21
591	594	S19-M16-T27	0.05	231	218	S19	M16	T27	M16-T27	595	0.0	62	62	C19	I16	T27	I16-T27
592	595	S19-M16-T29	0.9	731	61	S19	M16	T29	M16-T29	596	0.53	43	17	C19	I16	T29	I16-T29
593	596	S19-M16-T33	0.02	313	305	S19	M16	T33	M16-T33	597	0.01	99	97	C19	I16	T33	I16-T33
594	597	S19-M17-T10	0.72	964	232	S19	M17	T10	M17-T10	598	0.21	78	56	C19	I17	T10	I17-T10
595	598	S19-M17-T12	0.78	1145	206	S19	M17	T12	M17-T12	599	0.31	54	33	C19	I17	T12	I17-T12
596	599	S19-M17-T13	0.49	557	251	S19	M17	T13	M17-T13	600	0.05	60	55	C19	I17	T13	I17-T13
597	600	S19-M17-T14	0.29	644	426	S19	M17	T14	M17-T14	601	0.03	128	121	C19	I17	T14	I17-T14
598	601	S19-M17-T15	0.11	509	440	S19	M17	T15	M17-T15	602	0.01	107	105	C19	I17	T15	I17-T15
599	602	S19-M17-T16	0.86	1112	126	S19	M17	T16	M17-T16	603	0.3	80	50	C19	I17	T16	I17-T16
600	603	S19-M17-T17	0.04	430	408	S19	M17	T17	M17-T17	604	0.01	131	130	C19	I17	T17	I17-T17
601	604	S19-M17-T18	0.19	314	243	S19	M17	T18	M17-T18	605	0.02	87	84	C19	I17	T18	I17-T18
602	605	S19-M17-T20	0.28	589	392	S19	M17	T20	M17-T20	606	0.08	136	120	C19	I17	T20	I17-T20
603	606	S19-M17-T21	0.04	616	583	S19	M17	T21	M17-T21	607	0.01	178	176	C19	I17	T21	I17-T21
604	607	S19-M17-T27	0.05	519	488	S19	M17	T27	M17-T27	608	0.01	123	122	C19	I17	T27	I17-T27
605	608	S19-M17-T29	0.9	1607	126	S19	M17	T29	M17-T29	609	0.51	74	31	C19	I17	T29	I17-T29
606	609	S19-M17-T33	0.03	579	555	S19	M17	T33	M17-T33	610	0.01	145	142	C19	I17	T33	I17-T33
607	610	S19-M18-T10	0.72	1009	244	S19	M18	T10	M18-T10	611	0.18	93	71	C19	I18	T10	I18-T10
608	611	S19-M18-T12	0.65	1126	334	S19	M18	T12	M18-T12	612	0.19	106	78	C19	I18	T12	I18-T12
609	612	S19-M18-T13	0.59	630	220	S19	M18	T13	M18-T13	613	0.13	60	49	C19	I18	T13	I18-T13
610	613	S19-M18-T14	0.3	608	398	S19	M18	T14	M18-T14	614	0.04	112	105	C19	I18	T14	I18-T14
611	614	S19-M18-T15	0.1	528	463	S19	M18	T15	M18-T15	615	0.01	137	134	C19	I18	T15	I18-T15
612	615	S19-M18-T16	0.82	1017	150	S19	M18	T16	M18-T16	616	0.22	75	53	C19	I18	T16	I18-T16
613	616	S19-M18-T17	0.03	550	528	S19	M18	T17	M18-T17	617	0.0	174	174	C19	I18	T17	I18-T17
614	617	S19-M18-T18	0.19	329	253	S19	M18	T18	M18-T18	618	0.0	68	68	C19	I18	T18	I18-T18
615	618	S19-M18-T20	0.22	562	416	S19	M18	T20	M18-T20	619	0.11	141	120	C19	I18	T20	I18-T20
616	619	S19-M18-T21	0.06	658	606	S19	M18	T21	M18-T21	620	0.01	193	192	C19	I18	T21	I18-T21
617	620	S19-M18-T27	0.04	430	410	S19	M18	T27	M18-T27	621	0.03	110	106	C19	I18	T27	I18-T27
618	621	S19-M18-T29	0.74	903	203	S19	M18	T29	M18-T29	622	0.44	172	83	C19	I18	T29	I18-T29
619	622	S19-M18-T33	0.02	565	546	S19	M18	T33	M18-T33	623	0.0	136	136	C19	I18	T33	I18-T33
620	623	S19-M19-T10	0.19	528	404	S19	M19	T10	M19-T10	624	0.08	151	134	C19	I19	T10	I19-T10
621	624	S19-M19-T12	0.76	1218	245	S19	M19	T12	M19-T12	625	0.35	69	39	C19	I19	T12	I19-T12
622	625	S19-M19-T13	0.23	376	270	S19	M19	T13	M19-T13	626	0.11	74	62	C19	I19	T13	I19-T13
623	626	S19-M19-T14	0.27	761	516	S19	M19	T14	M19-T14	627	0.02	180	174	C19	I19	T14	I19-T14
624	627	S19-M19-T15	0.08	573	515	S19	M19	T15	M19-T15	628	0.01	152	150	C19	I19	T15	I19-T15
625	628	S19-M19-T16	0.82	960	145	S19	M19	T16	M19-T16	629	0.29	59	37	C19	I19	T16	I19-T16
626	629	S19-M19-T17	0.05	495	466	S19	M19	T17	M19-T17	630	0.01	150	149	C19	I19	T17	I19-T17
627	630	S19-M19-T18	0.16	368	296	S19	M19	T18	M19-T18	631	0.02	86	83	C19	I19	T18	I19-T18
628	631	S19-M19-T20	0.13	485	408	S19	M19	T20	M19-T20	632	0.1	139	119	C19	I19	T20	I19-T20
629	632	S19-M19-T21	0.06	637	588	S19	M19	T21	M19-T21	633	0.01	149	147	C19	I19	T21	I19-T21
630	633	S19-M19-T27	0.05	482	455	S19	M19	T27	M19-T27	634	0.02	114	111	C19	I19	T27	I19-T27
631	634	S19-M19-T29	0.89	1534	141	S19	M19	T29	M19-T29	635	0.63	114	35	C19	I19	T29	I19-T29
632	635	S19-M19-T33	0.02	694	670	S19	M19	T33	M19-T33	636	0.01	163	159	C19	I19	T33	I19-T33
633	636	S19-M20-T10	0.32	402	249	S19	M20	T10	M20-T10	637	0.12	113	94	C19	I20	T10	I20-T10
634	637	S19-M20-T12	0.78	1150	206	S19	M20	T12	M20-T12	638	0.18	76	58	C19	I20	T12	I20-T12
635	638	S19-M20-T13	0.54	541	216	S19	M20	T13	M20-T13	639	0.05	57	53	C19	I20	T13	I20-T13
636	639	S19-M20-T14	0.42	735	379	S19	M20	T14	M20-T14	640	0.07	121	109	C19	I20	T14	I20-T14
637	640	S19-M20-T15	0.07	456	416	S19	M20	T15	M20-T15	641	0.01	123	121	C19	I20	T15	I20-T15
638	641	S19-M20-T16	0.84	1134	152	S19	M20	T16	M20-T16	642	0.23	83	58	C19	I20	T16	I20-T16
639	642	S19-M20-T17	0.03	469	449	S19	M20	T17	M20-T17	643	0.01	121	119	C19	I20	T17	I20-T17
640	643	S19-M20-T18	0.16	311	250	S19	M20	T18	M20-T18	644	0.03	84	81	C19	I20	T18	I20-T18
641	644	S19-M20-T20	0.3	565	368	S19	M20	T20	M20-T20	645	0.1	111	96	C19	I20	T20	I20-T20
642	645	S19-M20-T21	0.05	438	411	S19	M20	T21	M20-T21	646	0.01	121	119	C19	I20	T21	I20-T21
643	646	S19-M20-T27	0.03	393	377	S19	M20	T27	M20-T27	647	0.02	118	114	C19	I20	T27	I20-T27
644	647	S19-M20-T29	0.89	1448	126	S19	M20	T29	M20-T29	648	0.53	93	37	C19	I20	T29	I20-T29
645	648	S19-M20-T33	0.01	660	644	S19	M20	T33	M20-T33	649	0.01	171	168	C19	I20	T33	I20-T33
646	649	S19-M21-T10	0.82	937	144	S19	M21	T10	M21-T10	650	0.28	65	42	C19	I21	T10	I21-T10
647	650	S19-M21-T12	0.59	1000	356	S19	M21	T12	M21-T12	651	0.12	132	109	C19	I21	T12	I21-T12
648	651	S19-M21-T13	0.5	554	243	S19	M21	T13	M21-T13	652	0.16	90	70	C19	I21	T13	I21-T13
649	652	S19-M21-T14	0.34	776	464	S19	M21	T14	M21-T14	653	0.06	176	160	C19	I21	T14	I21-T14
650	653	S19-M21-T15	0.15	523	429	S19	M21	T15	M21-T15	654	0.01	130	129	C19	I21	T15	I21-T15
651	654	S19-M21-T16	0.86	1203	127	S19	M21	T16	M21-T16	655	0.2	66	48	C19	I21	T16	I21-T16
652	655	S19-M21-T17	0.03	547	524	S19	M21	T17	M21-T17	656	0.01	171	169	C19	I21	T17	I21-T17
653	656	S19-M21-T18	0.15	393	319	S19	M21	T18	M21-T18	657	0.03	85	82	C19	I21	T18	I21-T18
654	657	S19-M21-T20	0.21	618	463	S19	M21	T20	M21-T20	658	0.11	165	139	C19	I21	T20	I21-T20
655	658	S19-M21-T21	0.05	684	633	S19	M21	T21	M21-T21	659	0.01	199	195	C19	I21	T21	I21-T21
656	659	S19-M21-T27	0.04	359	342	S19	M21	T27	M21-T27	660	0.0	94	94	C19	I21	T27	I21-T27
657	660	S19-M21-T29	0.52	726	303	S19	M21	T29	M21-T29	661	0.37	195	108	C19	I21	T29	I21-T29
658	661	S19-M21-T33	0.03	618	595	S19	M21	T33	M21-T33	662	0.03	127	122	C19	I21	T33	I21-T33
659	662	S19-M22-T10	0.72	1186	284	S19	M22	T10	M22-T10	663	0.28	90	58	C19	I22	T10	I22-T10
660	663	S19-M22-T12	0.72	1180	282	S19	M22	T12	M22-T12	664	0.22	83	59	C19	I22	T12	I22-T12
661	664	S19-M22-T13	0.48	753	350	S19	M22	T13	M22-T13	665	0.05	83	76	C19	I22	T13	I22-T13
662	665	S19-M22-T14	0.34	802	484	S19	M22	T14	M22-T14	666	0.04	197	186	C19	I22	T14	I22-T14
663	666	S19-M22-T15	0.13	536	452	S19	M22	T15	M22-T15	667	0.01	124	121	C19	I22	T15	I22-T15
664	667	S19-M22-T16	0.82	976	148	S19	M22	T16	M22-T16	668	0.22	68	48	C19	I22	T16	I22-T16
665	668	S19-M22-T17	0.05	587	554	S19	M22	T17	M22-T17	669	0.02	140	136	C19	I22	T17	I22-T17
666	669	S19-M22-T18	0.1	335	295	S19	M22	T18	M22-T18	670	0.01	91	89	C19	I22	T18	I22-T18
667	670	S19-M22-T20	0.23	578	415	S19	M22	T20	M22-T20	671	0.05	143	131	C19	I22	T20	I22-T20
668	671	S19-M22-T21	0.05	634	588	S19	M22	T21	M22-T21	672	0.01	176	175	C19	I22	T21	I22-T21
669	672	S19-M22-T27	0.03	533	514	S19	M22	T27	M22-T27	673	0.02	122	118	C19	I22	T27	I22-T27
670	673	S19-M22-T29	0.9	1500	118	S19	M22	T29	M22-T29	674	0.44	81	39	C19	I22	T29	I22-T29
671	674	S19-M22-T33	0.02	635	613	S19	M22	T33	M22-T33	675	0.01	136	135	C19	I22	T33	I22-T33
672	675	S20-M10-T10	0.76	522	105	S20	M10	T10	M10-T10	676	0.23	37	26	C20	I10	T10	I10-T10
673	676	S20-M10-T12	0.75	833	175	S20	M10	T12	M10-T12	677	0.14	51	41	C20	I10	T12	I10-T12
674	677	S20-M10-T13	0.46	275	133	S20	M10	T13	M10-T13	678	0.12	52	43	C20	I10	T13	I10-T13
675	678	S20-M10-T14	0.23	340	244	S20	M10	T14	M10-T14	679	0.08	88	78	C20	I10	T14	I10-T14
676	679	S20-M10-T15	0.08	261	234	S20	M10	T15	M10-T15	680	0.02	79	77	C20	I10	T15	I10-T15
677	680	S20-M10-T16	0.91	734	54	S20	M10	T16	M10-T16	681	0.58	48	17	C20	I10	T16	I10-T16
678	681	S20-M10-T17	0.03	270	259	S20	M10	T17	M10-T17	682	0.01	83	82	C20	I10	T17	I10-T17
679	682	S20-M10-T18	0.24	170	120	S20	M10	T18	M10-T18	683	0.06	54	49	C20	I10	T18	I10-T18
680	683	S20-M10-T20	0.23	288	210	S20	M10	T20	M10-T20	684	0.08	89	79	C20	I10	T20	I10-T20
681	684	S20-M10-T21	0.05	380	352	S20	M10	T21	M10-T21	685	0.01	107	106	C20	I10	T21	I10-T21
682	685	S20-M10-T27	0.03	258	247	S20	M10	T27	M10-T27	686	0.01	67	66	C20	I10	T27	I10-T27
683	686	S20-M10-T29	0.86	901	98	S20	M10	T29	M10-T29	687	0.59	65	22	C20	I10	T29	I10-T29
684	687	S20-M10-T33	0.02	385	375	S20	M10	T33	M10-T33	688	0.01	97	96	C20	I10	T33	I10-T33
685	688	S20-M11-T10	0.79	599	104	S20	M11	T10	M11-T10	689	0.23	33	23	C20	I11	T10	I11-T10
686	689	S20-M11-T12	0.84	986	128	S20	M11	T12	M11-T12	690	0.41	51	26	C20	I11	T12	I11-T12
687	690	S20-M11-T13	0.53	316	130	S20	M11	T13	M11-T13	691	0.05	43	40	C20	I11	T13	I11-T13
688	691	S20-M11-T14	0.23	411	302	S20	M11	T14	M11-T14	692	0.01	94	92	C20	I11	T14	I11-T14
689	692	S20-M11-T15	0.11	252	216	S20	M11	T15	M11-T15	693	0.05	45	42	C20	I11	T15	I11-T15
690	693	S20-M11-T16	0.8	615	97	S20	M11	T16	M11-T16	694	0.36	71	40	C20	I11	T16	I11-T16
691	694	S20-M11-T17	0.04	299	284	S20	M11	T17	M11-T17	695	0.01	70	69	C20	I11	T17	I11-T17
692	695	S20-M11-T18	0.07	171	155	S20	M11	T18	M11-T18	696	0.05	38	35	C20	I11	T18	I11-T18
693	696	S20-M11-T20	0.22	273	203	S20	M11	T20	M11-T20	697	0.07	77	69	C20	I11	T20	I11-T20
694	697	S20-M11-T21	0.06	328	301	S20	M11	T21	M11-T21	698	0.03	76	72	C20	I11	T21	I11-T21
695	698	S20-M11-T27	0.03	319	305	S20	M11	T27	M11-T27	699	0.02	63	61	C20	I11	T27	I11-T27
696	699	S20-M11-T29	0.9	1050	89	S20	M11	T29	M11-T29	700	0.56	57	21	C20	I11	T29	I11-T29
697	700	S20-M11-T33	0.01	418	409	S20	M11	T33	M11-T33	701	0.02	80	78	C20	I11	T33	I11-T33
698	701	S20-M12-T10	0.23	412	299	S20	M12	T10	M12-T10	702	0.08	120	105	C20	I12	T10	I12-T10
699	702	S20-M12-T12	0.45	669	330	S20	M12	T12	M12-T12	703	0.12	114	95	C20	I12	T12	I12-T12
700	703	S20-M12-T13	0.52	379	159	S20	M12	T13	M12-T13	704	0.14	49	39	C20	I12	T13	I12-T13
701	704	S20-M12-T14	0.24	502	355	S20	M12	T14	M12-T14	705	0.01	124	121	C20	I12	T14	I12-T14
702	705	S20-M12-T15	0.06	383	351	S20	M12	T15	M12-T15	706	0.0	109	109	C20	I12	T15	I12-T15
703	706	S20-M12-T16	0.65	650	196	S20	M12	T16	M12-T16	707	0.25	108	73	C20	I12	T16	I12-T16
704	707	S20-M12-T17	0.01	442	432	S20	M12	T17	M12-T17	708	0.01	128	126	C20	I12	T17	I12-T17
705	708	S20-M12-T18	0.19	299	231	S20	M12	T18	M12-T18	709	0.01	68	67	C20	I12	T18	I12-T18
706	709	S20-M12-T20	0.32	548	338	S20	M12	T20	M12-T20	710	0.11	92	77	C20	I12	T20	I12-T20
707	710	S20-M12-T21	0.04	600	571	S20	M12	T21	M12-T21	711	0.01	170	169	C20	I12	T21	I12-T21
708	711	S20-M12-T27	0.05	367	342	S20	M12	T27	M12-T27	712	0.02	117	114	C20	I12	T27	I12-T27
709	712	S20-M12-T29	0.91	1132	82	S20	M12	T29	M12-T29	713	0.53	58	23	C20	I12	T29	I12-T29
710	713	S20-M12-T33	0.02	472	458	S20	M12	T33	M12-T33	714	0.02	125	121	C20	I12	T33	I12-T33
711	714	S20-M13-T10	0.18	305	237	S20	M13	T10	M13-T10	715	0.08	92	82	C20	I13	T10	I13-T10
712	715	S20-M13-T12	0.32	511	319	S20	M13	T12	M13-T12	716	0.13	106	87	C20	I13	T12	I13-T12
713	716	S20-M13-T13	0.25	223	155	S20	M13	T13	M13-T13	717	0.04	78	73	C20	I13	T13	I13-T13
714	717	S20-M13-T14	0.22	325	239	S20	M13	T14	M13-T14	718	0.05	101	93	C20	I13	T14	I13-T14
715	718	S20-M13-T15	0.17	289	227	S20	M13	T15	M13-T15	719	0.0	69	69	C20	I13	T15	I13-T15
716	719	S20-M13-T16	0.9	721	59	S20	M13	T16	M13-T16	720	0.22	42	30	C20	I13	T16	I13-T16
717	720	S20-M13-T17	0.05	269	254	S20	M13	T17	M13-T17	721	0.01	76	75	C20	I13	T17	I13-T17
718	721	S20-M13-T18	0.16	192	154	S20	M13	T18	M13-T18	722	0.01	51	50	C20	I13	T18	I13-T18
719	722	S20-M13-T20	0.32	360	226	S20	M13	T20	M13-T20	723	0.11	84	71	C20	I13	T20	I13-T20
720	723	S20-M13-T21	0.05	378	352	S20	M13	T21	M13-T21	724	0.01	109	107	C20	I13	T21	I13-T21
721	724	S20-M13-T27	0.03	273	263	S20	M13	T27	M13-T27	725	0.04	67	63	C20	I13	T27	I13-T27
722	725	S20-M13-T29	0.89	918	79	S20	M13	T29	M13-T29	726	0.57	69	25	C20	I13	T29	I13-T29
723	726	S20-M13-T33	0.02	328	319	S20	M13	T33	M13-T33	727	0.01	87	86	C20	I13	T33	I13-T33
724	727	S20-M14-T10	0.51	284	123	S20	M14	T10	M14-T10	728	0.09	52	45	C20	I14	T10	I14-T10
725	728	S20-M14-T12	0.83	460	63	S20	M14	T12	M14-T12	729	0.31	33	20	C20	I14	T12	I14-T12
726	729	S20-M14-T14	0.38	242	136	S20	M14	T14	M14-T14	731	0.03	59	56	C20	I14	T14	I14-T14
727	730	S20-M14-T15	0.15	173	140	S20	M14	T15	M14-T15	732	0.02	40	39	C20	I14	T15	I14-T15
728	731	S20-M14-T16	0.84	370	47	S20	M14	T16	M14-T16	733	0.34	33	19	C20	I14	T16	I14-T16
729	732	S20-M14-T17	0.04	127	121	S20	M14	T17	M14-T17	734	0.01	42	41	C20	I14	T17	I14-T17
730	733	S20-M14-T18	0.19	183	140	S20	M14	T18	M14-T18	735	0.03	40	38	C20	I14	T18	I14-T18
731	734	S20-M14-T20	0.34	263	159	S20	M14	T20	M14-T20	736	0.06	54	49	C20	I14	T20	I14-T20
732	735	S20-M14-T21	0.05	217	204	S20	M14	T21	M14-T21	737	0.01	79	78	C20	I14	T21	I14-T21
733	736	S20-M14-T27	0.04	158	150	S20	M14	T27	M14-T27	738	0.02	65	63	C20	I14	T27	I14-T27
734	737	S20-M14-T29	0.9	519	39	S20	M14	T29	M14-T29	739	0.55	40	15	C20	I14	T29	I14-T29
735	738	S20-M14-T33	0.02	156	152	S20	M14	T33	M14-T33	740	0.03	63	60	C20	I14	T33	I14-T33
736	739	S20-M15-T10	0.28	310	209	S20	M15	T10	M15-T10	741	0.13	83	68	C20	I15	T10	I15-T10
737	740	S20-M15-T12	0.49	285	129	S20	M15	T12	M15-T12	742	0.15	72	57	C20	I15	T12	I15-T12
738	741	S20-M15-T13	0.23	103	75	S20	M15	T13	M15-T13	743	0.0	27	27	C20	I15	T13	I15-T13
739	742	S20-M15-T14	0.3	244	158	S20	M15	T14	M15-T14	744	0.03	68	65	C20	I15	T14	I15-T14
740	743	S20-M15-T15	0.13	202	169	S20	M15	T15	M15-T15	745	0.0	51	51	C20	I15	T15	I15-T15
741	744	S20-M15-T16	0.87	485	47	S20	M15	T16	M15-T16	746	0.38	35	19	C20	I15	T16	I15-T16
742	745	S20-M15-T17	0.04	211	200	S20	M15	T17	M15-T17	747	0.0	57	57	C20	I15	T17	I15-T17
743	746	S20-M15-T18	0.24	145	103	S20	M15	T18	M15-T18	748	0.03	37	35	C20	I15	T18	I15-T18
744	747	S20-M15-T20	0.34	250	151	S20	M15	T20	M15-T20	749	0.06	44	40	C20	I15	T20	I15-T20
745	748	S20-M15-T21	0.04	281	267	S20	M15	T21	M15-T21	750	0.02	67	65	C20	I15	T21	I15-T21
746	749	S20-M15-T27	0.05	233	219	S20	M15	T27	M15-T27	751	0.02	72	70	C20	I15	T27	I15-T27
747	750	S20-M15-T29	0.89	643	57	S20	M15	T29	M15-T29	752	0.73	83	18	C20	I15	T29	I15-T29
748	751	S20-M15-T33	0.03	281	270	S20	M15	T33	M15-T33	753	0.04	71	67	C20	I15	T33	I15-T33
749	752	S20-M16-T10	0.73	405	93	S20	M16	T10	M16-T10	754	0.24	26	18	C20	I16	T10	I16-T10
750	753	S20-M16-T12	0.27	307	209	S20	M16	T12	M16-T12	755	0.14	70	57	C20	I16	T12	I16-T12
751	754	S20-M16-T13	0.45	186	91	S20	M16	T13	M16-T13	756	0.06	45	41	C20	I16	T13	I16-T13
752	755	S20-M16-T14	0.24	315	224	S20	M16	T14	M16-T14	757	0.04	70	66	C20	I16	T14	I16-T14
753	756	S20-M16-T15	0.13	322	271	S20	M16	T15	M16-T15	758	0.01	58	57	C20	I16	T15	I16-T15
754	757	S20-M16-T16	0.68	373	100	S20	M16	T16	M16-T16	759	0.16	51	40	C20	I16	T16	I16-T16
755	758	S20-M16-T17	0.04	197	187	S20	M16	T17	M16-T17	760	0.01	92	91	C20	I16	T17	I16-T17
756	759	S20-M16-T18	0.12	149	127	S20	M16	T18	M16-T18	761	0.01	49	48	C20	I16	T18	I16-T18
757	760	S20-M16-T20	0.26	218	150	S20	M16	T20	M16-T20	762	0.09	53	46	C20	I16	T20	I16-T20
758	761	S20-M16-T21	0.03	276	265	S20	M16	T21	M16-T21	763	0.02	71	69	C20	I16	T21	I16-T21
759	762	S20-M16-T27	0.03	215	206	S20	M16	T27	M16-T27	764	0.0	47	47	C20	I16	T27	I16-T27
760	763	S20-M16-T29	0.63	329	104	S20	M16	T29	M16-T29	765	0.37	62	34	C20	I16	T29	I16-T29
761	764	S20-M16-T33	0.02	297	289	S20	M16	T33	M16-T33	766	0.01	67	66	C20	I16	T33	I16-T33
762	765	S20-M17-T10	0.74	638	139	S20	M17	T10	M17-T10	767	0.34	57	33	C20	I17	T10	I17-T10
763	766	S20-M17-T12	0.77	709	134	S20	M17	T12	M17-T12	768	0.18	49	37	C20	I17	T12	I17-T12
764	767	S20-M17-T13	0.46	379	183	S20	M17	T13	M17-T13	769	0.08	61	54	C20	I17	T13	I17-T13
765	768	S20-M17-T14	0.27	400	274	S20	M17	T14	M17-T14	770	0.11	136	115	C20	I17	T14	I17-T14
766	769	S20-M17-T15	0.13	346	289	S20	M17	T15	M17-T15	771	0.03	76	72	C20	I17	T15	I17-T15
767	770	S20-M17-T16	0.89	718	67	S20	M17	T16	M17-T16	772	0.49	32	14	C20	I17	T16	I17-T16
768	771	S20-M17-T17	0.02	293	283	S20	M17	T17	M17-T17	773	-0.01	82	83	C20	I17	T17	I17-T17
769	772	S20-M17-T18	0.24	252	178	S20	M17	T18	M17-T18	774	0.05	48	44	C20	I17	T18	I17-T18
770	773	S20-M17-T20	0.31	569	365	S20	M17	T20	M17-T20	775	0.09	94	82	C20	I17	T20	I17-T20
771	774	S20-M17-T21	0.07	419	382	S20	M17	T21	M17-T21	776	0.0	117	117	C20	I17	T21	I17-T21
772	775	S20-M17-T27	0.04	386	368	S20	M17	T27	M17-T27	777	0.01	100	99	C20	I17	T27	I17-T27
773	776	S20-M17-T29	0.86	949	101	S20	M17	T29	M17-T29	778	0.51	85	36	C20	I17	T29	I17-T29
774	777	S20-M17-T33	0.04	420	401	S20	M17	T33	M17-T33	779	0.01	115	113	C20	I17	T33	I17-T33
775	778	S20-M18-T10	0.74	605	136	S20	M18	T10	M18-T10	780	0.31	36	22	C20	I18	T10	I18-T10
776	779	S20-M18-T12	0.63	555	180	S20	M18	T12	M18-T12	781	0.19	66	49	C20	I18	T12	I18-T12
777	780	S20-M18-T13	0.49	399	179	S20	M18	T13	M18-T13	782	0.09	46	40	C20	I18	T13	I18-T13
778	781	S20-M18-T14	0.27	443	300	S20	M18	T14	M18-T14	783	0.03	110	105	C20	I18	T14	I18-T14
779	782	S20-M18-T15	0.11	357	306	S20	M18	T15	M18-T15	784	0.0	78	78	C20	I18	T15	I18-T15
780	783	S20-M18-T16	0.84	846	106	S20	M18	T16	M18-T16	785	0.38	57	31	C20	I18	T16	I18-T16
781	784	S20-M18-T17	0.04	308	293	S20	M18	T17	M18-T17	786	0.02	91	88	C20	I18	T17	I18-T17
782	785	S20-M18-T18	0.21	208	156	S20	M18	T18	M18-T18	787	0.01	52	51	C20	I18	T18	I18-T18
783	786	S20-M18-T20	0.15	374	308	S20	M18	T20	M18-T20	788	0.08	94	83	C20	I18	T20	I18-T20
784	787	S20-M18-T21	0.04	519	491	S20	M18	T21	M18-T21	789	0.0	176	176	C20	I18	T21	I18-T21
785	788	S20-M18-T27	0.05	371	347	S20	M18	T27	M18-T27	790	0.02	113	110	C20	I18	T27	I18-T27
786	789	S20-M18-T29	0.41	405	213	S20	M18	T29	M18-T29	791	0.34	120	69	C20	I18	T29	I18-T29
787	790	S20-M18-T33	0.02	575	559	S20	M18	T33	M18-T33	792	0.05	120	111	C20	I18	T33	I18-T33
788	791	S20-M19-T10	0.2	503	384	S20	M19	T10	M19-T10	793	0.27	246	163	C20	I19	T10	I19-T10
789	792	S20-M19-T12	0.59	635	228	S20	M19	T12	M19-T12	794	0.15	100	79	C20	I19	T12	I19-T12
790	793	S20-M19-T13	0.16	341	272	S20	M19	T13	M19-T13	795	0.03	82	79	C20	I19	T13	I19-T13
791	794	S20-M19-T14	0.32	418	265	S20	M19	T14	M19-T14	796	0.04	105	99	C20	I19	T14	I19-T14
792	795	S20-M19-T15	0.14	344	285	S20	M19	T15	M19-T15	797	0.0	78	78	C20	I19	T15	I19-T15
793	796	S20-M19-T16	0.83	664	90	S20	M19	T16	M19-T16	798	0.35	35	20	C20	I19	T16	I19-T16
794	797	S20-M19-T17	0.02	454	441	S20	M19	T17	M19-T17	799	0.01	118	116	C20	I19	T17	I19-T17
795	798	S20-M19-T18	0.12	240	204	S20	M19	T18	M19-T18	800	0.03	73	69	C20	I19	T18	I19-T18
796	799	S20-M19-T20	0.12	409	347	S20	M19	T20	M19-T20	801	0.04	111	104	C20	I19	T20	I19-T20
797	800	S20-M19-T21	0.04	508	483	S20	M19	T21	M19-T21	802	0.0	146	146	C20	I19	T21	I19-T21
798	801	S20-M19-T27	0.04	359	342	S20	M19	T27	M19-T27	803	0.0	90	90	C20	I19	T27	I19-T27
799	802	S20-M19-T29	0.83	896	121	S20	M19	T29	M19-T29	804	0.62	91	29	C20	I19	T29	I19-T29
800	803	S20-M19-T33	0.02	532	516	S20	M19	T33	M19-T33	805	0.01	124	121	C20	I19	T33	I19-T33
801	804	S20-M20-T10	0.27	444	300	S20	M20	T10	M20-T10	806	0.14	111	90	C20	I20	T10	I20-T10
802	805	S20-M20-T12	0.72	685	167	S20	M20	T12	M20-T12	807	0.15	61	48	C20	I20	T12	I20-T12
803	806	S20-M20-T13	0.48	442	203	S20	M20	T13	M20-T13	808	0.07	59	53	C20	I20	T13	I20-T13
804	807	S20-M20-T14	0.46	543	261	S20	M20	T14	M20-T14	809	0.07	93	84	C20	I20	T14	I20-T14
805	808	S20-M20-T15	0.1	398	352	S20	M20	T15	M20-T15	810	0.01	102	101	C20	I20	T15	I20-T15
806	809	S20-M20-T16	0.87	795	78	S20	M20	T16	M20-T16	811	0.31	57	35	C20	I20	T16	I20-T16
807	810	S20-M20-T17	0.04	372	355	S20	M20	T17	M20-T17	812	0.01	122	120	C20	I20	T17	I20-T17
808	811	S20-M20-T18	0.18	263	206	S20	M20	T18	M20-T18	813	0.01	53	52	C20	I20	T18	I20-T18
809	812	S20-M20-T20	0.28	409	272	S20	M20	T20	M20-T20	814	0.1	72	62	C20	I20	T20	I20-T20
810	813	S20-M20-T21	0.05	520	489	S20	M20	T21	M20-T21	815	0.01	123	122	C20	I20	T21	I20-T21
811	814	S20-M20-T27	0.05	369	346	S20	M20	T27	M20-T27	816	0.03	116	111	C20	I20	T27	I20-T27
812	815	S20-M20-T29	0.83	964	133	S20	M20	T29	M20-T29	817	0.53	80	32	C20	I20	T29	I20-T29
813	816	S20-M20-T33	0.02	554	537	S20	M20	T33	M20-T33	818	0.02	157	153	C20	I20	T33	I20-T33
814	817	S20-M21-T10	0.8	699	113	S20	M21	T10	M21-T10	819	0.36	48	27	C20	I21	T10	I21-T10
815	818	S20-M21-T12	0.56	644	252	S20	M21	T12	M21-T12	820	0.18	95	72	C20	I21	T12	I21-T12
816	819	S20-M21-T13	0.41	365	193	S20	M21	T13	M21-T13	821	0.05	49	45	C20	I21	T13	I21-T13
817	820	S20-M21-T14	0.35	545	323	S20	M21	T14	M21-T14	822	0.05	138	128	C20	I21	T14	I21-T14
818	821	S20-M21-T15	0.08	340	305	S20	M21	T15	M21-T15	823	0.0	99	99	C20	I21	T15	I21-T15
819	822	S20-M21-T16	0.91	920	68	S20	M21	T16	M21-T16	824	0.3	53	33	C20	I21	T16	I21-T16
820	823	S20-M21-T17	0.03	370	355	S20	M21	T17	M21-T17	825	0.03	130	125	C20	I21	T17	I21-T17
821	824	S20-M21-T18	0.2	228	173	S20	M21	T18	M21-T18	826	0.01	65	64	C20	I21	T18	I21-T18
822	825	S20-M21-T20	0.18	470	366	S20	M21	T20	M21-T20	827	0.1	132	113	C20	I21	T20	I21-T20
823	826	S20-M21-T21	0.05	544	510	S20	M21	T21	M21-T21	828	0.0	180	180	C20	I21	T21	I21-T21
824	827	S20-M21-T27	0.04	381	363	S20	M21	T27	M21-T27	829	0.01	110	108	C20	I21	T27	I21-T27
825	828	S20-M21-T29	0.42	453	236	S20	M21	T29	M21-T29	830	0.34	168	98	C20	I21	T29	I21-T29
826	829	S20-M21-T33	0.02	422	410	S20	M21	T33	M21-T33	831	0.0	122	122	C20	I21	T33	I21-T33
827	830	S20-M22-T10	0.77	839	163	S20	M22	T10	M22-T10	832	0.3	42	26	C20	I22	T10	I22-T10
828	831	S20-M22-T12	0.77	787	152	S20	M22	T12	M22-T12	833	0.28	66	43	C20	I22	T12	I22-T12
829	832	S20-M22-T13	0.54	512	204	S20	M22	T13	M22-T13	834	0.11	62	53	C20	I22	T13	I22-T13
830	833	S20-M22-T14	0.47	633	300	S20	M22	T14	M22-T14	835	0.04	125	118	C20	I22	T14	I22-T14
831	834	S20-M22-T15	0.14	339	280	S20	M22	T15	M22-T15	836	0.03	78	74	C20	I22	T15	I22-T15
832	835	S20-M22-T16	0.78	646	117	S20	M22	T16	M22-T16	837	0.2	56	41	C20	I22	T16	I22-T16
833	836	S20-M22-T17	0.02	404	391	S20	M22	T17	M22-T17	838	0.01	133	132	C20	I22	T17	I22-T17
834	837	S20-M22-T18	0.16	322	256	S20	M22	T18	M22-T18	839	0.02	75	73	C20	I22	T18	I22-T18
835	838	S20-M22-T20	0.36	526	307	S20	M22	T20	M22-T20	840	0.1	91	78	C20	I22	T20	I22-T20
836	839	S20-M22-T21	0.05	438	409	S20	M22	T21	M22-T21	841	0.01	129	128	C20	I22	T21	I22-T21
837	840	S20-M22-T27	0.02	453	439	S20	M22	T27	M22-T27	842	0.03	129	124	C20	I22	T27	I22-T27
838	841	S20-M22-T29	0.89	896	79	S20	M22	T29	M22-T29	843	0.5	68	29	C20	I22	T29	I22-T29
839	842	S20-M22-T33	0.03	483	463	S20	M22	T33	M22-T33	844	0.01	115	114	C20	I22	T33	I22-T33
840	843	S21-M10-T10	0.86	756	84	S21	M10	T10	M10-T10	845	0.41	47	24	C21	I10	T10	I10-T10
841	844	S21-M10-T12	0.78	799	142	S21	M10	T12	M10-T12	846	0.25	53	36	C21	I10	T12	I10-T12
842	845	S21-M10-T13	0.53	419	170	S21	M10	T13	M10-T13	847	0.07	70	63	C21	I10	T13	I10-T13
843	846	S21-M10-T14	0.24	411	290	S21	M10	T14	M10-T14	848	0.08	125	110	C21	I10	T14	I10-T14
844	847	S21-M10-T15	0.09	414	369	S21	M10	T15	M10-T15	849	0.01	108	106	C21	I10	T15	I10-T15
845	848	S21-M10-T16	0.89	1015	95	S21	M10	T16	M10-T16	850	0.53	65	26	C21	I10	T16	I10-T16
846	849	S21-M10-T17	0.04	362	345	S21	M10	T17	M10-T17	851	0.01	121	119	C21	I10	T17	I10-T17
847	850	S21-M10-T18	0.13	273	228	S21	M10	T18	M10-T18	852	0.02	88	85	C21	I10	T18	I10-T18
848	851	S21-M10-T20	0.23	490	359	S21	M10	T20	M10-T20	853	0.11	106	89	C21	I10	T20	I10-T20
849	852	S21-M10-T21	0.06	454	419	S21	M10	T21	M10-T21	854	0.01	124	122	C21	I10	T21	I10-T21
850	853	S21-M10-T27	0.04	369	351	S21	M10	T27	M10-T27	855	0.0	92	92	C21	I10	T27	I10-T27
851	854	S21-M10-T29	0.91	1161	85	S21	M10	T29	M10-T29	856	0.59	62	21	C21	I10	T29	I10-T29
852	855	S21-M10-T33	0.03	421	405	S21	M10	T33	M10-T33	857	0.01	90	89	C21	I10	T33	I10-T33
853	856	S21-M11-T10	0.79	866	144	S21	M11	T10	M11-T10	858	0.21	43	31	C21	I11	T10	I11-T10
854	857	S21-M11-T12	0.86	1099	121	S21	M11	T12	M11-T12	859	0.44	44	21	C21	I11	T12	I11-T12
855	858	S21-M11-T13	0.59	426	148	S21	M11	T13	M11-T13	860	0.11	47	40	C21	I11	T13	I11-T13
856	859	S21-M11-T14	0.23	445	319	S21	M11	T14	M11-T14	861	0.08	100	89	C21	I11	T14	I11-T14
857	860	S21-M11-T15	0.08	356	322	S21	M11	T15	M11-T15	862	0.0	81	81	C21	I11	T15	I11-T15
858	861	S21-M11-T16	0.83	560	78	S21	M11	T16	M11-T16	863	0.32	47	28	C21	I11	T16	I11-T16
859	862	S21-M11-T17	0.02	317	306	S21	M11	T17	M11-T17	864	0.0	93	93	C21	I11	T17	I11-T17
860	863	S21-M11-T18	0.06	306	282	S21	M11	T18	M11-T18	865	0.01	68	67	C21	I11	T18	I11-T18
861	864	S21-M11-T20	0.23	467	334	S21	M11	T20	M11-T20	866	0.08	107	94	C21	I11	T20	I11-T20
862	865	S21-M11-T21	0.07	485	439	S21	M11	T21	M11-T21	867	0.03	152	145	C21	I11	T21	I11-T21
863	866	S21-M11-T27	0.05	354	330	S21	M11	T27	M11-T27	868	0.02	76	74	C21	I11	T27	I11-T27
864	867	S21-M11-T29	0.91	1068	72	S21	M11	T29	M11-T29	869	0.6	61	20	C21	I11	T29	I11-T29
865	868	S21-M11-T33	0.01	442	433	S21	M11	T33	M11-T33	870	0.01	135	133	C21	I11	T33	I11-T33
866	869	S21-M12-T10	0.58	677	251	S21	M12	T10	M12-T10	871	0.21	100	72	C21	I12	T10	I12-T10
867	870	S21-M12-T12	0.72	1197	289	S21	M12	T12	M12-T12	872	0.19	96	72	C21	I12	T12	I12-T12
868	871	S21-M12-T13	0.61	749	253	S21	M12	T13	M12-T13	873	0.19	104	78	C21	I12	T13	I12-T13
869	872	S21-M12-T14	0.14	627	520	S21	M12	T14	M12-T14	874	0.01	160	158	C21	I12	T14	I12-T14
870	873	S21-M12-T15	0.1	521	457	S21	M12	T15	M12-T15	875	0.01	159	156	C21	I12	T15	I12-T15
871	874	S21-M12-T16	0.85	941	117	S21	M12	T16	M12-T16	876	0.31	57	35	C21	I12	T16	I12-T16
872	875	S21-M12-T17	0.02	505	488	S21	M12	T17	M12-T17	877	0.01	128	126	C21	I12	T17	I12-T17
873	876	S21-M12-T18	0.15	334	274	S21	M12	T18	M12-T18	878	0.01	84	83	C21	I12	T18	I12-T18
874	877	S21-M12-T20	0.35	581	340	S21	M12	T20	M12-T20	879	0.05	103	95	C21	I12	T20	I12-T20
875	878	S21-M12-T21	0.05	555	516	S21	M12	T21	M12-T21	880	0.01	159	158	C21	I12	T21	I12-T21
876	879	S21-M12-T27	0.05	421	394	S21	M12	T27	M12-T27	881	0.02	131	127	C21	I12	T27	I12-T27
877	880	S21-M12-T29	0.9	1539	116	S21	M12	T29	M12-T29	882	0.55	69	26	C21	I12	T29	I12-T29
878	881	S21-M12-T33	0.01	590	577	S21	M12	T33	M12-T33	883	0.01	144	143	C21	I12	T33	I12-T33
879	882	S21-M13-T10	0.52	574	240	S21	M13	T10	M13-T10	884	0.1	86	74	C21	I13	T10	I13-T10
880	883	S21-M13-T12	0.28	534	358	S21	M13	T12	M13-T12	885	0.08	131	116	C21	I13	T12	I13-T12
881	884	S21-M13-T13	0.41	349	185	S21	M13	T13	M13-T13	886	0.04	82	77	C21	I13	T13	I13-T13
882	885	S21-M13-T14	0.4	609	328	S21	M13	T14	M13-T14	887	0.04	116	109	C21	I13	T14	I13-T14
883	886	S21-M13-T15	0.09	309	275	S21	M13	T15	M13-T15	888	0.02	75	73	C21	I13	T15	I13-T15
884	887	S21-M13-T16	0.85	748	93	S21	M13	T16	M13-T16	889	0.11	53	45	C21	I13	T16	I13-T16
885	888	S21-M13-T17	0.03	354	339	S21	M13	T17	M13-T17	890	0.03	131	124	C21	I13	T17	I13-T17
886	889	S21-M13-T18	0.14	252	210	S21	M13	T18	M13-T18	891	0.05	61	57	C21	I13	T18	I13-T18
887	890	S21-M13-T20	0.24	544	384	S21	M13	T20	M13-T20	892	0.13	122	100	C21	I13	T20	I13-T20
888	891	S21-M13-T21	0.07	460	419	S21	M13	T21	M13-T21	893	0.01	117	116	C21	I13	T21	I13-T21
889	892	S21-M13-T27	0.04	232	221	S21	M13	T27	M13-T27	894	0.0	81	81	C21	I13	T27	I13-T27
890	893	S21-M13-T29	0.87	969	94	S21	M13	T29	M13-T29	895	0.56	52	19	C21	I13	T29	I13-T29
891	894	S21-M13-T33	0.03	393	376	S21	M13	T33	M13-T33	896	0.0	110	110	C21	I13	T33	I13-T33
892	895	S21-M14-T10	0.62	325	107	S21	M14	T10	M14-T10	897	0.18	41	31	C21	I14	T10	I14-T10
893	897	S21-M14-T13	0.41	145	77	S21	M14	T13	M14-T13	899	0.04	32	30	C21	I14	T13	I14-T13
894	898	S21-M14-T14	0.37	255	146	S21	M14	T14	M14-T14	900	0.07	50	45	C21	I14	T14	I14-T14
895	899	S21-M14-T15	0.13	222	187	S21	M14	T15	M14-T15	901	0.0	49	49	C21	I14	T15	I14-T15
896	900	S21-M14-T16	0.82	481	70	S21	M14	T16	M14-T16	902	0.24	49	34	C21	I14	T16	I14-T16
897	901	S21-M14-T17	0.05	212	200	S21	M14	T17	M14-T17	903	0.0	69	69	C21	I14	T17	I14-T17
898	902	S21-M14-T18	0.13	184	154	S21	M14	T18	M14-T18	904	0.01	44	43	C21	I14	T18	I14-T18
899	903	S21-M14-T20	0.31	293	188	S21	M14	T20	M14-T20	905	0.06	55	50	C21	I14	T20	I14-T20
900	904	S21-M14-T21	0.07	282	256	S21	M14	T21	M14-T21	906	0.01	71	70	C21	I14	T21	I14-T21
901	905	S21-M14-T27	0.02	210	204	S21	M14	T27	M14-T27	907	0.01	65	64	C21	I14	T27	I14-T27
902	906	S21-M14-T29	0.91	844	61	S21	M14	T29	M14-T29	908	0.5	46	20	C21	I14	T29	I14-T29
903	907	S21-M14-T33	0.01	281	275	S21	M14	T33	M14-T33	909	0.01	73	72	C21	I14	T33	I14-T33
904	908	S21-M15-T10	0.67	491	136	S21	M15	T10	M15-T10	910	0.21	46	33	C21	I15	T10	I15-T10
905	909	S21-M15-T12	0.77	630	118	S21	M15	T12	M15-T12	911	0.16	32	25	C21	I15	T12	I15-T12
906	910	S21-M15-T13	0.46	257	123	S21	M15	T13	M15-T13	912	0.09	52	45	C21	I15	T13	I15-T13
907	911	S21-M15-T14	0.38	423	238	S21	M15	T14	M15-T14	913	0.07	101	91	C21	I15	T14	I15-T14
908	912	S21-M15-T15	0.1	211	186	S21	M15	T15	M15-T15	914	0.01	70	69	C21	I15	T15	I15-T15
909	913	S21-M15-T16	0.84	445	56	S21	M15	T16	M15-T16	915	0.21	36	26	C21	I15	T16	I15-T16
910	914	S21-M15-T17	0.02	287	279	S21	M15	T17	M15-T17	916	0.01	103	102	C21	I15	T17	I15-T17
911	915	S21-M15-T18	0.12	168	143	S21	M15	T18	M15-T18	917	0.03	57	55	C21	I15	T18	I15-T18
912	916	S21-M15-T20	0.28	294	196	S21	M15	T20	M15-T20	918	0.12	66	55	C21	I15	T20	I15-T20
913	917	S21-M15-T21	0.05	357	337	S21	M15	T21	M15-T21	919	0.01	97	95	C21	I15	T21	I15-T21
914	918	S21-M15-T27	0.04	223	212	S21	M15	T27	M15-T27	920	0.04	81	76	C21	I15	T27	I15-T27
915	919	S21-M15-T29	0.91	626	45	S21	M15	T29	M15-T29	921	0.41	35	18	C21	I15	T29	I15-T29
916	920	S21-M15-T33	0.03	268	257	S21	M15	T33	M15-T33	922	0.0	78	78	C21	I15	T33	I15-T33
917	921	S21-M16-T10	0.65	418	127	S21	M16	T10	M16-T10	923	0.14	46	37	C21	I16	T10	I16-T10
918	922	S21-M16-T12	0.59	535	193	S21	M16	T12	M16-T12	924	0.19	85	63	C21	I16	T12	I16-T12
919	923	S21-M16-T13	0.58	297	111	S21	M16	T13	M16-T13	925	0.06	45	41	C21	I16	T13	I16-T13
920	924	S21-M16-T14	0.3	366	239	S21	M16	T14	M16-T14	926	0.05	72	66	C21	I16	T14	I16-T14
921	925	S21-M16-T15	0.06	243	223	S21	M16	T15	M16-T15	927	0.01	70	69	C21	I16	T15	I16-T15
922	926	S21-M16-T16	0.73	492	114	S21	M16	T16	M16-T16	928	0.19	54	40	C21	I16	T16	I16-T16
923	927	S21-M16-T17	0.05	213	198	S21	M16	T17	M16-T17	929	0.03	56	54	C21	I16	T17	I16-T17
924	928	S21-M16-T18	0.06	185	170	S21	M16	T18	M16-T18	930	0.0	49	49	C21	I16	T18	I16-T18
925	929	S21-M16-T20	0.14	319	264	S21	M16	T20	M16-T20	931	0.08	81	71	C21	I16	T20	I16-T20
926	930	S21-M16-T21	0.03	354	340	S21	M16	T21	M16-T21	932	0.01	98	97	C21	I16	T21	I16-T21
927	931	S21-M16-T27	0.02	267	258	S21	M16	T27	M16-T27	933	0.01	92	90	C21	I16	T27	I16-T27
928	932	S21-M16-T29	0.86	721	77	S21	M16	T29	M16-T29	934	0.4	42	22	C21	I16	T29	I16-T29
929	933	S21-M16-T33	0.02	266	259	S21	M16	T33	M16-T33	935	0.01	79	78	C21	I16	T33	I16-T33
930	934	S21-M17-T10	0.63	699	226	S21	M17	T10	M17-T10	936	0.08	88	77	C21	I17	T10	I17-T10
931	935	S21-M17-T12	0.74	909	201	S21	M17	T12	M17-T12	937	0.22	70	50	C21	I17	T12	I17-T12
932	936	S21-M17-T13	0.49	434	196	S21	M17	T13	M17-T13	938	0.05	61	56	C21	I17	T13	I17-T13
933	937	S21-M17-T14	0.37	581	334	S21	M17	T14	M17-T14	939	0.07	111	100	C21	I17	T14	I17-T14
934	938	S21-M17-T15	0.1	356	314	S21	M17	T15	M17-T15	940	0.02	99	96	C21	I17	T15	I17-T15
935	939	S21-M17-T16	0.82	928	143	S21	M17	T16	M17-T16	941	0.19	81	61	C21	I17	T16	I17-T16
936	940	S21-M17-T17	0.04	401	379	S21	M17	T17	M17-T17	942	0.01	106	105	C21	I17	T17	I17-T17
937	941	S21-M17-T18	0.12	250	213	S21	M17	T18	M17-T18	943	0.02	70	68	C21	I17	T18	I17-T18
938	942	S21-M17-T20	0.22	556	413	S21	M17	T20	M17-T20	944	0.08	114	100	C21	I17	T20	I17-T20
939	943	S21-M17-T21	0.04	430	407	S21	M17	T21	M17-T21	945	0.0	92	92	C21	I17	T21	I17-T21
940	944	S21-M17-T27	0.05	333	314	S21	M17	T27	M17-T27	946	0.03	92	87	C21	I17	T27	I17-T27
941	945	S21-M17-T29	0.85	1214	148	S21	M17	T29	M17-T29	947	0.51	71	30	C21	I17	T29	I17-T29
942	946	S21-M17-T33	0.03	670	644	S21	M17	T33	M17-T33	948	0.01	165	162	C21	I17	T33	I17-T33
943	947	S21-M18-T10	0.66	854	247	S21	M18	T10	M18-T10	949	0.25	93	63	C21	I18	T10	I18-T10
944	948	S21-M18-T12	0.73	990	225	S21	M18	T12	M18-T12	950	0.19	66	49	C21	I18	T12	I18-T12
945	949	S21-M18-T13	0.62	519	169	S21	M18	T13	M18-T13	951	0.09	45	39	C21	I18	T13	I18-T13
946	950	S21-M18-T14	0.32	632	401	S21	M18	T14	M18-T14	952	0.05	150	140	C21	I18	T14	I18-T14
947	951	S21-M18-T15	0.06	372	341	S21	M18	T15	M18-T15	953	0.01	111	110	C21	I18	T15	I18-T15
948	952	S21-M18-T16	0.83	861	119	S21	M18	T16	M18-T16	954	0.29	75	47	C21	I18	T16	I18-T16
949	953	S21-M18-T17	0.03	440	421	S21	M18	T17	M18-T17	955	0.01	131	128	C21	I18	T17	I18-T17
950	954	S21-M18-T18	0.12	295	250	S21	M18	T18	M18-T18	956	0.01	87	86	C21	I18	T18	I18-T18
951	955	S21-M18-T20	0.19	483	370	S21	M18	T20	M18-T20	957	0.06	102	93	C21	I18	T20	I18-T20
952	956	S21-M18-T21	0.05	575	543	S21	M18	T21	M18-T21	958	0.01	162	159	C21	I18	T21	I18-T21
953	957	S21-M18-T27	0.04	369	351	S21	M18	T27	M18-T27	959	0.02	115	111	C21	I18	T27	I18-T27
954	958	S21-M18-T29	0.83	1211	172	S21	M18	T29	M18-T29	960	0.42	96	48	C21	I18	T29	I18-T29
955	959	S21-M18-T33	0.03	514	496	S21	M18	T33	M18-T33	961	0.0	122	122	C21	I18	T33	I18-T33
956	960	S21-M19-T10	0.38	616	342	S21	M19	T10	M19-T10	962	0.18	117	89	C21	I19	T10	I19-T10
957	961	S21-M19-T12	0.75	860	179	S21	M19	T12	M19-T12	963	0.18	54	41	C21	I19	T12	I19-T12
958	962	S21-M19-T13	0.35	550	324	S21	M19	T13	M19-T13	964	0.06	104	95	C21	I19	T13	I19-T13
959	963	S21-M19-T14	0.32	708	442	S21	M19	T14	M19-T14	965	0.02	146	142	C21	I19	T14	I19-T14
960	964	S21-M19-T15	0.07	490	445	S21	M19	T15	M19-T15	966	0.01	115	113	C21	I19	T15	I19-T15
961	965	S21-M19-T16	0.68	855	233	S21	M19	T16	M19-T16	967	0.19	104	77	C21	I19	T16	I19-T16
962	966	S21-M19-T17	0.04	497	474	S21	M19	T17	M19-T17	968	0.01	133	132	C21	I19	T17	I19-T17
963	967	S21-M19-T18	0.12	330	280	S21	M19	T18	M19-T18	969	0.05	67	62	C21	I19	T18	I19-T18
964	968	S21-M19-T20	0.18	561	436	S21	M19	T20	M19-T20	970	0.05	146	136	C21	I19	T20	I19-T20
965	969	S21-M19-T21	0.05	572	539	S21	M19	T21	M19-T21	971	-0.01	166	167	C21	I19	T21	I19-T21
966	970	S21-M19-T27	0.05	475	445	S21	M19	T27	M19-T27	972	0.02	113	110	C21	I19	T27	I19-T27
967	971	S21-M19-T29	0.87	1669	161	S21	M19	T29	M19-T29	973	0.53	72	29	C21	I19	T29	I19-T29
968	972	S21-M19-T33	0.03	572	550	S21	M19	T33	M19-T33	974	0.01	128	126	C21	I19	T33	I19-T33
969	973	S21-M20-T10	0.45	542	266	S21	M20	T10	M20-T10	975	0.13	104	85	C21	I20	T10	I20-T10
970	974	S21-M20-T12	0.79	1115	190	S21	M20	T12	M20-T12	976	0.19	92	68	C21	I20	T12	I20-T12
971	975	S21-M20-T13	0.53	594	246	S21	M20	T13	M20-T13	977	0.07	67	60	C21	I20	T13	I20-T13
972	976	S21-M20-T14	0.44	719	359	S21	M20	T14	M20-T14	978	0.06	137	124	C21	I20	T14	I20-T14
973	977	S21-M20-T15	0.06	477	438	S21	M20	T15	M20-T15	979	0.01	112	110	C21	I20	T15	I20-T15
974	978	S21-M20-T16	0.84	880	117	S21	M20	T16	M20-T16	980	0.27	58	38	C21	I20	T16	I20-T16
975	979	S21-M20-T17	0.03	408	391	S21	M20	T17	M20-T17	981	0.0	120	120	C21	I20	T17	I20-T17
976	980	S21-M20-T18	0.15	310	250	S21	M20	T18	M20-T18	982	0.01	89	88	C21	I20	T18	I20-T18
977	981	S21-M20-T20	0.31	595	380	S21	M20	T20	M20-T20	983	0.09	110	96	C21	I20	T20	I20-T20
978	982	S21-M20-T21	0.05	505	468	S21	M20	T21	M20-T21	984	0.0	136	136	C21	I20	T21	I20-T21
979	983	S21-M20-T27	0.03	479	459	S21	M20	T27	M20-T27	985	0.01	131	130	C21	I20	T27	I20-T27
980	984	S21-M20-T29	0.89	1579	143	S21	M20	T29	M20-T29	986	0.57	110	40	C21	I20	T29	I20-T29
981	985	S21-M20-T33	0.02	731	709	S21	M20	T33	M20-T33	987	0.01	164	162	C21	I20	T33	I20-T33
982	986	S21-M21-T10	0.74	907	198	S21	M21	T10	M21-T10	988	0.41	72	37	C21	I21	T10	I21-T10
983	987	S21-M21-T12	0.74	1144	254	S21	M21	T12	M21-T12	989	0.25	69	47	C21	I21	T12	I21-T12
984	988	S21-M21-T13	0.58	674	247	S21	M21	T13	M21-T13	990	0.11	65	55	C21	I21	T13	I21-T13
985	989	S21-M21-T14	0.39	725	400	S21	M21	T14	M21-T14	991	0.02	147	142	C21	I21	T14	I21-T14
986	990	S21-M21-T15	0.13	524	439	S21	M21	T15	M21-T15	992	0.01	147	146	C21	I21	T15	I21-T15
987	991	S21-M21-T16	0.85	1150	142	S21	M21	T16	M21-T16	993	0.42	82	41	C21	I21	T16	I21-T16
988	992	S21-M21-T17	0.04	462	441	S21	M21	T17	M21-T17	994	0.01	157	154	C21	I21	T17	I21-T17
989	993	S21-M21-T18	0.15	313	257	S21	M21	T18	M21-T18	995	0.01	73	72	C21	I21	T18	I21-T18
990	994	S21-M21-T20	0.25	545	379	S21	M21	T20	M21-T20	996	0.04	153	144	C21	I21	T20	I21-T20
991	995	S21-M21-T21	0.06	583	534	S21	M21	T21	M21-T21	997	0.01	153	150	C21	I21	T21	I21-T21
992	996	S21-M21-T27	0.03	489	467	S21	M21	T27	M21-T27	998	0.01	119	117	C21	I21	T27	I21-T27
993	997	S21-M21-T29	0.7	801	203	S21	M21	T29	M21-T29	999	0.43	144	70	C21	I21	T29	I21-T29
994	998	S21-M21-T33	0.03	622	598	S21	M21	T33	M21-T33	1000	0.01	160	159	C21	I21	T33	I21-T33
995	999	S21-M22-T10	0.75	967	201	S21	M22	T10	M22-T10	1001	0.22	68	48	C21	I22	T10	I22-T10
996	1000	S21-M22-T12	0.73	1069	247	S21	M22	T12	M22-T12	1002	0.23	83	58	C21	I22	T12	I22-T12
997	1001	S21-M22-T13	0.57	706	271	S21	M22	T13	M22-T13	1003	0.14	81	66	C21	I22	T13	I22-T13
998	1002	S21-M22-T14	0.29	607	399	S21	M22	T14	M22-T14	1004	0.07	143	129	C21	I22	T14	I22-T14
999	1003	S21-M22-T15	0.11	519	451	S21	M22	T15	M22-T15	1005	0.0	120	120	C21	I22	T15	I22-T15
1000	1004	S21-M22-T16	0.77	859	161	S21	M22	T16	M22-T16	1006	0.22	72	51	C21	I22	T16	I22-T16
1001	1005	S21-M22-T17	0.03	469	449	S21	M22	T17	M22-T17	1007	0.01	123	121	C21	I22	T17	I22-T17
1002	1006	S21-M22-T18	0.1	334	294	S21	M22	T18	M22-T18	1008	0.0	82	82	C21	I22	T18	I22-T18
1003	1007	S21-M22-T20	0.24	528	374	S21	M22	T20	M22-T20	1009	0.06	94	86	C21	I22	T20	I22-T20
1004	1008	S21-M22-T21	0.05	485	449	S21	M22	T21	M22-T21	1010	0.01	144	143	C21	I22	T21	I22-T21
1005	1009	S21-M22-T27	0.04	408	388	S21	M22	T27	M22-T27	1011	0.02	110	107	C21	I22	T27	I22-T27
1006	1010	S21-M22-T29	0.89	1230	116	S21	M22	T29	M22-T29	1012	0.53	57	23	C21	I22	T29	I22-T29
1007	1011	S21-M22-T33	0.02	579	563	S21	M22	T33	M22-T33	1013	0.01	131	130	C21	I22	T33	I22-T33
1008	1012	S22-M10-T10	0.73	581	133	S22	M10	T10	M10-T10	1014	0.21	50	36	C22	I10	T10	I10-T10
1009	1013	S22-M10-T12	0.74	877	195	S22	M10	T12	M10-T12	1015	0.24	77	53	C22	I10	T12	I10-T12
1010	1014	S22-M10-T13	0.58	449	165	S22	M10	T13	M10-T13	1016	0.11	58	49	C22	I10	T13	I10-T13
1011	1015	S22-M10-T14	0.37	541	309	S22	M10	T14	M10-T14	1017	0.04	119	112	C22	I10	T14	I10-T14
1012	1016	S22-M10-T15	0.14	387	323	S22	M10	T15	M10-T15	1018	0.01	109	108	C22	I10	T15	I10-T15
1013	1017	S22-M10-T16	0.87	822	82	S22	M10	T16	M10-T16	1019	0.51	83	35	C22	I10	T16	I10-T16
1014	1018	S22-M10-T17	0.02	295	287	S22	M10	T17	M10-T17	1020	0.02	104	101	C22	I10	T17	I10-T17
1015	1019	S22-M10-T18	0.11	283	242	S22	M10	T18	M10-T18	1021	0.01	78	77	C22	I10	T18	I10-T18
1016	1020	S22-M10-T20	0.29	399	265	S22	M10	T20	M10-T20	1022	0.19	93	70	C22	I10	T20	I10-T20
1017	1021	S22-M10-T21	0.05	419	394	S22	M10	T21	M10-T21	1023	0.0	130	130	C22	I10	T21	I10-T21
1018	1022	S22-M10-T27	0.05	361	341	S22	M10	T27	M10-T27	1024	0.01	107	105	C22	I10	T27	I10-T27
1019	1023	S22-M10-T29	0.91	1113	75	S22	M10	T29	M10-T29	1025	0.56	70	26	C22	I10	T29	I10-T29
1020	1024	S22-M10-T33	0.02	408	396	S22	M10	T33	M10-T33	1026	0.0	118	118	C22	I10	T33	I10-T33
1021	1025	S22-M11-T10	0.61	540	184	S22	M11	T10	M11-T10	1027	0.19	54	40	C22	I11	T10	I11-T10
1022	1026	S22-M11-T12	0.75	783	165	S22	M11	T12	M11-T12	1028	0.17	82	63	C22	I11	T12	I11-T12
1023	1027	S22-M11-T13	0.59	409	149	S22	M11	T13	M11-T13	1029	0.09	61	53	C22	I11	T13	I11-T13
1024	1028	S22-M11-T14	0.34	511	308	S22	M11	T14	M11-T14	1030	0.03	100	95	C22	I11	T14	I11-T14
1025	1029	S22-M11-T15	0.09	284	253	S22	M11	T15	M11-T15	1031	0.01	71	70	C22	I11	T15	I11-T15
1026	1030	S22-M11-T16	0.74	572	128	S22	M11	T16	M11-T16	1032	0.2	77	56	C22	I11	T16	I11-T16
1027	1031	S22-M11-T17	0.01	322	317	S22	M11	T17	M11-T17	1033	0.01	67	66	C22	I11	T17	I11-T17
1028	1032	S22-M11-T18	0.14	333	276	S22	M11	T18	M11-T18	1034	0.01	68	67	C22	I11	T18	I11-T18
1029	1033	S22-M11-T20	0.26	408	282	S22	M11	T20	M11-T20	1035	0.07	83	75	C22	I11	T20	I11-T20
1030	1034	S22-M11-T21	0.05	418	388	S22	M11	T21	M11-T21	1036	0.03	98	93	C22	I11	T21	I11-T21
1031	1035	S22-M11-T27	0.03	331	318	S22	M11	T27	M11-T27	1037	0.02	79	77	C22	I11	T27	I11-T27
1032	1036	S22-M11-T29	0.91	1083	76	S22	M11	T29	M11-T29	1038	0.68	57	15	C22	I11	T29	I11-T29
1033	1037	S22-M11-T33	0.01	502	490	S22	M11	T33	M11-T33	1039	0.01	104	102	C22	I11	T33	I11-T33
1034	1038	S22-M12-T10	0.36	606	354	S22	M12	T10	M12-T10	1040	0.08	158	139	C22	I12	T10	I12-T10
1035	1039	S22-M12-T12	0.46	717	342	S22	M12	T12	M12-T12	1041	0.11	140	119	C22	I12	T12	I12-T12
1036	1040	S22-M12-T13	0.56	684	270	S22	M12	T13	M12-T13	1042	0.14	90	73	C22	I12	T13	I12-T13
1037	1041	S22-M12-T14	0.2	653	495	S22	M12	T14	M12-T14	1043	0.03	156	149	C22	I12	T14	I12-T14
1038	1042	S22-M12-T15	0.07	557	508	S22	M12	T15	M12-T15	1044	0.01	156	153	C22	I12	T15	I12-T15
1039	1043	S22-M12-T16	0.83	956	136	S22	M12	T16	M12-T16	1045	0.33	95	56	C22	I12	T16	I12-T16
1040	1044	S22-M12-T17	0.03	536	514	S22	M12	T17	M12-T17	1046	0.01	162	159	C22	I12	T17	I12-T17
1041	1045	S22-M12-T18	0.09	331	296	S22	M12	T18	M12-T18	1047	0.02	101	98	C22	I12	T18	I12-T18
1042	1046	S22-M12-T20	0.23	592	424	S22	M12	T20	M12-T20	1048	0.13	159	130	C22	I12	T20	I12-T20
1043	1047	S22-M12-T21	0.04	555	528	S22	M12	T21	M12-T21	1049	0.01	163	162	C22	I12	T21	I12-T21
1044	1048	S22-M12-T27	0.04	442	419	S22	M12	T27	M12-T27	1050	0.01	167	163	C22	I12	T27	I12-T27
1045	1049	S22-M12-T29	0.85	966	119	S22	M12	T29	M12-T29	1051	0.51	96	40	C22	I12	T29	I12-T29
1046	1050	S22-M12-T33	0.01	649	633	S22	M12	T33	M12-T33	1052	0.01	186	185	C22	I12	T33	I12-T33
1047	1051	S22-M13-T10	0.52	446	186	S22	M13	T10	M13-T10	1053	0.15	101	80	C22	I13	T10	I13-T10
1048	1052	S22-M13-T12	0.16	375	301	S22	M13	T12	M13-T12	1054	0.11	144	121	C22	I13	T12	I13-T12
1049	1053	S22-M13-T13	0.5	269	119	S22	M13	T13	M13-T13	1055	0.08	74	65	C22	I13	T13	I13-T13
1050	1054	S22-M13-T14	0.35	417	246	S22	M13	T14	M13-T14	1056	0.06	152	138	C22	I13	T14	I13-T14
1051	1055	S22-M13-T15	0.11	337	292	S22	M13	T15	M13-T15	1057	0.01	135	132	C22	I13	T15	I13-T15
1052	1056	S22-M13-T16	0.82	581	87	S22	M13	T16	M13-T16	1058	0.21	54	39	C22	I13	T16	I13-T16
1053	1057	S22-M13-T17	0.02	272	265	S22	M13	T17	M13-T17	1059	0.0	120	120	C22	I13	T17	I13-T17
1054	1058	S22-M13-T18	0.14	214	177	S22	M13	T18	M13-T18	1060	0.03	84	80	C22	I13	T18	I13-T18
1055	1059	S22-M13-T20	0.2	376	284	S22	M13	T20	M13-T20	1061	0.08	141	125	C22	I13	T20	I13-T20
1056	1060	S22-M13-T21	0.05	314	294	S22	M13	T21	M13-T21	1062	0.01	128	127	C22	I13	T21	I13-T21
1057	1061	S22-M13-T27	0.05	202	187	S22	M13	T27	M13-T27	1063	0.0	90	90	C22	I13	T27	I13-T27
1058	1062	S22-M13-T29	0.86	783	86	S22	M13	T29	M13-T29	1064	0.56	68	25	C22	I13	T29	I13-T29
1059	1063	S22-M13-T33	0.02	301	293	S22	M13	T33	M13-T33	1065	0.01	129	128	C22	I13	T33	I13-T33
1060	1064	S22-M14-T10	0.67	279	78	S22	M14	T10	M14-T10	1066	0.17	44	34	C22	I14	T10	I14-T10
1061	1065	S22-M14-T12	0.73	378	87	S22	M14	T12	M14-T12	1067	0.06	56	51	C22	I14	T12	I14-T12
1062	1066	S22-M14-T13	0.52	125	53	S22	M14	T13	M14-T13	1068	0.07	41	37	C22	I14	T13	I14-T13
1063	1067	S22-M14-T14	0.43	257	132	S22	M14	T14	M14-T14	1069	0.11	71	60	C22	I14	T14	I14-T14
1064	1068	S22-M14-T15	0.09	183	162	S22	M14	T15	M14-T15	1070	0.01	50	49	C22	I14	T15	I14-T15
1065	1069	S22-M14-T16	0.86	367	39	S22	M14	T16	M14-T16	1071	0.24	32	22	C22	I14	T16	I14-T16
1066	1070	S22-M14-T17	0.03	166	160	S22	M14	T17	M14-T17	1072	0.01	81	80	C22	I14	T17	I14-T17
1067	1071	S22-M14-T20	0.26	160	111	S22	M14	T20	M14-T20	1074	0.08	65	57	C22	I14	T20	I14-T20
1068	1072	S22-M14-T21	0.05	212	198	S22	M14	T21	M14-T21	1075	0.0	87	87	C22	I14	T21	I14-T21
1069	1073	S22-M14-T27	0.02	120	116	S22	M14	T27	M14-T27	1076	0.0	58	58	C22	I14	T27	I14-T27
1070	1074	S22-M14-T29	0.89	472	44	S22	M14	T29	M14-T29	1077	0.49	57	25	C22	I14	T29	I14-T29
1071	1075	S22-M14-T33	0.02	203	196	S22	M14	T33	M14-T33	1078	0.01	73	72	C22	I14	T33	I14-T33
1072	1076	S22-M15-T10	0.59	340	124	S22	M15	T10	M15-T10	1079	0.21	58	42	C22	I15	T10	I15-T10
1073	1077	S22-M15-T12	0.63	391	124	S22	M15	T12	M15-T12	1080	0.21	69	50	C22	I15	T12	I15-T12
1074	1078	S22-M15-T13	0.49	133	60	S22	M15	T13	M15-T13	1081	0.09	45	39	C22	I15	T13	I15-T13
1075	1079	S22-M15-T14	0.36	285	165	S22	M15	T14	M15-T14	1082	0.09	105	91	C22	I15	T14	I15-T14
1076	1080	S22-M15-T15	0.09	230	205	S22	M15	T15	M15-T15	1083	-0.01	81	82	C22	I15	T15	I15-T15
1077	1081	S22-M15-T16	0.84	383	48	S22	M15	T16	M15-T16	1084	0.19	39	29	C22	I15	T16	I15-T16
1078	1082	S22-M15-T17	0.03	204	196	S22	M15	T17	M15-T17	1085	0.01	104	103	C22	I15	T17	I15-T17
1079	1083	S22-M15-T18	0.06	107	98	S22	M15	T18	M15-T18	1086	0.0	59	59	C22	I15	T18	I15-T18
1080	1084	S22-M15-T20	0.24	210	149	S22	M15	T20	M15-T20	1087	0.09	78	68	C22	I15	T20	I15-T20
1081	1085	S22-M15-T21	0.05	238	223	S22	M15	T21	M15-T21	1088	0.01	99	98	C22	I15	T21	I15-T21
1082	1086	S22-M15-T27	0.01	138	136	S22	M15	T27	M15-T27	1089	0.02	72	70	C22	I15	T27	I15-T27
1083	1087	S22-M15-T29	0.75	310	65	S22	M15	T29	M15-T29	1090	0.31	76	46	C22	I15	T29	I15-T29
1084	1088	S22-M15-T33	0.03	228	219	S22	M15	T33	M15-T33	1091	0.02	105	102	C22	I15	T33	I15-T33
1085	1089	S22-M16-T10	0.63	242	77	S22	M16	T10	M16-T10	1092	0.11	68	58	C22	I16	T10	I16-T10
1086	1090	S22-M16-T12	0.34	226	135	S22	M16	T12	M16-T12	1093	0.15	103	81	C22	I16	T12	I16-T12
1087	1091	S22-M16-T13	0.53	169	69	S22	M16	T13	M16-T13	1094	0.05	42	39	C22	I16	T13	I16-T13
1088	1092	S22-M16-T14	0.35	282	166	S22	M16	T14	M16-T14	1095	0.07	105	95	C22	I16	T14	I16-T14
1089	1093	S22-M16-T15	0.06	184	170	S22	M16	T15	M16-T15	1096	0.0	96	96	C22	I16	T15	I16-T15
1090	1094	S22-M16-T16	0.76	223	44	S22	M16	T16	M16-T16	1097	0.28	64	41	C22	I16	T16	I16-T16
1091	1095	S22-M16-T17	0.03	187	180	S22	M16	T17	M16-T17	1098	0.03	105	100	C22	I16	T17	I16-T17
1092	1096	S22-M16-T18	0.05	137	128	S22	M16	T18	M16-T18	1099	0.0	66	66	C22	I16	T18	I16-T18
1093	1097	S22-M16-T20	0.16	231	184	S22	M16	T20	M16-T20	1100	0.07	98	88	C22	I16	T20	I16-T20
1094	1098	S22-M16-T21	0.04	229	217	S22	M16	T21	M16-T21	1101	0.01	105	103	C22	I16	T21	I16-T21
1095	1099	S22-M16-T27	0.06	158	146	S22	M16	T27	M16-T27	1102	0.01	79	78	C22	I16	T27	I16-T27
1096	1100	S22-M16-T29	0.86	590	63	S22	M16	T29	M16-T29	1103	0.39	79	42	C22	I16	T29	I16-T29
1097	1101	S22-M16-T33	0.04	241	228	S22	M16	T33	M16-T33	1104	0.01	96	95	C22	I16	T33	I16-T33
1098	1102	S22-M17-T10	0.7	658	164	S22	M17	T10	M17-T10	1105	0.35	51	29	C22	I17	T10	I17-T10
1099	1103	S22-M17-T12	0.58	821	305	S22	M17	T12	M17-T12	1106	0.07	115	103	C22	I17	T12	I17-T12
1100	1104	S22-M17-T13	0.41	347	185	S22	M17	T13	M17-T13	1107	0.08	55	49	C22	I17	T13	I17-T13
1101	1105	S22-M17-T14	0.31	625	399	S22	M17	T14	M17-T14	1108	0.04	131	123	C22	I17	T14	I17-T14
1102	1106	S22-M17-T15	0.09	421	374	S22	M17	T15	M17-T15	1109	0.02	105	102	C22	I17	T15	I17-T15
1103	1107	S22-M17-T16	0.82	861	131	S22	M17	T16	M17-T16	1110	0.27	70	46	C22	I17	T16	I17-T16
1104	1108	S22-M17-T17	0.04	420	397	S22	M17	T17	M17-T17	1111	0.01	112	110	C22	I17	T17	I17-T17
1105	1109	S22-M17-T18	0.09	253	225	S22	M17	T18	M17-T18	1112	0.01	85	84	C22	I17	T18	I17-T18
1106	1110	S22-M17-T20	0.21	553	417	S22	M17	T20	M17-T20	1113	0.07	136	123	C22	I17	T20	I17-T20
1107	1111	S22-M17-T21	0.04	522	496	S22	M17	T21	M17-T21	1114	0.01	163	159	C22	I17	T21	I17-T21
1108	1112	S22-M17-T27	0.03	343	330	S22	M17	T27	M17-T27	1115	0.01	89	87	C22	I17	T27	I17-T27
1109	1113	S22-M17-T29	0.78	732	133	S22	M17	T29	M17-T29	1116	0.43	92	45	C22	I17	T29	I17-T29
1110	1114	S22-M17-T33	0.03	502	483	S22	M17	T33	M17-T33	1117	0.01	136	134	C22	I17	T33	I17-T33
1111	1115	S22-M18-T10	0.61	760	260	S22	M18	T10	M18-T10	1118	0.12	92	76	C22	I18	T10	I18-T10
1112	1116	S22-M18-T12	0.72	907	220	S22	M18	T12	M18-T12	1119	0.14	79	64	C22	I18	T12	I18-T12
1113	1117	S22-M18-T13	0.62	488	160	S22	M18	T13	M18-T13	1120	0.08	55	49	C22	I18	T13	I18-T13
1114	1118	S22-M18-T14	0.36	717	419	S22	M18	T14	M18-T14	1121	0.06	149	135	C22	I18	T14	I18-T14
1115	1119	S22-M18-T15	0.08	446	402	S22	M18	T15	M18-T15	1122	0.01	155	152	C22	I18	T15	I18-T15
1116	1120	S22-M18-T16	0.73	769	177	S22	M18	T16	M18-T16	1123	0.21	108	78	C22	I18	T16	I18-T16
1117	1121	S22-M18-T17	0.03	451	434	S22	M18	T17	M18-T17	1124	0.0	150	150	C22	I18	T17	I18-T17
1118	1122	S22-M18-T18	0.09	314	278	S22	M18	T18	M18-T18	1125	0.01	87	85	C22	I18	T18	I18-T18
1119	1123	S22-M18-T20	0.23	465	334	S22	M18	T20	M18-T20	1126	0.11	117	100	C22	I18	T20	I18-T20
1120	1124	S22-M18-T21	0.04	553	525	S22	M18	T21	M18-T21	1127	0.01	164	162	C22	I18	T21	I18-T21
1121	1125	S22-M18-T27	0.05	459	425	S22	M18	T27	M18-T27	1128	0.01	119	117	C22	I18	T27	I18-T27
1122	1126	S22-M18-T29	0.86	1346	152	S22	M18	T29	M18-T29	1129	0.53	114	46	C22	I18	T29	I18-T29
1123	1127	S22-M18-T33	0.01	648	633	S22	M18	T33	M18-T33	1130	0.01	192	189	C22	I18	T33	I18-T33
1124	1128	S22-M19-T10	0.36	621	362	S22	M19	T10	M19-T10	1131	0.17	131	101	C22	I19	T10	I19-T10
1125	1129	S22-M19-T12	0.62	947	310	S22	M19	T12	M19-T12	1132	0.21	83	60	C22	I19	T12	I19-T12
1126	1130	S22-M19-T13	0.32	395	246	S22	M19	T13	M19-T13	1133	0.05	90	83	C22	I19	T13	I19-T13
1127	1131	S22-M19-T14	0.29	712	473	S22	M19	T14	M19-T14	1134	0.03	164	157	C22	I19	T14	I19-T14
1128	1132	S22-M19-T15	0.08	461	416	S22	M19	T15	M19-T15	1135	0.01	126	124	C22	I19	T15	I19-T15
1129	1133	S22-M19-T16	0.65	752	228	S22	M19	T16	M19-T16	1136	0.23	125	88	C22	I19	T16	I19-T16
1130	1134	S22-M19-T17	0.03	531	510	S22	M19	T17	M19-T17	1137	0.02	168	163	C22	I19	T17	I19-T17
1131	1135	S22-M19-T18	0.08	312	280	S22	M19	T18	M19-T18	1138	0.04	102	96	C22	I19	T18	I19-T18
1132	1136	S22-M19-T20	0.19	642	493	S22	M19	T20	M19-T20	1139	0.05	176	162	C22	I19	T20	I19-T20
1133	1137	S22-M19-T21	0.05	680	638	S22	M19	T21	M19-T21	1140	0.01	190	187	C22	I19	T21	I19-T21
1134	1138	S22-M19-T27	0.01	419	409	S22	M19	T27	M19-T27	1141	0.02	107	104	C22	I19	T27	I19-T27
1135	1139	S22-M19-T29	0.83	1196	169	S22	M19	T29	M19-T29	1142	0.53	99	40	C22	I19	T29	I19-T29
1136	1140	S22-M19-T33	0.03	599	578	S22	M19	T33	M19-T33	1143	0.02	156	152	C22	I19	T33	I19-T33
1137	1141	S22-M20-T10	0.41	548	288	S22	M20	T10	M20-T10	1144	0.14	110	89	C22	I20	T10	I20-T10
1138	1142	S22-M20-T12	0.76	1111	217	S22	M20	T12	M20-T12	1145	0.17	78	60	C22	I20	T12	I20-T12
1139	1143	S22-M20-T13	0.59	677	236	S22	M20	T13	M20-T13	1146	0.11	82	69	C22	I20	T13	I20-T13
1140	1144	S22-M20-T14	0.39	752	416	S22	M20	T14	M20-T14	1147	0.1	142	122	C22	I20	T14	I20-T14
1141	1145	S22-M20-T15	0.09	452	401	S22	M20	T15	M20-T15	1148	0.0	132	132	C22	I20	T15	I20-T15
1142	1146	S22-M20-T16	0.78	791	139	S22	M20	T16	M20-T16	1149	0.22	68	48	C22	I20	T16	I20-T16
1143	1147	S22-M20-T17	0.04	524	498	S22	M20	T17	M20-T17	1150	0.0	168	168	C22	I20	T17	I20-T17
1144	1148	S22-M20-T18	0.19	240	185	S22	M20	T18	M20-T18	1151	0.02	62	60	C22	I20	T18	I20-T18
1145	1149	S22-M20-T20	0.32	613	381	S22	M20	T20	M20-T20	1152	0.05	96	89	C22	I20	T20	I20-T20
1146	1150	S22-M20-T21	0.07	569	519	S22	M20	T21	M20-T21	1153	0.01	180	178	C22	I20	T21	I20-T21
1147	1151	S22-M20-T27	0.05	398	369	S22	M20	T27	M20-T27	1154	0.02	95	92	C22	I20	T27	I20-T27
1148	1152	S22-M20-T29	0.85	1224	149	S22	M20	T29	M20-T29	1155	0.4	81	42	C22	I20	T29	I20-T29
1149	1153	S22-M20-T33	0.01	642	626	S22	M20	T33	M20-T33	1156	0.01	174	170	C22	I20	T33	I20-T33
1150	1154	S22-M21-T10	0.67	669	187	S22	M21	T10	M21-T10	1157	0.25	82	56	C22	I21	T10	I21-T10
1151	1155	S22-M21-T12	0.69	916	237	S22	M21	T12	M21-T12	1158	0.11	93	78	C22	I21	T12	I21-T12
1152	1156	S22-M21-T13	0.56	670	264	S22	M21	T13	M21-T13	1159	0.08	85	76	C22	I21	T13	I21-T13
1153	1157	S22-M21-T14	0.38	877	491	S22	M21	T14	M21-T14	1160	0.05	202	185	C22	I21	T14	I21-T14
1154	1158	S22-M21-T15	0.09	458	408	S22	M21	T15	M21-T15	1161	0.02	149	145	C22	I21	T15	I21-T15
1155	1159	S22-M21-T16	0.8	1045	166	S22	M21	T16	M21-T16	1162	0.28	110	70	C22	I21	T16	I21-T16
1156	1160	S22-M21-T17	0.04	512	485	S22	M21	T17	M21-T17	1163	0.01	169	168	C22	I21	T17	I21-T17
1157	1161	S22-M21-T18	0.15	370	298	S22	M21	T18	M21-T18	1164	0.01	85	83	C22	I21	T18	I21-T18
1158	1162	S22-M21-T20	0.25	644	452	S22	M21	T20	M21-T20	1165	0.1	147	126	C22	I21	T20	I21-T20
1159	1163	S22-M21-T21	0.06	757	697	S22	M21	T21	M21-T21	1166	0.0	245	244	C22	I21	T21	I21-T21
1160	1164	S22-M21-T27	0.04	562	536	S22	M21	T27	M21-T27	1167	0.0	135	135	C22	I21	T27	I21-T27
1161	1165	S22-M21-T29	0.75	931	199	S22	M21	T29	M21-T29	1168	0.4	151	78	C22	I21	T29	I21-T29
1162	1166	S22-M21-T33	0.03	613	590	S22	M21	T33	M21-T33	1169	0.01	150	147	C22	I21	T33	I21-T33
1163	1167	S22-M22-T10	0.73	982	230	S22	M22	T10	M22-T10	1170	0.24	101	70	C22	I22	T10	I22-T10
1164	1168	S22-M22-T12	0.7	934	233	S22	M22	T12	M22-T12	1171	0.19	68	51	C22	I22	T12	I22-T12
1165	1169	S22-M22-T13	0.51	530	230	S22	M22	T13	M22-T13	1172	0.06	78	71	C22	I22	T13	I22-T13
1166	1170	S22-M22-T14	0.35	757	447	S22	M22	T14	M22-T14	1173	0.07	136	123	C22	I22	T14	I22-T14
1167	1171	S22-M22-T15	0.09	476	424	S22	M22	T15	M22-T15	1174	0.02	117	113	C22	I22	T15	I22-T15
1168	1172	S22-M22-T16	0.78	816	145	S22	M22	T16	M22-T16	1175	0.19	68	50	C22	I22	T16	I22-T16
1169	1173	S22-M22-T17	0.03	458	440	S22	M22	T17	M22-T17	1176	0.01	120	119	C22	I22	T17	I22-T17
1170	1174	S22-M22-T18	0.08	304	273	S22	M22	T18	M22-T18	1177	0.0	92	92	C22	I22	T18	I22-T18
1171	1175	S22-M22-T20	0.28	624	416	S22	M22	T20	M22-T20	1178	0.08	130	115	C22	I22	T20	I22-T20
1172	1176	S22-M22-T21	0.06	650	595	S22	M22	T21	M22-T21	1179	0.01	196	193	C22	I22	T21	I22-T21
1173	1177	S22-M22-T27	0.03	478	458	S22	M22	T27	M22-T27	1180	0.01	115	114	C22	I22	T27	I22-T27
1174	1178	S22-M22-T29	0.87	1329	139	S22	M22	T29	M22-T29	1181	0.43	76	37	C22	I22	T29	I22-T29
1175	1179	S22-M22-T33	0.02	590	574	S22	M22	T33	M22-T33	1182	0.0	149	149	C22	I22	T33	I22-T33
