# Supplementary material for: Massively parallel characterization of engineered transcript isoforms using direct RNA sequencing
Source: Nat Commun. 2022 Jan 21;13:434. doi: 10.1038/s41467-022-28074-5 (PMC8783025; doi:10.1038/s41467-022-28074-5)
Supplement: Supplementary file 6 — Source Data [file 41467_2022_28074_MOESM6_ESM.zip › Source Data/SI/figure-S7a.csv]

	Unnamed: 0_x	ref	TE_x	pre_term_x	post_term_x	context_x	insulator_x	terminator_x	term-ins_x	Unnamed: 0_y	TE_y	pre_term_y	post_term_y	context_y	insulator_y	terminator_y	term-ins_y	spacer	modifier	terminator
0	0	S10-M10-T10	0.75	325	68	S10	M10	T10	M10-T10	0	0.83	430	60	S10	M10	T10	M10-T10	S10	M10	T10
1	1	S10-M10-T12	0.72	262	62	S10	M10	T12	M10-T12	1	0.8	393	64	S10	M10	T12	M10-T12	S10	M10	T12
2	2	S10-M10-T13	0.46	130	62	S10	M10	T13	M10-T13	2	0.59	202	71	S10	M10	T13	M10-T13	S10	M10	T13
3	3	S10-M10-T14	0.28	162	109	S10	M10	T14	M10-T14	3	0.3	232	150	S10	M10	T14	M10-T14	S10	M10	T14
4	4	S10-M10-T15	0.06	143	131	S10	M10	T15	M10-T15	4	0.11	143	123	S10	M10	T15	M10-T15	S10	M10	T15
5	5	S10-M10-T16	0.89	280	24	S10	M10	T16	M10-T16	5	0.91	428	31	S10	M10	T16	M10-T16	S10	M10	T16
6	6	S10-M10-T17	0.02	147	142	S10	M10	T17	M10-T17	6	0.06	166	153	S10	M10	T17	M10-T17	S10	M10	T17
7	8	S10-M10-T20	0.25	159	112	S10	M10	T20	M10-T20	8	0.29	248	163	S10	M10	T20	M10-T20	S10	M10	T20
8	9	S10-M10-T21	0.09	170	151	S10	M10	T21	M10-T21	9	0.05	216	201	S10	M10	T21	M10-T21	S10	M10	T21
9	10	S10-M10-T27	0.05	131	123	S10	M10	T27	M10-T27	10	0.04	165	156	S10	M10	T27	M10-T27	S10	M10	T27
10	11	S10-M10-T29	0.91	408	30	S10	M10	T29	M10-T29	11	0.91	569	38	S10	M10	T29	M10-T29	S10	M10	T29
11	12	S10-M10-T33	0.01	149	147	S10	M10	T33	M10-T33	12	0.04	176	168	S10	M10	T33	M10-T33	S10	M10	T33
12	13	S10-M11-T10	0.7	287	73	S10	M11	T10	M11-T10	13	0.85	440	52	S10	M11	T10	M11-T10	S10	M11	T10
13	14	S10-M11-T12	0.78	364	64	S10	M11	T12	M11-T12	14	0.87	556	56	S10	M11	T12	M11-T12	S10	M11	T12
14	15	S10-M11-T13	0.54	133	53	S10	M11	T13	M11-T13	15	0.68	212	58	S10	M11	T13	M11-T13	S10	M11	T13
15	16	S10-M11-T14	0.2	188	142	S10	M11	T14	M11-T14	16	0.24	227	162	S10	M11	T14	M11-T14	S10	M11	T14
16	17	S10-M11-T15	0.07	148	134	S10	M11	T15	M11-T15	17	0.1	197	173	S10	M11	T15	M11-T15	S10	M11	T15
17	18	S10-M11-T16	0.74	174	38	S10	M11	T16	M11-T16	18	0.77	278	54	S10	M11	T16	M11-T16	S10	M11	T16
18	19	S10-M11-T17	0.04	150	143	S10	M11	T17	M11-T17	19	0.03	190	182	S10	M11	T17	M11-T17	S10	M11	T17
19	20	S10-M11-T20	0.23	150	109	S10	M11	T20	M11-T20	21	0.28	218	146	S10	M11	T20	M11-T20	S10	M11	T20
20	21	S10-M11-T21	0.05	152	141	S10	M11	T21	M11-T21	22	0.05	174	163	S10	M11	T21	M11-T21	S10	M11	T21
21	22	S10-M11-T27	0.04	108	103	S10	M11	T27	M11-T27	23	0.02	149	144	S10	M11	T27	M11-T27	S10	M11	T27
22	23	S10-M11-T29	0.89	293	26	S10	M11	T29	M11-T29	24	0.87	374	39	S10	M11	T29	M11-T29	S10	M11	T29
23	24	S10-M11-T33	0.02	185	180	S10	M11	T33	M11-T33	25	0.01	221	216	S10	M11	T33	M11-T33	S10	M11	T33
24	25	S10-M12-T10	0.41	240	128	S10	M12	T10	M12-T10	26	0.43	290	147	S10	M12	T10	M12-T10	S10	M12	T10
25	26	S10-M12-T12	0.65	284	86	S10	M12	T12	M12-T12	27	0.67	469	131	S10	M12	T12	M12-T12	S10	M12	T12
26	27	S10-M12-T13	0.58	238	89	S10	M12	T13	M12-T13	28	0.69	341	90	S10	M12	T13	M12-T13	S10	M12	T13
27	28	S10-M12-T14	0.23	277	199	S10	M12	T14	M12-T14	29	0.26	349	242	S10	M12	T14	M12-T14	S10	M12	T14
28	29	S10-M12-T15	0.11	179	154	S10	M12	T15	M12-T15	30	0.07	210	192	S10	M12	T15	M12-T15	S10	M12	T15
29	30	S10-M12-T16	0.74	355	78	S10	M12	T16	M12-T16	31	0.83	470	65	S10	M12	T16	M12-T16	S10	M12	T16
30	31	S10-M12-T17	0.03	208	200	S10	M12	T17	M12-T17	32	0.06	250	230	S10	M12	T17	M12-T17	S10	M12	T17
31	32	S10-M12-T18	0.1	129	113	S10	M12	T18	M12-T18	33	0.12	155	132	S10	M12	T18	M12-T18	S10	M12	T18
32	33	S10-M12-T20	0.35	238	141	S10	M12	T20	M12-T20	34	0.41	326	174	S10	M12	T20	M12-T20	S10	M12	T20
33	34	S10-M12-T21	0.04	229	218	S10	M12	T21	M12-T21	35	0.05	290	274	S10	M12	T21	M12-T21	S10	M12	T21
34	35	S10-M12-T27	0.05	146	137	S10	M12	T27	M12-T27	36	0.05	219	204	S10	M12	T27	M12-T27	S10	M12	T27
35	36	S10-M12-T29	0.89	607	54	S10	M12	T29	M12-T29	37	0.91	755	53	S10	M12	T29	M12-T29	S10	M12	T29
36	37	S10-M12-T33	0.05	256	240	S10	M12	T33	M12-T33	38	0.02	246	239	S10	M12	T33	M12-T33	S10	M12	T33
37	38	S10-M13-T10	0.59	173	61	S10	M13	T10	M13-T10	39	0.62	255	85	S10	M13	T10	M13-T10	S10	M13	T10
38	39	S10-M13-T12	0.18	169	131	S10	M13	T12	M13-T12	40	0.19	222	172	S10	M13	T12	M13-T12	S10	M13	T12
39	40	S10-M13-T13	0.35	122	72	S10	M13	T13	M13-T13	41	0.3	133	86	S10	M13	T13	M13-T13	S10	M13	T13
40	41	S10-M13-T14	0.34	166	102	S10	M13	T14	M13-T14	42	0.39	199	110	S10	M13	T14	M13-T14	S10	M13	T14
41	42	S10-M13-T15	0.06	133	122	S10	M13	T15	M13-T15	43	0.11	174	151	S10	M13	T15	M13-T15	S10	M13	T15
42	43	S10-M13-T16	0.79	239	41	S10	M13	T16	M13-T16	44	0.86	315	35	S10	M13	T16	M13-T16	S10	M13	T16
43	44	S10-M13-T17	0.01	131	128	S10	M13	T17	M13-T17	45	0.02	180	174	S10	M13	T17	M13-T17	S10	M13	T17
44	45	S10-M13-T20	0.22	149	110	S10	M13	T20	M13-T20	47	0.36	212	123	S10	M13	T20	M13-T20	S10	M13	T20
45	46	S10-M13-T21	0.04	141	134	S10	M13	T21	M13-T21	48	0.05	186	174	S10	M13	T21	M13-T21	S10	M13	T21
46	47	S10-M13-T27	0.03	115	110	S10	M13	T27	M13-T27	49	0.04	152	144	S10	M13	T27	M13-T27	S10	M13	T27
47	48	S10-M13-T29	0.9	329	26	S10	M13	T29	M13-T29	50	0.93	464	24	S10	M13	T29	M13-T29	S10	M13	T29
48	49	S10-M13-T33	0.01	155	153	S10	M13	T33	M13-T33	51	0.01	199	195	S10	M13	T33	M13-T33	S10	M13	T33
49	50	S10-M14-T10	0.64	111	34	S10	M14	T10	M14-T10	52	0.69	167	43	S10	M14	T10	M14-T10	S10	M14	T10
50	51	S10-M14-T12	0.77	156	29	S10	M14	T12	M14-T12	53	0.89	281	26	S10	M14	T12	M14-T12	S10	M14	T12
51	52	S10-M14-T16	0.84	198	25	S10	M14	T16	M14-T16	56	0.91	296	21	S10	M14	T16	M14-T16	S10	M14	T16
52	53	S10-M14-T20	0.28	118	79	S10	M14	T20	M14-T20	57	0.3	139	90	S10	M14	T20	M14-T20	S10	M14	T20
53	55	S10-M14-T29	0.9	245	20	S10	M14	T29	M14-T29	58	0.9	310	24	S10	M14	T29	M14-T29	S10	M14	T29
54	56	S10-M15-T10	0.57	122	46	S10	M15	T10	M15-T10	59	0.58	190	70	S10	M15	T10	M15-T10	S10	M15	T10
55	57	S10-M15-T12	0.68	157	42	S10	M15	T12	M15-T12	60	0.75	261	56	S10	M15	T12	M15-T12	S10	M15	T12
56	58	S10-M15-T13	0.39	102	56	S10	M15	T13	M15-T13	61	0.39	115	63	S10	M15	T13	M15-T13	S10	M15	T13
57	59	S10-M15-T14	0.42	143	75	S10	M15	T14	M15-T14	62	0.34	169	102	S10	M15	T14	M15-T14	S10	M15	T14
58	60	S10-M15-T16	0.82	172	25	S10	M15	T16	M15-T16	63	0.86	268	30	S10	M15	T16	M15-T16	S10	M15	T16
59	61	S10-M15-T20	0.34	107	65	S10	M15	T20	M15-T20	65	0.37	140	80	S10	M15	T20	M15-T20	S10	M15	T20
60	62	S10-M15-T21	0.02	120	117	S10	M15	T21	M15-T21	66	0.03	138	133	S10	M15	T21	M15-T21	S10	M15	T21
61	63	S10-M15-T29	0.9	238	18	S10	M15	T29	M15-T29	67	0.86	291	33	S10	M15	T29	M15-T29	S10	M15	T29
62	64	S10-M16-T10	0.77	199	38	S10	M16	T10	M16-T10	69	0.8	272	44	S10	M16	T10	M16-T10	S10	M16	T10
63	65	S10-M16-T12	0.49	139	63	S10	M16	T12	M16-T12	70	0.47	220	104	S10	M16	T12	M16-T12	S10	M16	T12
64	66	S10-M16-T14	0.34	112	68	S10	M16	T14	M16-T14	72	0.32	139	87	S10	M16	T14	M16-T14	S10	M16	T14
65	67	S10-M16-T16	0.53	107	44	S10	M16	T16	M16-T16	74	0.65	158	48	S10	M16	T16	M16-T16	S10	M16	T16
66	68	S10-M16-T20	0.26	134	92	S10	M16	T20	M16-T20	76	0.23	192	138	S10	M16	T20	M16-T20	S10	M16	T20
67	69	S10-M16-T29	0.89	169	16	S10	M16	T29	M16-T29	79	0.9	229	19	S10	M16	T29	M16-T29	S10	M16	T29
68	70	S10-M16-T33	0.01	101	100	S10	M16	T33	M16-T33	80	0.01	121	119	S10	M16	T33	M16-T33	S10	M16	T33
69	71	S10-M17-T10	0.7	268	66	S10	M17	T10	M17-T10	81	0.7	385	96	S10	M17	T10	M17-T10	S10	M17	T10
70	72	S10-M17-T12	0.78	330	59	S10	M17	T12	M17-T12	82	0.85	500	58	S10	M17	T12	M17-T12	S10	M17	T12
71	73	S10-M17-T13	0.57	151	57	S10	M17	T13	M17-T13	83	0.64	215	67	S10	M17	T13	M17-T13	S10	M17	T13
72	74	S10-M17-T14	0.31	207	132	S10	M17	T14	M17-T14	84	0.31	284	181	S10	M17	T14	M17-T14	S10	M17	T14
73	75	S10-M17-T15	0.1	161	142	S10	M17	T15	M17-T15	85	0.11	150	129	S10	M17	T15	M17-T15	S10	M17	T15
74	76	S10-M17-T16	0.8	301	48	S10	M17	T16	M17-T16	86	0.83	448	64	S10	M17	T16	M17-T16	S10	M17	T16
75	77	S10-M17-T17	0.05	156	145	S10	M17	T17	M17-T17	87	0.03	181	173	S10	M17	T17	M17-T17	S10	M17	T17
76	78	S10-M17-T18	0.14	101	84	S10	M17	T18	M17-T18	88	0.15	134	110	S10	M17	T18	M17-T18	S10	M17	T18
77	79	S10-M17-T20	0.31	236	151	S10	M17	T20	M17-T20	89	0.34	295	179	S10	M17	T20	M17-T20	S10	M17	T20
78	80	S10-M17-T21	0.07	152	139	S10	M17	T21	M17-T21	90	0.07	217	197	S10	M17	T21	M17-T21	S10	M17	T21
79	81	S10-M17-T27	0.04	128	122	S10	M17	T27	M17-T27	91	0.04	175	166	S10	M17	T27	M17-T27	S10	M17	T27
80	82	S10-M17-T29	0.9	404	32	S10	M17	T29	M17-T29	92	0.91	561	42	S10	M17	T29	M17-T29	S10	M17	T29
81	83	S10-M17-T33	0.01	204	201	S10	M17	T33	M17-T33	93	0.03	225	215	S10	M17	T33	M17-T33	S10	M17	T33
82	84	S10-M18-T10	0.7	254	64	S10	M18	T10	M18-T10	94	0.74	343	75	S10	M18	T10	M18-T10	S10	M18	T10
83	85	S10-M18-T12	0.69	294	77	S10	M18	T12	M18-T12	95	0.77	439	83	S10	M18	T12	M18-T12	S10	M18	T12
84	86	S10-M18-T13	0.59	219	77	S10	M18	T13	M18-T13	96	0.65	278	83	S10	M18	T13	M18-T13	S10	M18	T13
85	87	S10-M18-T14	0.35	197	116	S10	M18	T14	M18-T14	97	0.32	310	196	S10	M18	T14	M18-T14	S10	M18	T14
86	88	S10-M18-T15	0.05	138	129	S10	M18	T15	M18-T15	98	0.12	168	142	S10	M18	T15	M18-T15	S10	M18	T15
87	89	S10-M18-T16	0.8	334	53	S10	M18	T16	M18-T16	99	0.84	423	57	S10	M18	T16	M18-T16	S10	M18	T16
88	90	S10-M18-T17	0.03	154	148	S10	M18	T17	M18-T17	100	0.05	176	164	S10	M18	T17	M18-T17	S10	M18	T17
89	91	S10-M18-T18	0.14	120	100	S10	M18	T18	M18-T18	101	0.14	148	123	S10	M18	T18	M18-T18	S10	M18	T18
90	92	S10-M18-T20	0.25	200	140	S10	M18	T20	M18-T20	102	0.26	262	180	S10	M18	T20	M18-T20	S10	M18	T20
91	93	S10-M18-T21	0.03	198	191	S10	M18	T21	M18-T21	103	0.05	240	225	S10	M18	T21	M18-T21	S10	M18	T21
92	94	S10-M18-T27	0.04	156	148	S10	M18	T27	M18-T27	104	0.03	191	184	S10	M18	T27	M18-T27	S10	M18	T27
93	95	S10-M18-T29	0.83	385	52	S10	M18	T29	M18-T29	105	0.76	498	100	S10	M18	T29	M18-T29	S10	M18	T29
94	96	S10-M18-T33	0.04	241	228	S10	M18	T33	M18-T33	106	0.03	268	256	S10	M18	T33	M18-T33	S10	M18	T33
95	97	S10-M19-T10	0.41	250	133	S10	M19	T10	M19-T10	107	0.41	272	144	S10	M19	T10	M19-T10	S10	M19	T10
96	98	S10-M19-T12	0.7	338	84	S10	M19	T12	M19-T12	108	0.77	581	112	S10	M19	T12	M19-T12	S10	M19	T12
97	99	S10-M19-T13	0.22	141	104	S10	M19	T13	M19-T13	109	0.31	198	126	S10	M19	T13	M19-T13	S10	M19	T13
98	100	S10-M19-T14	0.28	199	133	S10	M19	T14	M19-T14	110	0.29	241	160	S10	M19	T14	M19-T14	S10	M19	T14
99	101	S10-M19-T15	0.09	141	126	S10	M19	T15	M19-T15	111	0.07	201	183	S10	M19	T15	M19-T15	S10	M19	T15
100	102	S10-M19-T16	0.72	248	59	S10	M19	T16	M19-T16	112	0.76	357	72	S10	M19	T16	M19-T16	S10	M19	T16
101	103	S10-M19-T17	0.03	156	149	S10	M19	T17	M19-T17	113	0.02	232	225	S10	M19	T17	M19-T17	S10	M19	T17
102	104	S10-M19-T18	0.11	102	89	S10	M19	T18	M19-T18	114	0.14	106	88	S10	M19	T18	M19-T18	S10	M19	T18
103	105	S10-M19-T20	0.27	203	139	S10	M19	T20	M19-T20	115	0.23	252	181	S10	M19	T20	M19-T20	S10	M19	T20
104	106	S10-M19-T21	0.05	218	202	S10	M19	T21	M19-T21	116	0.04	285	270	S10	M19	T21	M19-T21	S10	M19	T21
105	107	S10-M19-T27	0.03	138	132	S10	M19	T27	M19-T27	117	0.03	212	203	S10	M19	T27	M19-T27	S10	M19	T27
106	108	S10-M19-T29	0.87	355	36	S10	M19	T29	M19-T29	118	0.89	505	43	S10	M19	T29	M19-T29	S10	M19	T29
107	109	S10-M19-T33	0.04	270	257	S10	M19	T33	M19-T33	119	0.02	304	295	S10	M19	T33	M19-T33	S10	M19	T33
108	110	S10-M20-T10	0.44	175	87	S10	M20	T10	M20-T10	120	0.43	255	130	S10	M20	T10	M20-T10	S10	M20	T10
109	111	S10-M20-T12	0.75	361	75	S10	M20	T12	M20-T12	121	0.82	562	85	S10	M20	T12	M20-T12	S10	M20	T12
110	112	S10-M20-T13	0.5	205	91	S10	M20	T13	M20-T13	122	0.62	287	95	S10	M20	T13	M20-T13	S10	M20	T13
111	113	S10-M20-T14	0.39	265	146	S10	M20	T14	M20-T14	123	0.43	309	158	S10	M20	T14	M20-T14	S10	M20	T14
112	114	S10-M20-T15	0.07	149	135	S10	M20	T15	M20-T15	124	0.09	197	175	S10	M20	T15	M20-T15	S10	M20	T15
113	115	S10-M20-T16	0.8	375	60	S10	M20	T16	M20-T16	125	0.83	464	63	S10	M20	T16	M20-T16	S10	M20	T16
114	116	S10-M20-T17	0.02	158	153	S10	M20	T17	M20-T17	126	0.03	225	215	S10	M20	T17	M20-T17	S10	M20	T17
115	117	S10-M20-T18	0.21	151	113	S10	M20	T18	M20-T18	127	0.18	180	140	S10	M20	T18	M20-T18	S10	M20	T18
116	118	S10-M20-T20	0.3	243	158	S10	M20	T20	M20-T20	128	0.3	316	206	S10	M20	T20	M20-T20	S10	M20	T20
117	119	S10-M20-T21	0.06	221	203	S10	M20	T21	M20-T21	129	0.05	281	262	S10	M20	T21	M20-T21	S10	M20	T21
118	120	S10-M20-T27	0.02	181	175	S10	M20	T27	M20-T27	130	0.02	167	162	S10	M20	T27	M20-T27	S10	M20	T27
119	121	S10-M20-T29	0.85	434	54	S10	M20	T29	M20-T29	131	0.84	530	71	S10	M20	T29	M20-T29	S10	M20	T29
120	122	S10-M20-T33	0.02	231	224	S10	M20	T33	M20-T33	132	0.01	298	291	S10	M20	T33	M20-T33	S10	M20	T33
121	123	S10-M21-T10	0.84	308	41	S10	M21	T10	M21-T10	133	0.86	472	51	S10	M21	T10	M21-T10	S10	M21	T10
122	124	S10-M21-T12	0.49	292	130	S10	M21	T12	M21-T12	134	0.62	522	173	S10	M21	T12	M21-T12	S10	M21	T12
123	125	S10-M21-T13	0.46	213	103	S10	M21	T13	M21-T13	135	0.49	282	128	S10	M21	T13	M21-T13	S10	M21	T13
124	126	S10-M21-T14	0.34	239	144	S10	M21	T14	M21-T14	136	0.32	350	217	S10	M21	T14	M21-T14	S10	M21	T14
125	127	S10-M21-T15	0.11	187	162	S10	M21	T15	M21-T15	137	0.14	251	209	S10	M21	T15	M21-T15	S10	M21	T15
126	128	S10-M21-T16	0.8	321	51	S10	M21	T16	M21-T16	138	0.84	459	58	S10	M21	T16	M21-T16	S10	M21	T16
127	129	S10-M21-T17	0.05	171	160	S10	M21	T17	M21-T17	139	0.03	228	219	S10	M21	T17	M21-T17	S10	M21	T17
128	131	S10-M21-T20	0.2	229	174	S10	M21	T20	M21-T20	141	0.28	300	202	S10	M21	T20	M21-T20	S10	M21	T20
129	132	S10-M21-T21	0.05	240	223	S10	M21	T21	M21-T21	142	0.07	310	282	S10	M21	T21	M21-T21	S10	M21	T21
130	133	S10-M21-T27	0.05	180	170	S10	M21	T27	M21-T27	143	0.05	250	234	S10	M21	T27	M21-T27	S10	M21	T27
131	134	S10-M21-T29	0.44	226	114	S10	M21	T29	M21-T29	144	0.56	291	114	S10	M21	T29	M21-T29	S10	M21	T29
132	135	S10-M21-T33	0.03	198	190	S10	M21	T33	M21-T33	145	0.01	223	218	S10	M21	T33	M21-T33	S10	M21	T33
133	136	S10-M22-T10	0.77	443	83	S10	M22	T10	M22-T10	146	0.84	564	76	S10	M22	T10	M22-T10	S10	M22	T10
134	137	S10-M22-T12	0.75	335	71	S10	M22	T12	M22-T12	147	0.78	524	96	S10	M22	T12	M22-T12	S10	M22	T12
135	138	S10-M22-T13	0.56	251	97	S10	M22	T13	M22-T13	148	0.59	324	116	S10	M22	T13	M22-T13	S10	M22	T13
136	139	S10-M22-T14	0.38	226	127	S10	M22	T14	M22-T14	149	0.39	314	173	S10	M22	T14	M22-T14	S10	M22	T14
137	140	S10-M22-T15	0.12	169	144	S10	M22	T15	M22-T15	150	0.1	218	192	S10	M22	T15	M22-T15	S10	M22	T15
138	141	S10-M22-T16	0.77	319	62	S10	M22	T16	M22-T16	151	0.79	424	70	S10	M22	T16	M22-T16	S10	M22	T16
139	142	S10-M22-T17	0.03	167	160	S10	M22	T17	M22-T17	152	0.05	196	184	S10	M22	T17	M22-T17	S10	M22	T17
140	143	S10-M22-T18	0.07	127	115	S10	M22	T18	M22-T18	153	0.11	150	130	S10	M22	T18	M22-T18	S10	M22	T18
141	144	S10-M22-T20	0.29	254	167	S10	M22	T20	M22-T20	154	0.27	278	188	S10	M22	T20	M22-T20	S10	M22	T20
142	145	S10-M22-T21	0.06	220	203	S10	M22	T21	M22-T21	155	0.05	254	239	S10	M22	T21	M22-T21	S10	M22	T21
143	146	S10-M22-T27	0.04	177	169	S10	M22	T27	M22-T27	156	0.03	247	236	S10	M22	T27	M22-T27	S10	M22	T27
144	147	S10-M22-T29	0.87	493	49	S10	M22	T29	M22-T29	157	0.87	606	58	S10	M22	T29	M22-T29	S10	M22	T29
145	148	S10-M22-T33	0.03	228	218	S10	M22	T33	M22-T33	158	0.02	263	255	S10	M22	T33	M22-T33	S10	M22	T33
146	149	S16-M10-T10	0.77	348	66	S16	M10	T10	M10-T10	159	0.85	465	58	S16	M10	T10	M10-T10	S16	M10	T10
147	150	S16-M10-T12	0.73	450	102	S16	M10	T12	M10-T12	160	0.79	776	130	S16	M10	T12	M10-T12	S16	M10	T12
148	151	S16-M10-T13	0.49	264	120	S16	M10	T13	M10-T13	161	0.58	322	120	S16	M10	T13	M10-T13	S16	M10	T13
149	152	S16-M10-T14	0.22	268	197	S16	M10	T14	M10-T14	162	0.24	308	220	S16	M10	T14	M10-T14	S16	M10	T14
150	153	S16-M10-T15	0.09	209	185	S16	M10	T15	M10-T15	163	0.09	301	269	S16	M10	T15	M10-T15	S16	M10	T15
151	154	S16-M10-T16	0.87	448	43	S16	M10	T16	M10-T16	164	0.92	716	43	S16	M10	T16	M10-T16	S16	M10	T16
152	155	S16-M10-T17	0.05	205	193	S16	M10	T17	M10-T17	165	0.05	230	217	S16	M10	T17	M10-T17	S16	M10	T17
153	156	S16-M10-T18	0.14	183	151	S16	M10	T18	M10-T18	166	0.15	202	165	S16	M10	T18	M10-T18	S16	M10	T18
154	157	S16-M10-T20	0.3	252	165	S16	M10	T20	M10-T20	167	0.34	314	190	S16	M10	T20	M10-T20	S16	M10	T20
155	158	S16-M10-T21	0.06	250	230	S16	M10	T21	M10-T21	168	0.05	298	280	S16	M10	T21	M10-T21	S16	M10	T21
156	159	S16-M10-T27	0.05	207	194	S16	M10	T27	M10-T27	169	0.03	285	273	S16	M10	T27	M10-T27	S16	M10	T27
157	160	S16-M10-T29	0.9	644	49	S16	M10	T29	M10-T29	170	0.91	811	55	S16	M10	T29	M10-T29	S16	M10	T29
158	161	S16-M10-T33	0.05	236	221	S16	M10	T33	M10-T33	171	0.02	279	271	S16	M10	T33	M10-T33	S16	M10	T33
159	162	S16-M11-T10	0.76	381	78	S16	M11	T10	M11-T10	172	0.84	575	75	S16	M11	T10	M11-T10	S16	M11	T10
160	163	S16-M11-T12	0.8	504	83	S16	M11	T12	M11-T12	173	0.86	885	99	S16	M11	T12	M11-T12	S16	M11	T12
161	164	S16-M11-T13	0.59	243	85	S16	M11	T13	M11-T13	174	0.58	344	127	S16	M11	T13	M11-T13	S16	M11	T13
162	165	S16-M11-T14	0.22	277	205	S16	M11	T14	M11-T14	175	0.15	326	263	S16	M11	T14	M11-T14	S16	M11	T14
163	166	S16-M11-T15	0.06	289	265	S16	M11	T15	M11-T15	176	0.08	306	276	S16	M11	T15	M11-T15	S16	M11	T15
164	167	S16-M11-T16	0.72	348	82	S16	M11	T16	M11-T16	177	0.77	474	88	S16	M11	T16	M11-T16	S16	M11	T16
165	168	S16-M11-T17	0.05	221	206	S16	M11	T17	M11-T17	178	0.04	259	247	S16	M11	T17	M11-T17	S16	M11	T17
166	169	S16-M11-T18	0.07	141	129	S16	M11	T18	M11-T18	179	0.02	159	155	S16	M11	T18	M11-T18	S16	M11	T18
167	170	S16-M11-T20	0.26	232	161	S16	M11	T20	M11-T20	180	0.23	302	216	S16	M11	T20	M11-T20	S16	M11	T20
168	171	S16-M11-T21	0.06	266	244	S16	M11	T21	M11-T21	181	0.05	289	268	S16	M11	T21	M11-T21	S16	M11	T21
169	172	S16-M11-T27	0.05	225	212	S16	M11	T27	M11-T27	182	0.04	303	287	S16	M11	T27	M11-T27	S16	M11	T27
170	173	S16-M11-T29	0.89	650	58	S16	M11	T29	M11-T29	183	0.9	813	69	S16	M11	T29	M11-T29	S16	M11	T29
171	174	S16-M11-T33	0.02	247	240	S16	M11	T33	M11-T33	184	0.03	297	284	S16	M11	T33	M11-T33	S16	M11	T33
172	175	S16-M12-T10	0.4	338	183	S16	M12	T10	M12-T10	185	0.49	470	213	S16	M12	T10	M12-T10	S16	M12	T10
173	176	S16-M12-T12	0.59	477	170	S16	M12	T12	M12-T12	186	0.64	737	232	S16	M12	T12	M12-T12	S16	M12	T12
174	177	S16-M12-T13	0.58	404	149	S16	M12	T13	M12-T13	187	0.66	562	165	S16	M12	T13	M12-T13	S16	M12	T13
175	178	S16-M12-T14	0.22	402	298	S16	M12	T14	M12-T14	188	0.23	593	426	S16	M12	T14	M12-T14	S16	M12	T14
176	179	S16-M12-T15	0.06	356	329	S16	M12	T15	M12-T15	189	0.07	378	344	S16	M12	T15	M12-T15	S16	M12	T15
177	180	S16-M12-T16	0.74	388	86	S16	M12	T16	M12-T16	190	0.73	551	124	S16	M12	T16	M12-T16	S16	M12	T16
178	181	S16-M12-T17	0.02	270	262	S16	M12	T17	M12-T17	191	0.03	373	359	S16	M12	T17	M12-T17	S16	M12	T17
179	182	S16-M12-T18	0.09	233	207	S16	M12	T18	M12-T18	192	0.11	261	224	S16	M12	T18	M12-T18	S16	M12	T18
180	183	S16-M12-T20	0.37	413	236	S16	M12	T20	M12-T20	193	0.34	602	364	S16	M12	T20	M12-T20	S16	M12	T20
181	184	S16-M12-T21	0.03	374	360	S16	M12	T21	M12-T21	194	0.06	457	419	S16	M12	T21	M12-T21	S16	M12	T21
182	185	S16-M12-T27	0.02	260	251	S16	M12	T27	M12-T27	195	0.05	322	304	S16	M12	T27	M12-T27	S16	M12	T27
183	186	S16-M12-T29	0.86	729	79	S16	M12	T29	M12-T29	196	0.9	925	71	S16	M12	T29	M12-T29	S16	M12	T29
184	187	S16-M12-T33	0.03	369	353	S16	M12	T33	M12-T33	197	0.02	376	364	S16	M12	T33	M12-T33	S16	M12	T33
185	188	S16-M13-T10	0.63	303	96	S16	M13	T10	M13-T10	198	0.63	397	128	S16	M13	T10	M13-T10	S16	M13	T10
186	189	S16-M13-T12	0.19	270	207	S16	M13	T12	M13-T12	199	0.23	381	280	S16	M13	T12	M13-T12	S16	M13	T12
187	190	S16-M13-T13	0.38	199	112	S16	M13	T13	M13-T13	200	0.36	197	114	S16	M13	T13	M13-T13	S16	M13	T13
188	191	S16-M13-T14	0.3	356	233	S16	M13	T14	M13-T14	201	0.27	380	260	S16	M13	T14	M13-T14	S16	M13	T14
189	192	S16-M13-T15	0.11	282	245	S16	M13	T15	M13-T15	202	0.1	303	268	S16	M13	T15	M13-T15	S16	M13	T15
190	193	S16-M13-T16	0.84	418	56	S16	M13	T16	M13-T16	203	0.9	620	47	S16	M13	T16	M13-T16	S16	M13	T16
191	194	S16-M13-T17	0.04	227	215	S16	M13	T17	M13-T17	204	0.03	244	235	S16	M13	T17	M13-T17	S16	M13	T17
192	195	S16-M13-T18	0.14	132	109	S16	M13	T18	M13-T18	205	0.08	173	155	S16	M13	T18	M13-T18	S16	M13	T18
193	196	S16-M13-T20	0.24	265	189	S16	M13	T20	M13-T20	206	0.34	374	224	S16	M13	T20	M13-T20	S16	M13	T20
194	197	S16-M13-T21	0.01	233	229	S16	M13	T21	M13-T21	207	0.05	275	258	S16	M13	T21	M13-T21	S16	M13	T21
195	198	S16-M13-T27	0.06	228	210	S16	M13	T27	M13-T27	208	0.04	261	248	S16	M13	T27	M13-T27	S16	M13	T27
196	199	S16-M13-T29	0.87	688	68	S16	M13	T29	M13-T29	209	0.91	915	63	S16	M13	T29	M13-T29	S16	M13	T29
197	200	S16-M13-T33	0.02	217	210	S16	M13	T33	M13-T33	210	0.02	315	306	S16	M13	T33	M13-T33	S16	M13	T33
198	201	S16-M14-T10	0.54	200	79	S16	M14	T10	M14-T10	211	0.62	290	95	S16	M14	T10	M14-T10	S16	M14	T10
199	202	S16-M14-T12	0.82	322	49	S16	M14	T12	M14-T12	212	0.86	506	54	S16	M14	T12	M14-T12	S16	M14	T12
200	204	S16-M14-T14	0.29	146	97	S16	M14	T14	M14-T14	213	0.29	163	108	S16	M14	T14	M14-T14	S16	M14	T14
201	205	S16-M14-T15	0.09	108	96	S16	M14	T15	M14-T15	214	0.07	140	127	S16	M14	T15	M14-T15	S16	M14	T15
202	206	S16-M14-T16	0.85	281	34	S16	M14	T16	M14-T16	215	0.89	442	40	S16	M14	T16	M14-T16	S16	M14	T16
203	207	S16-M14-T17	0.05	124	117	S16	M14	T17	M14-T17	216	0.04	163	155	S16	M14	T17	M14-T17	S16	M14	T17
204	208	S16-M14-T20	0.35	161	95	S16	M14	T20	M14-T20	218	0.38	226	126	S16	M14	T20	M14-T20	S16	M14	T20
205	209	S16-M14-T21	0.08	152	137	S16	M14	T21	M14-T21	219	0.07	146	133	S16	M14	T21	M14-T21	S16	M14	T21
206	210	S16-M14-T27	0.03	104	100	S16	M14	T27	M14-T27	220	0.03	166	159	S16	M14	T27	M14-T27	S16	M14	T27
207	211	S16-M14-T29	0.92	346	21	S16	M14	T29	M14-T29	221	0.91	498	36	S16	M14	T29	M14-T29	S16	M14	T29
208	212	S16-M14-T33	0.04	142	135	S16	M14	T33	M14-T33	222	0.03	156	149	S16	M14	T33	M14-T33	S16	M14	T33
209	213	S16-M15-T10	0.65	233	71	S16	M15	T10	M15-T10	223	0.63	365	117	S16	M15	T10	M15-T10	S16	M15	T10
210	214	S16-M15-T12	0.75	290	62	S16	M15	T12	M15-T12	224	0.76	427	86	S16	M15	T12	M15-T12	S16	M15	T12
211	215	S16-M15-T13	0.41	115	61	S16	M15	T13	M15-T13	225	0.5	151	66	S16	M15	T13	M15-T13	S16	M15	T13
212	216	S16-M15-T14	0.2	185	141	S16	M15	T14	M15-T14	226	0.22	245	182	S16	M15	T14	M15-T14	S16	M15	T14
213	217	S16-M15-T15	0.11	131	113	S16	M15	T15	M15-T15	227	0.11	157	137	S16	M15	T15	M15-T15	S16	M15	T15
214	218	S16-M15-T16	0.76	286	58	S16	M15	T16	M15-T16	228	0.86	376	43	S16	M15	T16	M15-T16	S16	M15	T16
215	219	S16-M15-T17	0.03	215	207	S16	M15	T17	M15-T17	229	0.04	189	180	S16	M15	T17	M15-T17	S16	M15	T17
216	220	S16-M15-T18	0.05	106	99	S16	M15	T18	M15-T18	230	0.1	114	100	S16	M15	T18	M15-T18	S16	M15	T18
217	221	S16-M15-T20	0.34	191	117	S16	M15	T20	M15-T20	231	0.38	233	131	S16	M15	T20	M15-T20	S16	M15	T20
218	222	S16-M15-T21	0.03	179	171	S16	M15	T21	M15-T21	232	0.05	215	200	S16	M15	T21	M15-T21	S16	M15	T21
219	223	S16-M15-T27	0.05	148	137	S16	M15	T27	M15-T27	233	0.02	205	199	S16	M15	T27	M15-T27	S16	M15	T27
220	224	S16-M15-T29	0.89	349	33	S16	M15	T29	M15-T29	234	0.9	468	38	S16	M15	T29	M15-T29	S16	M15	T29
221	225	S16-M15-T33	0.03	160	154	S16	M15	T33	M15-T33	235	0.01	160	157	S16	M15	T33	M15-T33	S16	M15	T33
222	226	S16-M16-T10	0.76	259	51	S16	M16	T10	M16-T10	236	0.75	371	77	S16	M16	T10	M16-T10	S16	M16	T10
223	227	S16-M16-T12	0.59	325	114	S16	M16	T12	M16-T12	237	0.62	501	163	S16	M16	T12	M16-T12	S16	M16	T12
224	228	S16-M16-T13	0.57	194	73	S16	M16	T13	M16-T13	238	0.59	271	94	S16	M16	T13	M16-T13	S16	M16	T13
225	229	S16-M16-T14	0.23	192	140	S16	M16	T14	M16-T14	239	0.23	270	196	S16	M16	T14	M16-T14	S16	M16	T14
226	230	S16-M16-T15	0.05	125	118	S16	M16	T15	M16-T15	240	0.09	140	125	S16	M16	T15	M16-T15	S16	M16	T15
227	231	S16-M16-T16	0.72	225	53	S16	M16	T16	M16-T16	241	0.73	312	73	S16	M16	T16	M16-T16	S16	M16	T16
228	232	S16-M16-T17	0.05	141	133	S16	M16	T17	M16-T17	242	0.02	202	195	S16	M16	T17	M16-T17	S16	M16	T17
229	233	S16-M16-T18	0.08	122	110	S16	M16	T18	M16-T18	243	0.1	161	142	S16	M16	T18	M16-T18	S16	M16	T18
230	234	S16-M16-T20	0.32	270	170	S16	M16	T20	M16-T20	244	0.32	312	192	S16	M16	T20	M16-T20	S16	M16	T20
231	235	S16-M16-T21	0.04	212	201	S16	M16	T21	M16-T21	245	0.05	266	250	S16	M16	T21	M16-T21	S16	M16	T21
232	236	S16-M16-T27	0.06	128	118	S16	M16	T27	M16-T27	246	0.01	171	167	S16	M16	T27	M16-T27	S16	M16	T27
233	237	S16-M16-T29	0.83	482	66	S16	M16	T29	M16-T29	247	0.86	621	68	S16	M16	T29	M16-T29	S16	M16	T29
234	238	S16-M16-T33	0.02	229	223	S16	M16	T33	M16-T33	248	0.02	266	259	S16	M16	T33	M16-T33	S16	M16	T33
235	239	S16-M17-T10	0.73	432	100	S16	M17	T10	M17-T10	249	0.75	584	125	S16	M17	T10	M17-T10	S16	M17	T10
236	240	S16-M17-T12	0.73	428	97	S16	M17	T12	M17-T12	250	0.83	750	102	S16	M17	T12	M17-T12	S16	M17	T12
237	241	S16-M17-T13	0.54	279	111	S16	M17	T13	M17-T13	251	0.58	343	128	S16	M17	T13	M17-T13	S16	M17	T13
238	242	S16-M17-T14	0.19	272	209	S16	M17	T14	M17-T14	252	0.2	367	279	S16	M17	T14	M17-T14	S16	M17	T14
239	243	S16-M17-T15	0.09	232	206	S16	M17	T15	M17-T15	253	0.12	266	227	S16	M17	T15	M17-T15	S16	M17	T15
240	244	S16-M17-T16	0.84	429	55	S16	M17	T16	M17-T16	254	0.84	573	77	S16	M17	T16	M17-T16	S16	M17	T16
241	245	S16-M17-T17	0.04	266	254	S16	M17	T17	M17-T17	255	0.04	338	321	S16	M17	T17	M17-T17	S16	M17	T17
242	246	S16-M17-T18	0.08	190	171	S16	M17	T18	M17-T18	256	0.11	201	173	S16	M17	T18	M17-T18	S16	M17	T18
243	247	S16-M17-T20	0.37	357	204	S16	M17	T20	M17-T20	257	0.36	495	285	S16	M17	T20	M17-T20	S16	M17	T20
244	248	S16-M17-T21	0.05	318	295	S16	M17	T21	M17-T21	258	0.05	402	377	S16	M17	T21	M17-T21	S16	M17	T21
245	249	S16-M17-T27	0.03	247	236	S16	M17	T27	M17-T27	259	0.02	310	302	S16	M17	T27	M17-T27	S16	M17	T27
246	250	S16-M17-T29	0.89	789	69	S16	M17	T29	M17-T29	260	0.91	1108	77	S16	M17	T29	M17-T29	S16	M17	T29
247	251	S16-M17-T33	0.04	356	339	S16	M17	T33	M17-T33	261	0.04	424	404	S16	M17	T33	M17-T33	S16	M17	T33
248	252	S16-M18-T10	0.74	490	109	S16	M18	T10	M18-T10	262	0.75	636	132	S16	M18	T10	M18-T10	S16	M18	T10
249	253	S16-M18-T12	0.74	460	99	S16	M18	T12	M18-T12	263	0.8	730	117	S16	M18	T12	M18-T12	S16	M18	T12
250	254	S16-M18-T13	0.62	326	106	S16	M18	T13	M18-T13	264	0.64	440	135	S16	M18	T13	M18-T13	S16	M18	T13
251	255	S16-M18-T14	0.24	376	266	S16	M18	T14	M18-T14	265	0.28	511	344	S16	M18	T14	M18-T14	S16	M18	T14
252	256	S16-M18-T15	0.07	259	235	S16	M18	T15	M18-T15	266	0.07	300	273	S16	M18	T15	M18-T15	S16	M18	T15
253	257	S16-M18-T16	0.8	512	82	S16	M18	T16	M18-T16	267	0.85	684	79	S16	M18	T16	M18-T16	S16	M18	T16
254	258	S16-M18-T17	0.02	292	282	S16	M18	T17	M18-T17	268	0.04	341	324	S16	M18	T17	M18-T17	S16	M18	T17
255	259	S16-M18-T18	0.1	175	154	S16	M18	T18	M18-T18	269	0.13	171	143	S16	M18	T18	M18-T18	S16	M18	T18
256	260	S16-M18-T20	0.27	336	227	S16	M18	T20	M18-T20	270	0.3	396	259	S16	M18	T20	M18-T20	S16	M18	T20
257	261	S16-M18-T21	0.05	260	245	S16	M18	T21	M18-T21	271	0.06	372	341	S16	M18	T21	M18-T21	S16	M18	T21
258	262	S16-M18-T27	0.05	213	201	S16	M18	T27	M18-T27	272	0.02	280	273	S16	M18	T27	M18-T27	S16	M18	T27
259	263	S16-M18-T29	0.82	689	102	S16	M18	T29	M18-T29	273	0.85	904	112	S16	M18	T29	M18-T29	S16	M18	T29
260	264	S16-M18-T33	0.02	301	293	S16	M18	T33	M18-T33	274	0.03	340	326	S16	M18	T33	M18-T33	S16	M18	T33
261	265	S16-M19-T10	0.39	345	190	S16	M19	T10	M19-T10	275	0.4	380	205	S16	M19	T10	M19-T10	S16	M19	T10
262	266	S16-M19-T12	0.73	558	128	S16	M19	T12	M19-T12	276	0.8	855	140	S16	M19	T12	M19-T12	S16	M19	T12
263	267	S16-M19-T13	0.32	239	150	S16	M19	T13	M19-T13	277	0.34	338	204	S16	M19	T13	M19-T13	S16	M19	T13
264	268	S16-M19-T14	0.25	353	247	S16	M19	T14	M19-T14	278	0.26	475	328	S16	M19	T14	M19-T14	S16	M19	T14
265	269	S16-M19-T15	0.08	274	246	S16	M19	T15	M19-T15	279	0.09	342	305	S16	M19	T15	M19-T15	S16	M19	T15
266	270	S16-M19-T16	0.78	520	93	S16	M19	T16	M19-T16	280	0.82	751	115	S16	M19	T16	M19-T16	S16	M19	T16
267	271	S16-M19-T17	0.01	261	255	S16	M19	T17	M19-T17	281	0.05	363	341	S16	M19	T17	M19-T17	S16	M19	T17
268	272	S16-M19-T18	0.07	175	160	S16	M19	T18	M19-T18	282	0.08	202	182	S16	M19	T18	M19-T18	S16	M19	T18
269	273	S16-M19-T20	0.26	285	198	S16	M19	T20	M19-T20	283	0.23	361	264	S16	M19	T20	M19-T20	S16	M19	T20
270	274	S16-M19-T21	0.05	298	280	S16	M19	T21	M19-T21	284	0.06	419	385	S16	M19	T21	M19-T21	S16	M19	T21
271	275	S16-M19-T27	0.04	259	245	S16	M19	T27	M19-T27	285	0.03	345	330	S16	M19	T27	M19-T27	S16	M19	T27
272	276	S16-M19-T29	0.86	650	74	S16	M19	T29	M19-T29	286	0.9	873	69	S16	M19	T29	M19-T29	S16	M19	T29
273	277	S16-M19-T33	0.02	393	382	S16	M19	T33	M19-T33	287	0.03	441	425	S16	M19	T33	M19-T33	S16	M19	T33
274	278	S16-M20-T10	0.48	376	174	S16	M20	T10	M20-T10	288	0.48	520	240	S16	M20	T10	M20-T10	S16	M20	T10
275	279	S16-M20-T12	0.83	595	86	S16	M20	T12	M20-T12	289	0.83	868	123	S16	M20	T12	M20-T12	S16	M20	T12
276	280	S16-M20-T13	0.54	373	150	S16	M20	T13	M20-T13	290	0.62	518	172	S16	M20	T13	M20-T13	S16	M20	T13
277	281	S16-M20-T14	0.39	401	219	S16	M20	T14	M20-T14	291	0.37	476	269	S16	M20	T14	M20-T14	S16	M20	T14
278	282	S16-M20-T15	0.09	285	254	S16	M20	T15	M20-T15	292	0.07	391	355	S16	M20	T15	M20-T15	S16	M20	T15
279	283	S16-M20-T16	0.86	599	63	S16	M20	T16	M20-T16	293	0.9	814	67	S16	M20	T16	M20-T16	S16	M20	T16
280	284	S16-M20-T17	0.03	237	227	S16	M20	T17	M20-T17	294	0.02	304	296	S16	M20	T17	M20-T17	S16	M20	T17
281	285	S16-M20-T18	0.17	187	148	S16	M20	T18	M20-T18	295	0.11	236	204	S16	M20	T18	M20-T18	S16	M20	T18
282	286	S16-M20-T20	0.32	384	238	S16	M20	T20	M20-T20	296	0.35	523	308	S16	M20	T20	M20-T20	S16	M20	T20
283	287	S16-M20-T21	0.05	342	321	S16	M20	T21	M20-T21	297	0.07	423	384	S16	M20	T21	M20-T21	S16	M20	T21
284	288	S16-M20-T27	0.03	183	176	S16	M20	T27	M20-T27	298	0.04	293	278	S16	M20	T27	M20-T27	S16	M20	T27
285	289	S16-M20-T29	0.85	713	85	S16	M20	T29	M20-T29	299	0.86	756	82	S16	M20	T29	M20-T29	S16	M20	T29
286	290	S16-M20-T33	0.03	360	346	S16	M20	T33	M20-T33	300	0.02	507	494	S16	M20	T33	M20-T33	S16	M20	T33
287	291	S16-M21-T10	0.79	464	79	S16	M21	T10	M21-T10	301	0.84	683	87	S16	M21	T10	M21-T10	S16	M21	T10
288	292	S16-M21-T12	0.65	514	152	S16	M21	T12	M21-T12	302	0.72	744	177	S16	M21	T12	M21-T12	S16	M21	T12
289	293	S16-M21-T13	0.46	305	145	S16	M21	T13	M21-T13	303	0.49	405	182	S16	M21	T13	M21-T13	S16	M21	T13
290	294	S16-M21-T14	0.25	327	230	S16	M21	T14	M21-T14	304	0.29	507	337	S16	M21	T14	M21-T14	S16	M21	T14
291	295	S16-M21-T15	0.15	268	221	S16	M21	T15	M21-T15	305	0.13	338	284	S16	M21	T15	M21-T15	S16	M21	T15
292	296	S16-M21-T16	0.83	512	73	S16	M21	T16	M21-T16	306	0.85	779	92	S16	M21	T16	M21-T16	S16	M21	T16
293	297	S16-M21-T17	0.05	267	248	S16	M21	T17	M21-T17	307	0.03	337	322	S16	M21	T17	M21-T17	S16	M21	T17
294	298	S16-M21-T18	0.08	192	173	S16	M21	T18	M21-T18	308	0.11	241	207	S16	M21	T18	M21-T18	S16	M21	T18
295	299	S16-M21-T20	0.3	323	210	S16	M21	T20	M21-T20	309	0.3	426	277	S16	M21	T20	M21-T20	S16	M21	T20
296	300	S16-M21-T21	0.05	355	329	S16	M21	T21	M21-T21	310	0.05	427	397	S16	M21	T21	M21-T21	S16	M21	T21
297	301	S16-M21-T27	0.03	248	237	S16	M21	T27	M21-T27	311	0.05	325	305	S16	M21	T27	M21-T27	S16	M21	T27
298	302	S16-M21-T29	0.67	380	108	S16	M21	T29	M21-T29	312	0.7	530	135	S16	M21	T29	M21-T29	S16	M21	T29
299	303	S16-M21-T33	0.02	301	293	S16	M21	T33	M21-T33	313	0.02	341	331	S16	M21	T33	M21-T33	S16	M21	T33
300	304	S16-M22-T10	0.78	577	105	S16	M22	T10	M22-T10	314	0.8	872	139	S16	M22	T10	M22-T10	S16	M22	T10
301	305	S16-M22-T12	0.77	711	135	S16	M22	T12	M22-T12	315	0.8	1053	166	S16	M22	T12	M22-T12	S16	M22	T12
302	306	S16-M22-T13	0.61	368	124	S16	M22	T13	M22-T13	316	0.65	512	152	S16	M22	T13	M22-T13	S16	M22	T13
303	307	S16-M22-T14	0.34	415	252	S16	M22	T14	M22-T14	317	0.32	553	351	S16	M22	T14	M22-T14	S16	M22	T14
304	308	S16-M22-T15	0.1	268	236	S16	M22	T15	M22-T15	318	0.11	333	291	S16	M22	T15	M22-T15	S16	M22	T15
305	309	S16-M22-T16	0.73	476	110	S16	M22	T16	M22-T16	319	0.73	657	148	S16	M22	T16	M22-T16	S16	M22	T16
306	310	S16-M22-T17	0.04	259	245	S16	M22	T17	M22-T17	320	0.05	322	304	S16	M22	T17	M22-T17	S16	M22	T17
307	311	S16-M22-T18	0.11	180	157	S16	M22	T18	M22-T18	321	0.11	234	202	S16	M22	T18	M22-T18	S16	M22	T18
308	312	S16-M22-T20	0.37	367	211	S16	M22	T20	M22-T20	322	0.29	492	326	S16	M22	T20	M22-T20	S16	M22	T20
309	313	S16-M22-T21	0.04	379	360	S16	M22	T21	M22-T21	323	0.05	419	392	S16	M22	T21	M22-T21	S16	M22	T21
310	314	S16-M22-T27	0.02	299	290	S16	M22	T27	M22-T27	324	0.03	403	387	S16	M22	T27	M22-T27	S16	M22	T27
311	315	S16-M22-T29	0.85	794	93	S16	M22	T29	M22-T29	325	0.83	802	110	S16	M22	T29	M22-T29	S16	M22	T29
312	316	S16-M22-T33	0.02	356	344	S16	M22	T33	M22-T33	326	0.02	433	421	S16	M22	T33	M22-T33	S16	M22	T33
313	317	S18-M10-T10	0.69	354	93	S18	M10	T10	M10-T10	327	0.69	454	120	S18	M10	T10	M10-T10	S18	M10	T10
314	318	S18-M10-T12	0.7	456	114	S18	M10	T12	M10-T12	328	0.77	616	116	S18	M10	T12	M10-T12	S18	M10	T12
315	319	S18-M10-T13	0.42	199	104	S18	M10	T13	M10-T13	329	0.5	261	114	S18	M10	T13	M10-T13	S18	M10	T13
316	320	S18-M10-T14	0.26	258	178	S18	M10	T14	M10-T14	330	0.22	334	247	S18	M10	T14	M10-T14	S18	M10	T14
317	321	S18-M10-T15	0.11	212	185	S18	M10	T15	M10-T15	331	0.1	257	226	S18	M10	T15	M10-T15	S18	M10	T15
318	322	S18-M10-T16	0.84	401	53	S18	M10	T16	M10-T16	332	0.87	626	63	S18	M10	T16	M10-T16	S18	M10	T16
319	323	S18-M10-T17	0.01	183	180	S18	M10	T17	M10-T17	333	0.04	252	239	S18	M10	T17	M10-T17	S18	M10	T17
320	324	S18-M10-T18	0.15	152	125	S18	M10	T18	M10-T18	334	0.15	154	124	S18	M10	T18	M10-T18	S18	M10	T18
321	325	S18-M10-T20	0.23	259	190	S18	M10	T20	M10-T20	335	0.27	363	248	S18	M10	T20	M10-T20	S18	M10	T20
322	326	S18-M10-T21	0.05	228	212	S18	M10	T21	M10-T21	336	0.07	276	252	S18	M10	T21	M10-T21	S18	M10	T21
323	327	S18-M10-T27	0.04	191	182	S18	M10	T27	M10-T27	337	0.04	252	239	S18	M10	T27	M10-T27	S18	M10	T27
324	328	S18-M10-T29	0.91	726	54	S18	M10	T29	M10-T29	338	0.91	930	68	S18	M10	T29	M10-T29	S18	M10	T29
325	329	S18-M10-T33	0.03	243	233	S18	M10	T33	M10-T33	339	0.05	283	266	S18	M10	T33	M10-T33	S18	M10	T33
326	330	S18-M11-T10	0.59	351	122	S18	M11	T10	M11-T10	340	0.62	533	177	S18	M11	T10	M11-T10	S18	M11	T10
327	331	S18-M11-T12	0.82	584	87	S18	M11	T12	M11-T12	341	0.87	897	93	S18	M11	T12	M11-T12	S18	M11	T12
328	332	S18-M11-T13	0.51	240	104	S18	M11	T13	M11-T13	342	0.61	338	116	S18	M11	T13	M11-T13	S18	M11	T13
329	333	S18-M11-T14	0.19	273	211	S18	M11	T14	M11-T14	343	0.21	363	273	S18	M11	T14	M11-T14	S18	M11	T14
330	334	S18-M11-T15	0.11	234	204	S18	M11	T15	M11-T15	344	0.08	297	266	S18	M11	T15	M11-T15	S18	M11	T15
331	335	S18-M11-T16	0.78	389	71	S18	M11	T16	M11-T16	345	0.84	554	73	S18	M11	T16	M11-T16	S18	M11	T16
332	336	S18-M11-T17	0.04	183	174	S18	M11	T17	M11-T17	346	0.01	239	234	S18	M11	T17	M11-T17	S18	M11	T17
333	337	S18-M11-T18	0.09	131	117	S18	M11	T18	M11-T18	347	0.11	202	175	S18	M11	T18	M11-T18	S18	M11	T18
334	338	S18-M11-T20	0.18	191	149	S18	M11	T20	M11-T20	348	0.19	259	200	S18	M11	T20	M11-T20	S18	M11	T20
335	339	S18-M11-T21	0.1	247	217	S18	M11	T21	M11-T21	349	0.07	339	307	S18	M11	T21	M11-T21	S18	M11	T21
336	340	S18-M11-T27	0.03	182	174	S18	M11	T27	M11-T27	350	0.04	243	232	S18	M11	T27	M11-T27	S18	M11	T27
337	341	S18-M11-T29	0.9	612	51	S18	M11	T29	M11-T29	351	0.91	785	54	S18	M11	T29	M11-T29	S18	M11	T29
338	342	S18-M11-T33	0.01	266	260	S18	M11	T33	M11-T33	352	0.01	298	294	S18	M11	T33	M11-T33	S18	M11	T33
339	343	S18-M12-T10	0.4	318	171	S18	M12	T10	M12-T10	353	0.5	542	241	S18	M12	T10	M12-T10	S18	M12	T10
340	344	S18-M12-T12	0.63	480	153	S18	M12	T12	M12-T12	354	0.74	800	174	S18	M12	T12	M12-T12	S18	M12	T12
341	345	S18-M12-T13	0.47	350	164	S18	M12	T13	M12-T13	355	0.57	546	206	S18	M12	T13	M12-T13	S18	M12	T13
342	346	S18-M12-T14	0.23	361	261	S18	M12	T14	M12-T14	356	0.28	525	351	S18	M12	T14	M12-T14	S18	M12	T14
343	347	S18-M12-T15	0.12	303	259	S18	M12	T15	M12-T15	357	0.12	307	262	S18	M12	T15	M12-T15	S18	M12	T15
344	348	S18-M12-T16	0.8	565	88	S18	M12	T16	M12-T16	358	0.84	844	111	S18	M12	T16	M12-T16	S18	M12	T16
345	349	S18-M12-T17	0.03	302	290	S18	M12	T17	M12-T17	359	0.05	373	352	S18	M12	T17	M12-T17	S18	M12	T17
346	350	S18-M12-T18	0.16	210	168	S18	M12	T18	M12-T18	360	0.16	262	210	S18	M12	T18	M12-T18	S18	M12	T18
347	351	S18-M12-T20	0.31	388	248	S18	M12	T20	M12-T20	361	0.37	570	327	S18	M12	T20	M12-T20	S18	M12	T20
348	352	S18-M12-T21	0.05	294	274	S18	M12	T21	M12-T21	362	0.05	372	349	S18	M12	T21	M12-T21	S18	M12	T21
349	353	S18-M12-T27	0.02	286	277	S18	M12	T27	M12-T27	363	0.04	355	339	S18	M12	T27	M12-T27	S18	M12	T27
350	354	S18-M12-T29	0.83	773	111	S18	M12	T29	M12-T29	364	0.89	973	91	S18	M12	T29	M12-T29	S18	M12	T29
351	355	S18-M12-T33	0.02	350	339	S18	M12	T33	M12-T33	365	0.04	394	374	S18	M12	T33	M12-T33	S18	M12	T33
352	356	S18-M13-T10	0.39	234	129	S18	M13	T10	M13-T10	366	0.41	327	174	S18	M13	T10	M13-T10	S18	M13	T10
353	357	S18-M13-T12	0.25	246	171	S18	M13	T12	M13-T12	367	0.23	335	242	S18	M13	T12	M13-T12	S18	M13	T12
354	358	S18-M13-T13	0.38	158	89	S18	M13	T13	M13-T13	368	0.43	169	87	S18	M13	T13	M13-T13	S18	M13	T13
355	359	S18-M13-T14	0.44	337	170	S18	M13	T14	M13-T14	369	0.38	439	246	S18	M13	T14	M13-T14	S18	M13	T14
356	360	S18-M13-T15	0.12	226	193	S18	M13	T15	M13-T15	370	0.13	293	247	S18	M13	T15	M13-T15	S18	M13	T15
357	361	S18-M13-T16	0.87	498	51	S18	M13	T16	M13-T16	371	0.89	684	62	S18	M13	T16	M13-T16	S18	M13	T16
358	362	S18-M13-T17	0.05	231	214	S18	M13	T17	M13-T17	372	0.05	257	242	S18	M13	T17	M13-T17	S18	M13	T17
359	363	S18-M13-T18	0.12	144	123	S18	M13	T18	M13-T18	373	0.14	165	137	S18	M13	T18	M13-T18	S18	M13	T18
360	364	S18-M13-T20	0.28	265	177	S18	M13	T20	M13-T20	374	0.29	366	243	S18	M13	T20	M13-T20	S18	M13	T20
361	365	S18-M13-T21	0.03	277	266	S18	M13	T21	M13-T21	375	0.07	351	318	S18	M13	T21	M13-T21	S18	M13	T21
362	366	S18-M13-T27	0.05	172	162	S18	M13	T27	M13-T27	376	0.05	229	213	S18	M13	T27	M13-T27	S18	M13	T27
363	367	S18-M13-T29	0.86	530	57	S18	M13	T29	M13-T29	377	0.92	736	47	S18	M13	T29	M13-T29	S18	M13	T29
364	368	S18-M13-T33	0.02	233	226	S18	M13	T33	M13-T33	378	0.04	259	247	S18	M13	T33	M13-T33	S18	M13	T33
365	369	S18-M14-T10	0.44	126	63	S18	M14	T10	M14-T10	379	0.52	195	81	S18	M14	T10	M14-T10	S18	M14	T10
366	370	S18-M14-T12	0.77	275	52	S18	M14	T12	M14-T12	380	0.8	496	78	S18	M14	T12	M14-T12	S18	M14	T12
367	371	S18-M14-T14	0.39	139	76	S18	M14	T14	M14-T14	382	0.36	156	91	S18	M14	T14	M14-T14	S18	M14	T14
368	372	S18-M14-T15	0.15	120	98	S18	M14	T15	M14-T15	383	0.11	186	161	S18	M14	T15	M14-T15	S18	M14	T15
369	373	S18-M14-T16	0.83	210	30	S18	M14	T16	M14-T16	384	0.89	286	26	S18	M14	T16	M14-T16	S18	M14	T16
370	374	S18-M14-T20	0.25	151	106	S18	M14	T20	M14-T20	387	0.32	185	115	S18	M14	T20	M14-T20	S18	M14	T20
371	375	S18-M14-T21	0.02	157	153	S18	M14	T21	M14-T21	388	0.07	198	180	S18	M14	T21	M14-T21	S18	M14	T21
372	376	S18-M14-T29	0.9	271	22	S18	M14	T29	M14-T29	390	0.9	317	25	S18	M14	T29	M14-T29	S18	M14	T29
373	377	S18-M14-T33	0.01	115	114	S18	M14	T33	M14-T33	391	0.01	148	146	S18	M14	T33	M14-T33	S18	M14	T33
374	378	S18-M15-T10	0.52	262	109	S18	M15	T10	M15-T10	392	0.59	343	125	S18	M15	T10	M15-T10	S18	M15	T10
375	379	S18-M15-T12	0.67	229	64	S18	M15	T12	M15-T12	393	0.78	399	72	S18	M15	T12	M15-T12	S18	M15	T12
376	380	S18-M15-T14	0.39	198	108	S18	M15	T14	M15-T14	395	0.37	261	149	S18	M15	T14	M15-T14	S18	M15	T14
377	381	S18-M15-T15	0.12	122	104	S18	M15	T15	M15-T15	396	0.11	194	167	S18	M15	T15	M15-T15	S18	M15	T15
378	382	S18-M15-T16	0.84	302	39	S18	M15	T16	M15-T16	397	0.89	360	33	S18	M15	T16	M15-T16	S18	M15	T16
379	383	S18-M15-T17	0.03	152	146	S18	M15	T17	M15-T17	398	0.01	208	203	S18	M15	T17	M15-T17	S18	M15	T17
380	384	S18-M15-T18	0.21	108	81	S18	M15	T18	M15-T18	399	0.21	135	101	S18	M15	T18	M15-T18	S18	M15	T18
381	385	S18-M15-T20	0.38	196	109	S18	M15	T20	M15-T20	400	0.34	220	134	S18	M15	T20	M15-T20	S18	M15	T20
382	386	S18-M15-T21	0.03	193	185	S18	M15	T21	M15-T21	401	0.06	222	204	S18	M15	T21	M15-T21	S18	M15	T21
383	387	S18-M15-T27	0.04	134	127	S18	M15	T27	M15-T27	402	0.04	174	166	S18	M15	T27	M15-T27	S18	M15	T27
384	388	S18-M15-T29	0.83	311	45	S18	M15	T29	M15-T29	403	0.82	417	62	S18	M15	T29	M15-T29	S18	M15	T29
385	389	S18-M15-T33	0.03	150	144	S18	M15	T33	M15-T33	404	0.03	183	175	S18	M15	T33	M15-T33	S18	M15	T33
386	390	S18-M16-T10	0.42	181	95	S18	M16	T10	M16-T10	405	0.5	268	117	S18	M16	T10	M16-T10	S18	M16	T10
387	391	S18-M16-T12	0.45	212	103	S18	M16	T12	M16-T12	406	0.43	311	160	S18	M16	T12	M16-T12	S18	M16	T12
388	392	S18-M16-T13	0.27	108	73	S18	M16	T13	M16-T13	407	0.39	159	88	S18	M16	T13	M16-T13	S18	M16	T13
389	393	S18-M16-T14	0.36	196	114	S18	M16	T14	M16-T14	408	0.32	257	159	S18	M16	T14	M16-T14	S18	M16	T14
390	394	S18-M16-T15	0.09	150	133	S18	M16	T15	M16-T15	409	0.11	197	170	S18	M16	T15	M16-T15	S18	M16	T15
391	395	S18-M16-T16	0.64	174	54	S18	M16	T16	M16-T16	410	0.57	213	80	S18	M16	T16	M16-T16	S18	M16	T16
392	396	S18-M16-T17	0.05	143	134	S18	M16	T17	M16-T17	411	0.06	184	170	S18	M16	T17	M16-T17	S18	M16	T17
393	397	S18-M16-T20	0.21	159	119	S18	M16	T20	M16-T20	413	0.21	185	138	S18	M16	T20	M16-T20	S18	M16	T20
394	398	S18-M16-T21	0.04	152	145	S18	M16	T21	M16-T21	414	0.02	196	191	S18	M16	T21	M16-T21	S18	M16	T21
395	399	S18-M16-T29	0.79	304	53	S18	M16	T29	M16-T29	416	0.8	431	69	S18	M16	T29	M16-T29	S18	M16	T29
396	400	S18-M16-T33	0.03	165	159	S18	M16	T33	M16-T33	417	0.02	181	176	S18	M16	T33	M16-T33	S18	M16	T33
397	401	S18-M17-T10	0.53	427	173	S18	M17	T10	M17-T10	418	0.59	529	185	S18	M17	T10	M17-T10	S18	M17	T10
398	402	S18-M17-T12	0.75	483	103	S18	M17	T12	M17-T12	419	0.76	757	150	S18	M17	T12	M17-T12	S18	M17	T12
399	403	S18-M17-T13	0.42	194	101	S18	M17	T13	M17-T13	420	0.42	262	137	S18	M17	T13	M17-T13	S18	M17	T13
400	404	S18-M17-T14	0.35	309	182	S18	M17	T14	M17-T14	421	0.34	456	278	S18	M17	T14	M17-T14	S18	M17	T14
401	405	S18-M17-T15	0.11	234	204	S18	M17	T15	M17-T15	422	0.11	342	299	S18	M17	T15	M17-T15	S18	M17	T15
402	406	S18-M17-T16	0.85	460	55	S18	M17	T16	M17-T16	423	0.85	653	81	S18	M17	T16	M17-T16	S18	M17	T16
403	407	S18-M17-T17	0.03	229	220	S18	M17	T17	M17-T17	424	0.03	249	239	S18	M17	T17	M17-T17	S18	M17	T17
404	408	S18-M17-T18	0.19	182	141	S18	M17	T18	M17-T18	425	0.15	231	189	S18	M17	T18	M17-T18	S18	M17	T18
405	409	S18-M17-T20	0.24	298	213	S18	M17	T20	M17-T20	426	0.28	374	249	S18	M17	T20	M17-T20	S18	M17	T20
406	410	S18-M17-T21	0.05	230	214	S18	M17	T21	M17-T21	427	0.07	291	265	S18	M17	T21	M17-T21	S18	M17	T21
407	411	S18-M17-T27	0.03	193	185	S18	M17	T27	M17-T27	428	0.05	257	242	S18	M17	T27	M17-T27	S18	M17	T27
408	412	S18-M17-T29	0.83	481	67	S18	M17	T29	M17-T29	429	0.84	637	85	S18	M17	T29	M17-T29	S18	M17	T29
409	413	S18-M17-T33	0.01	301	297	S18	M17	T33	M17-T33	430	0.02	383	370	S18	M17	T33	M17-T33	S18	M17	T33
410	414	S18-M18-T10	0.52	457	190	S18	M18	T10	M18-T10	431	0.56	571	222	S18	M18	T10	M18-T10	S18	M18	T10
411	415	S18-M18-T12	0.67	479	134	S18	M18	T12	M18-T12	432	0.72	754	178	S18	M18	T12	M18-T12	S18	M18	T12
412	416	S18-M18-T13	0.42	279	144	S18	M18	T13	M18-T13	433	0.46	320	153	S18	M18	T13	M18-T13	S18	M18	T13
413	417	S18-M18-T14	0.36	338	196	S18	M18	T14	M18-T14	434	0.37	494	282	S18	M18	T14	M18-T14	S18	M18	T14
414	418	S18-M18-T15	0.11	282	242	S18	M18	T15	M18-T15	435	0.1	305	269	S18	M18	T15	M18-T15	S18	M18	T15
415	419	S18-M18-T16	0.8	512	81	S18	M18	T16	M18-T16	436	0.83	732	100	S18	M18	T16	M18-T16	S18	M18	T16
416	420	S18-M18-T17	0.01	295	290	S18	M18	T17	M18-T17	437	0.03	386	370	S18	M18	T17	M18-T17	S18	M18	T17
417	421	S18-M18-T18	0.13	166	139	S18	M18	T18	M18-T18	438	0.13	212	178	S18	M18	T18	M18-T18	S18	M18	T18
418	422	S18-M18-T20	0.19	265	204	S18	M18	T20	M18-T20	439	0.27	316	216	S18	M18	T20	M18-T20	S18	M18	T20
419	423	S18-M18-T21	0.05	337	316	S18	M18	T21	M18-T21	440	0.05	419	393	S18	M18	T21	M18-T21	S18	M18	T21
420	424	S18-M18-T27	0.03	235	225	S18	M18	T27	M18-T27	441	0.04	295	280	S18	M18	T27	M18-T27	S18	M18	T27
421	425	S18-M18-T29	0.64	465	144	S18	M18	T29	M18-T29	442	0.68	592	157	S18	M18	T29	M18-T29	S18	M18	T29
422	426	S18-M18-T33	0.02	294	286	S18	M18	T33	M18-T33	443	0.02	407	394	S18	M18	T33	M18-T33	S18	M18	T33
423	427	S18-M19-T10	0.2	285	216	S18	M19	T10	M19-T10	444	0.2	338	258	S18	M19	T10	M19-T10	S18	M19	T10
424	428	S18-M19-T12	0.68	491	134	S18	M19	T12	M19-T12	445	0.75	754	156	S18	M19	T12	M19-T12	S18	M19	T12
425	429	S18-M19-T13	0.22	213	158	S18	M19	T13	M19-T13	446	0.28	255	171	S18	M19	T13	M19-T13	S18	M19	T13
426	430	S18-M19-T14	0.29	350	231	S18	M19	T14	M19-T14	447	0.25	446	311	S18	M19	T14	M19-T14	S18	M19	T14
427	431	S18-M19-T15	0.1	286	252	S18	M19	T15	M19-T15	448	0.09	304	272	S18	M19	T15	M19-T15	S18	M19	T15
428	432	S18-M19-T16	0.68	389	104	S18	M19	T16	M19-T16	449	0.78	552	101	S18	M19	T16	M19-T16	S18	M19	T16
429	433	S18-M19-T17	0.03	291	279	S18	M19	T17	M19-T17	450	0.02	338	327	S18	M19	T17	M19-T17	S18	M19	T17
430	434	S18-M19-T18	0.12	189	160	S18	M19	T18	M19-T18	451	0.13	232	195	S18	M19	T18	M19-T18	S18	M19	T18
431	435	S18-M19-T20	0.13	278	233	S18	M19	T20	M19-T20	452	0.14	349	290	S18	M19	T20	M19-T20	S18	M19	T20
432	436	S18-M19-T21	0.04	299	285	S18	M19	T21	M19-T21	453	0.05	378	353	S18	M19	T21	M19-T21	S18	M19	T21
433	437	S18-M19-T27	0.04	246	233	S18	M19	T27	M19-T27	454	0.03	307	294	S18	M19	T27	M19-T27	S18	M19	T27
434	438	S18-M19-T29	0.83	657	90	S18	M19	T29	M19-T29	455	0.87	899	93	S18	M19	T29	M19-T29	S18	M19	T29
435	439	S18-M19-T33	0.02	367	356	S18	M19	T33	M19-T33	456	0.03	414	396	S18	M19	T33	M19-T33	S18	M19	T33
436	440	S18-M20-T10	0.4	340	184	S18	M20	T10	M20-T10	457	0.39	467	259	S18	M20	T10	M20-T10	S18	M20	T10
437	441	S18-M20-T12	0.76	479	94	S18	M20	T12	M20-T12	458	0.8	786	124	S18	M20	T12	M20-T12	S18	M20	T12
438	442	S18-M20-T13	0.49	329	148	S18	M20	T13	M20-T13	459	0.58	486	182	S18	M20	T13	M20-T13	S18	M20	T13
439	443	S18-M20-T14	0.42	309	161	S18	M20	T14	M20-T14	460	0.43	423	214	S18	M20	T14	M20-T14	S18	M20	T14
440	444	S18-M20-T15	0.05	268	250	S18	M20	T15	M20-T15	461	0.11	341	298	S18	M20	T15	M20-T15	S18	M20	T15
441	445	S18-M20-T16	0.85	584	71	S18	M20	T16	M20-T16	462	0.89	767	72	S18	M20	T16	M20-T16	S18	M20	T16
442	446	S18-M20-T17	0.05	256	239	S18	M20	T17	M20-T17	463	0.02	289	279	S18	M20	T17	M20-T17	S18	M20	T17
443	447	S18-M20-T18	0.15	163	134	S18	M20	T18	M20-T18	464	0.15	228	186	S18	M20	T18	M20-T18	S18	M20	T18
444	448	S18-M20-T20	0.3	324	212	S18	M20	T20	M20-T20	465	0.32	394	245	S18	M20	T20	M20-T20	S18	M20	T20
445	449	S18-M20-T21	0.06	333	306	S18	M20	T21	M20-T21	466	0.07	385	349	S18	M20	T21	M20-T21	S18	M20	T21
446	450	S18-M20-T27	0.03	231	222	S18	M20	T27	M20-T27	467	0.04	288	275	S18	M20	T27	M20-T27	S18	M20	T27
447	451	S18-M20-T29	0.89	740	69	S18	M20	T29	M20-T29	468	0.87	916	92	S18	M20	T29	M20-T29	S18	M20	T29
448	452	S18-M20-T33	0.02	368	356	S18	M20	T33	M20-T33	469	0.02	438	423	S18	M20	T33	M20-T33	S18	M20	T33
449	453	S18-M21-T10	0.62	387	129	S18	M21	T10	M21-T10	470	0.66	581	167	S18	M21	T10	M21-T10	S18	M21	T10
450	454	S18-M21-T12	0.61	451	154	S18	M21	T12	M21-T12	471	0.67	754	212	S18	M21	T12	M21-T12	S18	M21	T12
451	455	S18-M21-T13	0.42	275	144	S18	M21	T13	M21-T13	472	0.49	415	188	S18	M21	T13	M21-T13	S18	M21	T13
452	456	S18-M21-T14	0.32	397	250	S18	M21	T14	M21-T14	473	0.35	565	335	S18	M21	T14	M21-T14	S18	M21	T14
453	457	S18-M21-T15	0.12	300	254	S18	M21	T15	M21-T15	474	0.13	398	336	S18	M21	T15	M21-T15	S18	M21	T15
454	458	S18-M21-T16	0.82	495	73	S18	M21	T16	M21-T16	475	0.87	770	79	S18	M21	T16	M21-T16	S18	M21	T16
455	459	S18-M21-T17	0.04	289	274	S18	M21	T17	M21-T17	476	0.03	346	332	S18	M21	T17	M21-T17	S18	M21	T17
456	460	S18-M21-T18	0.23	178	129	S18	M21	T18	M21-T18	477	0.21	310	232	S18	M21	T18	M21-T18	S18	M21	T18
457	461	S18-M21-T20	0.24	270	192	S18	M21	T20	M21-T20	478	0.2	393	297	S18	M21	T20	M21-T20	S18	M21	T20
458	462	S18-M21-T21	0.05	379	355	S18	M21	T21	M21-T21	479	0.06	481	443	S18	M21	T21	M21-T21	S18	M21	T21
459	463	S18-M21-T27	0.02	264	255	S18	M21	T27	M21-T27	480	0.05	345	322	S18	M21	T27	M21-T27	S18	M21	T27
460	464	S18-M21-T29	0.52	361	151	S18	M21	T29	M21-T29	481	0.54	483	195	S18	M21	T29	M21-T29	S18	M21	T29
461	465	S18-M21-T33	0.04	321	306	S18	M21	T33	M21-T33	482	0.04	388	367	S18	M21	T33	M21-T33	S18	M21	T33
462	466	S18-M22-T10	0.54	485	192	S18	M22	T10	M22-T10	483	0.65	693	211	S18	M22	T10	M22-T10	S18	M22	T10
463	467	S18-M22-T12	0.69	584	151	S18	M22	T12	M22-T12	484	0.75	857	178	S18	M22	T12	M22-T12	S18	M22	T12
464	468	S18-M22-T13	0.44	376	188	S18	M22	T13	M22-T13	485	0.47	474	222	S18	M22	T13	M22-T13	S18	M22	T13
465	469	S18-M22-T14	0.38	370	209	S18	M22	T14	M22-T14	486	0.3	451	291	S18	M22	T14	M22-T14	S18	M22	T14
466	470	S18-M22-T15	0.11	251	215	S18	M22	T15	M22-T15	487	0.11	283	244	S18	M22	T15	M22-T15	S18	M22	T15
467	471	S18-M22-T16	0.75	468	99	S18	M22	T16	M22-T16	488	0.75	608	129	S18	M22	T16	M22-T16	S18	M22	T16
468	472	S18-M22-T17	0.02	279	270	S18	M22	T17	M22-T17	489	0.04	375	356	S18	M22	T17	M22-T17	S18	M22	T17
469	473	S18-M22-T18	0.1	199	175	S18	M22	T18	M22-T18	490	0.07	236	215	S18	M22	T18	M22-T18	S18	M22	T18
470	474	S18-M22-T20	0.24	392	279	S18	M22	T20	M22-T20	491	0.27	374	256	S18	M22	T20	M22-T20	S18	M22	T20
471	475	S18-M22-T21	0.05	313	293	S18	M22	T21	M22-T21	492	0.05	403	379	S18	M22	T21	M22-T21	S18	M22	T21
472	476	S18-M22-T27	0.08	209	189	S18	M22	T27	M22-T27	493	0.04	274	260	S18	M22	T27	M22-T27	S18	M22	T27
473	477	S18-M22-T29	0.86	671	77	S18	M22	T29	M22-T29	494	0.83	670	94	S18	M22	T29	M22-T29	S18	M22	T29
474	478	S18-M22-T33	0.03	356	340	S18	M22	T33	M22-T33	495	0.04	392	372	S18	M22	T33	M22-T33	S18	M22	T33
475	479	S19-M10-T10	0.78	293	54	S19	M10	T10	M10-T10	496	0.76	436	86	S19	M10	T10	M10-T10	S19	M10	T10
476	480	S19-M10-T12	0.65	360	107	S19	M10	T12	M10-T12	497	0.78	585	108	S19	M10	T12	M10-T12	S19	M10	T12
477	481	S19-M10-T13	0.48	209	97	S19	M10	T13	M10-T13	498	0.49	284	127	S19	M10	T13	M10-T13	S19	M10	T13
478	482	S19-M10-T14	0.23	246	176	S19	M10	T14	M10-T14	499	0.25	306	214	S19	M10	T14	M10-T14	S19	M10	T14
479	483	S19-M10-T15	0.09	158	141	S19	M10	T15	M10-T15	500	0.11	230	200	S19	M10	T15	M10-T15	S19	M10	T15
480	484	S19-M10-T16	0.87	404	39	S19	M10	T16	M10-T16	501	0.9	545	45	S19	M10	T16	M10-T16	S19	M10	T16
481	485	S19-M10-T17	0.02	159	154	S19	M10	T17	M10-T17	502	0.04	216	205	S19	M10	T17	M10-T17	S19	M10	T17
482	486	S19-M10-T18	0.21	187	141	S19	M10	T18	M10-T18	503	0.17	224	176	S19	M10	T18	M10-T18	S19	M10	T18
483	487	S19-M10-T20	0.19	192	148	S19	M10	T20	M10-T20	504	0.23	274	196	S19	M10	T20	M10-T20	S19	M10	T20
484	488	S19-M10-T21	0.09	258	229	S19	M10	T21	M10-T21	505	0.09	257	230	S19	M10	T21	M10-T21	S19	M10	T21
485	489	S19-M10-T27	0.03	161	155	S19	M10	T27	M10-T27	506	0.05	233	220	S19	M10	T27	M10-T27	S19	M10	T27
486	490	S19-M10-T29	0.92	561	33	S19	M10	T29	M10-T29	507	0.93	764	40	S19	M10	T29	M10-T29	S19	M10	T29
487	491	S19-M10-T33	0.02	199	194	S19	M10	T33	M10-T33	508	0.02	226	219	S19	M10	T33	M10-T33	S19	M10	T33
488	492	S19-M11-T10	0.78	359	63	S19	M11	T10	M11-T10	509	0.8	555	90	S19	M11	T10	M11-T10	S19	M11	T10
489	493	S19-M11-T12	0.84	637	84	S19	M11	T12	M11-T12	510	0.9	973	73	S19	M11	T12	M11-T12	S19	M11	T12
490	494	S19-M11-T13	0.59	212	75	S19	M11	T13	M11-T13	511	0.66	324	94	S19	M11	T13	M11-T13	S19	M11	T13
491	495	S19-M11-T14	0.37	299	169	S19	M11	T14	M11-T14	512	0.34	391	233	S19	M11	T14	M11-T14	S19	M11	T14
492	496	S19-M11-T15	0.12	188	159	S19	M11	T15	M11-T15	513	0.14	215	178	S19	M11	T15	M11-T15	S19	M11	T15
493	497	S19-M11-T16	0.67	266	74	S19	M11	T16	M11-T16	514	0.77	409	77	S19	M11	T16	M11-T16	S19	M11	T16
494	498	S19-M11-T17	0.02	187	181	S19	M11	T17	M11-T17	515	0.05	249	233	S19	M11	T17	M11-T17	S19	M11	T17
495	499	S19-M11-T18	0.07	110	100	S19	M11	T18	M11-T18	516	0.14	133	110	S19	M11	T18	M11-T18	S19	M11	T18
496	500	S19-M11-T20	0.18	193	150	S19	M11	T20	M11-T20	517	0.19	226	175	S19	M11	T20	M11-T20	S19	M11	T20
497	501	S19-M11-T21	0.04	165	157	S19	M11	T21	M11-T21	518	0.06	242	222	S19	M11	T21	M11-T21	S19	M11	T21
498	502	S19-M11-T27	0.05	157	148	S19	M11	T27	M11-T27	519	0.04	239	226	S19	M11	T27	M11-T27	S19	M11	T27
499	503	S19-M11-T29	0.92	568	35	S19	M11	T29	M11-T29	520	0.92	726	40	S19	M11	T29	M11-T29	S19	M11	T29
500	504	S19-M11-T33	0.01	271	266	S19	M11	T33	M11-T33	521	0.01	328	320	S19	M11	T33	M11-T33	S19	M11	T33
501	505	S19-M12-T10	0.26	271	186	S19	M12	T10	M12-T10	522	0.37	348	200	S19	M12	T10	M12-T10	S19	M12	T10
502	506	S19-M12-T12	0.62	404	132	S19	M12	T12	M12-T12	523	0.72	675	163	S19	M12	T12	M12-T12	S19	M12	T12
503	507	S19-M12-T13	0.54	320	128	S19	M12	T13	M12-T13	524	0.68	457	124	S19	M12	T13	M12-T13	S19	M12	T13
504	508	S19-M12-T14	0.32	344	212	S19	M12	T14	M12-T14	525	0.31	449	288	S19	M12	T14	M12-T14	S19	M12	T14
505	509	S19-M12-T15	0.09	194	173	S19	M12	T15	M12-T15	526	0.15	253	205	S19	M12	T15	M12-T15	S19	M12	T15
506	510	S19-M12-T16	0.84	552	72	S19	M12	T16	M12-T16	527	0.91	748	50	S19	M12	T16	M12-T16	S19	M12	T16
507	511	S19-M12-T17	0.01	241	235	S19	M12	T17	M12-T17	528	0.02	266	257	S19	M12	T17	M12-T17	S19	M12	T17
508	512	S19-M12-T18	0.23	170	123	S19	M12	T18	M12-T18	529	0.23	197	144	S19	M12	T18	M12-T18	S19	M12	T18
509	513	S19-M12-T20	0.41	398	211	S19	M12	T20	M12-T20	530	0.4	436	236	S19	M12	T20	M12-T20	S19	M12	T20
510	514	S19-M12-T21	0.04	257	243	S19	M12	T21	M12-T21	531	0.06	319	294	S19	M12	T21	M12-T21	S19	M12	T21
511	515	S19-M12-T27	0.06	235	216	S19	M12	T27	M12-T27	532	0.04	321	306	S19	M12	T27	M12-T27	S19	M12	T27
512	516	S19-M12-T29	0.91	738	55	S19	M12	T29	M12-T29	533	0.92	1012	57	S19	M12	T29	M12-T29	S19	M12	T29
513	517	S19-M12-T33	0.01	291	287	S19	M12	T33	M12-T33	534	0.02	273	265	S19	M12	T33	M12-T33	S19	M12	T33
514	518	S19-M13-T10	0.53	291	118	S19	M13	T10	M13-T10	535	0.64	334	103	S19	M13	T10	M13-T10	S19	M13	T10
515	519	S19-M13-T12	0.15	251	203	S19	M13	T12	M13-T12	536	0.2	290	219	S19	M13	T12	M13-T12	S19	M13	T12
516	520	S19-M13-T13	0.37	141	80	S19	M13	T13	M13-T13	537	0.34	153	94	S19	M13	T13	M13-T13	S19	M13	T13
517	521	S19-M13-T14	0.29	224	148	S19	M13	T14	M13-T14	538	0.27	271	183	S19	M13	T14	M13-T14	S19	M13	T14
518	522	S19-M13-T15	0.15	169	137	S19	M13	T15	M13-T15	539	0.12	216	183	S19	M13	T15	M13-T15	S19	M13	T15
519	523	S19-M13-T16	0.84	391	49	S19	M13	T16	M13-T16	540	0.91	572	39	S19	M13	T16	M13-T16	S19	M13	T16
520	524	S19-M13-T17	0.05	151	140	S19	M13	T17	M13-T17	541	0.04	248	235	S19	M13	T17	M13-T17	S19	M13	T17
521	525	S19-M13-T18	0.21	110	83	S19	M13	T18	M13-T18	542	0.22	159	117	S19	M13	T18	M13-T18	S19	M13	T18
522	526	S19-M13-T20	0.3	278	182	S19	M13	T20	M13-T20	543	0.34	354	212	S19	M13	T20	M13-T20	S19	M13	T20
523	527	S19-M13-T21	0.03	205	196	S19	M13	T21	M13-T21	544	0.05	235	220	S19	M13	T21	M13-T21	S19	M13	T21
524	528	S19-M13-T27	0.03	153	147	S19	M13	T27	M13-T27	545	0.01	202	197	S19	M13	T27	M13-T27	S19	M13	T27
525	529	S19-M13-T29	0.91	621	42	S19	M13	T29	M13-T29	546	0.93	836	44	S19	M13	T29	M13-T29	S19	M13	T29
526	530	S19-M13-T33	0.02	250	243	S19	M13	T33	M13-T33	547	0.01	282	275	S19	M13	T33	M13-T33	S19	M13	T33
527	531	S19-M14-T10	0.38	115	64	S19	M14	T10	M14-T10	548	0.51	177	76	S19	M14	T10	M14-T10	S19	M14	T10
528	532	S19-M14-T12	0.76	219	43	S19	M14	T12	M14-T12	549	0.82	363	54	S19	M14	T12	M14-T12	S19	M14	T12
529	533	S19-M14-T14	0.38	151	85	S19	M14	T14	M14-T14	550	0.39	218	119	S19	M14	T14	M14-T14	S19	M14	T14
530	534	S19-M14-T16	0.87	188	18	S19	M14	T16	M14-T16	552	0.9	265	22	S19	M14	T16	M14-T16	S19	M14	T16
531	535	S19-M14-T17	0.04	108	103	S19	M14	T17	M14-T17	553	0.04	116	110	S19	M14	T17	M14-T17	S19	M14	T17
532	536	S19-M14-T20	0.34	148	90	S19	M14	T20	M14-T20	554	0.32	189	119	S19	M14	T20	M14-T20	S19	M14	T20
533	537	S19-M14-T21	0.08	111	100	S19	M14	T21	M14-T21	555	0.07	159	145	S19	M14	T21	M14-T21	S19	M14	T21
534	538	S19-M14-T27	0.06	108	99	S19	M14	T27	M14-T27	556	0.05	145	136	S19	M14	T27	M14-T27	S19	M14	T27
535	539	S19-M14-T29	0.89	302	26	S19	M14	T29	M14-T29	557	0.9	359	27	S19	M14	T29	M14-T29	S19	M14	T29
537	541	S19-M15-T10	0.57	188	71	S19	M15	T10	M15-T10	559	0.65	277	83	S19	M15	T10	M15-T10	S19	M15	T10
538	542	S19-M15-T12	0.73	269	63	S19	M15	T12	M15-T12	560	0.83	414	60	S19	M15	T12	M15-T12	S19	M15	T12
539	543	S19-M15-T13	0.5	115	51	S19	M15	T13	M15-T13	561	0.59	155	55	S19	M15	T13	M15-T13	S19	M15	T13
540	544	S19-M15-T14	0.41	180	95	S19	M15	T14	M15-T14	562	0.36	240	140	S19	M15	T14	M15-T14	S19	M15	T14
541	545	S19-M15-T15	0.16	113	90	S19	M15	T15	M15-T15	563	0.15	138	113	S19	M15	T15	M15-T15	S19	M15	T15
542	546	S19-M15-T16	0.86	281	31	S19	M15	T16	M15-T16	564	0.93	394	19	S19	M15	T16	M15-T16	S19	M15	T16
543	547	S19-M15-T17	0.05	146	136	S19	M15	T17	M15-T17	565	0.05	163	154	S19	M15	T17	M15-T17	S19	M15	T17
544	548	S19-M15-T20	0.29	211	139	S19	M15	T20	M15-T20	566	0.39	265	146	S19	M15	T20	M15-T20	S19	M15	T20
545	549	S19-M15-T21	0.05	153	144	S19	M15	T21	M15-T21	567	0.05	173	161	S19	M15	T21	M15-T21	S19	M15	T21
546	550	S19-M15-T27	0.05	132	123	S19	M15	T27	M15-T27	568	0.01	170	166	S19	M15	T27	M15-T27	S19	M15	T27
547	551	S19-M15-T29	0.89	358	34	S19	M15	T29	M15-T29	569	0.91	424	31	S19	M15	T29	M15-T29	S19	M15	T29
548	552	S19-M15-T33	0.01	136	134	S19	M15	T33	M15-T33	570	0.04	163	155	S19	M15	T33	M15-T33	S19	M15	T33
549	553	S19-M16-T10	0.69	250	65	S19	M16	T10	M16-T10	571	0.7	312	78	S19	M16	T10	M16-T10	S19	M16	T10
550	554	S19-M16-T12	0.59	190	68	S19	M16	T12	M16-T12	572	0.64	249	77	S19	M16	T12	M16-T12	S19	M16	T12
551	555	S19-M16-T14	0.32	165	102	S19	M16	T14	M16-T14	574	0.3	231	150	S19	M16	T14	M16-T14	S19	M16	T14
552	556	S19-M16-T15	0.14	115	96	S19	M16	T15	M16-T15	575	0.13	161	135	S19	M16	T15	M16-T15	S19	M16	T15
553	557	S19-M16-T16	0.7	199	50	S19	M16	T16	M16-T16	576	0.7	261	65	S19	M16	T16	M16-T16	S19	M16	T16
554	558	S19-M16-T17	0.05	144	136	S19	M16	T17	M16-T17	577	0.04	192	182	S19	M16	T17	M16-T17	S19	M16	T17
555	559	S19-M16-T20	0.15	135	109	S19	M16	T20	M16-T20	579	0.25	172	121	S19	M16	T20	M16-T20	S19	M16	T20
556	560	S19-M16-T21	0.02	153	148	S19	M16	T21	M16-T21	580	0.05	163	154	S19	M16	T21	M16-T21	S19	M16	T21
557	561	S19-M16-T29	0.85	307	36	S19	M16	T29	M16-T29	582	0.92	424	25	S19	M16	T29	M16-T29	S19	M16	T29
558	562	S19-M16-T33	0.04	132	126	S19	M16	T33	M16-T33	583	0.01	181	179	S19	M16	T33	M16-T33	S19	M16	T33
559	563	S19-M17-T10	0.68	384	105	S19	M17	T10	M17-T10	584	0.74	580	127	S19	M17	T10	M17-T10	S19	M17	T10
560	564	S19-M17-T12	0.73	478	108	S19	M17	T12	M17-T12	585	0.82	667	98	S19	M17	T12	M17-T12	S19	M17	T12
561	565	S19-M17-T13	0.42	253	131	S19	M17	T13	M17-T13	586	0.56	304	120	S19	M17	T13	M17-T13	S19	M17	T13
562	566	S19-M17-T14	0.29	270	177	S19	M17	T14	M17-T14	587	0.28	374	249	S19	M17	T14	M17-T14	S19	M17	T14
563	567	S19-M17-T15	0.09	248	221	S19	M17	T15	M17-T15	588	0.13	261	219	S19	M17	T15	M17-T15	S19	M17	T15
564	568	S19-M17-T16	0.84	449	60	S19	M17	T16	M17-T16	589	0.87	663	66	S19	M17	T16	M17-T16	S19	M17	T16
565	569	S19-M17-T17	0.05	196	183	S19	M17	T17	M17-T17	590	0.03	234	225	S19	M17	T17	M17-T17	S19	M17	T17
566	570	S19-M17-T18	0.13	134	113	S19	M17	T18	M17-T18	591	0.23	180	130	S19	M17	T18	M17-T18	S19	M17	T18
567	571	S19-M17-T20	0.26	281	193	S19	M17	T20	M17-T20	592	0.3	308	199	S19	M17	T20	M17-T20	S19	M17	T20
568	572	S19-M17-T21	0.03	281	269	S19	M17	T21	M17-T21	593	0.05	335	314	S19	M17	T21	M17-T21	S19	M17	T21
569	573	S19-M17-T27	0.05	221	206	S19	M17	T27	M17-T27	594	0.04	298	282	S19	M17	T27	M17-T27	S19	M17	T27
570	574	S19-M17-T29	0.87	662	67	S19	M17	T29	M17-T29	595	0.92	945	59	S19	M17	T29	M17-T29	S19	M17	T29
571	575	S19-M17-T33	0.03	290	279	S19	M17	T33	M17-T33	596	0.03	289	276	S19	M17	T33	M17-T33	S19	M17	T33
572	576	S19-M18-T10	0.68	417	113	S19	M18	T10	M18-T10	597	0.74	592	131	S19	M18	T10	M18-T10	S19	M18	T10
573	577	S19-M18-T12	0.61	471	158	S19	M18	T12	M18-T12	598	0.68	655	176	S19	M18	T12	M18-T12	S19	M18	T12
574	578	S19-M18-T13	0.56	261	103	S19	M18	T13	M18-T13	599	0.63	369	117	S19	M18	T13	M18-T13	S19	M18	T13
575	579	S19-M18-T14	0.31	256	164	S19	M18	T14	M18-T14	600	0.29	352	234	S19	M18	T14	M18-T14	S19	M18	T14
576	580	S19-M18-T15	0.09	253	226	S19	M18	T15	M18-T15	601	0.11	275	237	S19	M18	T15	M18-T15	S19	M18	T15
577	581	S19-M18-T16	0.78	420	74	S19	M18	T16	M18-T16	602	0.84	597	76	S19	M18	T16	M18-T16	S19	M18	T16
578	582	S19-M18-T17	0.05	245	231	S19	M18	T17	M18-T17	603	0.02	305	297	S19	M18	T17	M18-T17	S19	M18	T17
579	583	S19-M18-T18	0.13	135	114	S19	M18	T18	M18-T18	604	0.23	194	139	S19	M18	T18	M18-T18	S19	M18	T18
580	584	S19-M18-T20	0.21	259	194	S19	M18	T20	M18-T20	605	0.23	303	222	S19	M18	T20	M18-T20	S19	M18	T20
581	585	S19-M18-T21	0.06	296	273	S19	M18	T21	M18-T21	606	0.06	362	333	S19	M18	T21	M18-T21	S19	M18	T21
582	586	S19-M18-T27	0.05	182	171	S19	M18	T27	M18-T27	607	0.03	248	239	S19	M18	T27	M18-T27	S19	M18	T27
583	587	S19-M18-T29	0.72	410	97	S19	M18	T29	M18-T29	608	0.74	493	106	S19	M18	T29	M18-T29	S19	M18	T29
584	588	S19-M18-T33	0.01	271	268	S19	M18	T33	M18-T33	609	0.04	294	278	S19	M18	T33	M18-T33	S19	M18	T33
585	589	S19-M19-T10	0.19	243	187	S19	M19	T10	M19-T10	610	0.2	285	217	S19	M19	T10	M19-T10	S19	M19	T10
586	590	S19-M19-T12	0.7	485	119	S19	M19	T12	M19-T12	611	0.79	733	126	S19	M19	T12	M19-T12	S19	M19	T12
587	591	S19-M19-T13	0.23	145	105	S19	M19	T13	M19-T13	612	0.24	231	165	S19	M19	T13	M19-T13	S19	M19	T13
588	592	S19-M19-T14	0.25	321	224	S19	M19	T14	M19-T14	613	0.29	440	292	S19	M19	T14	M19-T14	S19	M19	T14
589	593	S19-M19-T15	0.06	260	238	S19	M19	T15	M19-T15	614	0.1	313	277	S19	M19	T15	M19-T15	S19	M19	T15
590	594	S19-M19-T16	0.78	416	73	S19	M19	T16	M19-T16	615	0.84	544	72	S19	M19	T16	M19-T16	S19	M19	T16
591	595	S19-M19-T17	0.06	210	194	S19	M19	T17	M19-T17	616	0.04	285	272	S19	M19	T17	M19-T17	S19	M19	T17
592	596	S19-M19-T18	0.15	178	144	S19	M19	T18	M19-T18	617	0.16	190	152	S19	M19	T18	M19-T18	S19	M19	T18
593	597	S19-M19-T20	0.12	219	187	S19	M19	T20	M19-T20	618	0.14	266	221	S19	M19	T20	M19-T20	S19	M19	T20
594	598	S19-M19-T21	0.06	290	266	S19	M19	T21	M19-T21	619	0.05	347	322	S19	M19	T21	M19-T21	S19	M19	T21
595	599	S19-M19-T27	0.05	206	194	S19	M19	T27	M19-T27	620	0.04	276	261	S19	M19	T27	M19-T27	S19	M19	T27
596	600	S19-M19-T29	0.86	652	72	S19	M19	T29	M19-T29	621	0.9	882	69	S19	M19	T29	M19-T29	S19	M19	T29
597	601	S19-M19-T33	0.03	313	301	S19	M19	T33	M19-T33	622	0.02	381	369	S19	M19	T33	M19-T33	S19	M19	T33
598	602	S19-M20-T10	0.29	178	118	S19	M20	T10	M20-T10	623	0.36	224	131	S19	M20	T10	M20-T10	S19	M20	T10
599	603	S19-M20-T12	0.74	467	101	S19	M20	T12	M20-T12	624	0.82	683	105	S19	M20	T12	M20-T12	S19	M20	T12
600	604	S19-M20-T13	0.5	250	111	S19	M20	T13	M20-T13	625	0.59	291	105	S19	M20	T13	M20-T13	S19	M20	T13
601	605	S19-M20-T14	0.49	301	134	S19	M20	T14	M20-T14	626	0.38	434	245	S19	M20	T14	M20-T14	S19	M20	T14
602	606	S19-M20-T15	0.05	210	196	S19	M20	T15	M20-T15	627	0.09	246	220	S19	M20	T15	M20-T15	S19	M20	T15
603	607	S19-M20-T16	0.82	475	70	S19	M20	T16	M20-T16	628	0.85	659	82	S19	M20	T16	M20-T16	S19	M20	T16
604	608	S19-M20-T17	0.02	194	189	S19	M20	T17	M20-T17	629	0.04	275	260	S19	M20	T17	M20-T17	S19	M20	T17
605	609	S19-M20-T18	0.16	140	112	S19	M20	T18	M20-T18	630	0.15	171	138	S19	M20	T18	M20-T18	S19	M20	T18
606	610	S19-M20-T20	0.28	252	169	S19	M20	T20	M20-T20	631	0.31	313	199	S19	M20	T20	M20-T20	S19	M20	T20
607	611	S19-M20-T21	0.03	197	189	S19	M20	T21	M20-T21	632	0.06	241	222	S19	M20	T21	M20-T21	S19	M20	T21
608	612	S19-M20-T27	0.05	189	178	S19	M20	T27	M20-T27	633	0.01	204	199	S19	M20	T27	M20-T27	S19	M20	T27
609	613	S19-M20-T29	0.86	664	72	S19	M20	T29	M20-T29	634	0.91	784	54	S19	M20	T29	M20-T29	S19	M20	T29
610	614	S19-M20-T33	0.01	300	293	S19	M20	T33	M20-T33	635	0.02	360	351	S19	M20	T33	M20-T33	S19	M20	T33
611	615	S19-M21-T10	0.77	362	68	S19	M21	T10	M21-T10	636	0.84	575	76	S19	M21	T10	M21-T10	S19	M21	T10
612	616	S19-M21-T12	0.53	413	170	S19	M21	T12	M21-T12	637	0.63	587	186	S19	M21	T12	M21-T12	S19	M21	T12
613	617	S19-M21-T13	0.43	236	121	S19	M21	T13	M21-T13	638	0.57	318	122	S19	M21	T13	M21-T13	S19	M21	T13
614	618	S19-M21-T14	0.34	306	183	S19	M21	T14	M21-T14	639	0.34	470	281	S19	M21	T14	M21-T14	S19	M21	T14
615	619	S19-M21-T15	0.16	233	186	S19	M21	T15	M21-T15	640	0.13	290	243	S19	M21	T15	M21-T15	S19	M21	T15
616	620	S19-M21-T16	0.85	454	56	S19	M21	T16	M21-T16	641	0.89	749	71	S19	M21	T16	M21-T16	S19	M21	T16
617	621	S19-M21-T17	0.03	249	238	S19	M21	T17	M21-T17	642	0.03	298	286	S19	M21	T17	M21-T17	S19	M21	T17
618	622	S19-M21-T18	0.15	177	145	S19	M21	T18	M21-T18	643	0.15	216	174	S19	M21	T18	M21-T18	S19	M21	T18
619	623	S19-M21-T20	0.19	277	212	S19	M21	T20	M21-T20	644	0.22	341	251	S19	M21	T20	M21-T20	S19	M21	T20
620	624	S19-M21-T21	0.05	315	296	S19	M21	T21	M21-T21	645	0.07	369	337	S19	M21	T21	M21-T21	S19	M21	T21
621	625	S19-M21-T27	0.03	134	128	S19	M21	T27	M21-T27	646	0.04	225	214	S19	M21	T27	M21-T27	S19	M21	T27
622	626	S19-M21-T29	0.47	302	141	S19	M21	T29	M21-T29	647	0.57	424	162	S19	M21	T29	M21-T29	S19	M21	T29
623	627	S19-M21-T33	0.01	286	279	S19	M21	T33	M21-T33	648	0.04	332	316	S19	M21	T33	M21-T33	S19	M21	T33
624	628	S19-M22-T10	0.7	454	114	S19	M22	T10	M22-T10	649	0.73	732	170	S19	M22	T10	M22-T10	S19	M22	T10
625	629	S19-M22-T12	0.68	440	117	S19	M22	T12	M22-T12	650	0.74	740	165	S19	M22	T12	M22-T12	S19	M22	T12
626	630	S19-M22-T13	0.49	322	145	S19	M22	T13	M22-T13	651	0.46	431	205	S19	M22	T13	M22-T13	S19	M22	T13
627	631	S19-M22-T14	0.37	334	189	S19	M22	T14	M22-T14	652	0.32	468	295	S19	M22	T14	M22-T14	S19	M22	T14
628	632	S19-M22-T15	0.15	242	199	S19	M22	T15	M22-T15	653	0.11	294	253	S19	M22	T15	M22-T15	S19	M22	T15
629	633	S19-M22-T16	0.79	401	67	S19	M22	T16	M22-T16	654	0.83	575	81	S19	M22	T16	M22-T16	S19	M22	T16
630	634	S19-M22-T17	0.05	277	258	S19	M22	T17	M22-T17	655	0.04	310	296	S19	M22	T17	M22-T17	S19	M22	T17
631	635	S19-M22-T18	0.09	161	143	S19	M22	T18	M22-T18	656	0.11	174	152	S19	M22	T18	M22-T18	S19	M22	T18
632	636	S19-M22-T20	0.23	245	177	S19	M22	T20	M22-T20	657	0.24	333	238	S19	M22	T20	M22-T20	S19	M22	T20
633	637	S19-M22-T21	0.06	287	265	S19	M22	T21	M22-T21	658	0.05	347	323	S19	M22	T21	M22-T21	S19	M22	T21
634	638	S19-M22-T27	0.03	233	223	S19	M22	T27	M22-T27	659	0.02	300	291	S19	M22	T27	M22-T27	S19	M22	T27
635	639	S19-M22-T29	0.89	678	59	S19	M22	T29	M22-T29	660	0.91	822	59	S19	M22	T29	M22-T29	S19	M22	T29
636	640	S19-M22-T33	0.02	284	275	S19	M22	T33	M22-T33	661	0.03	351	338	S19	M22	T33	M22-T33	S19	M22	T33
637	641	S20-M10-T10	0.74	205	45	S20	M10	T10	M10-T10	662	0.77	317	60	S20	M10	T10	M10-T10	S20	M10	T10
638	642	S20-M10-T12	0.73	341	78	S20	M10	T12	M10-T12	663	0.76	492	97	S20	M10	T12	M10-T12	S20	M10	T12
639	643	S20-M10-T13	0.45	102	50	S20	M10	T13	M10-T13	664	0.46	173	83	S20	M10	T13	M10-T13	S20	M10	T13
640	644	S20-M10-T14	0.23	141	102	S20	M10	T14	M10-T14	665	0.24	199	142	S20	M10	T14	M10-T14	S20	M10	T14
641	645	S20-M10-T15	0.12	108	92	S20	M10	T15	M10-T15	666	0.05	153	142	S20	M10	T15	M10-T15	S20	M10	T15
642	646	S20-M10-T16	0.87	278	28	S20	M10	T16	M10-T16	667	0.92	456	26	S20	M10	T16	M10-T16	S20	M10	T16
643	647	S20-M10-T17	0.03	113	108	S20	M10	T17	M10-T17	668	0.03	157	151	S20	M10	T17	M10-T17	S20	M10	T17
644	648	S20-M10-T20	0.23	121	88	S20	M10	T20	M10-T20	670	0.23	167	122	S20	M10	T20	M10-T20	S20	M10	T20
645	649	S20-M10-T21	0.08	165	148	S20	M10	T21	M10-T21	671	0.04	215	204	S20	M10	T21	M10-T21	S20	M10	T21
646	650	S20-M10-T29	0.84	374	49	S20	M10	T29	M10-T29	673	0.89	527	49	S20	M10	T29	M10-T29	S20	M10	T29
647	651	S20-M10-T33	0.02	193	188	S20	M10	T33	M10-T33	674	0.02	192	187	S20	M10	T33	M10-T33	S20	M10	T33
648	652	S20-M11-T10	0.74	245	54	S20	M11	T10	M11-T10	675	0.83	354	50	S20	M11	T10	M11-T10	S20	M11	T10
649	653	S20-M11-T12	0.82	342	51	S20	M11	T12	M11-T12	676	0.85	644	77	S20	M11	T12	M11-T12	S20	M11	T12
650	654	S20-M11-T13	0.5	117	51	S20	M11	T13	M11-T13	677	0.54	199	79	S20	M11	T13	M11-T13	S20	M11	T13
651	655	S20-M11-T14	0.2	207	157	S20	M11	T14	M11-T14	678	0.24	204	145	S20	M11	T14	M11-T14	S20	M11	T14
652	656	S20-M11-T15	0.11	121	105	S20	M11	T15	M11-T15	679	0.12	131	111	S20	M11	T15	M11-T15	S20	M11	T15
653	657	S20-M11-T16	0.79	251	43	S20	M11	T16	M11-T16	680	0.82	364	54	S20	M11	T16	M11-T16	S20	M11	T16
654	658	S20-M11-T17	0.04	127	121	S20	M11	T17	M11-T17	681	0.04	172	163	S20	M11	T17	M11-T17	S20	M11	T17
655	659	S20-M11-T20	0.22	125	92	S20	M11	T20	M11-T20	683	0.21	148	111	S20	M11	T20	M11-T20	S20	M11	T20
656	660	S20-M11-T21	0.06	153	141	S20	M11	T21	M11-T21	684	0.07	175	160	S20	M11	T21	M11-T21	S20	M11	T21
657	661	S20-M11-T27	0.03	151	145	S20	M11	T27	M11-T27	685	0.04	168	160	S20	M11	T27	M11-T27	S20	M11	T27
658	662	S20-M11-T29	0.87	455	45	S20	M11	T29	M11-T29	686	0.91	595	44	S20	M11	T29	M11-T29	S20	M11	T29
659	663	S20-M11-T33	0.02	195	189	S20	M11	T33	M11-T33	687	0.01	223	220	S20	M11	T33	M11-T33	S20	M11	T33
660	664	S20-M12-T10	0.19	168	129	S20	M12	T10	M12-T10	688	0.25	244	170	S20	M12	T10	M12-T10	S20	M12	T10
661	665	S20-M12-T12	0.41	254	134	S20	M12	T12	M12-T12	689	0.47	415	196	S20	M12	T12	M12-T12	S20	M12	T12
662	666	S20-M12-T13	0.48	147	68	S20	M12	T13	M12-T13	690	0.56	232	91	S20	M12	T13	M12-T13	S20	M12	T13
663	667	S20-M12-T14	0.29	222	147	S20	M12	T14	M12-T14	691	0.22	280	208	S20	M12	T14	M12-T14	S20	M12	T14
664	668	S20-M12-T15	0.05	173	161	S20	M12	T15	M12-T15	692	0.08	210	190	S20	M12	T15	M12-T15	S20	M12	T15
665	669	S20-M12-T16	0.62	270	88	S20	M12	T16	M12-T16	693	0.67	380	108	S20	M12	T16	M12-T16	S20	M12	T16
666	670	S20-M12-T17	0.02	205	199	S20	M12	T17	M12-T17	694	0.01	237	233	S20	M12	T17	M12-T17	S20	M12	T17
667	671	S20-M12-T18	0.2	123	94	S20	M12	T18	M12-T18	695	0.18	176	137	S20	M12	T18	M12-T18	S20	M12	T18
668	672	S20-M12-T20	0.31	207	132	S20	M12	T20	M12-T20	696	0.34	341	206	S20	M12	T20	M12-T20	S20	M12	T20
669	673	S20-M12-T21	0.05	284	265	S20	M12	T21	M12-T21	697	0.02	316	306	S20	M12	T21	M12-T21	S20	M12	T21
670	674	S20-M12-T27	0.06	163	150	S20	M12	T27	M12-T27	698	0.05	204	192	S20	M12	T27	M12-T27	S20	M12	T27
671	675	S20-M12-T29	0.9	424	33	S20	M12	T29	M12-T29	699	0.91	708	49	S20	M12	T29	M12-T29	S20	M12	T29
672	676	S20-M12-T33	0.02	221	214	S20	M12	T33	M12-T33	700	0.02	251	244	S20	M12	T33	M12-T33	S20	M12	T33
673	677	S20-M13-T10	0.15	132	108	S20	M13	T10	M13-T10	701	0.21	173	129	S20	M13	T10	M13-T10	S20	M13	T10
674	678	S20-M13-T12	0.28	240	161	S20	M13	T12	M13-T12	702	0.36	271	158	S20	M13	T12	M13-T12	S20	M13	T12
675	679	S20-M13-T14	0.17	140	111	S20	M13	T14	M13-T14	704	0.26	185	128	S20	M13	T14	M13-T14	S20	M13	T14
676	680	S20-M13-T15	0.16	127	101	S20	M13	T15	M13-T15	705	0.18	162	126	S20	M13	T15	M13-T15	S20	M13	T15
677	681	S20-M13-T16	0.85	277	34	S20	M13	T16	M13-T16	706	0.92	444	25	S20	M13	T16	M13-T16	S20	M13	T16
678	682	S20-M13-T17	0.03	104	100	S20	M13	T17	M13-T17	707	0.05	165	154	S20	M13	T17	M13-T17	S20	M13	T17
679	683	S20-M13-T20	0.27	158	108	S20	M13	T20	M13-T20	709	0.36	202	118	S20	M13	T20	M13-T20	S20	M13	T20
680	684	S20-M13-T21	0.05	155	146	S20	M13	T21	M13-T21	710	0.06	223	206	S20	M13	T21	M13-T21	S20	M13	T21
681	685	S20-M13-T27	0.03	115	110	S20	M13	T27	M13-T27	711	0.02	158	153	S20	M13	T27	M13-T27	S20	M13	T27
682	686	S20-M13-T29	0.86	362	40	S20	M13	T29	M13-T29	712	0.91	556	39	S20	M13	T29	M13-T29	S20	M13	T29
683	687	S20-M13-T33	0.03	139	134	S20	M13	T33	M13-T33	713	0.01	189	185	S20	M13	T33	M13-T33	S20	M13	T33
684	688	S20-M14-T10	0.48	115	53	S20	M14	T10	M14-T10	714	0.53	169	70	S20	M14	T10	M14-T10	S20	M14	T10
685	689	S20-M14-T12	0.79	157	27	S20	M14	T12	M14-T12	715	0.85	303	36	S20	M14	T12	M14-T12	S20	M14	T12
686	690	S20-M14-T16	0.79	143	25	S20	M14	T16	M14-T16	717	0.87	227	22	S20	M14	T16	M14-T16	S20	M14	T16
687	691	S20-M14-T20	0.37	119	68	S20	M14	T20	M14-T20	719	0.32	144	91	S20	M14	T20	M14-T20	S20	M14	T20
688	692	S20-M14-T29	0.91	230	17	S20	M14	T29	M14-T29	721	0.9	289	22	S20	M14	T29	M14-T29	S20	M14	T29
689	693	S20-M15-T10	0.27	127	86	S20	M15	T10	M15-T10	722	0.28	183	123	S20	M15	T10	M15-T10	S20	M15	T10
690	694	S20-M15-T12	0.44	103	52	S20	M15	T12	M15-T12	723	0.52	182	77	S20	M15	T12	M15-T12	S20	M15	T12
691	696	S20-M15-T16	0.89	200	19	S20	M15	T16	M15-T16	725	0.87	285	28	S20	M15	T16	M15-T16	S20	M15	T16
692	697	S20-M15-T20	0.32	112	70	S20	M15	T20	M15-T20	727	0.35	138	81	S20	M15	T20	M15-T20	S20	M15	T20
693	698	S20-M15-T21	0.02	125	121	S20	M15	T21	M15-T21	728	0.05	156	146	S20	M15	T21	M15-T21	S20	M15	T21
694	699	S20-M15-T29	0.87	256	25	S20	M15	T29	M15-T29	730	0.9	387	32	S20	M15	T29	M15-T29	S20	M15	T29
695	700	S20-M15-T33	0.02	115	112	S20	M15	T33	M15-T33	731	0.04	166	158	S20	M15	T33	M15-T33	S20	M15	T33
696	701	S20-M16-T10	0.67	170	47	S20	M16	T10	M16-T10	732	0.76	235	46	S20	M16	T10	M16-T10	S20	M16	T10
697	702	S20-M16-T12	0.28	122	82	S20	M16	T12	M16-T12	733	0.26	185	127	S20	M16	T12	M16-T12	S20	M16	T12
698	703	S20-M16-T14	0.29	131	87	S20	M16	T14	M16-T14	735	0.22	184	137	S20	M16	T14	M16-T14	S20	M16	T14
699	704	S20-M16-T15	0.14	138	114	S20	M16	T15	M16-T15	736	0.12	184	157	S20	M16	T15	M16-T15	S20	M16	T15
700	705	S20-M16-T16	0.59	152	55	S20	M16	T16	M16-T16	737	0.76	221	45	S20	M16	T16	M16-T16	S20	M16	T16
701	706	S20-M16-T21	0.02	114	111	S20	M16	T21	M16-T21	740	0.04	162	154	S20	M16	T21	M16-T21	S20	M16	T21
702	707	S20-M16-T29	0.58	123	46	S20	M16	T29	M16-T29	742	0.67	206	58	S20	M16	T29	M16-T29	S20	M16	T29
703	708	S20-M16-T33	0.01	124	122	S20	M16	T33	M16-T33	743	0.02	173	167	S20	M16	T33	M16-T33	S20	M16	T33
704	709	S20-M17-T10	0.74	258	58	S20	M17	T10	M17-T10	744	0.75	380	81	S20	M17	T10	M17-T10	S20	M17	T10
705	710	S20-M17-T12	0.73	266	60	S20	M17	T12	M17-T12	745	0.79	443	74	S20	M17	T12	M17-T12	S20	M17	T12
706	711	S20-M17-T13	0.34	142	87	S20	M17	T13	M17-T13	746	0.53	237	96	S20	M17	T13	M17-T13	S20	M17	T13
707	712	S20-M17-T14	0.27	157	106	S20	M17	T14	M17-T14	747	0.26	243	168	S20	M17	T14	M17-T14	S20	M17	T14
708	713	S20-M17-T15	0.15	150	122	S20	M17	T15	M17-T15	748	0.12	196	167	S20	M17	T15	M17-T15	S20	M17	T15
709	714	S20-M17-T16	0.85	307	38	S20	M17	T16	M17-T16	749	0.91	411	29	S20	M17	T16	M17-T16	S20	M17	T16
710	715	S20-M17-T17	0.02	124	120	S20	M17	T17	M17-T17	750	0.03	169	163	S20	M17	T17	M17-T17	S20	M17	T17
711	717	S20-M17-T20	0.28	237	158	S20	M17	T20	M17-T20	752	0.32	332	207	S20	M17	T20	M17-T20	S20	M17	T20
712	718	S20-M17-T21	0.06	191	176	S20	M17	T21	M17-T21	753	0.08	228	206	S20	M17	T21	M17-T21	S20	M17	T21
713	719	S20-M17-T27	0.03	159	153	S20	M17	T27	M17-T27	754	0.04	227	215	S20	M17	T27	M17-T27	S20	M17	T27
714	720	S20-M17-T29	0.84	406	51	S20	M17	T29	M17-T29	755	0.89	543	50	S20	M17	T29	M17-T29	S20	M17	T29
715	721	S20-M17-T33	0.03	179	172	S20	M17	T33	M17-T33	756	0.04	241	229	S20	M17	T33	M17-T33	S20	M17	T33
716	722	S20-M18-T10	0.69	245	63	S20	M18	T10	M18-T10	757	0.76	360	73	S20	M18	T10	M18-T10	S20	M18	T10
717	723	S20-M18-T12	0.58	197	73	S20	M18	T12	M18-T12	758	0.65	358	107	S20	M18	T12	M18-T12	S20	M18	T12
718	724	S20-M18-T13	0.47	179	85	S20	M18	T13	M18-T13	759	0.51	220	94	S20	M18	T13	M18-T13	S20	M18	T13
719	725	S20-M18-T14	0.23	191	137	S20	M18	T14	M18-T14	760	0.3	252	163	S20	M18	T14	M18-T14	S20	M18	T14
720	726	S20-M18-T15	0.13	154	130	S20	M18	T15	M18-T15	761	0.11	203	176	S20	M18	T15	M18-T15	S20	M18	T15
721	727	S20-M18-T16	0.82	337	49	S20	M18	T16	M18-T16	762	0.86	509	57	S20	M18	T16	M18-T16	S20	M18	T16
722	728	S20-M18-T17	0.03	155	149	S20	M18	T17	M18-T17	763	0.05	153	144	S20	M18	T17	M18-T17	S20	M18	T17
723	730	S20-M18-T20	0.11	157	136	S20	M18	T20	M18-T20	765	0.17	217	172	S20	M18	T20	M18-T20	S20	M18	T20
724	731	S20-M18-T21	0.05	236	221	S20	M18	T21	M18-T21	766	0.04	283	270	S20	M18	T21	M18-T21	S20	M18	T21
725	732	S20-M18-T27	0.05	157	147	S20	M18	T27	M18-T27	767	0.05	214	200	S20	M18	T27	M18-T27	S20	M18	T27
726	733	S20-M18-T29	0.4	179	96	S20	M18	T29	M18-T29	768	0.42	226	117	S20	M18	T29	M18-T29	S20	M18	T29
727	734	S20-M18-T33	0.02	258	250	S20	M18	T33	M18-T33	769	0.02	317	309	S20	M18	T33	M18-T33	S20	M18	T33
728	735	S20-M19-T10	0.2	227	172	S20	M19	T10	M19-T10	770	0.19	276	212	S20	M19	T10	M19-T10	S20	M19	T10
729	736	S20-M19-T12	0.58	246	90	S20	M19	T12	M19-T12	771	0.59	389	138	S20	M19	T12	M19-T12	S20	M19	T12
730	737	S20-M19-T13	0.15	153	125	S20	M19	T13	M19-T13	772	0.18	188	147	S20	M19	T13	M19-T13	S20	M19	T13
731	738	S20-M19-T14	0.34	179	108	S20	M19	T14	M19-T14	773	0.29	239	157	S20	M19	T14	M19-T14	S20	M19	T14
732	739	S20-M19-T15	0.11	146	125	S20	M19	T15	M19-T15	774	0.15	198	160	S20	M19	T15	M19-T15	S20	M19	T15
733	740	S20-M19-T16	0.8	275	45	S20	M19	T16	M19-T16	775	0.85	389	45	S20	M19	T16	M19-T16	S20	M19	T16
734	741	S20-M19-T17	0.02	197	192	S20	M19	T17	M19-T17	776	0.02	257	249	S20	M19	T17	M19-T17	S20	M19	T17
735	742	S20-M19-T18	0.14	116	96	S20	M19	T18	M19-T18	777	0.11	124	108	S20	M19	T18	M19-T18	S20	M19	T18
736	743	S20-M19-T20	0.1	176	155	S20	M19	T20	M19-T20	778	0.15	233	192	S20	M19	T20	M19-T20	S20	M19	T20
737	744	S20-M19-T21	0.05	233	220	S20	M19	T21	M19-T21	779	0.03	275	263	S20	M19	T21	M19-T21	S20	M19	T21
738	745	S20-M19-T27	0.02	154	149	S20	M19	T27	M19-T27	780	0.05	205	193	S20	M19	T27	M19-T27	S20	M19	T27
739	746	S20-M19-T29	0.8	394	63	S20	M19	T29	M19-T29	781	0.85	502	58	S20	M19	T29	M19-T29	S20	M19	T29
740	747	S20-M19-T33	0.02	242	235	S20	M19	T33	M19-T33	782	0.02	290	281	S20	M19	T33	M19-T33	S20	M19	T33
741	748	S20-M20-T10	0.26	196	135	S20	M20	T10	M20-T10	783	0.28	248	165	S20	M20	T10	M20-T10	S20	M20	T10
742	749	S20-M20-T12	0.68	270	74	S20	M20	T12	M20-T12	784	0.74	415	93	S20	M20	T12	M20-T12	S20	M20	T12
743	750	S20-M20-T13	0.43	185	94	S20	M20	T13	M20-T13	785	0.52	257	109	S20	M20	T13	M20-T13	S20	M20	T13
744	751	S20-M20-T14	0.47	231	108	S20	M20	T14	M20-T14	786	0.45	312	153	S20	M20	T14	M20-T14	S20	M20	T14
745	752	S20-M20-T15	0.08	175	158	S20	M20	T15	M20-T15	787	0.11	223	194	S20	M20	T15	M20-T15	S20	M20	T15
746	753	S20-M20-T16	0.87	334	32	S20	M20	T16	M20-T16	788	0.87	461	46	S20	M20	T16	M20-T16	S20	M20	T16
747	754	S20-M20-T17	0.04	165	156	S20	M20	T17	M20-T17	789	0.03	207	199	S20	M20	T17	M20-T17	S20	M20	T17
748	755	S20-M20-T18	0.23	105	76	S20	M20	T18	M20-T18	790	0.15	158	130	S20	M20	T18	M20-T18	S20	M20	T18
749	756	S20-M20-T20	0.26	183	126	S20	M20	T20	M20-T20	791	0.3	226	146	S20	M20	T20	M20-T20	S20	M20	T20
750	757	S20-M20-T21	0.06	253	233	S20	M20	T21	M20-T21	792	0.03	267	256	S20	M20	T21	M20-T21	S20	M20	T21
751	758	S20-M20-T27	0.05	170	158	S20	M20	T27	M20-T27	793	0.05	199	188	S20	M20	T27	M20-T27	S20	M20	T27
752	759	S20-M20-T29	0.82	421	63	S20	M20	T29	M20-T29	794	0.84	543	70	S20	M20	T29	M20-T29	S20	M20	T29
753	760	S20-M20-T33	0.01	244	240	S20	M20	T33	M20-T33	795	0.03	310	297	S20	M20	T33	M20-T33	S20	M20	T33
754	761	S20-M21-T10	0.73	259	60	S20	M21	T10	M21-T10	796	0.85	440	53	S20	M21	T10	M21-T10	S20	M21	T10
755	762	S20-M21-T12	0.52	264	112	S20	M21	T12	M21-T12	797	0.58	380	140	S20	M21	T12	M21-T12	S20	M21	T12
756	763	S20-M21-T13	0.34	130	79	S20	M21	T13	M21-T13	798	0.45	235	114	S20	M21	T13	M21-T13	S20	M21	T13
757	764	S20-M21-T14	0.36	228	133	S20	M21	T14	M21-T14	799	0.34	317	190	S20	M21	T14	M21-T14	S20	M21	T14
758	765	S20-M21-T15	0.11	149	129	S20	M21	T15	M21-T15	800	0.06	191	176	S20	M21	T15	M21-T15	S20	M21	T15
759	766	S20-M21-T16	0.87	373	37	S20	M21	T16	M21-T16	801	0.92	547	31	S20	M21	T16	M21-T16	S20	M21	T16
760	767	S20-M21-T17	0.03	169	162	S20	M21	T17	M21-T17	802	0.03	201	193	S20	M21	T17	M21-T17	S20	M21	T17
761	768	S20-M21-T20	0.14	205	170	S20	M21	T20	M21-T20	804	0.22	265	196	S20	M21	T20	M21-T20	S20	M21	T20
762	769	S20-M21-T21	0.03	227	217	S20	M21	T21	M21-T21	805	0.06	317	293	S20	M21	T21	M21-T21	S20	M21	T21
763	770	S20-M21-T27	0.05	158	149	S20	M21	T27	M21-T27	806	0.03	223	214	S20	M21	T27	M21-T27	S20	M21	T27
764	771	S20-M21-T29	0.4	196	105	S20	M21	T29	M21-T29	807	0.43	257	131	S20	M21	T29	M21-T29	S20	M21	T29
765	772	S20-M21-T33	0.02	190	185	S20	M21	T33	M21-T33	808	0.02	232	225	S20	M21	T33	M21-T33	S20	M21	T33
766	773	S20-M22-T10	0.74	346	76	S20	M22	T10	M22-T10	809	0.78	493	87	S20	M22	T10	M22-T10	S20	M22	T10
767	774	S20-M22-T12	0.74	329	74	S20	M22	T12	M22-T12	810	0.79	458	78	S20	M22	T12	M22-T12	S20	M22	T12
768	775	S20-M22-T13	0.5	187	82	S20	M22	T13	M22-T13	811	0.57	325	122	S20	M22	T13	M22-T13	S20	M22	T13
769	776	S20-M22-T14	0.47	280	133	S20	M22	T14	M22-T14	812	0.47	353	167	S20	M22	T14	M22-T14	S20	M22	T14
770	777	S20-M22-T15	0.13	162	136	S20	M22	T15	M22-T15	813	0.15	177	144	S20	M22	T15	M22-T15	S20	M22	T15
771	778	S20-M22-T16	0.78	241	44	S20	M22	T16	M22-T16	814	0.78	405	73	S20	M22	T16	M22-T16	S20	M22	T16
772	779	S20-M22-T17	0.04	174	166	S20	M22	T17	M22-T17	815	0.01	230	225	S20	M22	T17	M22-T17	S20	M22	T17
773	780	S20-M22-T18	0.15	142	115	S20	M22	T18	M22-T18	816	0.18	180	141	S20	M22	T18	M22-T18	S20	M22	T18
774	781	S20-M22-T20	0.38	222	125	S20	M22	T20	M22-T20	817	0.34	304	182	S20	M22	T20	M22-T20	S20	M22	T20
775	782	S20-M22-T21	0.05	197	184	S20	M22	T21	M22-T21	818	0.05	241	225	S20	M22	T21	M22-T21	S20	M22	T21
776	783	S20-M22-T27	0.04	212	202	S20	M22	T27	M22-T27	819	0.01	241	237	S20	M22	T27	M22-T27	S20	M22	T27
777	784	S20-M22-T29	0.87	398	38	S20	M22	T29	M22-T29	820	0.9	498	41	S20	M22	T29	M22-T29	S20	M22	T29
778	785	S20-M22-T33	0.04	214	204	S20	M22	T33	M22-T33	821	0.03	269	259	S20	M22	T33	M22-T33	S20	M22	T33
779	786	S21-M10-T10	0.82	326	48	S21	M10	T10	M10-T10	822	0.9	430	36	S21	M10	T10	M10-T10	S21	M10	T10
780	787	S21-M10-T12	0.75	336	70	S21	M10	T12	M10-T12	823	0.8	463	72	S21	M10	T12	M10-T12	S21	M10	T12
781	788	S21-M10-T13	0.46	184	89	S21	M10	T13	M10-T13	824	0.61	235	81	S21	M10	T13	M10-T13	S21	M10	T13
782	789	S21-M10-T14	0.25	158	111	S21	M10	T14	M10-T14	825	0.24	253	179	S21	M10	T14	M10-T14	S21	M10	T14
783	790	S21-M10-T15	0.05	194	182	S21	M10	T15	M10-T15	826	0.12	220	187	S21	M10	T15	M10-T15	S21	M10	T15
784	791	S21-M10-T16	0.86	461	49	S21	M10	T16	M10-T16	827	0.9	554	46	S21	M10	T16	M10-T16	S21	M10	T16
785	792	S21-M10-T17	0.03	170	163	S21	M10	T17	M10-T17	828	0.04	192	182	S21	M10	T17	M10-T17	S21	M10	T17
786	793	S21-M10-T18	0.15	122	99	S21	M10	T18	M10-T18	829	0.12	151	129	S21	M10	T18	M10-T18	S21	M10	T18
787	794	S21-M10-T20	0.18	213	167	S21	M10	T20	M10-T20	830	0.26	277	192	S21	M10	T20	M10-T20	S21	M10	T20
788	795	S21-M10-T21	0.04	179	170	S21	M10	T21	M10-T21	831	0.07	275	249	S21	M10	T21	M10-T21	S21	M10	T21
789	796	S21-M10-T27	0.03	135	130	S21	M10	T27	M10-T27	832	0.05	234	221	S21	M10	T27	M10-T27	S21	M10	T27
790	797	S21-M10-T29	0.87	477	47	S21	M10	T29	M10-T29	833	0.92	684	38	S21	M10	T29	M10-T29	S21	M10	T29
791	798	S21-M10-T33	0.04	186	177	S21	M10	T33	M10-T33	834	0.02	235	228	S21	M10	T33	M10-T33	S21	M10	T33
792	799	S21-M11-T10	0.78	322	58	S21	M11	T10	M11-T10	835	0.8	544	86	S21	M11	T10	M11-T10	S21	M11	T10
793	800	S21-M11-T12	0.83	424	58	S21	M11	T12	M11-T12	836	0.89	675	63	S21	M11	T12	M11-T12	S21	M11	T12
794	801	S21-M11-T13	0.56	174	68	S21	M11	T13	M11-T13	837	0.63	252	80	S21	M11	T13	M11-T13	S21	M11	T13
795	802	S21-M11-T14	0.23	204	149	S21	M11	T14	M11-T14	838	0.24	241	170	S21	M11	T14	M11-T14	S21	M11	T14
796	803	S21-M11-T15	0.11	159	138	S21	M11	T15	M11-T15	839	0.05	197	184	S21	M11	T15	M11-T15	S21	M11	T15
797	804	S21-M11-T16	0.77	241	46	S21	M11	T16	M11-T16	840	0.87	319	32	S21	M11	T16	M11-T16	S21	M11	T16
798	805	S21-M11-T17	0.02	138	134	S21	M11	T17	M11-T17	841	0.03	179	172	S21	M11	T17	M11-T17	S21	M11	T17
799	806	S21-M11-T18	0.05	136	126	S21	M11	T18	M11-T18	842	0.06	170	156	S21	M11	T18	M11-T18	S21	M11	T18
800	807	S21-M11-T20	0.23	218	156	S21	M11	T20	M11-T20	843	0.24	249	178	S21	M11	T20	M11-T20	S21	M11	T20
801	808	S21-M11-T21	0.09	208	186	S21	M11	T21	M11-T21	844	0.07	277	253	S21	M11	T21	M11-T21	S21	M11	T21
802	809	S21-M11-T27	0.05	163	152	S21	M11	T27	M11-T27	845	0.05	191	178	S21	M11	T27	M11-T27	S21	M11	T27
803	810	S21-M11-T29	0.9	449	35	S21	M11	T29	M11-T29	846	0.92	619	37	S21	M11	T29	M11-T29	S21	M11	T29
804	811	S21-M11-T33	0.01	196	192	S21	M11	T33	M11-T33	847	0.01	246	241	S21	M11	T33	M11-T33	S21	M11	T33
805	812	S21-M12-T10	0.53	299	122	S21	M12	T10	M12-T10	848	0.61	378	129	S21	M12	T10	M12-T10	S21	M12	T10
806	813	S21-M12-T12	0.63	451	144	S21	M12	T12	M12-T12	849	0.77	746	145	S21	M12	T12	M12-T12	S21	M12	T12
807	814	S21-M12-T13	0.58	295	110	S21	M12	T13	M12-T13	850	0.64	454	143	S21	M12	T13	M12-T13	S21	M12	T13
808	815	S21-M12-T14	0.12	269	229	S21	M12	T14	M12-T14	851	0.15	358	291	S21	M12	T14	M12-T14	S21	M12	T14
809	816	S21-M12-T15	0.11	252	217	S21	M12	T15	M12-T15	852	0.09	269	240	S21	M12	T15	M12-T15	S21	M12	T15
810	817	S21-M12-T16	0.83	352	51	S21	M12	T16	M12-T16	853	0.86	589	66	S21	M12	T16	M12-T16	S21	M12	T16
811	818	S21-M12-T17	0.02	230	223	S21	M12	T17	M12-T17	854	0.03	275	265	S21	M12	T17	M12-T17	S21	M12	T17
812	819	S21-M12-T18	0.13	145	122	S21	M12	T18	M12-T18	855	0.16	189	152	S21	M12	T18	M12-T18	S21	M12	T18
813	820	S21-M12-T20	0.35	243	143	S21	M12	T20	M12-T20	856	0.36	338	197	S21	M12	T20	M12-T20	S21	M12	T20
814	821	S21-M12-T21	0.04	220	208	S21	M12	T21	M12-T21	857	0.06	335	308	S21	M12	T21	M12-T21	S21	M12	T21
815	822	S21-M12-T27	0.05	169	158	S21	M12	T27	M12-T27	858	0.05	252	236	S21	M12	T27	M12-T27	S21	M12	T27
816	823	S21-M12-T29	0.9	671	55	S21	M12	T29	M12-T29	859	0.91	868	61	S21	M12	T29	M12-T29	S21	M12	T29
817	824	S21-M12-T33	0.01	268	262	S21	M12	T33	M12-T33	860	0.01	322	315	S21	M12	T33	M12-T33	S21	M12	T33
818	825	S21-M13-T10	0.48	249	114	S21	M13	T10	M13-T10	861	0.56	325	126	S21	M13	T10	M13-T10	S21	M13	T10
819	826	S21-M13-T12	0.27	225	153	S21	M13	T12	M13-T12	862	0.29	309	205	S21	M13	T12	M13-T12	S21	M13	T12
820	827	S21-M13-T13	0.37	160	91	S21	M13	T13	M13-T13	863	0.44	189	94	S21	M13	T13	M13-T13	S21	M13	T13
821	828	S21-M13-T14	0.44	276	139	S21	M13	T14	M13-T14	864	0.37	333	189	S21	M13	T14	M13-T14	S21	M13	T14
822	829	S21-M13-T15	0.07	135	123	S21	M13	T15	M13-T15	865	0.11	174	152	S21	M13	T15	M13-T15	S21	M13	T15
823	830	S21-M13-T16	0.83	299	42	S21	M13	T16	M13-T16	866	0.86	449	51	S21	M13	T16	M13-T16	S21	M13	T16
824	831	S21-M13-T17	0.02	151	147	S21	M13	T17	M13-T17	867	0.04	203	192	S21	M13	T17	M13-T17	S21	M13	T17
825	832	S21-M13-T18	0.11	108	93	S21	M13	T18	M13-T18	868	0.15	144	117	S21	M13	T18	M13-T18	S21	M13	T18
826	833	S21-M13-T20	0.21	222	167	S21	M13	T20	M13-T20	869	0.28	322	217	S21	M13	T20	M13-T20	S21	M13	T20
827	834	S21-M13-T21	0.07	205	187	S21	M13	T21	M13-T21	870	0.07	255	232	S21	M13	T21	M13-T21	S21	M13	T21
828	835	S21-M13-T27	0.02	105	102	S21	M13	T27	M13-T27	871	0.05	127	119	S21	M13	T27	M13-T27	S21	M13	T27
829	836	S21-M13-T29	0.86	416	45	S21	M13	T29	M13-T29	872	0.89	553	49	S21	M13	T29	M13-T29	S21	M13	T29
830	837	S21-M13-T33	0.02	183	178	S21	M13	T33	M13-T33	873	0.05	210	198	S21	M13	T33	M13-T33	S21	M13	T33
831	838	S21-M14-T10	0.57	133	50	S21	M14	T10	M14-T10	874	0.65	192	57	S21	M14	T10	M14-T10	S21	M14	T10
832	839	S21-M14-T12	0.8	164	26	S21	M14	T12	M14-T12	875	0.86	251	27	S21	M14	T12	M14-T12	S21	M14	T12
833	840	S21-M14-T14	0.36	116	67	S21	M14	T14	M14-T14	876	0.37	139	79	S21	M14	T14	M14-T14	S21	M14	T14
834	841	S21-M14-T15	0.12	105	89	S21	M14	T15	M14-T15	877	0.13	117	98	S21	M14	T15	M14-T15	S21	M14	T15
835	842	S21-M14-T16	0.79	184	32	S21	M14	T16	M14-T16	878	0.84	297	38	S21	M14	T16	M14-T16	S21	M14	T16
836	843	S21-M14-T17	0.04	102	97	S21	M14	T17	M14-T17	879	0.05	110	103	S21	M14	T17	M14-T17	S21	M14	T17
837	844	S21-M14-T20	0.3	140	91	S21	M14	T20	M14-T20	881	0.32	153	97	S21	M14	T20	M14-T20	S21	M14	T20
838	845	S21-M14-T21	0.07	130	118	S21	M14	T21	M14-T21	882	0.07	152	138	S21	M14	T21	M14-T21	S21	M14	T21
839	846	S21-M14-T29	0.9	394	30	S21	M14	T29	M14-T29	884	0.91	450	31	S21	M14	T29	M14-T29	S21	M14	T29
840	847	S21-M14-T33	0.02	125	121	S21	M14	T33	M14-T33	885	0.01	156	154	S21	M14	T33	M14-T33	S21	M14	T33
841	848	S21-M15-T10	0.62	196	64	S21	M15	T10	M15-T10	886	0.72	295	72	S21	M15	T10	M15-T10	S21	M15	T10
842	849	S21-M15-T12	0.73	255	59	S21	M15	T12	M15-T12	887	0.8	375	59	S21	M15	T12	M15-T12	S21	M15	T12
843	850	S21-M15-T13	0.41	109	58	S21	M15	T13	M15-T13	888	0.5	148	65	S21	M15	T13	M15-T13	S21	M15	T13
844	851	S21-M15-T14	0.36	194	112	S21	M15	T14	M15-T14	889	0.39	229	126	S21	M15	T14	M15-T14	S21	M15	T14
845	852	S21-M15-T16	0.82	191	28	S21	M15	T16	M15-T16	891	0.86	254	28	S21	M15	T16	M15-T16	S21	M15	T16
846	853	S21-M15-T17	0.02	145	140	S21	M15	T17	M15-T17	892	0.01	142	139	S21	M15	T17	M15-T17	S21	M15	T17
847	854	S21-M15-T20	0.32	122	76	S21	M15	T20	M15-T20	893	0.25	172	120	S21	M15	T20	M15-T20	S21	M15	T20
848	855	S21-M15-T21	0.05	167	156	S21	M15	T21	M15-T21	894	0.04	190	181	S21	M15	T21	M15-T21	S21	M15	T21
849	856	S21-M15-T29	0.92	295	19	S21	M15	T29	M15-T29	896	0.9	331	26	S21	M15	T29	M15-T29	S21	M15	T29
850	857	S21-M15-T33	0.03	126	121	S21	M15	T33	M15-T33	897	0.03	142	136	S21	M15	T33	M15-T33	S21	M15	T33
851	858	S21-M16-T10	0.63	171	55	S21	M16	T10	M16-T10	898	0.66	247	72	S21	M16	T10	M16-T10	S21	M16	T10
852	859	S21-M16-T12	0.54	233	93	S21	M16	T12	M16-T12	899	0.62	302	100	S21	M16	T12	M16-T12	S21	M16	T12
853	860	S21-M16-T13	0.59	126	45	S21	M16	T13	M16-T13	900	0.56	171	66	S21	M16	T13	M16-T13	S21	M16	T13
854	861	S21-M16-T14	0.32	151	94	S21	M16	T14	M16-T14	901	0.28	215	145	S21	M16	T14	M16-T14	S21	M16	T14
855	862	S21-M16-T15	0.06	110	101	S21	M16	T15	M16-T15	902	0.06	133	122	S21	M16	T15	M16-T15	S21	M16	T15
856	863	S21-M16-T16	0.72	226	55	S21	M16	T16	M16-T16	903	0.74	266	59	S21	M16	T16	M16-T16	S21	M16	T16
857	864	S21-M16-T20	0.11	147	126	S21	M16	T20	M16-T20	906	0.16	172	138	S21	M16	T20	M16-T20	S21	M16	T20
858	865	S21-M16-T21	0.02	167	162	S21	M16	T21	M16-T21	907	0.04	187	178	S21	M16	T21	M16-T21	S21	M16	T21
859	866	S21-M16-T27	0.01	125	122	S21	M16	T27	M16-T27	908	0.03	142	136	S21	M16	T27	M16-T27	S21	M16	T27
860	867	S21-M16-T29	0.85	317	39	S21	M16	T29	M16-T29	909	0.89	404	38	S21	M16	T29	M16-T29	S21	M16	T29
861	868	S21-M16-T33	0.01	127	125	S21	M16	T33	M16-T33	910	0.03	139	134	S21	M16	T33	M16-T33	S21	M16	T33
862	869	S21-M17-T10	0.59	289	102	S21	M17	T10	M17-T10	911	0.65	410	124	S21	M17	T10	M17-T10	S21	M17	T10
863	870	S21-M17-T12	0.74	338	76	S21	M17	T12	M17-T12	912	0.74	571	125	S21	M17	T12	M17-T12	S21	M17	T12
864	871	S21-M17-T13	0.45	164	81	S21	M17	T13	M17-T13	913	0.51	270	115	S21	M17	T13	M17-T13	S21	M17	T13
865	872	S21-M17-T14	0.37	231	132	S21	M17	T14	M17-T14	914	0.36	350	202	S21	M17	T14	M17-T14	S21	M17	T14
866	873	S21-M17-T15	0.1	163	144	S21	M17	T15	M17-T15	915	0.1	193	170	S21	M17	T15	M17-T15	S21	M17	T15
867	874	S21-M17-T16	0.79	383	67	S21	M17	T16	M17-T16	916	0.83	545	76	S21	M17	T16	M17-T16	S21	M17	T16
868	875	S21-M17-T17	0.05	186	173	S21	M17	T17	M17-T17	917	0.03	215	206	S21	M17	T17	M17-T17	S21	M17	T17
869	876	S21-M17-T18	0.13	114	96	S21	M17	T18	M17-T18	918	0.11	136	117	S21	M17	T18	M17-T18	S21	M17	T18
870	877	S21-M17-T20	0.19	263	203	S21	M17	T20	M17-T20	919	0.23	293	210	S21	M17	T20	M17-T20	S21	M17	T20
871	878	S21-M17-T21	0.05	201	188	S21	M17	T21	M17-T21	920	0.03	229	219	S21	M17	T21	M17-T21	S21	M17	T21
872	879	S21-M17-T27	0.05	137	129	S21	M17	T27	M17-T27	921	0.05	196	185	S21	M17	T27	M17-T27	S21	M17	T27
873	880	S21-M17-T29	0.83	525	71	S21	M17	T29	M17-T29	922	0.86	689	77	S21	M17	T29	M17-T29	S21	M17	T29
874	881	S21-M17-T33	0.03	318	304	S21	M17	T33	M17-T33	923	0.02	352	340	S21	M17	T33	M17-T33	S21	M17	T33
875	882	S21-M18-T10	0.65	345	102	S21	M18	T10	M18-T10	924	0.67	509	145	S21	M18	T10	M18-T10	S21	M18	T10
876	883	S21-M18-T12	0.7	384	95	S21	M18	T12	M18-T12	925	0.75	606	130	S21	M18	T12	M18-T12	S21	M18	T12
877	884	S21-M18-T13	0.59	223	78	S21	M18	T13	M18-T13	926	0.64	296	91	S21	M18	T13	M18-T13	S21	M18	T13
878	885	S21-M18-T14	0.32	269	168	S21	M18	T14	M18-T14	927	0.31	363	233	S21	M18	T14	M18-T14	S21	M18	T14
879	886	S21-M18-T15	0.08	168	152	S21	M18	T15	M18-T15	928	0.05	204	189	S21	M18	T15	M18-T15	S21	M18	T15
880	887	S21-M18-T16	0.82	360	54	S21	M18	T16	M18-T16	929	0.84	501	65	S21	M18	T16	M18-T16	S21	M18	T16
881	888	S21-M18-T17	0.04	210	200	S21	M18	T17	M18-T17	930	0.03	230	221	S21	M18	T17	M18-T17	S21	M18	T17
882	889	S21-M18-T18	0.08	144	130	S21	M18	T18	M18-T18	931	0.17	151	120	S21	M18	T18	M18-T18	S21	M18	T18
883	890	S21-M18-T20	0.21	219	165	S21	M18	T20	M18-T20	932	0.18	264	205	S21	M18	T20	M18-T20	S21	M18	T20
884	891	S21-M18-T21	0.04	251	239	S21	M18	T21	M18-T21	933	0.05	324	304	S21	M18	T21	M18-T21	S21	M18	T21
885	892	S21-M18-T27	0.05	153	144	S21	M18	T27	M18-T27	934	0.03	216	207	S21	M18	T27	M18-T27	S21	M18	T27
886	893	S21-M18-T29	0.82	512	76	S21	M18	T29	M18-T29	935	0.83	699	96	S21	M18	T29	M18-T29	S21	M18	T29
887	894	S21-M18-T33	0.01	233	230	S21	M18	T33	M18-T33	936	0.04	281	266	S21	M18	T33	M18-T33	S21	M18	T33
888	895	S21-M19-T10	0.35	267	157	S21	M19	T10	M19-T10	937	0.41	349	185	S21	M19	T10	M19-T10	S21	M19	T10
889	896	S21-M19-T12	0.7	359	91	S21	M19	T12	M19-T12	938	0.78	501	88	S21	M19	T12	M19-T12	S21	M19	T12
890	897	S21-M19-T13	0.34	238	144	S21	M19	T13	M19-T13	939	0.36	312	180	S21	M19	T13	M19-T13	S21	M19	T13
891	898	S21-M19-T14	0.34	289	175	S21	M19	T14	M19-T14	940	0.31	419	267	S21	M19	T14	M19-T14	S21	M19	T14
892	899	S21-M19-T15	0.09	220	195	S21	M19	T15	M19-T15	941	0.05	270	250	S21	M19	T15	M19-T15	S21	M19	T15
893	900	S21-M19-T16	0.67	379	107	S21	M19	T16	M19-T16	942	0.69	476	126	S21	M19	T16	M19-T16	S21	M19	T16
894	901	S21-M19-T17	0.04	220	208	S21	M19	T17	M19-T17	943	0.03	277	266	S21	M19	T17	M19-T17	S21	M19	T17
895	902	S21-M19-T18	0.15	143	117	S21	M19	T18	M19-T18	944	0.11	187	163	S21	M19	T18	M19-T18	S21	M19	T18
896	903	S21-M19-T20	0.15	263	213	S21	M19	T20	M19-T20	945	0.21	298	223	S21	M19	T20	M19-T20	S21	M19	T20
897	904	S21-M19-T21	0.04	264	251	S21	M19	T21	M19-T21	946	0.05	308	288	S21	M19	T21	M19-T21	S21	M19	T21
898	905	S21-M19-T27	0.04	216	205	S21	M19	T27	M19-T27	947	0.05	259	240	S21	M19	T27	M19-T27	S21	M19	T27
899	906	S21-M19-T29	0.87	698	73	S21	M19	T29	M19-T29	948	0.89	971	88	S21	M19	T29	M19-T29	S21	M19	T29
900	907	S21-M19-T33	0.03	275	263	S21	M19	T33	M19-T33	949	0.02	297	287	S21	M19	T33	M19-T33	S21	M19	T33
901	908	S21-M20-T10	0.41	228	121	S21	M20	T10	M20-T10	950	0.48	314	145	S21	M20	T10	M20-T10	S21	M20	T10
902	909	S21-M20-T12	0.77	419	81	S21	M20	T12	M20-T12	951	0.8	696	109	S21	M20	T12	M20-T12	S21	M20	T12
903	910	S21-M20-T13	0.49	229	102	S21	M20	T13	M20-T13	952	0.56	365	144	S21	M20	T13	M20-T13	S21	M20	T13
904	911	S21-M20-T14	0.45	283	139	S21	M20	T14	M20-T14	953	0.44	436	220	S21	M20	T14	M20-T14	S21	M20	T14
905	912	S21-M20-T15	0.06	225	207	S21	M20	T15	M20-T15	954	0.06	252	231	S21	M20	T15	M20-T15	S21	M20	T15
906	913	S21-M20-T16	0.85	398	47	S21	M20	T16	M20-T16	955	0.82	482	70	S21	M20	T16	M20-T16	S21	M20	T16
907	914	S21-M20-T17	0.04	194	185	S21	M20	T17	M20-T17	956	0.03	214	206	S21	M20	T17	M20-T17	S21	M20	T17
908	915	S21-M20-T18	0.12	140	119	S21	M20	T18	M20-T18	957	0.19	170	131	S21	M20	T18	M20-T18	S21	M20	T18
909	916	S21-M20-T20	0.3	261	169	S21	M20	T20	M20-T20	958	0.32	334	211	S21	M20	T20	M20-T20	S21	M20	T20
910	917	S21-M20-T21	0.06	243	224	S21	M20	T21	M20-T21	959	0.05	262	244	S21	M20	T21	M20-T21	S21	M20	T21
911	918	S21-M20-T27	0.02	215	208	S21	M20	T27	M20-T27	960	0.04	264	251	S21	M20	T27	M20-T27	S21	M20	T27
912	919	S21-M20-T29	0.87	630	62	S21	M20	T29	M20-T29	961	0.89	949	81	S21	M20	T29	M20-T29	S21	M20	T29
913	920	S21-M20-T33	0.03	311	298	S21	M20	T33	M20-T33	962	0.01	420	411	S21	M20	T33	M20-T33	S21	M20	T33
914	921	S21-M21-T10	0.73	358	81	S21	M21	T10	M21-T10	963	0.75	549	117	S21	M21	T10	M21-T10	S21	M21	T10
915	922	S21-M21-T12	0.74	463	103	S21	M21	T12	M21-T12	964	0.74	681	151	S21	M21	T12	M21-T12	S21	M21	T12
916	923	S21-M21-T13	0.56	267	103	S21	M21	T13	M21-T13	965	0.59	407	144	S21	M21	T13	M21-T13	S21	M21	T13
917	924	S21-M21-T14	0.39	308	169	S21	M21	T14	M21-T14	966	0.39	417	231	S21	M21	T14	M21-T14	S21	M21	T14
918	925	S21-M21-T15	0.11	230	198	S21	M21	T15	M21-T15	967	0.15	294	241	S21	M21	T15	M21-T15	S21	M21	T15
919	926	S21-M21-T16	0.83	451	62	S21	M21	T16	M21-T16	968	0.86	699	80	S21	M21	T16	M21-T16	S21	M21	T16
920	927	S21-M21-T17	0.03	192	184	S21	M21	T17	M21-T17	969	0.04	270	257	S21	M21	T17	M21-T17	S21	M21	T17
921	928	S21-M21-T18	0.13	130	109	S21	M21	T18	M21-T18	970	0.15	183	148	S21	M21	T18	M21-T18	S21	M21	T18
922	929	S21-M21-T20	0.23	234	168	S21	M21	T20	M21-T20	971	0.27	311	211	S21	M21	T20	M21-T20	S21	M21	T20
923	930	S21-M21-T21	0.08	265	239	S21	M21	T21	M21-T21	972	0.05	318	295	S21	M21	T21	M21-T21	S21	M21	T21
924	931	S21-M21-T27	0.03	205	197	S21	M21	T27	M21-T27	973	0.04	284	270	S21	M21	T27	M21-T27	S21	M21	T27
925	932	S21-M21-T29	0.66	353	103	S21	M21	T29	M21-T29	974	0.74	448	100	S21	M21	T29	M21-T29	S21	M21	T29
926	933	S21-M21-T33	0.01	277	271	S21	M21	T33	M21-T33	975	0.04	345	327	S21	M21	T33	M21-T33	S21	M21	T33
927	934	S21-M22-T10	0.72	389	95	S21	M22	T10	M22-T10	976	0.78	578	106	S21	M22	T10	M22-T10	S21	M22	T10
928	935	S21-M22-T12	0.7	421	106	S21	M22	T12	M22-T12	977	0.74	648	141	S21	M22	T12	M22-T12	S21	M22	T12
929	936	S21-M22-T13	0.54	307	124	S21	M22	T13	M22-T13	978	0.58	399	147	S21	M22	T13	M22-T13	S21	M22	T13
930	937	S21-M22-T14	0.28	260	175	S21	M22	T14	M22-T14	979	0.3	347	224	S21	M22	T14	M22-T14	S21	M22	T14
931	938	S21-M22-T15	0.11	237	206	S21	M22	T15	M22-T15	980	0.11	282	245	S21	M22	T15	M22-T15	S21	M22	T15
932	939	S21-M22-T16	0.75	385	80	S21	M22	T16	M22-T16	981	0.79	474	81	S21	M22	T16	M22-T16	S21	M22	T16
933	940	S21-M22-T17	0.04	196	187	S21	M22	T17	M22-T17	982	0.03	273	262	S21	M22	T17	M22-T17	S21	M22	T17
934	941	S21-M22-T18	0.11	150	129	S21	M22	T18	M22-T18	983	0.08	184	165	S21	M22	T18	M22-T18	S21	M22	T18
935	942	S21-M22-T20	0.24	242	172	S21	M22	T20	M22-T20	984	0.24	286	202	S21	M22	T20	M22-T20	S21	M22	T20
936	943	S21-M22-T21	0.05	236	219	S21	M22	T21	M22-T21	985	0.06	249	230	S21	M22	T21	M22-T21	S21	M22	T21
937	944	S21-M22-T27	0.05	186	175	S21	M22	T27	M22-T27	986	0.03	222	213	S21	M22	T27	M22-T27	S21	M22	T27
938	945	S21-M22-T29	0.89	623	56	S21	M22	T29	M22-T29	987	0.87	607	60	S21	M22	T29	M22-T29	S21	M22	T29
939	946	S21-M22-T33	0.02	264	255	S21	M22	T33	M22-T33	988	0.01	315	308	S21	M22	T33	M22-T33	S21	M22	T33
940	947	S22-M10-T10	0.69	237	61	S22	M10	T10	M10-T10	989	0.75	344	72	S22	M10	T10	M10-T10	S22	M10	T10
941	948	S22-M10-T12	0.68	309	83	S22	M10	T12	M10-T12	990	0.76	568	112	S22	M10	T12	M10-T12	S22	M10	T12
942	949	S22-M10-T13	0.53	191	78	S22	M10	T13	M10-T13	991	0.61	258	87	S22	M10	T13	M10-T13	S22	M10	T13
943	950	S22-M10-T14	0.39	228	126	S22	M10	T14	M10-T14	992	0.36	313	183	S22	M10	T14	M10-T14	S22	M10	T14
944	951	S22-M10-T15	0.16	185	148	S22	M10	T15	M10-T15	993	0.11	202	175	S22	M10	T15	M10-T15	S22	M10	T15
945	952	S22-M10-T16	0.84	306	40	S22	M10	T16	M10-T16	994	0.9	516	42	S22	M10	T16	M10-T16	S22	M10	T16
946	953	S22-M10-T17	0.01	123	120	S22	M10	T17	M10-T17	995	0.02	172	167	S22	M10	T17	M10-T17	S22	M10	T17
947	954	S22-M10-T18	0.11	130	112	S22	M10	T18	M10-T18	996	0.12	153	130	S22	M10	T18	M10-T18	S22	M10	T18
948	955	S22-M10-T20	0.28	164	110	S22	M10	T20	M10-T20	997	0.29	235	155	S22	M10	T20	M10-T20	S22	M10	T20
949	956	S22-M10-T21	0.04	182	173	S22	M10	T21	M10-T21	998	0.05	237	221	S22	M10	T21	M10-T21	S22	M10	T21
950	957	S22-M10-T27	0.07	141	129	S22	M10	T27	M10-T27	999	0.03	220	212	S22	M10	T27	M10-T27	S22	M10	T27
951	958	S22-M10-T29	0.91	450	31	S22	M10	T29	M10-T29	1000	0.91	663	44	S22	M10	T29	M10-T29	S22	M10	T29
952	959	S22-M10-T33	0.02	186	181	S22	M10	T33	M10-T33	1001	0.02	222	215	S22	M10	T33	M10-T33	S22	M10	T33
953	960	S22-M11-T10	0.58	215	80	S22	M11	T10	M11-T10	1002	0.63	325	104	S22	M11	T10	M11-T10	S22	M11	T10
954	961	S22-M11-T12	0.73	324	75	S22	M11	T12	M11-T12	1003	0.76	459	90	S22	M11	T12	M11-T12	S22	M11	T12
955	962	S22-M11-T13	0.51	173	74	S22	M11	T13	M11-T13	1004	0.63	236	75	S22	M11	T13	M11-T13	S22	M11	T13
956	963	S22-M11-T14	0.34	188	115	S22	M11	T14	M11-T14	1005	0.34	323	193	S22	M11	T14	M11-T14	S22	M11	T14
957	964	S22-M11-T15	0.08	121	109	S22	M11	T15	M11-T15	1006	0.1	163	144	S22	M11	T15	M11-T15	S22	M11	T15
958	965	S22-M11-T16	0.64	222	68	S22	M11	T16	M11-T16	1007	0.79	350	60	S22	M11	T16	M11-T16	S22	M11	T16
959	966	S22-M11-T17	0.01	139	137	S22	M11	T17	M11-T17	1008	0.01	183	180	S22	M11	T17	M11-T17	S22	M11	T17
960	967	S22-M11-T18	0.12	156	132	S22	M11	T18	M11-T18	1009	0.15	177	144	S22	M11	T18	M11-T18	S22	M11	T18
961	968	S22-M11-T20	0.27	171	116	S22	M11	T20	M11-T20	1010	0.25	237	166	S22	M11	T20	M11-T20	S22	M11	T20
962	969	S22-M11-T21	0.05	199	187	S22	M11	T21	M11-T21	1011	0.06	219	201	S22	M11	T21	M11-T21	S22	M11	T21
963	970	S22-M11-T27	0.05	128	120	S22	M11	T27	M11-T27	1012	0.01	203	198	S22	M11	T27	M11-T27	S22	M11	T27
964	971	S22-M11-T29	0.9	444	36	S22	M11	T29	M11-T29	1013	0.92	639	40	S22	M11	T29	M11-T29	S22	M11	T29
965	972	S22-M11-T33	0.01	240	235	S22	M11	T33	M11-T33	1014	0.02	262	255	S22	M11	T33	M11-T33	S22	M11	T33
966	973	S22-M12-T10	0.27	244	165	S22	M12	T10	M12-T10	1015	0.42	362	189	S22	M12	T10	M12-T10	S22	M12	T10
967	974	S22-M12-T12	0.41	284	151	S22	M12	T12	M12-T12	1016	0.5	433	191	S22	M12	T12	M12-T12	S22	M12	T12
968	975	S22-M12-T13	0.54	284	115	S22	M12	T13	M12-T13	1017	0.56	400	155	S22	M12	T13	M12-T13	S22	M12	T13
969	976	S22-M12-T14	0.17	286	226	S22	M12	T14	M12-T14	1018	0.23	367	269	S22	M12	T14	M12-T14	S22	M12	T14
970	977	S22-M12-T15	0.08	242	217	S22	M12	T15	M12-T15	1019	0.06	315	291	S22	M12	T15	M12-T15	S22	M12	T15
971	978	S22-M12-T16	0.79	384	66	S22	M12	T16	M12-T16	1020	0.85	572	70	S22	M12	T16	M12-T16	S22	M12	T16
972	979	S22-M12-T17	0.03	254	243	S22	M12	T17	M12-T17	1021	0.03	282	271	S22	M12	T17	M12-T17	S22	M12	T17
973	980	S22-M12-T18	0.1	155	137	S22	M12	T18	M12-T18	1022	0.08	176	159	S22	M12	T18	M12-T18	S22	M12	T18
974	981	S22-M12-T20	0.22	254	188	S22	M12	T20	M12-T20	1023	0.25	338	236	S22	M12	T20	M12-T20	S22	M12	T20
975	982	S22-M12-T21	0.04	234	223	S22	M12	T21	M12-T21	1024	0.04	321	305	S22	M12	T21	M12-T21	S22	M12	T21
976	983	S22-M12-T27	0.03	195	187	S22	M12	T27	M12-T27	1025	0.05	247	232	S22	M12	T27	M12-T27	S22	M12	T27
977	984	S22-M12-T29	0.83	415	58	S22	M12	T29	M12-T29	1026	0.86	551	61	S22	M12	T29	M12-T29	S22	M12	T29
978	985	S22-M12-T33	0.01	278	272	S22	M12	T33	M12-T33	1027	0.02	371	361	S22	M12	T33	M12-T33	S22	M12	T33
979	986	S22-M13-T10	0.48	191	87	S22	M13	T10	M13-T10	1028	0.56	255	99	S22	M13	T10	M13-T10	S22	M13	T10
980	987	S22-M13-T12	0.18	154	120	S22	M13	T12	M13-T12	1029	0.15	221	181	S22	M13	T12	M13-T12	S22	M13	T12
981	988	S22-M13-T13	0.48	125	58	S22	M13	T13	M13-T13	1030	0.52	144	61	S22	M13	T13	M13-T13	S22	M13	T13
982	989	S22-M13-T14	0.34	182	111	S22	M13	T14	M13-T14	1031	0.37	235	135	S22	M13	T14	M13-T14	S22	M13	T14
983	990	S22-M13-T15	0.11	155	133	S22	M13	T15	M13-T15	1032	0.11	182	159	S22	M13	T15	M13-T15	S22	M13	T15
984	991	S22-M13-T16	0.8	228	36	S22	M13	T16	M13-T16	1033	0.83	353	51	S22	M13	T16	M13-T16	S22	M13	T16
985	992	S22-M13-T17	0.02	123	119	S22	M13	T17	M13-T17	1034	0.01	149	146	S22	M13	T17	M13-T17	S22	M13	T17
986	993	S22-M13-T20	0.21	170	127	S22	M13	T20	M13-T20	1036	0.2	206	157	S22	M13	T20	M13-T20	S22	M13	T20
987	994	S22-M13-T21	0.05	153	143	S22	M13	T21	M13-T21	1037	0.05	161	151	S22	M13	T21	M13-T21	S22	M13	T21
988	995	S22-M13-T29	0.83	299	42	S22	M13	T29	M13-T29	1039	0.89	484	44	S22	M13	T29	M13-T29	S22	M13	T29
989	996	S22-M13-T33	0.01	136	134	S22	M13	T33	M13-T33	1040	0.03	165	159	S22	M13	T33	M13-T33	S22	M13	T33
990	997	S22-M14-T10	0.66	104	30	S22	M14	T10	M14-T10	1041	0.68	175	48	S22	M14	T10	M14-T10	S22	M14	T10
991	998	S22-M14-T12	0.7	150	37	S22	M14	T12	M14-T12	1042	0.74	228	50	S22	M14	T12	M14-T12	S22	M14	T12
992	999	S22-M14-T14	0.38	108	61	S22	M14	T14	M14-T14	1043	0.46	149	71	S22	M14	T14	M14-T14	S22	M14	T14
993	1000	S22-M14-T16	0.86	141	15	S22	M14	T16	M14-T16	1044	0.86	226	24	S22	M14	T16	M14-T16	S22	M14	T16
994	1001	S22-M14-T29	0.87	210	22	S22	M14	T29	M14-T29	1046	0.9	262	22	S22	M14	T29	M14-T29	S22	M14	T29
995	1002	S22-M15-T10	0.54	142	57	S22	M15	T10	M15-T10	1048	0.61	198	67	S22	M15	T10	M15-T10	S22	M15	T10
996	1003	S22-M15-T12	0.59	162	57	S22	M15	T12	M15-T12	1049	0.66	229	67	S22	M15	T12	M15-T12	S22	M15	T12
997	1004	S22-M15-T14	0.35	123	72	S22	M15	T14	M15-T14	1050	0.37	162	93	S22	M15	T14	M15-T14	S22	M15	T14
998	1005	S22-M15-T15	0.08	118	106	S22	M15	T15	M15-T15	1051	0.1	112	99	S22	M15	T15	M15-T15	S22	M15	T15
999	1006	S22-M15-T16	0.78	170	31	S22	M15	T16	M15-T16	1052	0.9	213	17	S22	M15	T16	M15-T16	S22	M15	T16
1000	1007	S22-M15-T20	0.23	100	73	S22	M15	T20	M15-T20	1054	0.26	110	76	S22	M15	T20	M15-T20	S22	M15	T20
1001	1008	S22-M15-T21	0.06	106	97	S22	M15	T21	M15-T21	1055	0.04	132	126	S22	M15	T21	M15-T21	S22	M15	T21
1002	1009	S22-M15-T29	0.73	141	32	S22	M15	T29	M15-T29	1056	0.76	169	33	S22	M15	T29	M15-T29	S22	M15	T29
1003	1011	S22-M16-T14	0.37	121	69	S22	M16	T14	M16-T14	1060	0.34	161	97	S22	M16	T14	M16-T14	S22	M16	T14
1004	1012	S22-M16-T29	0.86	236	27	S22	M16	T29	M16-T29	1065	0.87	354	36	S22	M16	T29	M16-T29	S22	M16	T29
1005	1013	S22-M16-T33	0.07	110	100	S22	M16	T33	M16-T33	1066	0.01	131	128	S22	M16	T33	M16-T33	S22	M16	T33
1006	1014	S22-M17-T10	0.66	302	88	S22	M17	T10	M17-T10	1067	0.75	356	76	S22	M17	T10	M17-T10	S22	M17	T10
1007	1015	S22-M17-T12	0.57	342	130	S22	M17	T12	M17-T12	1068	0.58	479	175	S22	M17	T12	M17-T12	S22	M17	T12
1008	1016	S22-M17-T13	0.37	150	85	S22	M17	T13	M17-T13	1069	0.43	197	100	S22	M17	T13	M17-T13	S22	M17	T13
1009	1017	S22-M17-T14	0.34	259	158	S22	M17	T14	M17-T14	1070	0.29	366	241	S22	M17	T14	M17-T14	S22	M17	T14
1010	1018	S22-M17-T15	0.08	177	160	S22	M17	T15	M17-T15	1071	0.1	244	214	S22	M17	T15	M17-T15	S22	M17	T15
1011	1019	S22-M17-T16	0.76	371	75	S22	M17	T16	M17-T16	1072	0.86	490	56	S22	M17	T16	M17-T16	S22	M17	T16
1012	1020	S22-M17-T17	0.03	189	181	S22	M17	T17	M17-T17	1073	0.05	231	216	S22	M17	T17	M17-T17	S22	M17	T17
1013	1021	S22-M17-T18	0.09	120	107	S22	M17	T18	M17-T18	1074	0.09	133	118	S22	M17	T18	M17-T18	S22	M17	T18
1014	1022	S22-M17-T20	0.16	236	189	S22	M17	T20	M17-T20	1075	0.23	317	228	S22	M17	T20	M17-T20	S22	M17	T20
1015	1023	S22-M17-T21	0.05	214	202	S22	M17	T21	M17-T21	1076	0.04	308	294	S22	M17	T21	M17-T21	S22	M17	T21
1016	1024	S22-M17-T27	0.03	157	151	S22	M17	T27	M17-T27	1077	0.03	186	179	S22	M17	T27	M17-T27	S22	M17	T27
1017	1025	S22-M17-T29	0.73	295	69	S22	M17	T29	M17-T29	1078	0.82	437	64	S22	M17	T29	M17-T29	S22	M17	T29
1018	1026	S22-M17-T33	0.01	203	198	S22	M17	T33	M17-T33	1079	0.04	299	285	S22	M17	T33	M17-T33	S22	M17	T33
1019	1027	S22-M18-T10	0.59	347	126	S22	M18	T10	M18-T10	1080	0.63	413	134	S22	M18	T10	M18-T10	S22	M18	T10
1020	1028	S22-M18-T12	0.66	347	101	S22	M18	T12	M18-T12	1081	0.75	560	119	S22	M18	T12	M18-T12	S22	M18	T12
1021	1029	S22-M18-T13	0.59	196	69	S22	M18	T13	M18-T13	1082	0.64	292	91	S22	M18	T13	M18-T13	S22	M18	T13
1022	1030	S22-M18-T14	0.34	291	176	S22	M18	T14	M18-T14	1083	0.37	426	243	S22	M18	T14	M18-T14	S22	M18	T14
1023	1031	S22-M18-T15	0.07	222	201	S22	M18	T15	M18-T15	1084	0.08	224	201	S22	M18	T15	M18-T15	S22	M18	T15
1024	1032	S22-M18-T16	0.69	309	81	S22	M18	T16	M18-T16	1085	0.75	460	96	S22	M18	T16	M18-T16	S22	M18	T16
1025	1033	S22-M18-T17	0.03	208	199	S22	M18	T17	M18-T17	1086	0.02	243	235	S22	M18	T17	M18-T17	S22	M18	T17
1026	1034	S22-M18-T18	0.05	140	130	S22	M18	T18	M18-T18	1087	0.12	174	148	S22	M18	T18	M18-T18	S22	M18	T18
1027	1035	S22-M18-T20	0.23	201	147	S22	M18	T20	M18-T20	1088	0.24	264	187	S22	M18	T20	M18-T20	S22	M18	T20
1028	1036	S22-M18-T21	0.03	243	233	S22	M18	T21	M18-T21	1089	0.05	310	292	S22	M18	T21	M18-T21	S22	M18	T21
1029	1037	S22-M18-T27	0.06	185	171	S22	M18	T27	M18-T27	1090	0.05	274	254	S22	M18	T27	M18-T27	S22	M18	T27
1030	1038	S22-M18-T29	0.84	574	74	S22	M18	T29	M18-T29	1091	0.87	772	78	S22	M18	T29	M18-T29	S22	M18	T29
1031	1039	S22-M18-T33	0.02	298	290	S22	M18	T33	M18-T33	1092	0.01	350	343	S22	M18	T33	M18-T33	S22	M18	T33
1032	1040	S22-M19-T10	0.32	261	163	S22	M19	T10	M19-T10	1093	0.39	360	199	S22	M19	T10	M19-T10	S22	M19	T10
1033	1041	S22-M19-T12	0.62	366	120	S22	M19	T12	M19-T12	1094	0.62	581	190	S22	M19	T12	M19-T12	S22	M19	T12
1034	1042	S22-M19-T13	0.29	155	102	S22	M19	T13	M19-T13	1095	0.34	240	144	S22	M19	T13	M19-T13	S22	M19	T13
1035	1043	S22-M19-T14	0.3	334	217	S22	M19	T14	M19-T14	1096	0.27	378	256	S22	M19	T14	M19-T14	S22	M19	T14
1036	1044	S22-M19-T15	0.08	197	177	S22	M19	T15	M19-T15	1097	0.07	264	239	S22	M19	T15	M19-T15	S22	M19	T15
1037	1045	S22-M19-T16	0.61	319	109	S22	M19	T16	M19-T16	1098	0.68	433	119	S22	M19	T16	M19-T16	S22	M19	T16
1038	1046	S22-M19-T17	0.04	221	210	S22	M19	T17	M19-T17	1099	0.02	310	300	S22	M19	T17	M19-T17	S22	M19	T17
1039	1047	S22-M19-T18	0.11	144	124	S22	M19	T18	M19-T18	1100	0.05	168	156	S22	M19	T18	M19-T18	S22	M19	T18
1040	1048	S22-M19-T20	0.18	255	199	S22	M19	T20	M19-T20	1101	0.2	387	294	S22	M19	T20	M19-T20	S22	M19	T20
1041	1049	S22-M19-T21	0.04	315	298	S22	M19	T21	M19-T21	1102	0.05	365	340	S22	M19	T21	M19-T21	S22	M19	T21
1042	1050	S22-M19-T27	0.01	164	161	S22	M19	T27	M19-T27	1103	0.02	255	248	S22	M19	T27	M19-T27	S22	M19	T27
1043	1051	S22-M19-T29	0.82	519	80	S22	M19	T29	M19-T29	1104	0.84	677	89	S22	M19	T29	M19-T29	S22	M19	T29
1044	1052	S22-M19-T33	0.02	268	261	S22	M19	T33	M19-T33	1105	0.03	331	317	S22	M19	T33	M19-T33	S22	M19	T33
1045	1053	S22-M20-T10	0.35	213	126	S22	M20	T10	M20-T10	1106	0.46	335	162	S22	M20	T10	M20-T10	S22	M20	T10
1046	1054	S22-M20-T12	0.76	452	90	S22	M20	T12	M20-T12	1107	0.77	659	127	S22	M20	T12	M20-T12	S22	M20	T12
1047	1055	S22-M20-T13	0.54	275	110	S22	M20	T13	M20-T13	1108	0.64	402	126	S22	M20	T13	M20-T13	S22	M20	T13
1048	1056	S22-M20-T14	0.38	333	187	S22	M20	T14	M20-T14	1109	0.39	419	229	S22	M20	T14	M20-T14	S22	M20	T14
1049	1057	S22-M20-T15	0.09	212	189	S22	M20	T15	M20-T15	1110	0.1	240	212	S22	M20	T15	M20-T15	S22	M20	T15
1050	1058	S22-M20-T16	0.77	329	61	S22	M20	T16	M20-T16	1111	0.79	462	78	S22	M20	T16	M20-T16	S22	M20	T16
1051	1059	S22-M20-T17	0.05	237	223	S22	M20	T17	M20-T17	1112	0.03	287	275	S22	M20	T17	M20-T17	S22	M20	T17
1052	1060	S22-M20-T18	0.18	109	85	S22	M20	T18	M20-T18	1113	0.2	131	100	S22	M20	T18	M20-T18	S22	M20	T18
1053	1061	S22-M20-T20	0.32	256	162	S22	M20	T20	M20-T20	1114	0.34	357	219	S22	M20	T20	M20-T20	S22	M20	T20
1054	1062	S22-M20-T21	0.05	262	246	S22	M20	T21	M20-T21	1115	0.09	307	273	S22	M20	T21	M20-T21	S22	M20	T21
1055	1063	S22-M20-T27	0.06	199	184	S22	M20	T27	M20-T27	1116	0.05	199	185	S22	M20	T27	M20-T27	S22	M20	T27
1056	1064	S22-M20-T29	0.84	548	69	S22	M20	T29	M20-T29	1117	0.85	676	80	S22	M20	T29	M20-T29	S22	M20	T29
1057	1065	S22-M20-T33	0.02	295	287	S22	M20	T33	M20-T33	1118	0.01	347	339	S22	M20	T33	M20-T33	S22	M20	T33
1058	1066	S22-M21-T10	0.68	281	77	S22	M21	T10	M21-T10	1119	0.67	388	110	S22	M21	T10	M21-T10	S22	M21	T10
1059	1067	S22-M21-T12	0.62	338	111	S22	M21	T12	M21-T12	1120	0.74	578	126	S22	M21	T12	M21-T12	S22	M21	T12
1060	1068	S22-M21-T13	0.5	270	119	S22	M21	T13	M21-T13	1121	0.59	400	145	S22	M21	T13	M21-T13	S22	M21	T13
1061	1069	S22-M21-T14	0.39	336	184	S22	M21	T14	M21-T14	1122	0.37	541	307	S22	M21	T14	M21-T14	S22	M21	T14
1062	1070	S22-M21-T15	0.08	195	175	S22	M21	T15	M21-T15	1123	0.09	263	233	S22	M21	T15	M21-T15	S22	M21	T15
1063	1071	S22-M21-T16	0.77	419	78	S22	M21	T16	M21-T16	1124	0.83	626	88	S22	M21	T16	M21-T16	S22	M21	T16
1064	1072	S22-M21-T17	0.03	242	233	S22	M21	T17	M21-T17	1125	0.05	270	252	S22	M21	T17	M21-T17	S22	M21	T17
1065	1073	S22-M21-T18	0.15	158	128	S22	M21	T18	M21-T18	1126	0.16	212	170	S22	M21	T18	M21-T18	S22	M21	T18
1066	1074	S22-M21-T20	0.21	273	205	S22	M21	T20	M21-T20	1127	0.28	371	247	S22	M21	T20	M21-T20	S22	M21	T20
1067	1075	S22-M21-T21	0.05	344	322	S22	M21	T21	M21-T21	1128	0.07	413	375	S22	M21	T21	M21-T21	S22	M21	T21
1068	1076	S22-M21-T27	0.05	241	227	S22	M21	T27	M21-T27	1129	0.03	321	309	S22	M21	T27	M21-T27	S22	M21	T27
1069	1077	S22-M21-T29	0.72	395	93	S22	M21	T29	M21-T29	1130	0.76	536	106	S22	M21	T29	M21-T29	S22	M21	T29
1070	1078	S22-M21-T33	0.03	277	266	S22	M21	T33	M21-T33	1131	0.03	336	324	S22	M21	T33	M21-T33	S22	M21	T33
1071	1079	S22-M22-T10	0.67	377	104	S22	M22	T10	M22-T10	1132	0.75	605	126	S22	M22	T10	M22-T10	S22	M22	T10
1072	1080	S22-M22-T12	0.64	347	107	S22	M22	T12	M22-T12	1133	0.75	587	126	S22	M22	T12	M22-T12	S22	M22	T12
1073	1081	S22-M22-T13	0.48	256	118	S22	M22	T13	M22-T13	1134	0.53	274	112	S22	M22	T13	M22-T13	S22	M22	T13
1074	1082	S22-M22-T14	0.37	328	188	S22	M22	T14	M22-T14	1135	0.34	429	259	S22	M22	T14	M22-T14	S22	M22	T14
1075	1083	S22-M22-T15	0.1	216	191	S22	M22	T15	M22-T15	1136	0.08	260	233	S22	M22	T15	M22-T15	S22	M22	T15
1076	1084	S22-M22-T16	0.75	326	68	S22	M22	T16	M22-T16	1137	0.8	490	77	S22	M22	T16	M22-T16	S22	M22	T16
1077	1085	S22-M22-T17	0.03	195	188	S22	M22	T17	M22-T17	1138	0.03	263	252	S22	M22	T17	M22-T17	S22	M22	T17
1078	1086	S22-M22-T18	0.07	135	123	S22	M22	T18	M22-T18	1139	0.09	169	150	S22	M22	T18	M22-T18	S22	M22	T18
1079	1087	S22-M22-T20	0.28	294	197	S22	M22	T20	M22-T20	1140	0.29	330	219	S22	M22	T20	M22-T20	S22	M22	T20
1080	1088	S22-M22-T21	0.05	290	274	S22	M22	T21	M22-T21	1141	0.09	360	321	S22	M22	T21	M22-T21	S22	M22	T21
1081	1089	S22-M22-T27	0.03	195	187	S22	M22	T27	M22-T27	1142	0.03	283	271	S22	M22	T27	M22-T27	S22	M22	T27
1082	1090	S22-M22-T29	0.86	604	66	S22	M22	T29	M22-T29	1143	0.87	725	73	S22	M22	T29	M22-T29	S22	M22	T29
1083	1091	S22-M22-T33	0.02	270	261	S22	M22	T33	M22-T33	1144	0.01	320	313	S22	M22	T33	M22-T33	S22	M22	T33
