# Supplementary material for: Massively parallel characterization of engineered transcript isoforms using direct RNA sequencing
Source: Nat Commun. 2022 Jan 21;13:434. doi: 10.1038/s41467-022-28074-5 (PMC8783025; doi:10.1038/s41467-022-28074-5)
Supplement: Supplementary file 6 — Source Data [file 41467_2022_28074_MOESM6_ESM.zip › Source Data/SI/figure-S5.csv]

::::::::::::::
run1.csv
::::::::::::::
	readname	contig	position	leader_start	adapter_start	polya_start	transcript_start	read_rate	polya_length	qc_tag
25215	a56f2265-62db-4210-82ba-0038fc303617	pGRmT7	29	2.0	3.0	4956.0	5513.0	125.5	18.17	PASS
75387	4092ada1-0268-4844-bf6a-7a0fa060d970	pGRmT7	29	2.0	3.0	9593.0	10668.0	91.27	27.55	PASS
46261	244b1a1c-a6e9-498e-9638-3f77e821c9b8	pGRmT7	29	2.0	3.0	6037.0	6374.0	125.5	9.0	PASS
75310	835c0b95-dbce-48f9-9278-f749b68f067c	pGRmT7	29	343.0	794.0	5867.0	6571.0	111.56	21.04	PASS
16317	7231970c-8b8e-4b87-9ac4-8fcd21a85647	pGRmT7	29	195.0	750.0	7065.0	7544.0	120.48	14.12	PASS
20572	cd89a703-fe6d-4262-8d1d-a67e6034a91f	pGRmT7	29	2.0	3.0	6484.0	7294.0	125.5	28.71	PASS
55444	b4f76f85-b85b-47c9-9a0c-7f7a5855d609	pGRmT7	29	2.0	3.0	5466.0	5908.0	130.96	14.17	PASS
57027	6747d482-e05b-4950-9624-22ef9a441213	pGRmT7	29	2.0	3.0	5339.0	5667.0	136.91	9.86	PASS
78169	5f55b18a-cb8e-462b-b2f2-b70ea81832bc	pGRmT7	29	2.0	3.0	6383.0	6703.0	125.5	8.29	PASS
36547	ba1f31d9-fe53-49a2-b607-0c24afa119f9	pGRmT7	29	2.0	3.0	3026.0	5607.0	125.5	102.5	PASS
19946	74bde52f-7c61-4ae8-96a2-b0e76c0e0a78	pGRmT7	29	169.0	403.0	6303.0	7557.0	97.16	35.42	PASS
58728	ba347273-1617-43fb-89fe-2e46d86db418	pGRmT7	29	236.0	761.0	5849.0	6099.0	94.12	2.78	PASS
21043	c64944d1-8a42-46b2-aa5e-f9e3506b40b7	pGRmT7	29	136.0	463.0	5907.0	6314.0	125.5	11.92	PASS
5842	889f4355-97f8-4565-b357-0e1ddf7af159	pGRmT7	28	2.0	3.0	7948.0	8623.0	86.06	14.26	PASS
62606	0298b634-7b6e-428f-b965-af66bfab6ee2	pGRmT7	29	2.0	3.0	4639.0	4868.0	103.86	2.86	PASS
68394	6da38f3b-69db-445e-8281-16180c5ad300	pGRmT7	29	2.0	3.0	4537.0	5105.0	130.96	19.65	PASS
78837	1123426f-827e-458d-96a7-4d7d06711eca	pGRmT7	29	2.0	3.0	5021.0	5710.0	143.43	27.76	PASS
11716	6ccc4b92-2ae9-4999-9cea-bf322b2770b1	pGRmT7	29	2.0	3.0	7173.0	7760.0	100.4	14.53	PASS
41540	927e5fef-c5d2-4069-ba09-12402abb1629	pGRmT7	29	2.0	3.0	6769.0	7137.0	120.48	9.68	PASS
60293	21ac3081-8053-4355-82e7-d50c0b82631a	pGRmT7	29	245.0	408.0	4799.0	5089.0	130.96	7.57	PASS
2924	de3d5b25-95a0-48dd-aa19-0abd556f0c4f	pGRmT7	27	2.0	3.0	4625.0	5005.0	125.5	10.79	PASS
48604	9739ab7f-e1a0-4f8f-9839-27a82873f990	pGRmT7	29	2.0	3.0	9592.0	10037.0	91.27	8.45	PASS
8062	fd15e553-4191-495a-94b0-bd8c19299814	pGRmT7	28	2.0	3.0	6096.0	6415.0	136.91	9.45	PASS
37489	1f2ed169-bfef-4109-b288-d6060063adb1	pGRmT7	29	2.0	3.0	5674.0	6171.0	136.91	17.55	PASS
66626	a910bc11-84e1-4a10-9c4c-59c6cc000338	pGRmT7	29	82.0	255.0	6930.0	7390.0	79.26	7.08	PASS
31496	17b4dd8a-ccfc-4481-822a-5e5f99b6dcd4	pGRmT7	29	3.0	4.0	5456.0	5736.0	107.57	4.96	PASS
744	30d10e46-9add-4486-a7ec-a3aecc22a2ce	pGRmT7	26	2.0	3.0	7711.0	8116.0	100.4	8.47	PASS
59629	5ff39c92-2353-48fd-8530-016da7339522	pGRmT7	29	91.0	272.0	4001.0	4233.0	111.56	3.56	PASS
78460	c334bd7c-e49a-4d74-a210-d8925f30cb14	pGRmT7	29	171.0	370.0	5590.0	5992.0	120.48	11.04	PASS
64412	b760401e-ccc2-4747-8989-870aa627d74c	pGRmT7	29	314.0	670.0	7405.0	7630.0	111.56	3.3	PASS
11964	d21429b3-a564-41fa-b0a0-04451f97c409	pGRmT7	29	2.0	3.0	5030.0	5285.0	120.48	5.16	PASS
33124	be8f7fac-b8e1-405a-845a-c251f1c00580	pGRmT7	29	2.0	3.0	4362.0	4632.0	136.91	7.23	PASS
66187	c7c2d3e8-b6e2-47e3-847e-426d1ef18f5d	pGRmT7	29	2.0	3.0	3582.0	3793.0	125.5	3.75	PASS
31201	c11a0e13-a75f-453a-9cd7-dad4fa9369f3	pGRmT7	29	101.0	195.0	3546.0	3771.0	125.5	4.33	PASS
28856	6838dd48-bd6c-4444-9a0d-b49a8d9a4f8b	pGRmT7	29	2.0	3.0	4659.0	5077.0	107.57	9.89	PASS
52753	f367479a-1945-4f12-b819-3cdec0680d71	pGRmT7	29	426.0	818.0	5481.0	5710.0	111.56	3.44	PASS
45198	36799f16-0917-4c85-b55e-8036881127ca	pGRmT7	29	2.0	3.0	6987.0	8625.0	88.59	43.15	PASS
15955	49048494-817a-42a3-ac82-4dac13210037	pGRmT7	29	2.0	3.0	7380.0	7585.0	120.48	3.16	PASS
49013	58dc1781-2cd4-423d-83e2-8b1eb58c6eb4	pGRmT7	29	2.0	3.0	5247.0	5847.0	136.91	22.23	PASS
50148	11f46cba-98c8-44fe-a7f3-470d6240c776	pGRmT7	29	285.0	486.0	5597.0	6082.0	107.57	12.29	PASS
19216	66d050a2-fd54-4d96-9f66-a90c7c632fc0	pGRmT7	29	332.0	902.0	7774.0	8348.0	111.56	16.22	PASS
234	1f6484c0-fdeb-40ef-bb3d-59df05fc7aa6	pGRmT7	11	284.0	704.0	7148.0	7397.0	111.56	4.19	PASS
45380	3fda6007-a5e4-4190-adb4-076f1fec6e7d	pGRmT7	29	2.0	3.0	5422.0	6219.0	115.85	25.62	PASS
8911	bfd513fe-c542-40dc-80b0-df2125caed29	pGRmT7	28	446.0	687.0	4743.0	5472.0	111.56	21.96	PASS
38965	22756c32-dc79-4aa5-820b-33bc1b96ff15	pGRmT7	29	131.0	320.0	5273.0	5545.0	136.91	7.32	PASS
28881	c7d53525-c5d9-46d4-9552-3e2f8b802d6c	pGRmT7	29	2.0	3.0	3633.0	3990.0	136.91	11.18	PASS
8157	e093647f-0655-45ab-aa91-bbe0053203a7	pGRmT7	28	2.0	3.0	5369.0	5854.0	130.96	16.04	PASS
43223	1804e05f-f987-412c-879d-56346d2996ab	pGRmT7	29	227.0	474.0	5059.0	5411.0	120.48	9.04	PASS
29552	c455f867-5c02-4dbd-875e-492bf84518d9	pGRmT7	29	250.0	593.0	6536.0	7097.0	120.48	17.4	PASS
34560	a0f5ddce-fc34-40c6-92cb-a47266f91b85	pGRmT7	29	337.0	615.0	6197.0	6572.0	120.48	9.96	PASS
26851	8534efc3-5078-4f1d-bd5f-ccff6d585975	pGRmT7	29	2.0	3.0	3188.0	3450.0	111.56	4.67	PASS
53890	c2b0c50a-f63e-427a-829b-235e0ba53d04	pGRmT7	29	183.0	290.0	4301.0	4882.0	125.5	19.17	PASS
21932	b4da51f5-c252-4c6d-be3d-242215f84f78	pGRmT7	29	2.0	3.0	12052.0	13002.0	65.48	15.63	PASS
59023	d2615216-9d80-4d78-9c76-0450332034f9	pGRmT7	29	2.0	3.0	6324.0	6682.0	115.85	8.73	PASS
67539	a7bca478-fae1-4740-a7b6-ae278408d3d4	pGRmT7	29	80.0	313.0	5556.0	5836.0	107.57	4.96	PASS
23691	97119323-0e2b-4cc0-9cfe-50967e0b37b5	pGRmT7	29	2.0	3.0	5350.0	7093.0	115.85	62.0	PASS
75286	7dd58c41-a910-4b3e-82ef-79b71e6045c6	pGRmT7	29	246.0	623.0	4317.0	4866.0	136.91	19.91	PASS
18815	3a03fbe8-a08c-4b21-9f9c-58e1967227ae	pGRmT7	29	261.0	491.0	4311.0	4523.0	130.96	4.17	PASS
47559	8bce096d-2a59-445c-9128-717d23210dcc	pGRmT7	29	2.0	3.0	6004.0	6215.0	130.96	4.13	PASS
5833	eeb131ee-bd41-4569-bd61-e861a8c26e9f	pGRmT7	28	2.0	3.0	3035.0	3419.0	136.91	12.41	PASS
38280	9429d931-fdd5-4a52-8efe-7525fa3e3c6e	pGRmT7	29	316.0	558.0	6545.0	8142.0	136.91	67.55	PASS
63320	05951564-a292-4271-b4e0-f91d0ea76268	pGRmT7	29	2.0	3.0	3282.0	3486.0	125.5	3.46	PASS
8263	8765222f-cfc7-47d8-89fd-daaf09582de2	pGRmT7	28	2.0	3.0	3978.0	4500.0	143.43	19.81	PASS
24404	fdd56beb-4827-4e54-98a5-0e485eb62f52	pGRmT7	29	2.0	3.0	5380.0	5608.0	130.96	4.87	PASS
47903	66d205d5-3243-4160-bde1-826e76c58b32	pGRmT7	29	2.0	3.0	4728.0	5150.0	100.4	9.03	PASS
49937	2c16ef36-7690-4dc6-afd7-b8fa376520bd	pGRmT7	29	2.0	3.0	4141.0	4392.0	125.5	5.42	PASS
1867	3593cf1f-40ce-484b-b74a-9a4f89235f31	pGRmT7	27	2.0	3.0	5369.0	5586.0	130.96	4.39	PASS
10728	e0e607e6-fbc3-4af8-8c82-580bdf3781f7	pGRmT7	29	418.0	731.0	8887.0	9473.0	107.57	15.89	PASS
32365	6736ef7d-575b-4254-9d89-4b94f299f79e	pGRmT7	29	138.0	478.0	4617.0	5053.0	130.96	13.91	PASS
46313	1d370f58-7276-410d-abf5-d6a18c95be45	pGRmT7	29	552.0	1133.0	7172.0	7455.0	111.56	5.44	PASS
53759	4ef977ef-d5ba-41bd-ba0a-fa9ec8e75b77	pGRmT7	29	2.0	3.0	3447.0	3703.0	130.96	6.09	PASS
48452	206501a4-3f08-4e36-b91c-756bbfd7d0e1	pGRmT7	29	2.0	3.0	4335.0	4622.0	115.85	6.0	PASS
10119	a5814ccd-2162-4d5f-82ad-8697a7f75711	pGRmT7	29	294.0	455.0	5675.0	5918.0	111.56	3.96	PASS
4358	dc9ad601-d0ce-407b-a00b-c20492420578	pGRmT7	28	2.0	3.0	5288.0	5880.0	115.85	17.73	PASS
32328	5918c1ab-765d-4c75-9361-0288c4f022c3	pGRmT7	29	2.0	3.0	6322.0	6681.0	120.48	9.32	PASS
52158	a8fafedd-7865-4530-8ddb-c50ea1e3735d	pGRmT7	29	2.0	3.0	5374.0	5696.0	97.16	5.35	PASS
11592	26e3ab5e-96d0-4a04-887a-9db7c3e417de	pGRmT7	29	2.0	3.0	4111.0	4803.0	125.5	23.79	PASS
66759	28dcf685-f094-489e-af7a-ab3d31a3264f	pGRmT7	29	2.0	3.0	6624.0	6875.0	111.56	4.26	PASS
40790	badd300c-441f-44d5-bed5-43ea4e38829a	pGRmT7	29	2.0	3.0	4484.0	4970.0	130.96	16.09	PASS
37651	7fcabd98-9d43-4ea2-a638-031d20aa848d	pGRmT7	29	2.0	3.0	4894.0	5681.0	136.91	30.73	PASS
21910	78d15f02-9e2c-4a9f-943e-305084e1f94d	pGRmT7	29	396.0	651.0	5804.0	6182.0	111.56	8.96	PASS
2717	c20517c1-963e-4d14-a708-1eb6d8bc5f2e	pGRmT7	27	2.0	3.0	4242.0	4626.0	130.96	11.65	PASS
59887	2146dd9f-bc9f-4b92-b9ce-8f6fb7341a2e	pGRmT7	29	2.0	3.0	5006.0	7042.0	115.85	73.27	PASS
4089	f9473ca2-9ee1-4836-946f-6e9ba012be1c	pGRmT7	28	2.0	3.0	5902.0	6225.0	125.5	8.42	PASS
59987	f3ce38d3-b7b0-46ac-baa6-5436c36294b7	pGRmT7	29	2.0	3.0	7119.0	7395.0	125.5	6.46	PASS
4508	a7b1bca2-95b9-417e-9288-8d53582fb633	pGRmT7	28	2.0	3.0	8201.0	8469.0	97.16	3.61	PASS
1060	700e48e9-1ada-4bdc-80fe-2b1acf83e612	pGRmT7	26	234.0	504.0	5870.0	7079.0	115.85	41.46	PASS
2146	6264afab-f840-496f-b93c-594580ad8301	pGRmT7	27	2.0	3.0	8280.0	8752.0	103.86	11.24	PASS
52593	1d35a205-46a1-4b0b-acbb-2ad2d282de99	pGRmT7	29	2.0	3.0	6783.0	7070.0	111.56	5.59	PASS
42518	c51152d4-ad28-4300-9405-d063096bad2e	pGRmT7	29	2.0	9.0	6547.0	6790.0	115.85	4.31	PASS
36780	6c2a0456-e1ba-4994-bd03-c00e2b6721b2	pGRmT7	29	2.0	3.0	6562.0	6897.0	120.48	8.36	PASS
51085	ba3c77d7-b818-48f3-a727-6b352375b323	pGRmT7	29	70.0	174.0	3577.0	3892.0	150.6	10.7	PASS
23015	c22ff649-dd99-420c-9ded-4588b59cefdd	pGRmT7	29	2.0	3.0	4768.0	5141.0	130.96	11.17	PASS
70133	5ba59c6c-fdc9-4172-9ea3-40a10c7cf308	pGRmT7	29	2.0	3.0	3263.0	3466.0	136.91	4.18	PASS
50897	19dc71d4-3f97-4cd7-86fb-10567df4785d	pGRmT7	29	2.0	3.0	5152.0	5692.0	107.57	14.25	PASS
10258	23e1b730-c06c-4e65-8501-84d1a7fdc3a9	pGRmT7	29	257.0	367.0	6168.0	6419.0	97.16	3.06	PASS
12125	25e00644-eaee-4aac-940c-eab349cd4aa5	pGRmT7	29	48.0	238.0	3941.0	4583.0	143.43	25.52	PASS
1754	3b8fa0d9-a582-483a-8700-44a6a4b0c24a	pGRmT7	27	2.0	3.0	5417.0	5686.0	120.48	5.72	PASS
55008	32476123-9cf7-4a68-8e72-ecc3230af5e4	pGRmT7	29	189.0	708.0	6609.0	6877.0	125.5	6.12	PASS
51372	f743e666-f137-4c04-ba81-635cf9508ffa	pGRmT7	29	2.0	3.0	6844.0	7189.0	120.48	8.76	PASS
77035	2ce330c6-893f-4e7e-a26c-452053aecb99	pGRmT7	29	2.0	3.0	3800.0	4081.0	130.96	7.17	PASS
68945	ef20660f-1161-4724-ac92-010add4e1124	pGRmT7	29	2.0	3.0	4560.0	4938.0	125.5	10.71	PASS
60151	1c573776-36f7-465a-a358-740ac2af0878	pGRmT7	29	204.0	355.0	3652.0	3871.0	115.85	3.38	PASS
33160	83829d98-785f-4c9b-824a-77dc584730e3	pGRmT7	29	2.0	3.0	3952.0	4171.0	125.5	4.08	PASS
44973	7dafbcd3-10ac-42f2-8dc6-0447f3558730	pGRmT7	29	2.0	3.0	6776.0	7070.0	111.56	5.85	PASS
69129	fe827fe3-0496-46fc-8900-20b88e1ed82d	pGRmT7	29	2.0	3.0	4533.0	5376.0	120.48	28.68	PASS
57831	2aa5e24d-31e5-4e28-8e0e-7a396833f6c1	pGRmT7	29	3.0	4.0	5570.0	5917.0	107.57	7.36	PASS
74761	8647869e-8f62-4be2-8576-b3f7c4a47318	pGRmT7	29	2.0	3.0	4532.0	5122.0	130.96	20.61	PASS
14144	67a2c19d-5362-4b5e-91ff-159cdcc5ba6a	pGRmT7	29	687.0	1125.0	8343.0	8758.0	111.56	10.33	PASS
16191	7a86a1e1-dd96-46b2-bdf4-b1d36f38d551	pGRmT7	29	2.0	3.0	4797.0	5217.0	120.48	11.76	PASS
20397	dc0bc8af-c19b-47f9-91ca-1440a6be617e	pGRmT7	29	2.0	3.0	4714.0	5175.0	136.91	15.91	PASS
73521	bf2cd783-6fe3-4819-a6a2-4f1b0bc6aad3	pGRmT7	29	2.0	3.0	5302.0	6030.0	120.48	24.08	PASS
20392	cb169fa6-d78e-4659-b8d8-a3ace7c80901	pGRmT7	29	80.0	349.0	3469.0	3921.0	136.91	15.5	PASS
76631	db539f96-cc39-4774-9127-6593d79b4374	pGRmT7	29	2.0	3.0	5139.0	5416.0	111.56	5.22	PASS
14014	bd387645-f013-4e2a-b971-8a6d26cdd490	pGRmT7	29	2.0	3.0	3837.0	4157.0	143.43	10.19	PASS
68986	0303b928-0029-495c-9347-72576dd6e0d0	pGRmT7	29	2.0	3.0	7105.0	7650.0	120.48	16.76	PASS
35781	1828663d-8598-4d4e-a291-23ded22d7415	pGRmT7	29	2.0	3.0	4835.0	5434.0	94.12	13.69	PASS
45831	9a0ee3b2-6499-48c6-b1aa-1c14dafa63d7	pGRmT7	29	191.0	559.0	4704.0	4992.0	125.5	6.96	PASS
77747	0a15b3c7-d669-4325-9cb0-4478f343a098	pGRmT7	29	2.0	3.0	7656.0	9199.0	103.86	48.17	PASS
77464	2b0b5a3f-fd6e-481d-bfa8-b22ffcf4a02f	pGRmT7	29	2.0	3.0	4940.0	5180.0	130.96	5.39	PASS
13454	3ed0bfc0-8176-4d03-aba1-e8947c44f858	pGRmT7	29	2.0	3.0	5097.0	5563.0	143.43	17.14	PASS
52329	50784a1a-e9fa-40fc-8f3f-247c8290ea3b	pGRmT7	29	378.0	538.0	5115.0	5400.0	120.48	6.36	PASS
23845	82c43959-18df-4a7b-ae9e-c7be01127c47	pGRmT7	29	617.0	1403.0	7021.0	7598.0	111.56	16.33	PASS
21474	e11954ca-43ff-4cd9-870e-7cea8fdf66d4	pGRmT7	29	206.0	328.0	5830.0	6327.0	120.48	14.84	PASS
5259	5a93cee1-c61f-451d-aa8d-93a8124e501b	pGRmT7	28	3.0	4.0	5633.0	6338.0	115.85	22.08	PASS
76360	14a70e36-23bc-4489-907e-c8c14ffe3e36	pGRmT7	29	2.0	3.0	7731.0	8052.0	107.57	6.43	PASS
66318	bcc45294-2b1f-4b8e-b31e-24c1912abdd5	pGRmT7	29	2.0	3.0	8238.0	8768.0	103.86	13.24	PASS
30272	f028f685-8cf5-4042-8153-ea535b83b17b	pGRmT7	29	2.0	3.0	3316.0	3611.0	150.6	9.7	PASS
29136	a7604d3a-0700-44cf-ba76-1b8a4b061e8c	pGRmT7	29	2.0	3.0	6407.0	6730.0	125.5	8.42	PASS
65491	35db7e0a-7547-4410-88c2-0daf2d14a416	pGRmT7	29	2.0	3.0	4384.0	5179.0	111.56	24.41	PASS
1936	4a992bc5-a527-4cd6-b369-7505a4db3ca9	pGRmT7	27	2.0	3.0	6396.0	6731.0	107.57	6.93	PASS
40025	443de167-a0fa-458b-80fd-63e804afe6eb	pGRmT7	29	2.0	3.0	7376.0	7836.0	111.56	12.0	PASS
60428	bd04957a-ccca-4987-b1b4-dffc502b912a	pGRmT7	29	57.0	353.0	4570.0	4886.0	125.5	8.12	PASS
8650	c5ca8c39-7586-4777-b3d2-06aab170cb17	pGRmT7	28	2.0	3.0	7323.0	7586.0	111.56	4.7	PASS
64744	766bf9e7-613a-4593-ae27-bb933071e857	pGRmT7	29	2.0	3.0	7697.0	8264.0	111.56	15.96	PASS
21634	b171753e-95df-455b-bcee-25791576b9bf	pGRmT7	29	2.0	3.0	3580.0	3908.0	120.48	8.08	PASS
37434	18bc7968-327e-4a36-9bc8-496968f5a513	pGRmT7	29	185.0	373.0	4979.0	5194.0	120.48	3.56	PASS
73402	22b7c6ba-f5c8-4199-9b36-cdc34fef5252	pGRmT7	29	2.0	3.0	4796.0	5165.0	120.48	9.72	PASS
19032	e2c60f41-78f1-4ba9-9d67-f6d9aca623be	pGRmT7	29	2.0	3.0	3824.0	4127.0	125.5	7.58	PASS
27125	d3461f30-7ca2-46da-ad88-966bd56adf35	pGRmT7	29	2.0	3.0	7743.0	7977.0	111.56	3.63	PASS
16969	877e85cf-eb8a-4ee1-b32f-d05b5d06b633	pGRmT7	29	2.0	3.0	6129.0	6397.0	120.48	5.68	PASS
1294	4f74644c-ff00-4ea4-98a4-ca4d784a7da3	pGRmT7	27	155.0	387.0	6297.0	6697.0	130.96	12.35	PASS
46304	bc185dca-c6c3-47fe-9327-7ee316455be3	pGRmT7	29	2.0	3.0	6087.0	6423.0	120.48	8.4	PASS
20303	7102e701-11e8-4404-b307-83d6175e7616	pGRmT7	29	402.0	941.0	10433.0	12571.0	94.12	61.78	PASS
73385	f82826c1-e2a6-41c6-9dc1-adc3e63f85cb	pGRmT7	29	169.0	369.0	5109.0	6781.0	136.91	70.95	PASS
78669	2efd3d35-53e4-4ded-b537-465981da21ee	pGRmT7	29	5.0	6.0	6154.0	6935.0	120.48	26.2	PASS
48953	53b172c8-cfab-4417-a8c4-bcd194990cbe	pGRmT7	29	2.0	3.0	5108.0	5346.0	120.48	4.48	PASS
58567	ef273741-a67e-4815-9700-43d6b7d50ab9	pGRmT7	29	2.0	3.0	7590.0	7931.0	107.57	7.14	PASS
31988	5f19c782-d293-4368-861c-cd59423d2189	pGRmT7	29	2.0	3.0	7500.0	8977.0	100.4	44.2	PASS
57141	b43f186c-2999-4b6a-9d05-8f06035cde9b	pGRmT7	29	139.0	465.0	4627.0	4838.0	130.96	4.13	PASS
47371	190de5f3-8bb2-4f42-a07d-2e22ad809212	pGRmT7	29	170.0	320.0	5342.0	5600.0	130.96	6.17	PASS
57912	cf195a7f-ad6f-46c5-bf7e-b0601df24bb9	pGRmT7	29	2.0	3.0	4927.0	5209.0	125.5	6.71	PASS
15666	9ff25df7-0912-46d3-9047-de7004e66c75	pGRmT7	29	2.0	3.0	3840.0	4270.0	130.96	13.65	PASS
61577	35a6f22b-02b0-4301-b3eb-3bcf3ce5fdb2	pGRmT7	29	2.0	3.0	5691.0	5935.0	125.5	5.12	PASS
70513	f7b0d0fa-d38e-4a64-b658-e206432be6dd	pGRmT7	29	46.0	179.0	3829.0	4157.0	120.48	8.08	PASS
72381	95fadee2-77e1-4519-b145-06271a65ec0d	pGRmT7	29	2.0	3.0	5698.0	5926.0	136.91	5.32	PASS
64105	9b56a4fa-d70f-450e-bfd1-5de57c1b8273	pGRmT7	29	566.0	1371.0	6290.0	6801.0	115.85	14.62	PASS
37036	f9b89333-b226-4727-b0ef-04ebcad09eab	pGRmT7	29	2.0	3.0	5431.0	5793.0	125.5	10.04	PASS
63314	c356820a-b9af-435c-abff-7df57b0c31d1	pGRmT7	29	63.0	230.0	5111.0	6121.0	130.96	38.87	PASS
67317	35f011dd-35b5-4bd2-8ecf-498e1b6112fb	pGRmT7	29	2.0	3.0	5953.0	6266.0	103.86	5.76	PASS
72772	e308ee41-d44c-4c77-a812-640dfe68882f	pGRmT7	29	482.0	925.0	6689.0	7119.0	107.57	10.32	PASS
74350	52295673-d084-48fb-864d-5691b255e68b	pGRmT7	29	351.0	881.0	9440.0	9716.0	100.4	4.17	PASS
43732	ae777376-a7cb-4e41-83d2-53479523b52c	pGRmT7	29	2.0	3.0	6106.0	6346.0	103.86	3.24	PASS
36707	04a593ee-1aa9-4301-8fac-397f3860fa2b	pGRmT7	29	2.0	3.0	4848.0	5162.0	120.48	7.52	PASS
3110	09d54c10-24a9-439a-a84c-411079861dde	pGRmT7	28	2.0	3.0	4451.0	5052.0	97.16	14.35	PASS
34019	5aa2016a-479e-40f6-ae56-8a772b094d96	pGRmT7	29	460.0	734.0	5523.0	5930.0	79.26	5.68	PASS
40730	b876a7d9-4a49-408f-889b-f1a2bf594f39	pGRmT7	29	2.0	3.0	3978.0	4271.0	136.91	8.27	PASS
52016	d82a44d8-5445-4a54-bd14-3470cad704a9	pGRmT7	29	426.0	706.0	7699.0	8265.0	111.56	15.93	PASS
46927	11c5bf07-5f36-4d85-b307-6de6c778717f	pGRmT7	29	334.0	821.0	8838.0	9119.0	111.56	5.37	PASS
36950	79fd67ab-556e-495d-8fd4-66824da783bc	pGRmT7	29	2.0	3.0	5843.0	6097.0	130.96	6.0	PASS
46959	3b81ca0c-d086-4bb8-8e77-7a34d4982c96	pGRmT7	29	306.0	766.0	6971.0	7221.0	130.96	5.83	PASS
76820	6c0e2225-f9d7-42e5-8891-9fcce45ce70c	pGRmT7	29	117.0	411.0	6371.0	6795.0	115.85	11.27	PASS
14464	9bfeb5d1-56e8-4a72-a982-0a1dbb7c560d	pGRmT7	29	121.0	222.0	3832.0	4074.0	130.96	5.48	PASS
55915	a860130b-7e2c-4111-904b-fe0845e91062	pGRmT7	29	2.0	3.0	1283.0	1676.0	136.91	12.82	PASS
55464	c517a8cf-c4df-4c5d-8fde-feb3e3361968	pGRmT7	29	384.0	742.0	5636.0	5878.0	115.85	4.27	PASS
28540	9fa9ca1c-24a8-469e-a726-188f68d92d3a	pGRmT7	29	2.0	3.0	5820.0	6130.0	103.86	5.66	PASS
7027	6bf2384e-dff2-4ad3-949c-165b326390e2	pGRmT7	28	2.0	3.0	5036.0	5416.0	111.56	9.04	PASS
18571	ade0ae0d-146d-49f8-aa69-9d59259319c1	pGRmT7	29	358.0	721.0	3971.0	4249.0	125.5	6.54	PASS
37679	83900f9e-0ef6-4c2c-a823-b98aedec5e34	pGRmT7	29	2.0	3.0	3676.0	4113.0	120.48	12.44	PASS
45522	5b02be14-cdfe-4cac-8e9b-9f6442c7df1d	pGRmT7	29	2.0	3.0	5467.0	5766.0	111.56	6.04	PASS
77823	d4d6e43b-b349-48ff-9d3d-11477eaf1f7a	pGRmT7	29	2.0	3.0	5459.0	6028.0	136.91	20.82	PASS
80459	2ee55200-1119-4ee2-b086-8786478ae79b	pGRmT7	29	258.0	498.0	6157.0	6513.0	111.56	8.15	PASS
72872	0da0f042-69ec-4ba2-bfa8-9356af47ced2	pGRmT7	29	265.0	540.0	6034.0	6257.0	120.48	3.88	PASS
78172	b3d85c52-7765-4c55-997b-80f6b83e79b1	pGRmT7	29	2.0	3.0	3018.0	3545.0	125.5	16.92	PASS
13311	f30166c3-9aec-4040-a692-f630af77ff53	pGRmT7	29	460.0	745.0	7844.0	8515.0	70.05	10.58	PASS
66193	4a050288-8b6c-4797-b660-221acab779d3	pGRmT7	29	152.0	321.0	5275.0	5486.0	120.48	3.4	PASS
33816	cc17bc6b-2655-4790-9177-ce87e9de5556	pGRmT7	29	251.0	519.0	5379.0	7838.0	111.56	86.04	PASS
39664	6c54297b-f9c1-4978-bde7-3f8ab08307a3	pGRmT7	29	2.0	3.0	5399.0	5825.0	125.5	12.71	PASS
8694	9083c7a0-fbac-4e76-a862-d73a68634098	pGRmT7	28	194.0	730.0	7254.0	7646.0	120.48	10.64	PASS
78557	376b8c21-cf75-436c-8120-48ab09a90906	pGRmT7	29	289.0	524.0	6432.0	6951.0	120.48	15.72	PASS
66008	0cab691c-6946-4e1b-b27a-f5853c1a5e67	pGRmT7	29	2.0	3.0	5443.0	5931.0	120.48	14.48	PASS
46770	b8e84a00-56b2-4c4d-8748-c2c98f0c76a8	pGRmT7	29	249.0	480.0	4681.0	5022.0	125.5	9.17	PASS
56992	726bc946-62ab-485c-a1eb-ded789dca4b0	pGRmT7	29	2.0	3.0	5756.0	6227.0	143.43	17.38	PASS
17093	3e561dcd-4401-484b-809f-ebfd731fd960	pGRmT7	29	2.0	3.0	5337.0	7843.0	115.85	91.35	PASS
34089	96b50f36-2f9e-4cd3-8814-e85451c88fec	pGRmT7	29	2.0	3.0	4056.0	4308.0	120.48	5.04	PASS
33927	88c448be-3175-4f7a-b46a-f6a9eb3326d8	pGRmT7	29	2.0	3.0	6725.0	7503.0	115.85	24.88	PASS
30664	a8fc6cb0-3240-41e6-bbdd-9d4554a0ead1	pGRmT7	29	2.0	3.0	6363.0	6614.0	111.56	4.26	PASS
9520	e35d5d4a-0270-4233-b076-6026c0bc8cb6	pGRmT7	28	114.0	263.0	3967.0	4207.0	125.5	4.96	PASS
68990	134937b7-a003-45f7-a21d-771977fc0144	pGRmT7	29	2.0	3.0	4342.0	4568.0	115.85	3.65	PASS
32340	956160db-72c7-431d-b4cf-83b0ffa999f9	pGRmT7	29	2.0	3.0	7555.0	8180.0	91.27	13.91	PASS
30249	194ad108-ea3f-4b83-ae67-47a24f217783	pGRmT7	29	2.0	3.0	5859.0	6327.0	136.91	16.23	PASS
66683	7133eb7d-57cd-4ca5-88aa-506baf7a3e70	pGRmT7	29	2.0	3.0	3440.0	3789.0	130.96	10.13	PASS
25085	302b4fca-ad92-47b9-9873-9dc59ea161c5	pGRmT7	29	2.0	3.0	2700.0	3061.0	136.91	11.36	PASS
80563	d3a22d9f-3442-46be-835b-d11868a4a3dd	pGRmT7	29	2.0	3.0	5357.0	5598.0	107.57	3.57	PASS
48595	79f5bd4b-1869-4a89-ab25-2e2bca613f16	pGRmT7	29	278.0	668.0	7063.0	7737.0	97.16	16.71	PASS
31324	36347773-f6fd-4157-9968-79a7d32f1a74	pGRmT7	29	2.0	3.0	4758.0	5039.0	136.91	7.73	PASS
44124	c4400c78-a1fa-4eea-ac22-2d730e8b1126	pGRmT7	29	2.0	3.0	5166.0	5532.0	125.5	10.21	PASS
23069	07896de1-20c5-435e-bf83-3396f997dd37	pGRmT7	29	2.0	3.0	5910.0	6374.0	150.6	18.15	PASS
42123	9afd1f85-6396-4c55-acd3-9e3da4b6e7f8	pGRmT7	29	2.0	3.0	4816.0	5251.0	136.91	14.73	PASS
52906	5b6f57a6-fe19-42d7-9fd9-d25c6ccc36af	pGRmT7	29	395.0	721.0	7146.0	7519.0	115.85	9.31	PASS
40667	30ede106-0f86-45cf-843e-dacdc69086fd	pGRmT7	29	2.0	3.0	4698.0	5224.0	143.43	20.0	PASS
74744	8568d307-5c97-41c5-99e7-931baae92b30	pGRmT7	29	2.0	3.0	3372.0	3607.0	143.43	6.14	PASS
4283	0dcdf5f1-9c6d-4045-a6d0-3734f19d9f7a	pGRmT7	28	2.0	3.0	5435.0	6192.0	115.85	24.08	PASS
57463	196478d0-8257-406e-964e-05712d7358bf	pGRmT7	29	2.0	3.0	6924.0	7125.0	120.48	3.0	PASS
4017	be078aa2-2513-4fe1-adda-728ce6ce3658	pGRmT7	28	2.0	3.0	5139.0	5560.0	130.96	13.26	PASS
15875	6fcc374d-498a-4069-9e41-a341495ac972	pGRmT7	29	155.0	486.0	6606.0	6843.0	107.57	3.43	PASS
61993	dd65c761-a163-49cc-a335-256b1c1d2ff2	pGRmT7	29	2.0	3.0	5326.0	5706.0	125.5	10.79	PASS
48	e75f99ab-3f2a-4481-a694-6ad7d274232a	pGRmT7	0	2.0	3.0	5900.0	6235.0	111.56	7.37	PASS
31979	d67b614d-6f81-48f4-8df0-11d9f307dad1	pGRmT7	29	2.0	3.0	6788.0	7054.0	120.48	5.6	PASS
63229	cd51c4aa-2374-43b7-8eaa-7a4170be6345	pGRmT7	29	2.0	3.0	5624.0	6042.0	111.56	10.44	PASS
39982	2a7f5bd8-3659-4e53-99f7-f0cbed7bb6fc	pGRmT7	29	413.0	686.0	5777.0	6056.0	120.48	6.12	PASS
41876	e799b018-277c-46ba-86f6-6bf4b9698f46	pGRmT7	29	343.0	563.0	5409.0	5944.0	103.86	13.41	PASS
56167	dccae700-6683-4728-aea8-b93eba58f2aa	pGRmT7	29	2.0	3.0	6501.0	8843.0	125.5	92.54	PASS
60886	e3b97df0-4f70-4895-a196-f5ed7e11c20b	pGRmT7	29	2.0	3.0	7440.0	8267.0	115.85	26.77	PASS
62023	02d30cfa-cdb7-4188-98c3-ea7a3b66c0f6	pGRmT7	29	52.0	180.0	6464.0	6905.0	130.96	14.13	PASS
29562	f7b43e5f-c96d-40a8-9c7e-56116ae9aa2c	pGRmT7	29	851.0	1719.0	11544.0	11764.0	65.48	0.0	PASS
2	1bf21da3-cec4-4f2a-a444-2a56c456eecb	pGRmT7	0	476.0	900.0	5404.0	6195.0	125.5	27.92	PASS
52488	e7baa939-2dd5-41e5-8dfb-919b6fd7ce39	pGRmT7	29	423.0	958.0	7105.0	7955.0	100.4	23.3	PASS
29513	550705d5-e28d-47d4-ae42-cc4a5f7034c8	pGRmT7	29	2.0	3.0	5031.0	5254.0	115.85	3.54	PASS
5453	231774b1-e8a8-446c-902a-72239eedbb17	pGRmT7	28	2.0	3.0	5504.0	5902.0	115.85	10.27	PASS
79337	0b15d31b-89ff-4b13-9a92-b8132f7763ef	pGRmT7	29	2.0	3.0	6053.0	6484.0	107.57	10.36	PASS
52662	e40294ca-ed7a-4644-bfe7-0484eeab28da	pGRmT7	29	2.0	3.0	6973.0	7372.0	120.48	10.92	PASS
1439	9022503e-f0d2-45ad-a661-76b1ddfce1a4	pGRmT7	27	2.0	3.0	4693.0	5351.0	130.96	23.57	PASS
64999	c4503dc1-7558-463e-98c9-07a39fccd3cc	pGRmT7	29	3.0	4.0	3313.0	3867.0	107.57	14.75	PASS
74320	ee05c4f5-a71c-4980-b8f5-2520923b9758	pGRmT7	29	2.0	3.0	4529.0	4799.0	130.96	6.7	PASS
13375	795d906b-92a9-4d5b-85f1-e4df012a1d88	pGRmT7	29	3.0	4.0	6632.0	6910.0	120.48	6.08	PASS
14705	31e5a8c3-7722-40d6-8790-7c43f005ec63	pGRmT7	29	2.0	3.0	5892.0	6147.0	136.91	6.55	PASS
1421	a2c65e63-5066-4bae-b158-d905b9e4fb7e	pGRmT7	27	2.0	3.0	3617.0	3847.0	125.5	4.54	PASS
22503	ac81ee31-7f76-447d-a0fd-c743f7c9bf6c	pGRmT7	29	2.0	3.0	4670.0	7095.0	120.48	91.96	PASS
16535	09a05902-bc30-470a-8be7-0b4cf72a0051	pGRmT7	29	2.0	3.0	5749.0	6214.0	125.5	14.33	PASS
14150	4dc4b7fd-7b6a-4cdf-9d07-10088d84f1d2	pGRmT7	29	2.0	3.0	6606.0	12075.0	125.5	222.83	PASS
17174	09ed07cf-85b1-4035-89f2-c1f4b7129004	pGRmT7	29	2.0	3.0	9278.0	10232.0	88.59	23.03	PASS
23472	832d1d67-a09a-43c2-abdf-275a1243fb89	pGRmT7	29	2.0	3.0	5117.0	5351.0	120.48	4.32	PASS
23716	01d413ba-983e-4e03-bb7f-0288f71a76fc	pGRmT7	29	2.0	3.0	5528.0	5791.0	120.48	5.48	PASS
24304	d401a209-b96f-42f5-8b05-e6cba772b794	pGRmT7	29	123.0	319.0	6872.0	7196.0	111.56	6.96	PASS
69288	c9d1bb6e-d1d4-4e5c-9ad7-0be04f13429c	pGRmT7	29	2.0	3.0	5435.0	5692.0	115.85	4.85	PASS
28976	6455205d-d605-48d9-bc37-433230feef4e	pGRmT7	29	2.0	3.0	6079.0	7167.0	120.48	38.48	PASS
18257	a28d99ee-4f0c-4d5e-a447-8783e3cf383d	pGRmT7	29	2.0	3.0	5252.0	5582.0	130.96	9.3	PASS
70053	613fd3ff-dc59-454f-ad8c-1a117a35f967	pGRmT7	29	2.0	3.0	6980.0	7317.0	107.57	7.0	PASS
55356	aba34adf-f05a-4561-8aa1-d79f0e0778d3	pGRmT7	29	2.0	3.0	4384.0	4629.0	111.56	4.04	PASS
43403	6adbb10e-cf09-48b8-815f-8844231538d6	pGRmT7	29	2.0	3.0	2363.0	2732.0	120.48	9.72	PASS
6396	fad12bf9-0892-471e-8d86-70c0c690f1d8	pGRmT7	28	2.0	3.0	4496.0	8208.0	120.48	143.44	PASS
7150	393e0d08-9485-4351-801a-0ce93bb41e78	pGRmT7	28	2.0	3.0	4899.0	5451.0	111.56	15.41	PASS
8742	190d1fdc-5954-4ada-91fa-52a6bf4bbeed	pGRmT7	28	223.0	526.0	6247.0	6630.0	120.48	10.28	PASS
58700	5ebe7fc3-e7bb-4e0f-9984-8815f004c393	pGRmT7	29	2.0	3.0	7110.0	7922.0	120.48	27.44	PASS
24470	200aa3bc-0a69-42d3-b9b9-f2a102078e57	pGRmT7	29	61.0	463.0	6495.0	6819.0	130.96	9.04	PASS
7170	80e4781e-67a2-40c4-ad07-b00c16fff271	pGRmT7	28	2.0	3.0	5017.0	5646.0	130.96	22.3	PASS
16386	f32bb9b2-5ce3-4fb3-9c76-af93ca3bc782	pGRmT7	29	2.0	3.0	4296.0	4545.0	136.91	6.27	PASS
15620	5d0915ca-9c34-4ad8-b8f9-9324d15ab710	pGRmT7	29	2.0	3.0	4294.0	4647.0	130.96	10.3	PASS
34648	88aa16d3-3e46-4c99-a33b-1e4f4c564122	pGRmT7	29	2.0	3.0	6303.0	6508.0	136.91	4.27	PASS
36738	7d111cd6-d231-48f8-abf3-e5250f78f7b1	pGRmT7	29	2.0	3.0	4374.0	4644.0	130.96	6.7	PASS
66782	72099fab-af69-477e-b14a-a1948280e0ed	pGRmT7	29	2.0	3.0	5364.0	5857.0	115.85	13.92	PASS
57278	0e2de746-ee9c-4081-a0f6-c9d6ad64a216	pGRmT7	29	152.0	321.0	5369.0	5790.0	125.5	12.5	PASS
44196	798aa9b2-09c3-4183-aef9-6071eef7434e	pGRmT7	29	640.0	1705.0	9707.0	10127.0	100.4	8.97	PASS
55257	87c79270-6b19-4385-a300-a8fe66649146	pGRmT7	29	2.0	3.0	5533.0	5849.0	115.85	7.12	PASS
17204	49f1c9b3-753c-473e-9c52-8df2861628cb	pGRmT7	29	2.0	3.0	6019.0	6659.0	107.57	17.82	PASS
48297	9334bf9e-5d87-411b-a4f4-09db540fed55	pGRmT7	29	2.0	3.0	3849.0	4161.0	130.96	8.52	PASS
12210	73c3fc74-dee5-44c9-8567-61172ebb26a3	pGRmT7	29	2.0	3.0	7066.0	9503.0	91.27	68.82	PASS
32789	ba9531be-9101-4451-bc4e-9a572b378f51	pGRmT7	29	2.0	3.0	5227.0	5451.0	107.57	2.96	PASS
53539	75a2045f-d505-4b89-bf76-0b5246c621f5	pGRmT7	29	2.0	3.0	3663.0	3888.0	125.5	4.33	PASS
26951	e4e59404-702d-4f56-8f16-051cbdae51f2	pGRmT7	29	2.0	3.0	6036.0	6437.0	136.91	13.18	PASS
35954	519453c7-625c-49d4-8adf-ade7b95bc946	pGRmT7	29	2.0	3.0	4641.0	4997.0	120.48	9.2	PASS
62645	2afea6a8-0512-4da6-8125-497c811a3afd	pGRmT7	29	779.0	1674.0	10749.0	11706.0	91.27	23.97	PASS
17552	9c07ccc8-e2b7-4579-828e-6694c2cd246c	pGRmT7	29	2.0	3.0	2039.0	3565.0	120.48	56.0	PASS
18341	70577268-7a06-441f-9966-d581b89a3ac0	pGRmT7	29	2.0	3.0	5181.0	5428.0	143.43	6.71	PASS
32048	b0047eef-7cea-40f0-8ff8-58a0e959de04	pGRmT7	29	704.0	1465.0	10694.0	10973.0	86.06	2.94	PASS
56150	20098482-3afa-47d6-a21f-4be5f04ecaa4	pGRmT7	29	2.0	3.0	7609.0	8179.0	91.27	12.24	PASS
12619	6351c8f5-c15d-4777-b526-6784553370fd	pGRmT7	29	328.0	637.0	5948.0	6597.0	107.57	18.14	PASS
10337	dc13d2f9-9536-4cc6-80da-a153b772d8f8	pGRmT7	29	188.0	393.0	5829.0	6240.0	120.48	11.4	PASS
73791	cc7b3f3d-68de-49f4-8015-2c6a4669281a	pGRmT7	29	2.0	3.0	4381.0	4635.0	136.91	6.5	PASS
80059	c170d503-eed4-4ab5-96a0-d415c31dd1fd	pGRmT7	29	3.0	4.0	6033.0	6375.0	111.56	7.63	PASS
26988	f45496eb-e962-4c6f-95bd-bb330a8e0a12	pGRmT7	29	2.0	3.0	5035.0	5549.0	130.96	17.3	PASS
72783	2d5458e1-70ba-4c54-bf14-ab9eb79547be	pGRmT7	29	2.0	3.0	5026.0	5328.0	130.96	8.09	PASS
50005	6a1e23cd-54c0-4867-8791-bc7546ef2262	pGRmT7	29	2.0	3.0	5493.0	6108.0	136.91	22.91	PASS
70886	69345bf7-1452-4083-a093-747afdd71c26	pGRmT7	29	2.0	3.0	5605.0	5830.0	143.43	5.67	PASS
32863	bd504179-8707-4856-9c46-718bf3f6fd56	pGRmT7	29	2.0	3.0	4509.0	4962.0	120.48	13.08	PASS
9088	c5567723-1fd9-4234-aef3-6c296ff438bd	pGRmT7	28	2.0	3.0	5736.0	6464.0	115.85	22.96	PASS
20482	e6443adf-1a14-46e4-a3aa-eb752908544b	pGRmT7	29	2.0	3.0	3435.0	3878.0	120.48	12.68	PASS
9985	a9e33c4a-b825-44b3-b74b-9762dccbee26	pGRmT7	29	2.0	3.0	5982.0	6294.0	130.96	8.52	PASS
18836	bd3815d1-a63a-457e-b1ba-f73883275a0a	pGRmT7	29	196.0	590.0	5962.0	6405.0	120.48	12.68	PASS
38820	a7fc5854-8121-462c-a890-93cdcb368347	pGRmT7	29	2.0	3.0	4492.0	4702.0	130.96	4.09	PASS
15440	7427769a-4e70-4f21-b753-c41bf2788f97	pGRmT7	29	2.0	3.0	5403.0	5917.0	120.48	15.52	PASS
12320	b396f7e4-f2fe-4fc6-af61-bf51bbf1c334	pGRmT7	29	2.0	3.0	5378.0	5708.0	120.48	8.16	PASS
51742	52e719ff-d83a-4c2f-8d36-27646d697522	pGRmT7	29	2.0	3.0	6508.0	7041.0	107.57	14.0	PASS
18436	91d52b3b-f284-414b-9452-7ce449826dc7	pGRmT7	29	2.0	3.0	6417.0	7472.0	120.48	37.16	PASS
1778	65504c73-fd26-480f-a4ac-2d55a50cd948	pGRmT7	27	2.0	3.0	3900.0	4324.0	120.48	11.92	PASS
52254	9ed62137-4a19-419b-a596-26025beca610	pGRmT7	29	84.0	371.0	4093.0	4750.0	120.48	21.24	PASS
67432	207dcf5f-3890-4fa4-8384-e3ae6576cb9d	pGRmT7	29	3.0	4.0	7282.0	8141.0	100.4	23.6	PASS
66974	e4c30914-1d8d-425e-94ae-88ce7c0ed017	pGRmT7	29	364.0	641.0	7384.0	8267.0	120.48	30.28	PASS
5540	ef3ccb17-8472-4cf3-a345-091e24f042cd	pGRmT7	28	2.0	3.0	5086.0	5390.0	120.48	7.12	PASS
52648	0c1cd4bf-9456-47f9-b67c-d4198c1a060b	pGRmT7	29	356.0	539.0	4818.0	5399.0	103.86	15.0	PASS
45326	2a3517e1-ade4-4989-820d-b57cc59153f0	pGRmT7	29	2.0	3.0	5191.0	5639.0	125.5	13.62	PASS
231	687e8732-b503-4e77-8f0b-64c345ec0516	pGRmT7	11	2.0	3.0	3097.0	3543.0	150.6	17.25	PASS
50851	8f769601-ae87-4307-adf6-70971b34ad81	pGRmT7	29	2.0	3.0	5444.0	5813.0	130.96	11.0	PASS
54927	0c77ab37-4442-48d8-b081-d5791cbb963a	pGRmT7	29	2.0	3.0	7295.0	7533.0	107.57	3.46	PASS
33304	ac3b2aa5-6380-4dc2-9625-10ca773ae82d	pGRmT7	29	3.0	4.0	7504.0	7709.0	111.56	2.56	PASS
66711	b40578d5-462c-4ab7-879b-2fd7885f34c3	pGRmT7	29	2.0	3.0	5181.0	5877.0	115.85	21.73	PASS
28255	ada95b34-929d-478c-9ab4-7a6b4f3b53d8	pGRmT7	29	2.0	3.0	5378.0	5817.0	120.48	12.52	PASS
65951	29cf323a-a99b-4a7b-9579-d37578a72176	pGRmT7	29	2.0	3.0	4258.0	4619.0	111.56	8.33	PASS
67320	fd9f591f-93f2-401a-a012-64d1f403a29b	pGRmT7	29	2.0	3.0	8281.0	8757.0	107.57	11.96	PASS
73978	adf8009e-54d6-4523-ab49-921dcb0d18f6	pGRmT7	29	2.0	3.0	5524.0	6021.0	136.91	17.55	PASS
71035	4947302d-74b6-4eb9-9166-3ce321b86bae	pGRmT7	29	2.0	3.0	4409.0	6053.0	136.91	69.68	PASS
43989	faef552f-8f71-4db2-be17-c79a7a223309	pGRmT7	29	2.0	3.0	5781.0	6001.0	120.48	3.76	PASS
6895	99d5cad6-cb44-4e6b-a54c-b59e63249386	pGRmT7	28	2.0	3.0	5218.0	6059.0	125.5	30.0	PASS
43490	d6b9b639-ada0-48cc-ade5-bd9e04a99fc7	pGRmT7	29	2.0	3.0	5566.0	6028.0	107.57	11.46	PASS
51949	aa9e043b-c791-4a5e-9ce8-2a1769c41438	pGRmT7	29	2.0	3.0	3797.0	4088.0	130.96	7.61	PASS
81416	7e086b87-23e4-4faf-8721-8806a2e86c9a	pGRmT7	29	399.0	1051.0	7159.0	7650.0	111.56	13.15	PASS
3299	dd0eb530-0e83-4302-96d4-549eaa2685a9	pGRmT7	28	2.0	3.0	4287.0	4550.0	125.5	5.92	PASS
64240	8b340b11-64c5-43e9-8d23-da589be81fdf	pGRmT7	29	2.0	3.0	4775.0	5057.0	150.6	9.05	PASS
63616	05d9cff4-a244-46e2-a088-a4f9d9c19e27	pGRmT7	29	213.0	427.0	6841.0	7185.0	115.85	8.19	PASS
21323	e3406d23-7d39-488a-8802-609822e142f2	pGRmT7	29	2.0	3.0	4750.0	4971.0	130.96	4.57	PASS
74565	eb6e40cf-0377-4021-9580-28b15b57016f	pGRmT7	29	2.0	3.0	4386.0	4819.0	111.56	11.0	PASS
59363	38f7c36a-20c9-4b66-9a7c-a81f7e4eec2c	pGRmT7	29	2.0	3.0	4869.0	5338.0	107.57	11.71	PASS
17985	ef5cf4a1-aa8d-4485-886a-52340fd45432	pGRmT7	29	247.0	607.0	4539.0	4863.0	130.96	9.04	PASS
59249	663741a2-4bfe-45d6-9097-4449d5d87c9b	pGRmT7	29	2.0	3.0	5768.0	6403.0	120.48	20.36	PASS
27153	5e32767e-83c4-410b-8baf-0e70a74195e3	pGRmT7	29	2.0	3.0	4967.0	5194.0	125.5	4.42	PASS
76799	01b74852-3e4d-48a5-b615-c8ba3cbf0f17	pGRmT7	29	2.0	3.0	8988.0	9491.0	50.2	3.37	PASS
26683	1298d9c1-57dc-4568-9975-9376da1bb153	pGRmT7	29	3.0	4.0	5385.0	5601.0	136.91	4.77	PASS
16823	50d6126b-279d-446e-9f6b-8fed1b742f70	pGRmT7	29	2.0	3.0	4619.0	5022.0	120.48	11.08	PASS
13025	4a8af53d-6f63-4aab-ab6f-c7739d751603	pGRmT7	29	301.0	602.0	9113.0	9507.0	97.16	7.68	PASS
14534	7548555c-a2e6-4179-b008-6996842d765d	pGRmT7	29	439.0	786.0	7143.0	7637.0	103.86	12.0	PASS
58566	0ebe2921-dd9c-4708-96db-36f16d4ee593	pGRmT7	29	2.0	3.0	5255.0	5688.0	130.96	13.78	PASS
64929	d5782dc3-46d2-4674-9f62-e1f059c600b2	pGRmT7	29	2.0	3.0	6742.0	6965.0	103.86	2.66	PASS
80334	0b3d8b6e-3998-4740-89d1-6e30804242d4	pGRmT7	29	2.0	3.0	4558.0	5306.0	91.27	17.64	PASS
80010	a6e263db-e959-42bb-8705-41531ffb8b62	pGRmT7	29	575.0	845.0	7085.0	8164.0	107.57	33.5	PASS
14039	14d65285-ea29-4717-b973-21b0ae7ff92d	pGRmT7	29	257.0	536.0	4439.0	4654.0	130.96	4.3	PASS
16704	73903a25-e06a-4fcb-901c-d40b5612ed77	pGRmT7	29	219.0	480.0	7218.0	7470.0	91.27	2.61	PASS
67646	3dbc4302-08b2-4e71-afaf-000720a61a14	pGRmT7	29	2.0	3.0	5564.0	5972.0	130.96	12.7	PASS
38062	d859ba56-7f7b-4c1c-8c71-982d35d82372	pGRmT7	29	775.0	1202.0	7012.0	8062.0	91.27	26.79	PASS
13055	705db983-8706-47d4-90c2-09c0a1ee7838	pGRmT7	29	2.0	3.0	4212.0	4463.0	125.5	5.42	PASS
57507	30000a92-6c3c-4c44-b87b-2da742ba608c	pGRmT7	29	2.0	3.0	3480.0	3712.0	120.48	4.24	PASS
59273	ac4b826a-7383-4934-baa4-a8fae0c2f0a2	pGRmT7	29	529.0	1086.0	8243.0	8590.0	125.5	9.42	PASS
12824	f2295749-41ea-4bc8-8bfe-359851fc5ac6	pGRmT7	29	570.0	907.0	8434.0	9129.0	111.56	20.7	PASS
81802	f8a625e3-b80e-49f9-a4e6-4157fdb65c77	pGRmT7	29	2.0	3.0	5211.0	5442.0	136.91	5.45	PASS
38799	2ba6ee79-1d3d-4d34-81d6-1c55b2c8e50d	pGRmT7	29	2.0	3.0	4849.0	5652.0	130.96	29.87	PASS
68707	3d4bbee4-16a7-42db-87ba-c823f311ccd4	pGRmT7	29	2.0	3.0	5519.0	5783.0	125.5	5.96	PASS
27428	c630fa85-6d3d-4246-ba66-5f6b981edf2f	pGRmT7	29	2.0	3.0	7605.0	7977.0	107.57	8.25	PASS
28232	0a7cefcc-60f8-4c96-b480-90e731d0de81	pGRmT7	29	2.0	3.0	4708.0	5066.0	130.96	10.52	PASS
36866	136f5d57-52dd-44e2-87a7-5e1b07cb1800	pGRmT7	29	2.0	3.0	6040.0	6267.0	125.5	4.42	PASS
6882	76623a6c-a210-4b50-acf0-676cb3d2fdf4	pGRmT7	28	2.0	3.0	5515.0	5743.0	107.57	3.11	PASS
13665	5f1d0b1b-7f69-49bd-bfc0-0a296142f854	pGRmT7	29	2.0	3.0	6590.0	7273.0	115.85	21.23	PASS
48788	065b655b-bf07-45c1-a486-1cd2539c546d	pGRmT7	29	2.0	3.0	5118.0	5933.0	120.48	27.56	PASS
26904	d5a471ac-8d60-41e6-918f-8f266732fd33	pGRmT7	29	2.0	3.0	4652.0	5308.0	125.5	22.29	PASS
75834	ea2c39dc-003e-4092-8a0b-679c4c1730f1	pGRmT7	29	2.0	3.0	4644.0	4965.0	120.48	7.8	PASS
42445	7413cbcc-8399-4b8e-a93c-1d2530f3dc2f	pGRmT7	29	112.0	250.0	4396.0	4831.0	103.86	9.97	PASS
10782	612026af-e3dd-4457-af35-7f5e325da1fe	pGRmT7	29	219.0	441.0	4843.0	5086.0	125.5	5.08	PASS
17008	d3d93197-2610-4873-aa11-f661ed224481	pGRmT7	29	2.0	3.0	3376.0	3622.0	143.43	6.67	PASS
39509	8f322c57-ef5d-4ae6-b35d-fb5e2bb8e193	pGRmT7	29	2.0	3.0	5314.0	5727.0	150.6	15.6	PASS
11454	cb572fed-b915-4180-a411-1a58aca9c008	pGRmT7	29	3.0	4.0	5686.0	6187.0	115.85	14.23	PASS
42803	327e20ad-4c35-4dce-82e9-614901a163ae	pGRmT7	29	2.0	3.0	5126.0	13594.0	120.48	333.68	PASS
47243	cc275c04-8d2e-4775-8c63-43a97c6a7405	pGRmT7	29	4.0	5.0	7180.0	7458.0	83.67	2.69	PASS
47813	4d2ae792-442f-4ee8-a875-91f1cee977d8	pGRmT7	29	2.0	3.0	5572.0	5831.0	120.48	5.32	PASS
11156	6d842055-42c0-4516-a2df-f8b213492de0	pGRmT7	29	2.0	3.0	3845.0	4554.0	120.48	23.32	PASS
39734	d77ffa72-27e2-4bd2-a3c3-f75d9e7d7700	pGRmT7	29	2.0	3.0	4409.0	4883.0	115.85	13.19	PASS
54834	f63edcd0-5b3f-4516-b210-8792f6165111	pGRmT7	29	3.0	4.0	6312.0	6640.0	111.56	7.11	PASS
29359	e091820c-a14e-4c67-ac06-584e1a5fb37c	pGRmT7	29	139.0	253.0	4284.0	4502.0	136.91	4.86	PASS
41268	d2d31e3f-271a-45e7-9d3e-017f8eb80f96	pGRmT7	29	2.0	3.0	3998.0	4276.0	125.5	6.54	PASS
28344	ec1f92fe-ee74-467a-98e1-8132362ae3dd	pGRmT7	29	2.0	3.0	4007.0	4404.0	125.5	11.5	PASS
24182	b81d3697-380e-466a-8231-6911d4f6dc1f	pGRmT7	29	2.0	3.0	4079.0	4345.0	115.85	5.19	PASS
16754	fe73d9e6-9eef-4712-9f09-a799696c3602	pGRmT7	29	257.0	525.0	4407.0	4639.0	136.91	5.5	PASS
7369	1b6bcabb-bd0e-4deb-a8e9-0145f63bade4	pGRmT7	28	163.0	500.0	7384.0	7749.0	120.48	9.56	PASS
60927	46fb0e33-6614-4f2f-96cd-3c03044fd718	pGRmT7	29	2.0	3.0	5083.0	5316.0	120.48	4.28	PASS
37297	12fd21f9-f767-4de8-b345-dd728f0c0de3	pGRmT7	29	2.0	3.0	6291.0	6518.0	103.86	2.79	PASS
36212	a6ae7b98-6e86-4df3-a94c-f5d1fd1cd533	pGRmT7	29	2.0	3.0	6135.0	6563.0	97.16	8.77	PASS
7639	196e0ee1-c448-4e09-87d7-0287fce69fca	pGRmT7	28	195.0	464.0	4458.0	6486.0	125.5	79.46	PASS
51263	b3bb38ef-768e-4c59-b624-c7334dd84154	pGRmT7	29	699.0	1121.0	7676.0	8624.0	77.23	19.28	PASS
59883	48e1c270-85f9-4733-8844-12a946d01086	pGRmT7	29	234.0	445.0	4340.0	4790.0	125.5	13.71	PASS
68093	0fae8cf6-5745-4acb-94e0-27d0fccc56b3	pGRmT7	29	181.0	471.0	6038.0	6493.0	115.85	12.46	PASS
77841	434db96d-d3af-4e2b-a8ed-52df7d6c2179	pGRmT7	29	2.0	3.0	6302.0	6824.0	115.85	15.04	PASS
19706	a0f41131-6b6b-4882-9598-dd3aa7177774	pGRmT7	29	391.0	574.0	6466.0	7002.0	103.86	13.45	PASS
14670	a3fa5666-76c2-426c-a782-51b3c888189a	pGRmT7	29	410.0	707.0	7269.0	7696.0	115.85	11.38	PASS
10852	4b1d2a6b-f573-4eef-9023-6be59d74124f	pGRmT7	29	2.0	3.0	6168.0	6425.0	136.91	6.64	PASS
47712	a35244bd-84e9-4302-8dbc-a780ea650644	pGRmT7	29	2.0	3.0	3964.0	4165.0	136.91	4.09	PASS
8178	0b58ea79-f4ec-4b68-b88a-9d2e389e60f4	pGRmT7	28	2.0	3.0	4986.0	5351.0	136.91	11.55	PASS
28463	1c007317-9199-4a7a-a5a8-270eb67d0813	pGRmT7	29	267.0	533.0	6117.0	6400.0	130.96	7.26	PASS
861	125fceca-bc99-4693-b387-8155e8b259cf	pGRmT7	26	2.0	3.0	5917.0	6178.0	107.57	4.29	PASS
12236	0a32d77f-0e05-4ebd-be36-7904b0d59efc	pGRmT7	29	2.0	3.0	5034.0	5302.0	136.91	7.14	PASS
58298	30c0edb7-71a0-4aa1-9fa0-43aa26b90c78	pGRmT7	29	2.0	3.0	8868.0	9363.0	100.4	11.47	PASS
26580	6c194a54-9895-4e97-b46f-0129ebdaf63a	pGRmT7	29	2.0	3.0	5209.0	5859.0	97.16	15.94	PASS
33377	7eaa7f68-95e1-4418-99a2-009403c1f44e	pGRmT7	29	2.0	3.0	4706.0	5113.0	120.48	11.24	PASS
9333	9cfb3b2c-f9e4-4666-9e96-0eed5e1fc160	pGRmT7	28	2.0	3.0	5917.0	8096.0	115.85	78.77	PASS
63183	fd365398-60dc-4b53-9d63-34ceedb5b971	pGRmT7	29	2.0	3.0	6405.0	7005.0	97.16	14.32	PASS
12563	b9a0b227-ccde-4409-94c9-bde91597ee67	pGRmT7	29	2.0	3.0	5952.0	6376.0	107.57	10.11	PASS
5452	631603b6-2a49-4176-9f06-f26a9c548453	pGRmT7	28	2.0	3.0	5136.0	5644.0	136.91	18.05	PASS
55803	a30226ce-40c1-4a37-beb5-58286031c13d	pGRmT7	29	2.0	3.0	6458.0	7093.0	91.27	14.21	PASS
25548	0e51027a-8146-4c98-8780-c8b5135cd6e9	pGRmT7	29	2.0	3.0	5378.0	5749.0	120.48	9.8	PASS
71334	c628eff2-f4f1-4b48-98d8-f7592028e54d	pGRmT7	29	2.0	3.0	5348.0	5562.0	125.5	3.87	PASS
50365	4a146e47-6952-4867-aedc-5f268089c3cd	pGRmT7	29	205.0	404.0	3969.0	4472.0	125.5	15.92	PASS
50807	81b5e091-5afd-4e56-8baf-d39d1f51b357	pGRmT7	29	2.0	3.0	5487.0	5747.0	115.85	4.96	PASS
37673	2f9c4243-52db-4a0f-8cc1-1221e591866a	pGRmT7	29	179.0	341.0	4082.0	4541.0	107.57	11.36	PASS
69802	8073458e-fc1f-44d0-91d3-c08f79aebb28	pGRmT7	29	108.0	217.0	4854.0	5657.0	125.5	28.42	PASS
79649	d3552129-0444-400b-9b2b-e41e9688f8c0	pGRmT7	29	2.0	3.0	5807.0	6207.0	107.57	9.25	PASS
47572	dcbe1319-407c-4dc2-8d8c-c3795fb69ada	pGRmT7	29	2.0	3.0	7200.0	7676.0	125.5	14.79	PASS
35922	5cdbf491-f978-466e-b41c-c1ef34052604	pGRmT7	29	2.0	3.0	5514.0	5829.0	107.57	6.21	PASS
1615	0b5e52b6-ddf8-4e16-a427-8f3a825d334f	pGRmT7	27	2.0	3.0	4572.0	5205.0	91.27	14.15	PASS
62587	e4870334-22bb-4feb-b780-81f3fd3a2bd3	pGRmT7	29	2.0	3.0	4456.0	4671.0	100.4	2.13	PASS
67151	ba4224d9-d425-4a50-ae9f-c74d4040bd4b	pGRmT7	29	2.0	3.0	4777.0	5344.0	130.96	19.61	PASS
27919	3291da43-372d-4211-90a9-951144ba4b00	pGRmT7	29	2.0	3.0	4627.0	4960.0	75.3	3.3	PASS
36822	272048ef-0e50-4a85-8428-5f78a9e23083	pGRmT7	29	2.0	3.0	4401.0	4802.0	150.6	15.0	PASS
42608	f679e365-da23-42ad-82df-72b539c3b86d	pGRmT7	29	2.0	3.0	4959.0	5244.0	120.48	6.36	PASS
20902	ba6b97a6-1c44-48cd-aa4f-e4ae6f09c547	pGRmT7	29	2.0	3.0	8283.0	8999.0	107.57	20.54	PASS
21568	8d84181e-ca6b-49aa-bfcf-124ab3c18d1a	pGRmT7	29	2.0	3.0	5747.0	7743.0	120.48	74.8	PASS
36061	81060de7-4f71-410b-9a47-94b077d34d63	pGRmT7	29	2.0	3.0	6836.0	7541.0	120.48	23.16	PASS
68832	39e0fe21-e4fa-4388-9ba3-1c1f5021d123	pGRmT7	29	2.0	3.0	4264.0	4564.0	125.5	7.46	PASS
76896	2801ef9c-41c2-4695-bc40-ead2c4f84776	pGRmT7	29	108.0	209.0	5033.0	5600.0	136.91	20.73	PASS
65131	d00db156-1186-4eae-bbcb-3480dd53450f	pGRmT7	29	274.0	436.0	4723.0	4945.0	125.5	4.21	PASS
46202	d43af2da-720c-4982-a37f-355e5d8d37c2	pGRmT7	29	435.0	777.0	5519.0	5749.0	107.57	3.18	PASS
65314	82bbf3a5-ac79-4319-8dd8-78a02f02d355	pGRmT7	29	99.0	170.0	3528.0	3762.0	125.5	4.71	PASS
35551	1b15bbd7-7e63-42a0-b97b-bb8b7d1b930b	pGRmT7	29	676.0	2829.0	10488.0	10903.0	79.26	5.89	PASS
66192	b575ffd7-2b9b-497f-847b-5d99ab932411	pGRmT7	29	2.0	3.0	5007.0	5691.0	115.85	21.27	PASS
65243	9cd94666-e458-4aa2-b4f3-93afa5343ff3	pGRmT7	29	2.0	3.0	4022.0	4427.0	125.5	11.83	PASS
58158	aa29f30f-e12d-47eb-8fce-aa2772c35210	pGRmT7	29	2.0	3.0	6396.0	6745.0	136.91	10.82	PASS
16866	14e65c2d-1f76-49f2-874b-c76b38bb5a00	pGRmT7	29	352.0	561.0	5207.0	5728.0	125.5	16.67	PASS
32126	99af83d1-33cf-4dcf-a288-e2e06564ba5f	pGRmT7	29	2.0	3.0	6664.0	7367.0	100.4	18.4	PASS
77374	e9b83871-be9d-4837-89df-579e9898225f	pGRmT7	29	2.0	3.0	4583.0	4803.0	115.85	3.42	PASS
31458	414aaf58-ccb6-410a-9295-04500498fd51	pGRmT7	29	2.0	3.0	8626.0	9199.0	86.06	11.34	PASS
45003	b95a1799-0028-4575-896e-a964b4aec2ff	pGRmT7	29	2.0	3.0	6021.0	6467.0	120.48	12.8	PASS
38812	408453ed-456a-4e5c-b721-d8ac2c2a9da2	pGRmT7	29	2.0	3.0	5467.0	5958.0	94.12	10.31	PASS
17372	8d62787f-a7f0-4efa-be9d-4b81a66347a6	pGRmT7	29	2.0	3.0	5376.0	5637.0	111.56	4.63	PASS
80956	9a5a5361-e6f9-4729-b538-ee485017c1cf	pGRmT7	29	262.0	627.0	6388.0	6618.0	115.85	3.81	PASS
32606	53510152-e6ed-44f1-b862-577d03890a58	pGRmT7	29	2.0	3.0	4353.0	4985.0	136.91	23.68	PASS
53513	0fe93d33-a162-4f90-81b8-ea635bc6cee4	pGRmT7	29	167.0	350.0	3924.0	4175.0	120.48	5.0	PASS
18699	e3846dc6-564c-4b4b-b17d-377e488c337d	pGRmT7	29	2.0	3.0	6212.0	6482.0	125.5	6.21	PASS
69089	87ea0aa3-7b28-4e0f-9d2c-61bb03dd4260	pGRmT7	29	2.0	3.0	6564.0	7531.0	120.48	33.64	PASS
60010	388fa5dc-f7f1-404f-ab7e-5338ad368502	pGRmT7	29	2.0	3.0	4816.0	5196.0	130.96	11.48	PASS
46793	78b15b2c-7d1d-478a-b09d-aa5f4f40e8b5	pGRmT7	29	2.0	3.0	5939.0	6253.0	143.43	9.9	PASS
39203	acdcea1b-0a62-4ca4-987d-85f8032531e7	pGRmT7	29	2.0	3.0	6489.0	6707.0	111.56	3.04	PASS
55351	f15aa9fc-49f0-4f95-a842-f0e05818b1e3	pGRmT7	29	2.0	4.0	5838.0	7557.0	83.67	42.72	PASS
51556	f474f3a9-5f53-4d18-9291-98ee23f21135	pGRmT7	29	237.0	370.0	6400.0	6716.0	103.86	5.86	PASS
50817	90db41ee-c359-455f-95c8-5a9f45012cbb	pGRmT7	29	252.0	971.0	7290.0	7614.0	97.16	5.42	PASS
5637	636854e4-0c28-42fd-9dcc-37e2ac01fc0f	pGRmT7	28	3.0	4.0	5401.0	5640.0	111.56	3.81	PASS
44342	4ae6a941-1a4c-46ba-8c37-4f75eed33a47	pGRmT7	29	2.0	3.0	5576.0	6251.0	125.5	23.08	PASS
77418	1bd33294-2e3d-43a0-98f6-5b2dbcd5dc64	pGRmT7	29	127.0	397.0	6783.0	7576.0	130.96	29.43	PASS
34743	a4e17391-5b07-48c1-9b0a-4b5717d9ac3a	pGRmT7	29	163.0	565.0	5146.0	5765.0	125.5	20.75	PASS
29193	cd955cd3-0742-471e-b9cd-8dad5dc58bcc	pGRmT7	29	2.0	3.0	5333.0	5579.0	130.96	5.65	PASS
360	85483660-c406-4fe1-83c5-1b7516e93097	pGRmT7	22	2.0	3.0	7135.0	7791.0	107.57	18.39	PASS
26013	a5c5644f-2992-4536-a9f5-a9fc8b7804fd	pGRmT7	29	2.0	3.0	6830.0	7294.0	125.5	14.29	PASS
24241	a41fae58-9536-4921-9744-81823ee294a5	pGRmT7	29	30.0	31.0	5063.0	7102.0	107.57	67.79	PASS
81525	b9ace4f0-ad69-4a76-87f8-7bddeafa6587	pGRmT7	29	2.0	3.0	7495.0	9782.0	107.57	76.64	PASS
73435	b30c9c7c-e21c-4f5a-ad08-93691faeeb47	pGRmT7	29	3.0	4.0	5641.0	5868.0	120.48	4.04	PASS
21130	6ff9e888-f4aa-4acc-862d-65b6914b43a2	pGRmT7	29	2.0	3.0	6289.0	6843.0	120.48	17.12	PASS
1228	8f82e5b2-249e-478e-a55b-2db4e4fdace1	pGRmT7	26	2.0	3.0	5237.0	5450.0	120.48	3.48	PASS
17376	597b1a6c-7f34-4309-82ca-49c63a6c2d0e	pGRmT7	29	2.0	3.0	8399.0	8812.0	88.59	7.12	PASS
77110	de957536-eb68-46aa-b0f2-1ce2932e318f	pGRmT7	29	2.0	3.0	4538.0	5060.0	136.91	18.68	PASS
22316	9d4a48df-e9ac-4491-911e-f527622f15e6	pGRmT7	29	2.0	3.0	6867.0	7132.0	111.56	4.78	PASS
11358	2a79d5b1-c438-41f9-a680-51f8e6467201	pGRmT7	29	2.0	3.0	7110.0	7458.0	107.57	7.39	PASS
43649	645c1b36-6428-488c-90a2-55484f7ea66c	pGRmT7	29	210.0	396.0	5197.0	5812.0	130.96	21.7	PASS
43488	2ed597f0-0e86-46ef-bd18-772d340e85f1	pGRmT7	29	497.0	1206.0	6759.0	7016.0	111.56	4.48	PASS
68203	28507664-6abe-46f6-a28c-0837e23b6a9c	pGRmT7	29	2.0	3.0	4716.0	4974.0	130.96	6.17	PASS
10450	28e5f175-38e5-4080-8f02-43182023b9e1	pGRmT7	29	2.0	3.0	7250.0	7791.0	120.48	16.6	PASS
35529	eaaf15fe-9309-4224-b900-20ef685469e2	pGRmT7	29	2.0	3.0	3908.0	4261.0	143.43	11.76	PASS
19376	16fa8fe0-de9a-43b9-ab1c-55ae9804a6f9	pGRmT7	29	2.0	3.0	5914.0	6434.0	136.91	18.59	PASS
46469	35bf9098-10cf-4a5e-9f12-59beaa1c2457	pGRmT7	29	3.0	4.0	5936.0	6368.0	136.91	14.59	PASS
8949	27f94239-c0fb-4eff-bfd1-2af4c6a2445a	pGRmT7	28	2.0	3.0	4590.0	4975.0	120.48	10.36	PASS
71259	1397367a-8a9e-4d16-843a-f7e3c6edb210	pGRmT7	29	2.0	3.0	5803.0	6148.0	111.56	7.74	PASS
57001	bc62690e-6094-463f-bd1e-c10d77bcb003	pGRmT7	29	2.0	3.0	2781.0	3430.0	120.48	20.92	PASS
55597	75857470-4917-4ccb-861e-f2115af21f97	pGRmT7	29	200.0	328.0	4426.0	4848.0	120.48	11.84	PASS
82016	51184279-ced9-42fa-b5e4-eba6463b7cf7	pGRmT7	29	353.0	599.0	4185.0	4555.0	125.5	10.37	PASS
69741	fd955586-9b3d-4095-9d5b-9ab1939b6095	pGRmT7	29	2.0	3.0	4568.0	4795.0	115.85	3.69	PASS
57707	6d7d8398-c3f1-4fe3-bdd5-f91aeea9de0d	pGRmT7	29	2.0	3.0	6966.0	7907.0	100.4	26.33	PASS
9536	31b770e8-2284-4d0a-a707-cc5ddf42728d	pGRmT7	28	2.0	3.0	4668.0	4877.0	120.48	3.32	PASS
79515	e7024db4-0e96-43ca-9512-a93cce6514ff	pGRmT7	29	533.0	951.0	8720.0	9387.0	97.16	16.48	PASS
16876	4054b2e3-cd71-4305-9732-8686470e7932	pGRmT7	29	2.0	3.0	6869.0	7437.0	107.57	15.25	PASS
76397	3b00a151-aeb4-4970-b20c-91596e262018	pGRmT7	29	2.0	3.0	3042.0	3815.0	136.91	30.09	PASS
31319	e5b84615-cd3b-439c-b6b5-79706738ddfa	pGRmT7	29	2.0	3.0	5940.0	6200.0	111.56	4.59	PASS
25737	74f270ac-215a-4236-8fe9-b77bbe8c0a50	pGRmT7	29	2.0	3.0	7085.0	7297.0	103.86	2.28	PASS
27302	4f10d5cb-e832-48c8-b977-aca07405351a	pGRmT7	29	2.0	3.0	6142.0	6377.0	115.85	4.0	PASS
11422	044ed09e-5b43-46fd-baec-7c48240e0506	pGRmT7	29	2.0	3.0	3673.0	4157.0	130.96	16.0	PASS
61473	fda0ed15-e174-4e2c-ba85-882444337b4a	pGRmT7	29	2.0	3.0	3145.0	3398.0	130.96	5.96	PASS
30353	1605d989-b999-4b32-843a-e1058d5d041c	pGRmT7	29	564.0	1533.0	7252.0	14786.0	83.67	204.25	PASS
20053	82b0f007-d975-42d1-82ed-27f2537e8a1e	pGRmT7	29	2.0	3.0	5901.0	6172.0	136.91	7.27	PASS
8615	bc7d0525-f950-49a7-988e-5b9275a4331d	pGRmT7	28	2.0	3.0	7125.0	7680.0	115.85	16.31	PASS
35849	3c0d1de6-ce88-424f-bab0-013296a0d2b2	pGRmT7	29	2.0	3.0	6302.0	7103.0	120.48	27.0	PASS
47259	bb2ffcd7-f6bd-4c6b-9587-3d9194e84cca	pGRmT7	29	2.0	3.0	9873.0	10366.0	75.3	7.3	PASS
16591	602a796d-529a-48f2-9f87-40b0760cf303	pGRmT7	29	409.0	684.0	8632.0	8995.0	111.56	8.41	PASS
63966	cd0f96f6-65bc-4113-ac71-ce3f9c16a85b	pGRmT7	29	2.0	3.0	4493.0	5284.0	125.5	27.92	PASS
3298	9560e907-5874-408c-9bc5-9da25ff5e4ea	pGRmT7	28	2.0	3.0	3939.0	4337.0	100.4	8.23	PASS
39676	13ada6e5-8aac-4d4b-97ad-790cf6e80d45	pGRmT7	29	2.0	3.0	4561.0	4780.0	125.5	4.08	PASS
18603	928d51c3-9ec8-4cd7-8739-95191bbc3aea	pGRmT7	29	262.0	401.0	5727.0	6013.0	111.56	5.56	PASS
80322	9cd92b2a-77de-4994-ab69-32ffedd3739c	pGRmT7	29	2.0	3.0	994.0	3884.0	120.48	110.56	PASS
39407	06e066e8-3044-4ef6-8bcf-b01c36248bfc	pGRmT7	29	2.0	3.0	4783.0	5022.0	120.48	4.52	PASS
68413	aeb783ec-8662-483f-8a56-a183447e9e2a	pGRmT7	29	2.0	3.0	3314.0	3859.0	130.96	18.65	PASS
74517	fcc51471-be0b-422f-b823-9b864a3a3e50	pGRmT7	29	2.0	3.0	6595.0	7273.0	130.96	24.43	PASS
30273	5ebdcc15-3c7c-473d-99b3-49cb2d3a4c0e	pGRmT7	29	2.0	3.0	3259.0	3513.0	115.85	4.73	PASS
45215	86da603d-8935-4e8b-b2ac-d471cce7c35a	pGRmT7	29	2.0	3.0	4755.0	5233.0	115.85	13.35	PASS
80608	ea7d7d9c-73ac-4372-a7d1-7b683be4e16f	pGRmT7	29	2.0	3.0	3501.0	3823.0	136.91	9.59	PASS
75239	c498a849-fb90-4887-93b2-eecae51a87e0	pGRmT7	29	2.0	3.0	6074.0	6453.0	136.91	12.18	PASS
69168	55944ea8-9068-4bfd-8b5a-4df3f0330099	pGRmT7	29	2.0	3.0	5251.0	5527.0	130.96	6.96	PASS
20512	b9641ace-83cc-4799-a521-d5c331b396c9	pGRmT7	29	2.0	3.0	4824.0	5159.0	120.48	8.36	PASS
31600	61f596a9-3a02-470d-be92-9a86e3037991	pGRmT7	29	2.0	3.0	2750.0	3072.0	158.53	11.89	PASS
10161	f356a0b1-6b10-4ced-8873-59252a5c243f	pGRmT7	29	2.0	3.0	4928.0	5164.0	143.43	6.19	PASS
65256	d9c5d420-a390-4a4d-a513-efda2f6b1b43	pGRmT7	29	347.0	729.0	7758.0	9137.0	91.27	36.76	PASS
4401	1275521d-2cb4-4cc0-ac2e-48227481d954	pGRmT7	28	2.0	3.0	5679.0	5934.0	130.96	6.04	PASS
27587	a418b34a-3aab-459a-a007-6240cbe602e1	pGRmT7	29	2.0	3.0	10385.0	10962.0	75.3	9.4	PASS
75098	4dafce9f-fa2f-49a7-94a8-aa5cd5cbc16a	pGRmT7	29	2.0	3.0	5417.0	5925.0	136.91	18.05	PASS
32667	e51a912c-5f06-482a-a25c-5a8965e352ad	pGRmT7	29	2.0	3.0	6513.0	6719.0	130.96	3.91	PASS
39732	bc4b1dc3-377c-498c-994d-6cc3fff8132f	pGRmT7	29	513.0	946.0	7010.0	7278.0	120.48	5.68	PASS
69938	36f6339b-bba0-4d03-bb7e-73bc9a321b76	pGRmT7	29	213.0	422.0	5348.0	5601.0	143.43	7.0	PASS
62283	7c58223c-4f21-4fa4-be6b-5e4eb948e6e6	pGRmT7	29	2.0	3.0	4935.0	5231.0	143.43	9.05	PASS
18032	e07c62fe-46c9-43a1-b281-339503748002	pGRmT7	29	2.0	3.0	8052.0	8801.0	103.86	20.79	PASS
78991	ffcc4e16-34d1-4e6e-b3e0-16c4154bccc2	pGRmT7	29	2.0	3.0	3701.0	4107.0	120.48	11.2	PASS
64918	8e6b5d5e-e3f1-402b-83b2-ba8b037b3d56	pGRmT7	29	2.0	3.0	3979.0	4210.0	130.96	5.0	PASS
60461	69a88b3b-fe69-4e03-b419-b6440361150c	pGRmT7	29	2.0	3.0	3824.0	4044.0	130.96	4.52	PASS
54569	345f1d61-f8cb-465b-9f6f-4bca2797a029	pGRmT7	29	2.0	3.0	5877.0	6298.0	120.48	11.8	PASS
28902	a7342c0d-c8fe-4ca4-a7bb-35e1216540db	pGRmT7	29	2.0	3.0	6168.0	6419.0	111.56	4.26	PASS
65245	2bcdf2a0-0ffb-4777-a1d0-1ea7236b47f3	pGRmT7	29	232.0	401.0	3917.0	4396.0	130.96	15.78	PASS
58412	4293084f-ae6a-4909-8e69-8858add6009a	pGRmT7	29	2.0	3.0	4928.0	5689.0	125.5	26.67	PASS
54112	8fa88d88-c471-4783-bc4c-56830f7afe33	pGRmT7	29	2.0	3.0	5136.0	5390.0	130.96	6.0	PASS
11021	4ae21c12-6b99-496d-bc20-5885188cd389	pGRmT7	29	2.0	3.0	3176.0	3396.0	136.91	4.95	PASS
71970	718af6f8-fe65-427f-91da-b9c9be9c98ba	pGRmT7	29	2.0	3.0	5623.0	6253.0	125.5	21.21	PASS
74338	f3ffa6dd-ba00-4b8e-9397-5b5ad85b7821	pGRmT7	29	2.0	3.0	5925.0	6638.0	91.27	16.58	PASS
60501	3cf9a57a-7f8c-4707-86fb-ec0deefe87ff	pGRmT7	29	2.0	3.0	3925.0	4384.0	111.56	11.96	PASS
79747	80ec6b2c-220f-4412-ac85-c8fa12a3cb57	pGRmT7	29	2.0	3.0	3412.0	3838.0	130.96	13.48	PASS
12447	ff88e736-b566-496e-96bd-b130ca1d4ad6	pGRmT7	29	2.0	3.0	5498.0	5732.0	111.56	3.63	PASS
65615	1f128fcd-3e76-4bcb-a830-ff204d54cc36	pGRmT7	29	2.0	3.0	4053.0	4281.0	120.48	4.08	PASS
19342	2b190d37-d57a-46ee-ba97-3722bf69b848	pGRmT7	29	2.0	3.0	5523.0	5741.0	107.57	2.75	PASS
57532	a7ca30d7-f34e-4d1b-a028-8e4b860933ec	pGRmT7	29	2.0	3.0	4261.0	5127.0	143.43	36.19	PASS
37007	f74f5b71-27a1-4268-869d-d065b414ee15	pGRmT7	29	2.0	3.0	5447.0	5798.0	111.56	7.96	PASS
40801	0ca77439-d5c9-4777-9f26-445f4b4eb1b7	pGRmT7	29	2.0	3.0	5055.0	5339.0	115.85	5.88	PASS
11734	f45af0e1-7773-460e-b820-b8924cc0c1ae	pGRmT7	29	2.0	3.0	5346.0	6074.0	120.48	24.08	PASS
51477	9e9e6c24-b0e7-42dc-a134-54a2f32762cd	pGRmT7	29	2.0	3.0	4939.0	5293.0	120.48	9.12	PASS
19571	7777100a-0b8a-44d5-9478-09394f1848e0	pGRmT7	29	2.0	3.0	4990.0	5521.0	125.5	17.08	PASS
76394	f5b73243-cd2e-4614-900e-02a98b923faf	pGRmT7	29	2.0	3.0	6672.0	6962.0	130.96	7.57	PASS
6239	dc47a643-153c-40a7-988b-a78e2ac9dc53	pGRmT7	28	2.0	3.0	1053.0	1285.0	125.5	4.62	PASS
63971	e6e00b81-37b1-4e3e-9036-b9e8a1a618d8	pGRmT7	29	2.0	3.0	6311.0	8372.0	115.85	74.23	PASS
24853	954c7afe-40d7-4211-97b2-9d858f1e91b0	pGRmT7	29	2.0	3.0	4278.0	4589.0	111.56	6.48	PASS
32492	68538fde-e619-442e-a923-5a2d93017ea3	pGRmT7	29	2.0	3.0	7010.0	7502.0	107.57	12.54	PASS
16390	e10709ee-5d04-4434-beb4-a08a7053fba2	pGRmT7	29	2.0	3.0	5896.0	6161.0	130.96	6.48	PASS
76523	1c24c009-70c7-488f-b227-e610001a41f1	pGRmT7	29	357.0	675.0	8088.0	8355.0	107.57	4.5	PASS
31042	b2cf449c-1ce4-432f-b9ab-f8eca19fb9b9	pGRmT7	29	257.0	450.0	3585.0	3960.0	167.33	15.78	PASS
62768	2a5f0bda-89a1-43d8-b086-2614ba47e981	pGRmT7	29	2.0	3.0	4273.0	4539.0	143.43	7.62	PASS
41658	1164a87d-1a3b-4b57-bba8-9f159057f376	pGRmT7	29	211.0	484.0	5591.0	6136.0	120.48	16.76	PASS
34766	79387090-8535-4aa7-8b78-cc84dd563101	pGRmT7	29	2.0	3.0	6149.0	6482.0	103.86	6.45	PASS
50889	7c6554d7-9156-4c9c-9d4b-cd9b1b0e6150	pGRmT7	29	2.0	3.0	7487.0	7875.0	111.56	9.33	PASS
59795	9f1ecc05-47d4-4bd0-80ef-ce8687466780	pGRmT7	29	2.0	3.0	6445.0	6763.0	120.48	7.68	PASS
41267	cd9f41fc-1cff-4dd5-9f61-7cff908084e6	pGRmT7	29	226.0	389.0	2650.0	3057.0	120.48	11.24	PASS
77208	d0e282e9-f8fe-48b0-af8c-d108c9f4b356	pGRmT7	29	201.0	451.0	5030.0	7375.0	130.96	96.91	PASS
76936	b0f1d47a-4883-441e-bfec-04287ef8e48d	pGRmT7	29	249.0	770.0	6928.0	7168.0	120.48	4.56	PASS
66822	b4cd5f3d-bc12-45ae-9129-841274c7a52d	pGRmT7	29	2.0	3.0	4305.0	5841.0	125.5	58.96	PASS
20674	8a387c4c-f140-4df8-a746-a23abb633384	pGRmT7	29	3.0	4.0	4860.0	5092.0	115.85	3.88	PASS
65990	fd99de60-ec29-4579-9b8f-819ab2155d23	pGRmT7	29	2.0	3.0	6185.0	6498.0	111.56	6.56	PASS
56543	a2b10dea-c63c-47ad-8f01-ccd9f30efb58	pGRmT7	29	2.0	3.0	5133.0	5473.0	115.85	8.04	PASS
34473	27ae9579-81f2-4b7a-a9b0-734ea21dc93e	pGRmT7	29	2.0	3.0	3615.0	3936.0	103.86	6.03	PASS
24787	e983090c-1144-465c-9fe5-513c6777fde0	pGRmT7	29	522.0	949.0	9677.0	10059.0	97.16	7.29	PASS
48101	7eae73fa-85ad-4f8f-badc-78d43aecba41	pGRmT7	29	2.0	3.0	6072.0	6634.0	107.57	15.04	PASS
7748	2d200f77-ca95-49b6-a448-864cafff22cd	pGRmT7	28	2.0	3.0	4400.0	4604.0	125.5	3.46	PASS
16083	8f7735f1-f169-45eb-91bc-c909be5ab13b	pGRmT7	29	2.0	3.0	8834.0	9617.0	88.59	18.0	PASS
16490	fa9250da-8b1c-4cdc-b8fb-5b1ca15c0e0d	pGRmT7	29	2.0	3.0	5772.0	6361.0	111.56	16.78	PASS
44066	b780276d-b5dc-4206-9323-8d3cf55a42d5	pGRmT7	29	2.0	3.0	4257.0	4578.0	136.91	9.55	PASS
55734	ae90544f-4a82-4467-befb-5b1d75b170e7	pGRmT7	29	2.0	3.0	8105.0	9306.0	100.4	35.0	PASS
59624	91b2c27b-3e70-4ebd-b77b-ac896dd1b43f	pGRmT7	29	2.0	3.0	4663.0	4962.0	111.56	6.04	PASS
43647	ae1a5450-e94f-40bc-a3b7-cc20ea421f16	pGRmT7	29	193.0	611.0	5685.0	6038.0	120.48	9.08	PASS
25389	2b18d2a7-4560-4937-b13c-4d88c3c81200	pGRmT7	29	2.0	3.0	5939.0	6151.0	130.96	4.17	PASS
19322	3f015527-de9e-43e3-a067-3a5317b8bb18	pGRmT7	29	2.0	3.0	5253.0	5605.0	125.5	9.62	PASS
10581	3cc07124-5001-4ab5-ac3d-9c794737fe9b	pGRmT7	29	2.0	3.0	7833.0	8145.0	94.12	4.72	PASS
43991	4d2c26af-d39b-4311-b13c-6354062eafde	pGRmT7	29	2.0	3.0	3890.0	4097.0	136.91	4.36	PASS
49298	2c6c237c-0a60-454a-a833-1c1dce26f565	pGRmT7	29	2.0	3.0	5437.0	5643.0	125.5	3.54	PASS
60586	c2f74783-72f4-4225-b988-ce7f5a8c6ac1	pGRmT7	29	2.0	3.0	3514.0	3777.0	143.43	7.48	PASS
40255	24d80b5a-744e-442e-918f-e9f279b423cb	pGRmT7	29	2.0	3.0	5449.0	5746.0	125.5	7.33	PASS
68424	179847fb-daba-421e-b214-fd24d1fb29b9	pGRmT7	29	2.0	3.0	6287.0	6542.0	111.56	4.41	PASS
50702	5926a6a4-1b89-4bb3-8b21-848b1790a148	pGRmT7	29	341.0	657.0	5035.0	5284.0	107.57	3.86	PASS
64051	d303b206-d68d-4161-855e-0de8f4e6dc68	pGRmT7	29	2.0	3.0	5343.0	5576.0	111.56	3.59	PASS
40413	3099d06b-4a5d-46e5-845c-de3bc6aec527	pGRmT7	29	392.0	706.0	6915.0	7582.0	107.57	18.79	PASS
50633	4d87911d-a620-4780-9821-4e1904062b2c	pGRmT7	29	160.0	312.0	4933.0	5159.0	120.48	4.0	PASS
4271	20d7b049-cb96-4061-8988-756b98c5a0f5	pGRmT7	28	2.0	3.0	7655.0	8418.0	111.56	23.22	PASS
74557	c865eb60-ad4f-46cb-8650-08e633baed87	pGRmT7	29	341.0	599.0	7099.0	7314.0	115.85	3.23	PASS
70260	4b9cdebd-c98e-4006-bfa9-cf3feb58595b	pGRmT7	29	2.0	3.0	3844.0	4655.0	107.57	23.93	PASS
27517	fadbbb9c-7214-4251-a822-4f3f97d57ca2	pGRmT7	29	2.0	3.0	6720.0	7063.0	130.96	9.87	PASS
54357	794c3fff-3e2c-4715-b24f-7093e2e59ee8	pGRmT7	29	2.0	3.0	7828.0	8431.0	107.57	16.5	PASS
3619	57ff8dcf-e1ee-4ba6-b343-35cfcd529f59	pGRmT7	28	2.0	3.0	5024.0	5761.0	130.96	27.0	PASS
78663	1cb173e8-334d-4f83-8d41-43a97885ca82	pGRmT7	29	725.0	1683.0	6351.0	7773.0	103.86	44.0	PASS
19288	58478a87-ca18-4b9e-ab82-bf8bad28c249	pGRmT7	29	2.0	3.0	5637.0	5965.0	120.48	8.08	PASS
49855	8a2ff989-039b-484b-ab7c-fc166af43fee	pGRmT7	29	313.0	603.0	5263.0	7399.0	143.43	96.67	PASS
62592	04ec178e-1f06-4e25-877b-93a6e652f175	pGRmT7	29	2.0	3.0	4028.0	4374.0	120.48	8.8	PASS
28677	b3910825-1457-4305-ab54-705a2fcb4faf	pGRmT7	29	2.0	3.0	5536.0	5813.0	136.91	7.55	PASS
24230	aaaefbd7-a1ec-411a-8bf3-d9c918995e82	pGRmT7	29	2.0	3.0	7873.0	8354.0	111.56	12.78	PASS
70002	a43162bf-3166-4615-92a3-9ff8f4911873	pGRmT7	29	2.0	3.0	5623.0	6183.0	125.5	18.29	PASS
5566	d2f1768f-afeb-4556-92c3-6b534c114cf1	pGRmT7	28	2.0	3.0	5793.0	6016.0	130.96	4.65	PASS
40107	f690c919-6e7d-4c36-9658-c9735ec37e5c	pGRmT7	29	2.0	3.0	6019.0	6616.0	115.85	17.92	PASS
38048	ac2e61b0-f638-431f-9b09-26b536cc62eb	pGRmT7	29	312.0	470.0	5705.0	6042.0	111.56	7.44	PASS
15828	f89e7f6c-2b3b-462b-92d4-0162d1b7e82e	pGRmT7	29	2.0	3.0	7795.0	8005.0	111.56	2.74	PASS
23885	a5567daf-8b2a-4318-9015-f344fb497e28	pGRmT7	29	186.0	653.0	4892.0	6175.0	136.91	53.27	PASS
53847	4dc15e41-f9f5-4feb-85e4-32a49ee56c6e	pGRmT7	29	2.0	3.0	5067.0	6002.0	136.91	37.45	PASS
51765	5b4202b2-c423-42cc-8933-a687484c64aa	pGRmT7	29	175.0	349.0	8088.0	10000.0	115.85	68.5	PASS
48549	483da018-a981-4761-a9ea-d6fe48f2b9bc	pGRmT7	29	2.0	3.0	6006.0	6215.0	120.48	3.32	PASS
46176	381204ab-777a-456d-b906-6d9674623a00	pGRmT7	29	2.0	3.0	7201.0	9289.0	100.4	64.57	PASS
22295	7ee17c86-3466-4e39-8dc8-457637787d8b	pGRmT7	29	2.0	3.0	6218.0	6789.0	100.4	14.0	PASS
54021	adeb1727-e017-4415-b71a-d33e27a849b6	pGRmT7	29	403.0	1197.0	7777.0	7996.0	115.85	3.38	PASS
67057	61ba340d-cb63-407a-ac0c-5202e01ca1c5	pGRmT7	29	2.0	3.0	5015.0	5523.0	136.91	18.05	PASS
50052	96b5d86e-8ac6-42bf-8eeb-687dbc32a89c	pGRmT7	29	2.0	3.0	6837.0	7050.0	107.57	2.57	PASS
23016	9c4b60dd-f790-4215-bf92-6210fdb7656b	pGRmT7	29	248.0	392.0	4531.0	4828.0	100.4	4.87	PASS
27845	f731412a-fe91-44d0-a1fa-3739d638c6fd	pGRmT7	29	2.0	3.0	5315.0	5773.0	103.86	10.76	PASS
9628	3627af5f-4b3f-48ee-8551-f0b30d60923e	pGRmT7	28	2.0	3.0	5896.0	6236.0	115.85	8.04	PASS
67095	94ad6416-b96c-4f42-a5bd-374c9bd16788	pGRmT7	29	2.0	3.0	7766.0	8386.0	100.4	15.63	PASS
49441	b5bca548-b3e1-4a60-8122-fb2712f5963b	pGRmT7	29	2.0	3.0	3927.0	5052.0	125.5	41.83	PASS
46330	042d6def-5417-4302-addb-feb3d243bb8a	pGRmT7	29	2.0	3.0	4917.0	5453.0	130.96	18.26	PASS
3810	22af0e1a-889d-4aab-9eb3-8d138e04d82e	pGRmT7	28	3.0	4.0	6537.0	6755.0	125.5	4.04	PASS
37616	c20bc51e-e9de-49f5-b4f4-d41c53124e8c	pGRmT7	29	2.0	3.0	6344.0	6865.0	130.96	17.61	PASS
67154	2a78480c-640d-40cc-b94f-da35e62109cd	pGRmT7	29	2.0	3.0	5015.0	5543.0	130.96	17.91	PASS
79923	9fb6032c-2cb1-4eb3-b1c9-f2d1d1fd0052	pGRmT7	29	2.0	3.0	5571.0	5979.0	125.5	11.96	PASS
6832	ade00cd7-26b9-480f-8091-14c079773b8a	pGRmT7	28	2.0	3.0	5069.0	5766.0	120.48	22.84	PASS
54589	23c2f8da-bbea-410b-8bf0-0c2f40bd036c	pGRmT7	29	269.0	704.0	5804.0	6189.0	71.71	4.14	PASS
53636	03149ddb-dfa8-4942-b123-c1b3ee5e8ac2	pGRmT7	29	2.0	3.0	9632.0	10608.0	88.59	23.68	PASS
7186	6e689671-a197-4f8f-ab8d-f046d16149eb	pGRmT7	28	2.0	3.0	4013.0	4258.0	107.57	3.71	PASS
79791	d3d86dde-1f6d-4096-aeb2-16634d8919b4	pGRmT7	29	2.0	3.0	5443.0	5719.0	115.85	5.58	PASS
10646	3d05b1c4-8813-4381-b56a-df0c90927d51	pGRmT7	29	385.0	670.0	7958.0	8341.0	111.56	9.15	PASS
28349	cb5aedc7-f4da-4376-97cf-899bb8361031	pGRmT7	29	2.0	3.0	7313.0	7681.0	107.57	8.11	PASS
45799	84264bcf-8df8-4fbe-9ff0-1018ba04d7bc	pGRmT7	29	2.0	3.0	10196.0	10692.0	61.47	5.1	PASS
3132	feca1d8a-ec80-43fc-b14f-98723d43347f	pGRmT7	28	2.0	3.0	4149.0	4360.0	125.5	3.75	PASS
51127	740df986-a677-488c-94f3-eb52ceee59b5	pGRmT7	29	238.0	387.0	4787.0	5140.0	125.5	9.67	PASS
64887	54876ff4-b6c5-4ea7-95a0-ab62c0b083cf	pGRmT7	29	2.0	3.0	7487.0	7917.0	86.06	7.26	PASS
45203	92eed8a9-e257-46d0-9a60-13781f3fe3c1	pGRmT7	29	2.0	208.0	5123.0	5500.0	115.85	9.46	PASS
20386	5adc7e91-98b7-4b45-9a78-2014f7dd4274	pGRmT7	29	2.0	3.0	5792.0	6050.0	120.48	5.28	PASS
17233	eea010c6-a9ae-40fa-a654-7e80d7c42724	pGRmT7	29	391.0	792.0	6185.0	6405.0	120.48	3.76	PASS
43376	43c5c3e9-551f-458f-9b9f-4a408f48b835	pGRmT7	29	2.0	3.0	5688.0	6127.0	120.48	12.52	PASS
34353	e9b6a402-6f6e-460c-8850-699d35146b36	pGRmT7	29	104.0	216.0	3460.0	3708.0	125.5	5.29	PASS
37663	4f6b5cb4-7111-49e5-b9ea-f17b02eb8e6a	pGRmT7	29	2.0	3.0	6008.0	6371.0	130.96	10.74	PASS
37493	1c8253a8-19e1-4541-90fa-4a3f536a7de7	pGRmT7	29	2.0	3.0	5429.0	5702.0	136.91	7.36	PASS
24218	5909b3a7-51fc-4e8f-96b0-0ee1b2c7ac85	pGRmT7	29	2.0	3.0	4294.0	4686.0	125.5	11.29	PASS
11936	ea403bd7-407d-4a7d-a66e-42250f9f1dec	pGRmT7	29	210.0	562.0	5588.0	6156.0	130.96	19.65	PASS
58726	9491e491-a454-4f06-8784-be4869f056d4	pGRmT7	29	2.0	3.0	6041.0	6532.0	111.56	13.15	PASS
29927	2da8fcb1-c2f4-4574-bab2-960566644ae2	pGRmT7	29	2.0	3.0	3657.0	3873.0	136.91	4.77	PASS
79398	09095c76-9b68-4ca8-9bf7-91a5adfeaf88	pGRmT7	29	2.0	3.0	6306.0	6626.0	130.96	8.87	PASS
29586	ce95538b-6e32-416d-a199-38e661a516a4	pGRmT7	29	3.0	4.0	4895.0	5362.0	130.96	15.26	PASS
18012	aca48059-ae5b-4d92-9f89-df76cc395796	pGRmT7	29	2.0	3.0	5657.0	5871.0	143.43	5.14	PASS
61772	25339bf9-b866-441d-bf51-d22029a18176	pGRmT7	29	232.0	553.0	4965.0	5178.0	120.48	3.48	PASS
27045	9fa66a64-b5d3-491b-a067-64ecc29b0946	pGRmT7	29	2.0	3.0	4533.0	4992.0	136.91	15.82	PASS
38824	2f13c5ca-bc2d-4169-918b-68aae7b2731f	pGRmT7	29	2.0	3.0	4480.0	4705.0	120.48	3.96	PASS
15946	307bfaf9-1346-4c8f-9255-c273f4b3bb24	pGRmT7	29	2.0	3.0	6645.0	8135.0	111.56	50.15	PASS
34470	9f345b5c-8e68-4a55-b5b4-e1c0e440a767	pGRmT7	29	2.0	3.0	4882.0	5167.0	120.48	6.36	PASS
32119	5c827490-48df-43a6-b158-b10fda6ff9b9	pGRmT7	29	370.0	680.0	3931.0	4357.0	94.12	8.28	PASS
53499	7018c254-ce4f-44c2-96b5-8e4f4b614a12	pGRmT7	29	2.0	3.0	4919.0	5151.0	111.56	3.56	PASS
3484	7d96ab90-1847-4feb-a41b-ce778c8828d2	pGRmT7	28	2.0	3.0	5865.0	6217.0	125.5	9.62	PASS
70926	3c3f67f5-896f-45ab-9260-fc8ace1ba82d	pGRmT7	29	2.0	3.0	3206.0	3584.0	136.91	12.14	PASS
62206	a0abdc8e-6f03-408c-8d03-4e9256b13599	pGRmT7	29	453.0	1156.0	7232.0	7918.0	111.56	20.37	PASS
8960	e1f09ba9-48ef-47d0-a150-e451bf385dae	pGRmT7	28	2.0	3.0	5673.0	6012.0	125.5	9.08	PASS
74290	b9ac17b3-811c-4d5f-85d3-54c74aceef84	pGRmT7	29	2.0	3.0	5339.0	5727.0	107.57	8.82	PASS
19785	0a8166a3-ae6e-407d-9ed9-1e5c48c876ea	pGRmT7	29	2.0	3.0	9502.0	9721.0	70.05	0.07	PASS
46825	d7645b7a-ed04-4821-b7ad-9359c01619f7	pGRmT7	29	2.0	3.0	5061.0	5404.0	136.91	10.55	PASS
3594	be59719f-10ec-4b0a-b4c8-54d634c01854	pGRmT7	28	3.0	4.0	9040.0	9332.0	88.59	3.56	PASS
39867	134ccb4b-7539-4de9-8be7-fb7fdd3df3bd	pGRmT7	29	2.0	3.0	6085.0	6338.0	125.5	5.5	PASS
77534	f7973913-6cec-486b-8bb3-5efd4ac07106	pGRmT7	29	2.0	3.0	7865.0	8356.0	91.27	9.85	PASS
62066	eb1504a2-a4fa-47d4-ab42-73aa0e2ee80f	pGRmT7	29	2.0	3.0	5783.0	6349.0	115.85	16.73	PASS
51631	26ae926f-7a09-4f24-aea5-bdc6b33ca935	pGRmT7	29	127.0	445.0	6035.0	6383.0	79.26	4.13	PASS
75259	9c7f2571-ee2b-49e6-b7ea-d1660275966c	pGRmT7	29	2.0	3.0	5554.0	6040.0	125.5	15.21	PASS
6674	ccc96736-c293-4446-a4d2-b33fd9ba3ccd	pGRmT7	28	2.0	3.0	7136.0	7542.0	111.56	10.0	PASS
11872	c93434bf-5da3-4487-9b08-2bf5c6bdce36	pGRmT7	29	486.0	801.0	6583.0	7061.0	111.56	12.67	PASS
16612	e65b9dbd-580a-4eae-bc08-0b473056bebb	pGRmT7	29	2.0	3.0	6077.0	6314.0	130.96	5.26	PASS
4214	51534528-cd28-4872-b1e7-8f31ccef6768	pGRmT7	28	2.0	3.0	4762.0	5066.0	100.4	5.1	PASS
24199	3a75de92-0e5a-4810-bbbe-bcee38dce629	pGRmT7	29	2.0	3.0	6527.0	6776.0	97.16	3.0	PASS
7351	e0758333-f7d5-426e-814c-8856dd2f4a0d	pGRmT7	28	2.0	3.0	5138.0	5364.0	103.86	2.76	PASS
41474	c7522da0-8e54-4b6a-aa74-2a34971f2d09	pGRmT7	29	2.0	3.0	5906.0	6109.0	130.96	3.78	PASS
21167	d618f6ae-65ea-43e6-a17f-82ec9a3e6b8b	pGRmT7	29	2.0	3.0	6203.0	6511.0	125.5	7.79	PASS
22017	5a2d2888-d338-4c9d-ab93-45d91c61f219	pGRmT7	29	2.0	3.0	4495.0	5369.0	130.96	32.96	PASS
55486	a60d38e0-cfa1-44f1-b2e7-d2d527bbc227	pGRmT7	29	313.0	734.0	5101.0	5591.0	100.4	11.3	PASS
22998	aa107899-1095-4901-93ad-2cc535edaada	pGRmT7	29	3.0	4.0	4871.0	5311.0	136.91	14.95	PASS
17956	35a5aa66-f921-4c2f-9fed-106989c7a9d2	pGRmT7	29	100.0	146.0	4616.0	5207.0	120.48	18.6	PASS
74904	88f40af4-7643-4287-a34d-4c070f2eb4de	pGRmT7	29	2.0	3.0	5423.0	5882.0	143.43	16.81	PASS
43670	609db453-477b-4a62-93d9-1ffa86180001	pGRmT7	29	2.0	3.0	5682.0	6061.0	97.16	7.19	PASS
81449	0b3a1ee7-30e1-4a69-9072-c1c41a92dde1	pGRmT7	29	2.0	3.0	5970.0	6175.0	130.96	3.87	PASS
42160	765522d6-3912-4b77-be58-11ef0053bc6b	pGRmT7	29	2.0	3.0	5260.0	5534.0	115.85	5.5	PASS
1040	0ef8da6c-9e35-4294-ba7c-807e6da89b48	pGRmT7	26	2.0	3.0	4902.0	5448.0	125.5	17.71	PASS
47310	3599e203-7a0d-4b68-86bd-647a0f372110	pGRmT7	29	387.0	785.0	6747.0	7248.0	100.4	11.67	PASS
21915	6d7af6fc-46ec-4897-bfe2-b21be1d19779	pGRmT7	29	2.0	3.0	7093.0	7357.0	125.5	5.96	PASS
29542	f438365f-2324-4c50-8a3f-2f3249efb7f0	pGRmT7	29	2.0	3.0	3875.0	4286.0	125.5	12.08	PASS
3815	dc2dc2f0-f1d3-4951-8fb0-b8995b8df5e7	pGRmT7	28	2.0	3.0	7000.0	7697.0	100.4	18.2	PASS
71796	11aa9906-1b7c-4041-93d8-3563515876f7	pGRmT7	29	2.0	3.0	6199.0	6558.0	111.56	8.26	PASS
46160	231819ab-4be5-4d63-b2f6-6712b1757e6d	pGRmT7	29	2.0	3.0	7374.0	8062.0	103.86	18.69	PASS
39019	c92cfb7f-b08c-48fc-9d92-fb9b2e26b8b6	pGRmT7	29	2.0	3.0	5482.0	6087.0	125.5	20.17	PASS
64779	568dc0e6-714c-4a03-a008-fb04825983c4	pGRmT7	29	538.0	948.0	8118.0	10392.0	100.4	70.77	PASS
40605	251ec988-b473-4d90-9ea2-19543a2151e0	pGRmT7	29	2.0	3.0	4717.0	5053.0	120.48	8.4	PASS
4766	48045805-76a9-489f-9eae-6cb7836ba887	pGRmT7	28	2.0	3.0	3476.0	4074.0	143.43	23.43	PASS
10660	47607d9f-ac5e-4e4f-ba7f-abe03e160e0d	pGRmT7	29	321.0	612.0	6796.0	7337.0	115.85	15.77	PASS
29936	0d28e30c-40c2-48af-b2d6-6271b2a68086	pGRmT7	29	2.0	3.0	5732.0	6093.0	120.48	9.4	PASS
19464	872da0a1-5e6b-4d65-b4b5-cc6c33dd8c6f	pGRmT7	29	79.0	272.0	4746.0	4964.0	125.5	4.04	PASS
64712	a0ab4118-5119-4198-a0c5-22ca0ba77445	pGRmT7	29	2.0	3.0	4927.0	5256.0	100.4	5.93	PASS
77697	a7217263-3293-423c-82a0-be46b6035169	pGRmT7	29	641.0	1118.0	9263.0	9511.0	97.16	2.97	PASS
15902	08ff95c1-22ef-4c28-a3b3-5bdbe4772fdc	pGRmT7	29	2.0	3.0	3602.0	3993.0	111.56	9.44	PASS
8987	8d47a4f4-c8db-4533-9371-116b14d3f8bd	pGRmT7	28	361.0	787.0	4844.0	5177.0	120.48	8.28	PASS
73921	8dec983f-6e0a-4f3b-a7d7-a703c3e6ae97	pGRmT7	29	96.0	186.0	4579.0	5387.0	125.5	28.62	PASS
75720	c2233c2b-c968-442f-a1ed-42ee2ae1de61	pGRmT7	29	349.0	660.0	8391.0	8650.0	111.56	4.56	PASS
39111	b5879c86-f40c-4dc8-86cb-c30114f71e40	pGRmT7	29	46.0	210.0	4436.0	5072.0	125.5	21.46	PASS
9344	a549843c-9831-4f5a-af3f-7b5014cc6922	pGRmT7	28	118.0	434.0	5157.0	5566.0	111.56	10.11	PASS
52610	c5d1fa10-286a-460d-a659-df756eb93f8f	pGRmT7	29	2.0	3.0	4018.0	4287.0	130.96	6.65	PASS
31078	be007938-0338-4ef5-af0e-31e389f09f28	pGRmT7	29	2.0	3.0	4159.0	4600.0	136.91	15.0	PASS
28466	5232ddc3-ae82-4748-91b2-61e0a9c70d97	pGRmT7	29	2.0	3.0	8215.0	8980.0	83.67	16.22	PASS
61359	06931e60-fe0e-42b2-8aa4-c942bd2dc51a	pGRmT7	29	2.0	3.0	4773.0	5199.0	120.48	12.0	PASS
68237	3cf2ff6a-3ada-444e-9382-ba40880bc329	pGRmT7	29	2.0	3.0	6370.0	6608.0	111.56	3.78	PASS
23370	1faf37f1-1cf9-46aa-9b83-6e290985cc15	pGRmT7	29	2.0	3.0	6848.0	7542.0	103.86	18.9	PASS
40297	d41a177d-0333-42dd-8396-2dfafeafd600	pGRmT7	29	2.0	3.0	5313.0	5716.0	136.91	13.27	PASS
52946	42dcefc8-1095-4493-b1ef-5c09069ddf10	pGRmT7	29	2.0	3.0	7338.0	7576.0	115.85	4.12	PASS
24839	bfbf9ecf-77ac-407d-9941-5bcb85a12be1	pGRmT7	29	2.0	3.0	4934.0	5353.0	143.43	14.9	PASS
80166	0a799a7a-da63-480d-97e5-ad1b3349b19e	pGRmT7	29	2.0	3.0	7375.0	7866.0	103.86	11.9	PASS
3168	6728f6f3-fa4e-4028-91ba-e94fa5019f44	pGRmT7	28	2.0	3.0	4777.0	5089.0	136.91	9.14	PASS
20345	cbea5375-7e86-43f1-997c-632d85a89bf7	pGRmT7	29	134.0	266.0	6127.0	6493.0	130.96	10.87	PASS
69388	bbd9fefa-cbbe-4900-b8ff-08e7985cacc9	pGRmT7	29	2.0	3.0	6127.0	6490.0	120.48	9.48	PASS
24950	4491a887-749b-4c34-a1dd-210c053b9a06	pGRmT7	29	2.0	3.0	3363.0	3726.0	136.91	11.45	PASS
63022	681f5fb3-0f89-4bad-8610-fd8e1c1c574b	pGRmT7	29	2.0	3.0	4649.0	4914.0	143.43	7.57	PASS
35096	3d114ea9-1adf-4ab9-a2f0-f696d0fc498d	pGRmT7	29	2.0	3.0	5258.0	5627.0	111.56	8.63	PASS
61762	7d55af46-9bbb-4c8e-a678-86961ead065e	pGRmT7	29	2.0	3.0	6137.0	6657.0	130.96	17.57	PASS
37360	01e5b5e9-5dca-43e8-b7d3-794631141e6a	pGRmT7	29	523.0	999.0	9323.0	9602.0	103.86	4.59	PASS
81027	0dbe21f4-2f7e-41af-ae31-95912b350be9	pGRmT7	29	2.0	3.0	4793.0	6656.0	130.96	75.96	PASS
3536	39c7e01e-813f-4dd1-ae75-c14a865b55e9	pGRmT7	28	2.0	3.0	6659.0	7156.0	130.96	16.57	PASS
6436	26f1a857-a634-4d24-a545-3add3dd6d2a0	pGRmT7	28	2.0	3.0	4955.0	5529.0	115.85	17.04	PASS
7149	35fd99d3-ce71-4935-b51f-8ad53adc683b	pGRmT7	28	2.0	3.0	6159.0	6598.0	143.43	15.86	PASS
63967	1ec4a717-05c2-4bfb-9f6f-3956848354ba	pGRmT7	29	2.0	3.0	4852.0	5789.0	107.57	28.43	PASS
378	3c7e51b0-bd9c-4d65-b607-0d01c1b07f11	pGRmT7	23	300.0	693.0	4762.0	5721.0	111.56	30.48	PASS
80077	7f8f21f7-9177-4c69-a774-a658b78a1b06	pGRmT7	29	73.0	135.0	5263.0	5549.0	111.56	5.56	PASS
75731	8c93b9f3-e0a7-472f-b8a5-ae0d0ec8686e	pGRmT7	29	2.0	3.0	3967.0	4261.0	130.96	7.74	PASS
77934	b60bd196-7079-43ce-acb5-035570640e45	pGRmT7	29	2.0	3.0	5453.0	5815.0	130.96	10.7	PASS
81091	be99831b-ba38-4b31-ad6d-da9b01e751c4	pGRmT7	29	2.0	3.0	9817.0	10160.0	88.59	5.06	PASS
62589	cfbb7496-67cb-4ba7-a9f9-f710dd6706d3	pGRmT7	29	2.0	3.0	3746.0	3985.0	103.86	3.21	PASS
66199	127a5e79-ee5f-4d8d-ae08-24187c8cdbcc	pGRmT7	29	191.0	372.0	5476.0	5768.0	111.56	5.78	PASS
58164	09bf1941-39a3-4dcd-ae3a-7b3dbf2666c9	pGRmT7	29	198.0	409.0	4357.0	4706.0	130.96	10.13	PASS
69304	d6071fe9-a603-4d36-9d29-5353b32109b7	pGRmT7	29	2.0	3.0	4983.0	5569.0	130.96	20.43	PASS
16644	d3cfcba0-031a-4f93-972c-fb234f3a0bad	pGRmT7	29	2.0	3.0	5543.0	5850.0	125.5	7.75	PASS
3352	6e8202b4-d175-420b-8a21-64ce386d49cb	pGRmT7	28	2.0	3.0	4630.0	5209.0	167.33	27.11	PASS
74233	10061ad6-b670-4676-b25c-dae890b5c5f1	pGRmT7	29	2.0	3.0	5184.0	5776.0	136.91	21.86	PASS
28327	e4a1c255-baca-46e5-b56e-b91bd27f5124	pGRmT7	29	2.0	3.0	5712.0	6011.0	120.48	6.92	PASS
42158	8783f525-bf5b-4178-bac7-c40cbff13794	pGRmT7	29	148.0	265.0	6613.0	6820.0	125.5	3.58	PASS
10416	fa303a21-a793-480e-9013-2546f4bb58d4	pGRmT7	29	2.0	3.0	5062.0	5577.0	150.6	20.7	PASS
70380	d53d0ce3-dd9c-4ca1-b6c2-04675b0462e5	pGRmT7	29	159.0	236.0	6527.0	6823.0	136.91	8.41	PASS
28646	d278a61f-fcbe-4e5b-b08b-af662cbc73ab	pGRmT7	29	2.0	3.0	6600.0	6905.0	115.85	6.69	PASS
11433	e0761444-0a17-45d5-bc07-89b4088c1a81	pGRmT7	29	40.0	246.0	7147.0	7999.0	120.48	29.04	PASS
33356	b71baab3-39d4-431a-bc6f-e65c531652e8	pGRmT7	29	2.0	3.0	7388.0	7648.0	107.57	4.25	PASS
26491	5fc13523-3478-41a2-9ce3-e0554ae6212e	pGRmT7	29	756.0	1603.0	9258.0	10259.0	100.4	28.33	PASS
60077	d8567177-0d0d-411a-a764-9f6f56cb2896	pGRmT7	29	2.0	3.0	5106.0	6098.0	125.5	36.29	PASS
37195	ec146ab6-c4bf-497b-b229-db0ffee2f551	pGRmT7	29	362.0	881.0	6807.0	7301.0	130.96	16.43	PASS
27132	96673d4b-d767-486b-b7ef-b73450f253a2	pGRmT7	29	242.0	626.0	4988.0	5318.0	115.85	7.65	PASS
7491	72c9996f-05dd-4249-bf29-23e82594d8e3	pGRmT7	28	2.0	3.0	6935.0	9414.0	73.46	55.44	PASS
8640	55cbb0bb-e7ba-46d2-9022-7923ff97063f	pGRmT7	28	2.0	3.0	5578.0	5919.0	120.48	8.6	PASS
11222	002ed8a9-38e4-4b29-9b5a-08205b39231c	pGRmT7	29	2.0	3.0	6196.0	6539.0	125.5	9.25	PASS
44025	2d650d45-6460-4774-ab43-38ee6f1564d7	pGRmT7	29	492.0	737.0	6736.0	6958.0	115.85	3.5	PASS
31136	d18c18ba-73e9-4eef-a5ea-80c7d128716c	pGRmT7	29	2.0	3.0	4129.0	4834.0	136.91	27.0	PASS
5588	ee2db29a-2b1f-48a9-84ca-3a428cc4246e	pGRmT7	28	2.0	3.0	4568.0	4947.0	143.43	13.0	PASS
17046	92b9ebb6-bf4b-44e1-a947-52bbfc72e0ef	pGRmT7	29	2.0	3.0	5534.0	5956.0	115.85	11.19	PASS
55896	b37ea3ba-6caf-454f-a82a-72e08c1155ef	pGRmT7	29	2.0	3.0	5257.0	5522.0	130.96	6.48	PASS
8238	6cea3ebb-f694-4ad1-b73c-4d1e92134616	pGRmT7	28	2.0	3.0	3873.0	5247.0	120.48	49.92	PASS
35675	55d90f71-8927-42ca-837c-94328e903615	pGRmT7	29	264.0	536.0	6568.0	6987.0	111.56	10.48	PASS
19275	245bae2f-ed46-4297-ac8f-dfc706d5b242	pGRmT7	29	84.0	121.0	3863.0	4445.0	130.96	20.26	PASS
46234	263f6971-1736-4166-9559-3d4da343b3cd	pGRmT7	29	2.0	3.0	4540.0	4935.0	120.48	10.76	PASS
23130	436db351-c60a-48c2-9a68-25154ba4f635	pGRmT7	29	2.0	3.0	3797.0	4018.0	125.5	4.17	PASS
74796	30ee6181-0314-4b2e-b1e8-94f835b6cdbc	pGRmT7	29	2.0	3.0	3584.0	4161.0	125.5	19.0	PASS
1737	50e7d555-b4c3-4b64-8a3f-49574b9576be	pGRmT7	27	2.0	3.0	4859.0	5114.0	120.48	5.16	PASS
45709	31de2a7d-1d9b-4998-84d0-c0929e47b7dd	pGRmT7	29	246.0	574.0	5901.0	6184.0	125.5	6.75	PASS
427	d5eed77f-d220-47ad-a28a-01c5b80a1e1c	pGRmT7	24	2.0	3.0	4887.0	5111.0	115.85	3.58	PASS
80658	d817b3d9-5d72-4ad4-a5b4-41c990107071	pGRmT7	29	2.0	3.0	5868.0	6922.0	115.85	35.5	PASS
17783	8c3fd5c2-d06f-4c10-be6d-86aa0ef43217	pGRmT7	29	263.0	599.0	5193.0	5535.0	143.43	11.24	PASS
55315	a620c777-3d68-4846-93c2-3688a670faec	pGRmT7	29	2.0	3.0	5903.0	6231.0	103.86	6.28	PASS
35543	bebee181-8626-4a6a-bcaf-7294ab640057	pGRmT7	29	2.0	3.0	6385.0	6773.0	100.4	7.9	PASS
79814	f07bf92b-54e1-4cac-a6b5-e7667e5deaf6	pGRmT7	29	314.0	616.0	6921.0	7633.0	120.48	23.44	PASS
27823	6ebdfcdc-8923-4ef5-b872-61465616abbb	pGRmT7	29	148.0	276.0	5414.0	5626.0	125.5	3.79	PASS
48566	86e31e05-7b5a-413f-9235-e7153f947e15	pGRmT7	29	2.0	3.0	5119.0	5351.0	120.48	4.24	PASS
4620	680499d5-9c5a-4c46-ac43-386306b60dd0	pGRmT7	28	2.0	3.0	4362.0	4794.0	100.4	9.37	PASS
18163	1bec81e2-e794-49c5-b318-206fa31b142f	pGRmT7	29	2.0	3.0	7160.0	7722.0	111.56	15.78	PASS
47802	f0a25e2e-2a82-4528-b8c8-f19b9a828af0	pGRmT7	29	2.0	3.0	4866.0	7810.0	115.85	108.19	PASS
44739	8118967b-f2f3-4142-b626-4b2d021c984c	pGRmT7	29	130.0	350.0	2825.0	3058.0	136.91	5.55	PASS
15268	933a6fed-2b3c-46ba-b282-fa75ad741a9c	pGRmT7	29	2.0	3.0	3626.0	4131.0	130.96	16.91	PASS
65746	051408f1-5c4e-48e9-9d59-ed15d4596c56	pGRmT7	29	2.0	3.0	5656.0	6832.0	120.48	42.0	PASS
14955	0f5fd09a-3638-4a81-af3c-0a626bdd4900	pGRmT7	29	2.0	3.0	6100.0	6302.0	130.96	3.74	PASS
49129	031e8f12-2931-4632-ab2d-36dd5d883418	pGRmT7	29	2.0	3.0	5719.0	6094.0	125.5	10.58	PASS
71166	8525b110-5fb0-412f-8550-5856765bc172	pGRmT7	29	2.0	3.0	6338.0	6850.0	97.16	11.48	PASS
56742	e10c1843-8f2b-45f1-9371-02feef63d34c	pGRmT7	29	3.0	4.0	4831.0	5151.0	130.96	8.87	PASS
81456	2691ae38-bc28-4646-8cb2-f7b7859bba8b	pGRmT7	29	316.0	837.0	6918.0	7635.0	107.57	20.57	PASS
53776	bddd8254-28a1-46d8-a93f-dbb5b25a7797	pGRmT7	29	203.0	357.0	5043.0	5277.0	120.48	4.32	PASS
50344	014bca84-27c3-4acf-92e4-996534e581af	pGRmT7	29	2.0	3.0	5640.0	6071.0	115.85	11.54	PASS
43048	9120ca31-81ba-4ab2-ae99-357befab8982	pGRmT7	29	2.0	3.0	6357.0	6652.0	125.5	7.25	PASS
8031	979380cc-b646-4b5e-8844-d38da98af134	pGRmT7	28	2.0	3.0	4614.0	4895.0	115.85	5.77	PASS
23063	c123b23d-7a16-4452-937a-4ffb04c09715	pGRmT7	29	2.0	3.0	4857.0	5321.0	158.53	19.37	PASS
29457	816aaf02-bdc5-4b06-93ac-2a1d6c7e4b4d	pGRmT7	29	219.0	454.0	4072.0	4429.0	125.5	9.83	PASS
54704	d71d3c14-725b-4198-a934-3dc462537a1a	pGRmT7	29	2.0	3.0	3254.0	3966.0	136.91	27.32	PASS
18830	207bc7f1-5186-4c3d-8dc2-9381d501e068	pGRmT7	29	72.0	148.0	4294.0	4973.0	125.5	23.25	PASS
38168	aeb74013-9d98-41f2-b136-4111bcf2285a	pGRmT7	29	414.0	793.0	5887.0	6477.0	125.5	19.54	PASS
16513	39c3398f-2834-4d88-8bf6-e33725b29877	pGRmT7	29	398.0	601.0	7470.0	7998.0	120.48	16.08	PASS
54097	492a90db-2d33-4120-bdd0-4d92e196e590	pGRmT7	29	2.0	3.0	4659.0	4965.0	136.91	8.86	PASS
61424	3c749f55-3fa6-4dcb-85d5-b6e177123e54	pGRmT7	29	296.0	625.0	7420.0	8064.0	111.56	18.81	PASS
48989	9cc6d982-91a5-4345-bbe9-a894917119d9	pGRmT7	29	235.0	590.0	6983.0	7367.0	103.86	8.21	PASS
56130	886c2c18-b279-4459-8265-5cb65e58a937	pGRmT7	29	2.0	3.0	7363.0	7648.0	103.86	4.79	PASS
2987	c20dcab0-ecc1-42fb-b22c-b54e464a0f21	pGRmT7	28	2.0	3.0	7722.0	9225.0	94.12	41.94	PASS
34499	d2df1c5e-3f92-4e6b-b1e5-a52ee95b2a8a	pGRmT7	29	2.0	3.0	5559.0	5944.0	120.48	10.36	PASS
16364	da5ba2a4-5649-4700-9d61-db5f7a1871e9	pGRmT7	29	2.0	3.0	4482.0	4913.0	125.5	12.92	PASS
41415	827392d1-4ab4-414f-99ee-c7b0191967ce	pGRmT7	29	2.0	3.0	6674.0	6978.0	115.85	6.65	PASS
52454	5e65d3b9-8548-4faf-912a-3b5cd42423ad	pGRmT7	29	2.0	3.0	4964.0	5234.0	120.48	5.76	PASS
45410	1021479e-6a0b-48ca-8659-bf8372c77354	pGRmT7	29	2.0	3.0	5533.0	5774.0	111.56	3.89	PASS
72209	6201de60-7f5d-4eaf-9e08-6e130d6bdaf3	pGRmT7	29	2.0	3.0	8618.0	8857.0	103.86	3.21	PASS
50076	5bd4c9c1-8b68-4e64-9f0b-6cf3f86d5276	pGRmT7	29	167.0	565.0	6093.0	6400.0	125.5	7.75	PASS
25668	04d7698b-307f-4449-9eaf-6027e6f6cfbb	pGRmT7	29	2.0	3.0	5300.0	5885.0	130.96	20.39	PASS
38840	2ba2a96e-c71b-4655-abb4-b883124a1534	pGRmT7	29	2.0	3.0	4342.0	4927.0	120.48	18.36	PASS
62792	caece2b3-ea65-47e6-b358-73548b59b63f	pGRmT7	29	135.0	276.0	6437.0	6894.0	94.12	9.25	PASS
44541	30c9deff-e6a0-425a-99a5-7f47f26b03fa	pGRmT7	29	2.0	3.0	4001.0	4299.0	120.48	6.88	PASS
9365	733e9459-8695-4335-885e-c5c9497fbec8	pGRmT7	28	2.0	3.0	6439.0	6923.0	125.5	15.12	PASS
78089	27fb6154-8fdf-4fe6-8386-345e81018d81	pGRmT7	29	251.0	665.0	4731.0	5661.0	120.48	32.16	PASS
32859	570cb189-8a15-4e4a-a1f0-edfd054d6847	pGRmT7	29	529.0	893.0	8117.0	8808.0	107.57	19.64	PASS
47517	ce8b66b7-9046-413e-81c1-d7ecd4efd7f7	pGRmT7	29	2.0	3.0	3992.0	6106.0	115.85	76.27	PASS
36203	b5b0e592-edc6-49dc-a6ca-87995fc113e2	pGRmT7	29	2.0	3.0	3970.0	4794.0	120.48	27.92	PASS
21543	6af674f1-0bc6-4b1a-a9d9-de2a32d7dd2a	pGRmT7	29	2.0	3.0	5343.0	5749.0	136.91	13.41	PASS
56882	f5b2b057-1ce8-45cd-a356-d713cac7f255	pGRmT7	29	286.0	465.0	7395.0	8257.0	107.57	25.75	PASS
6974	8b7cfa44-5072-4cd1-9480-0ce5413cbe83	pGRmT7	28	285.0	447.0	5820.0	6322.0	130.96	16.78	PASS
76149	2700d531-3ea5-4eac-a14b-18b0fc448749	pGRmT7	29	2.0	3.0	5850.0	6195.0	115.85	8.23	PASS
79432	d1ea1ba1-49d7-4186-bed4-d45c8baa78b5	pGRmT7	29	2.0	3.0	5638.0	5904.0	130.96	6.52	PASS
40420	77c8e781-8b80-47b3-9f0b-6e29ab232282	pGRmT7	29	2.0	3.0	4329.0	4544.0	115.85	3.23	PASS
37206	53bc26a2-b65c-44a5-a25f-d78915380f4b	pGRmT7	29	2.0	3.0	5645.0	6637.0	107.57	30.39	PASS
8004	54e39ce9-6cba-468f-bb74-4633ec82973a	pGRmT7	28	2.0	3.0	11472.0	11871.0	75.3	4.95	PASS
10943	0b86b042-06fa-4572-82e1-4684c34705bd	pGRmT7	29	214.0	354.0	4672.0	4968.0	115.85	6.35	PASS
34894	b70ebb74-b1ee-4179-8850-30e8832be908	pGRmT7	29	2.0	3.0	7275.0	7781.0	111.56	13.7	PASS
24453	e5291072-b18f-4d98-b58c-1f4ea18d83d9	pGRmT7	29	355.0	850.0	9552.0	9794.0	97.16	2.77	PASS
51746	ec13bf3b-96b0-4d92-8b13-ba3632009d0b	pGRmT7	29	249.0	613.0	8182.0	8533.0	115.85	8.46	PASS
73374	5b36de6a-011b-4d36-82ef-61ef15fbc195	pGRmT7	29	2.0	3.0	4060.0	5678.0	130.96	65.3	PASS
28094	bb5eff43-4604-46d6-887d-757e3eb788b2	pGRmT7	29	2.0	3.0	5024.0	5884.0	125.5	30.79	PASS
15718	6dea690c-2055-486a-a42e-7dc480b81a7a	pGRmT7	29	2.0	3.0	4724.0	5244.0	125.5	16.62	PASS
5362	e4294621-b8f6-4588-82dd-57c7180d5638	pGRmT7	28	2.0	3.0	5876.0	6406.0	130.96	18.0	PASS
62911	2ecb4862-b90f-4c9e-b02e-26461eda48ca	pGRmT7	29	2.0	3.0	6099.0	6759.0	120.48	21.36	PASS
7942	c230e267-2c8f-4a59-9c06-304b05f13835	pGRmT7	28	2.0	3.0	5418.0	5648.0	111.56	3.48	PASS
24759	62af2b9a-77bd-46ee-af23-231909d03351	pGRmT7	29	186.0	3481.0	6484.0	6762.0	125.5	6.54	PASS
75008	aab4c83d-4c21-45b0-a12d-4f66896545d9	pGRmT7	29	2.0	3.0	7050.0	8780.0	103.86	54.62	PASS
8497	d1001dc9-585a-46be-9efb-a833ddfc88d3	pGRmT7	28	2.0	3.0	6371.0	7080.0	103.86	19.41	PASS
63737	3a804846-537c-446b-8e57-eed42b5791a3	pGRmT7	29	2.0	3.0	4780.0	4981.0	130.96	3.7	PASS
43603	e18b880e-395e-462d-8e91-a9b3eb351287	pGRmT7	29	278.0	579.0	6388.0	6751.0	111.56	8.41	PASS
47829	6cae1fc5-4460-4004-824b-a5bd99db444d	pGRmT7	29	460.0	1207.0	7742.0	8453.0	111.56	21.3	PASS
69043	df2bc4da-1389-4e1f-bf8e-df8823653a36	pGRmT7	29	2.0	3.0	3615.0	4265.0	115.85	19.96	PASS
26844	066c9028-653b-4bf2-b096-304653bfc093	pGRmT7	29	139.0	340.0	4200.0	4947.0	107.57	21.64	PASS
50368	12e9013e-a5d2-4d72-a7e4-e809b6e228b0	pGRmT7	29	2.0	3.0	6505.0	6853.0	120.48	8.88	PASS
27271	6a4fc6b1-67ed-4b9e-b9e8-a733505e4c71	pGRmT7	29	2.0	3.0	5148.0	5391.0	103.86	3.34	PASS
62302	99ca70b4-cb99-44cd-9c0c-c6bee646f24b	pGRmT7	29	341.0	552.0	5447.0	6705.0	125.5	47.37	PASS
67923	7219c7cb-a82a-47e3-8bfa-9f6e10868065	pGRmT7	29	2.0	3.0	6018.0	6858.0	125.5	29.96	PASS
38066	6fd637c1-c81c-4b50-a7a3-4d8a623ec37d	pGRmT7	29	2.0	3.0	4632.0	4878.0	130.96	5.65	PASS
37686	de25940e-b5e6-4744-811b-4e97e194cd61	pGRmT7	29	2.0	3.0	5616.0	6376.0	136.91	29.5	PASS
27447	56fa2423-79be-4626-b64e-61228fbede1e	pGRmT7	29	243.0	499.0	3613.0	4288.0	130.96	24.3	PASS
17092	8f2eb7a0-df00-49cf-a9f4-5fb584752e18	pGRmT7	29	2.0	3.0	3690.0	5184.0	136.91	62.86	PASS
67305	2e999d76-48c7-4cb7-9e80-8f683d378f37	pGRmT7	29	2.0	3.0	6375.0	6704.0	115.85	7.62	PASS
25789	f96113bc-b635-4a9c-896d-3ad4557638e0	pGRmT7	29	2.0	3.0	4915.0	5375.0	125.5	14.12	PASS
377	43b8b9ae-db7e-48b3-91a3-6fa4ff429d31	pGRmT7	23	2.0	3.0	7041.0	7322.0	115.85	5.77	PASS
19211	c12d08a9-7a6e-4dbb-855f-94e36ff0c70b	pGRmT7	29	2.0	3.0	6820.0	7032.0	130.96	4.17	PASS
18772	db78b5a7-6192-492e-8cae-d7623f756164	pGRmT7	29	2.0	3.0	6507.0	6746.0	107.57	3.5	PASS
40282	a2550105-5a42-4f14-853b-113dd873bc72	pGRmT7	29	2.0	3.0	4512.0	4980.0	115.85	12.96	PASS
8483	a2aa1956-2262-46e6-9a21-82285370a0c3	pGRmT7	28	2.0	3.0	3465.0	3766.0	130.96	8.04	PASS
69059	dd838e62-0a4b-41b3-8298-1d8b4cc62a7b	pGRmT7	29	2.0	3.0	5476.0	5740.0	130.96	6.43	PASS
7587	ffcdaa90-c296-43da-af00-ce61b09582d9	pGRmT7	28	2.0	3.0	4492.0	5060.0	120.48	17.68	PASS
56189	175e0146-383b-4fb7-9a16-fc4a21553705	pGRmT7	29	151.0	297.0	5892.0	6941.0	120.48	36.92	PASS
52202	ad8839a1-4764-42d7-9e75-3c2cae9d0a4c	pGRmT7	29	2.0	3.0	3973.0	4240.0	111.56	4.85	PASS
56388	e41e198b-f8b6-48a9-b693-a80741b20e1c	pGRmT7	29	2.0	3.0	5161.0	5601.0	125.5	13.29	PASS
57811	3edba5bb-4dcf-43f1-9eb1-cdd623642a2e	pGRmT7	29	2.0	3.0	5289.0	5493.0	125.5	3.46	PASS
2004	3f93aa86-7004-467a-b3ca-c2a609f37224	pGRmT7	27	401.0	854.0	7648.0	8150.0	111.56	13.56	PASS
68029	5d18f88a-6268-4cbf-8920-7537c56e6b9d	pGRmT7	29	385.0	751.0	7815.0	8440.0	111.56	18.11	PASS
33959	5d245125-9526-473b-9752-701002bfd871	pGRmT7	29	223.0	401.0	5644.0	5877.0	115.85	3.92	PASS
11103	02f3c85d-7eb4-4ba1-a0ed-a4db9860dbd9	pGRmT7	29	2.0	3.0	5920.0	6369.0	107.57	11.0	PASS
67185	00ea788e-1cae-4491-9477-e896aee1e103	pGRmT7	29	2.0	3.0	5272.0	5538.0	136.91	7.05	PASS
15734	7ee5d62a-db09-4fda-bbeb-15f3909fc45c	pGRmT7	29	2.0	3.0	5921.0	6144.0	125.5	4.25	PASS
77059	bdd41a60-243f-4f1b-bc09-52b4fdb51e22	pGRmT7	29	262.0	493.0	4681.0	5489.0	143.43	33.43	PASS
42168	719b0e69-56d3-4e3d-af77-35d8aa892a5b	pGRmT7	29	2.0	3.0	5019.0	5223.0	100.4	1.77	PASS
7064	f87fc0d6-94b1-4e4f-9394-a3e140a2d86b	pGRmT7	28	2.0	3.0	6600.0	6857.0	130.96	6.13	PASS
79537	579bf155-a4cb-464f-967a-cfa157680676	pGRmT7	29	2.0	3.0	7201.0	8102.0	81.41	19.32	PASS
9806	2d25cf15-10ff-4059-ba77-68b9b9926f98	pGRmT7	28	2.0	3.0	5227.0	5520.0	125.5	7.17	PASS
10131	9b76ebd5-fed7-41d9-877b-8c13124ed5b3	pGRmT7	29	2.0	3.0	4314.0	4522.0	143.43	4.86	PASS
81849	6328744e-afc8-48aa-a0a3-ca01e3f5924c	pGRmT7	29	312.0	971.0	7367.0	7714.0	125.5	9.42	PASS
65587	7b75c809-0c02-4db7-a345-669e9d12b9ae	pGRmT7	29	2.0	5.0	2924.0	3457.0	136.91	19.18	PASS
51562	2053f75a-d060-4404-9ea2-853fa3f77d74	pGRmT7	29	439.0	777.0	4952.0	5676.0	107.57	20.82	PASS
41195	c6abc318-c40d-4f63-9516-7b066091b27f	pGRmT7	29	2.0	3.0	7075.0	7342.0	91.27	3.06	PASS
38156	4f0b14ef-94c0-49f1-9a52-e4177ab47862	pGRmT7	29	2.0	3.0	6697.0	6948.0	107.57	3.93	PASS
17009	5de80efd-05fa-45c4-bfee-421ec772d581	pGRmT7	29	36.0	98.0	4961.0	5321.0	120.48	9.36	PASS
9184	a4a3cef4-2914-4e66-b528-b69d5765dc4f	pGRmT7	28	2.0	3.0	4476.0	4716.0	120.48	4.56	PASS
11396	1795ef37-f9ef-4b51-bbb9-b446f2aadd0f	pGRmT7	29	199.0	530.0	5452.0	5706.0	136.91	6.5	PASS
16606	0a3f3da1-57b7-4a24-b343-0da04c76dd89	pGRmT7	29	2.0	3.0	4477.0	4790.0	120.48	7.48	PASS
9826	7d870660-7adb-4b59-8d45-20e2cadc82e1	pGRmT7	28	2.0	3.0	5278.0	5613.0	130.96	9.52	PASS
39384	7687376c-d627-407b-8e37-8f00e5602276	pGRmT7	29	2.0	3.0	4467.0	4908.0	125.5	13.33	PASS
71428	74f8eee2-cbab-462e-b61a-5543e31b6ae9	pGRmT7	29	175.0	620.0	8109.0	8525.0	120.48	11.6	PASS
2113	ae70ecd7-ea6e-4885-b4fa-1ffbba708d2a	pGRmT7	27	2.0	3.0	4405.0	4793.0	136.91	12.59	PASS
51957	ea80f1e0-39e0-4eb1-9c82-d65922fdbb27	pGRmT7	29	2.0	3.0	5482.0	6425.0	75.3	18.55	PASS
19266	a3dfb300-022c-4c9e-aef3-4332a5b5ed8f	pGRmT7	29	203.0	458.0	7577.0	7988.0	115.85	10.77	PASS
28718	d941b960-c993-4ff2-a3d6-60c8a5038102	pGRmT7	29	2.0	3.0	5811.0	6068.0	120.48	5.24	PASS
28515	caf98b8e-8c06-428d-86bd-71d964214566	pGRmT7	29	2.0	3.0	6330.0	6724.0	111.56	9.56	PASS
50744	a90abb6a-bc3e-469c-8ed5-6027256cbca2	pGRmT7	29	305.0	631.0	7022.0	7233.0	125.5	3.75	PASS
43038	14fd1bbc-62cb-459e-ae14-01108a01cf0d	pGRmT7	29	2.0	3.0	2777.0	3256.0	167.33	21.56	PASS
58722	b3a79dcd-d60f-4b27-ab54-c8db025aa972	pGRmT7	29	2.0	3.0	4938.0	5299.0	120.48	9.4	PASS
22997	5602af01-f918-4112-8bc9-2df0429aa066	pGRmT7	29	2.0	3.0	4264.0	4580.0	130.96	8.7	PASS
25997	570f258b-069b-4211-bbb6-37df8ed84197	pGRmT7	29	2.0	3.0	3947.0	4314.0	130.96	10.91	PASS
78799	7c7be957-415b-4198-98be-3a98d54b8259	pGRmT7	29	2.0	3.0	6234.0	6582.0	136.91	10.77	PASS
27030	d8dcf941-e6ff-49c1-b027-4cfee5e0f6d3	pGRmT7	29	2.0	3.0	4942.0	5161.0	115.85	3.38	PASS
5426	ff00a000-9eea-4590-8550-7b8d48ae8195	pGRmT7	28	2.0	3.0	4702.0	5029.0	125.5	8.58	PASS
62633	3316fbff-6df6-4fb3-a8d3-e49adf4ad9b2	pGRmT7	29	538.0	1185.0	7852.0	8081.0	115.85	3.77	PASS
31691	bcfd5347-4e6f-4ed3-ace2-dddfd721b096	pGRmT7	29	2.0	3.0	5885.0	6307.0	115.85	11.19	PASS
59499	54f21b35-c295-4413-92eb-964b5077b8d5	pGRmT7	29	2.0	3.0	3405.0	3855.0	111.56	11.63	PASS
75597	4f114e44-afaf-4d99-a31c-0ea4cdc34c81	pGRmT7	29	947.0	1698.0	11715.0	13530.0	88.59	48.35	PASS
11523	76daa58a-7a12-4ebc-9600-faaa12a73e3a	pGRmT7	29	272.0	491.0	5582.0	5916.0	130.96	9.48	PASS
31469	c440c9d2-2e74-4793-b000-1918b4d4a01b	pGRmT7	29	2.0	3.0	3414.0	3816.0	143.43	14.1	PASS
19546	1987b9b9-f5d4-494d-ab91-10507a68f449	pGRmT7	29	2.0	3.0	6573.0	7413.0	103.86	23.93	PASS
14528	2c54cf49-766d-42ae-9037-58cbbfc87116	pGRmT7	29	2.0	3.0	5820.0	6140.0	115.85	7.27	PASS
63033	8f625bdb-6654-430f-9499-537f8d1ba59e	pGRmT7	29	3.0	4.0	6092.0	6463.0	97.16	6.94	PASS
57938	18fae955-86db-4579-8da6-099c66578ce0	pGRmT7	29	543.0	932.0	8325.0	8541.0	111.56	2.96	PASS
11033	8757764b-64e7-4059-b899-af3800839d44	pGRmT7	29	2.0	3.0	6489.0	6800.0	81.41	3.38	PASS
75752	5365c0b5-0dfc-4d60-8d46-765113d9d947	pGRmT7	29	3.0	4.0	3509.0	4145.0	136.91	23.86	PASS
58423	68546b8a-6771-4610-955a-3fedd138a4a5	pGRmT7	29	2.0	3.0	4991.0	5274.0	125.5	6.75	PASS
76950	98164207-dda7-4946-8182-56cdcf6a23c7	pGRmT7	29	2.0	3.0	3698.0	5402.0	143.43	76.1	PASS
65581	8388c249-6d91-4601-bf1a-b217d980388c	pGRmT7	29	2.0	3.0	5041.0	5617.0	130.96	20.0	PASS
19434	660eff56-1425-4588-bbd5-1c93b505dae4	pGRmT7	29	3.0	4.0	4971.0	5312.0	125.5	9.17	PASS
45668	916714ac-835e-4043-ab9d-75d3354a69d6	pGRmT7	29	2.0	3.0	6305.0	8813.0	115.85	91.42	PASS
6288	5debf2d8-aadb-40eb-8e77-54e5a731d3c0	pGRmT7	28	2.0	3.0	6686.0	7021.0	125.5	8.92	PASS
35335	c22254d3-9c2d-4909-9e5e-22774a42bd3e	pGRmT7	29	285.0	612.0	5966.0	6322.0	125.5	9.79	PASS
43292	0d860771-c7f6-4a83-b3e9-663029b4ed6d	pGRmT7	29	3.0	4.0	4052.0	4899.0	136.91	33.45	PASS
39913	58a409d6-7cf5-4ab9-83d4-043482ee96d4	pGRmT7	29	2.0	3.0	4413.0	5428.0	150.6	45.7	PASS
22981	1671629b-c154-4437-8268-5d6e0bb4848c	pGRmT7	29	2.0	3.0	4290.0	4790.0	136.91	17.68	PASS
65556	7e6e611f-d3bd-4cfc-a725-61c125a7101a	pGRmT7	29	2.0	3.0	5811.0	6674.0	130.96	32.48	PASS
1632	eba17e84-b424-40de-86a8-9cf1d8fdd882	pGRmT7	27	2.0	3.0	3507.0	3744.0	158.53	7.42	PASS
21694	1862ef77-4726-41df-bed7-10a7e03794ba	pGRmT7	29	2.0	3.0	3882.0	4873.0	125.5	36.25	PASS
3585	99ec99e5-74f4-442d-9d65-129815bbc711	pGRmT7	28	2.0	3.0	4888.0	5205.0	125.5	8.17	PASS
77765	df7cc19a-7e83-483a-8a58-d04db561e6a3	pGRmT7	29	2.0	3.0	3831.0	4185.0	125.5	9.71	PASS
17753	8c91040c-b9c9-4b4d-87b9-ac4735d23774	pGRmT7	29	202.0	381.0	2926.0	3305.0	130.96	11.43	PASS
10290	6df28f11-c0ec-41ee-a387-5cdd11ef3b93	pGRmT7	29	187.0	335.0	4725.0	5200.0	120.48	13.96	PASS
71427	30da58c4-c992-4ad7-8f5b-f40168399160	pGRmT7	29	2.0	3.0	5850.0	6232.0	120.48	10.24	PASS
37987	2f1f2f01-9708-4263-bb75-0efc89be4335	pGRmT7	29	199.0	540.0	5259.0	5661.0	136.91	13.23	PASS
45452	bc0bcd41-cdbe-4c6a-8d24-758d2df4b062	pGRmT7	29	163.0	290.0	4889.0	5196.0	115.85	6.77	PASS
58099	4aba0ba9-761a-4f8b-8efc-41a7b899425f	pGRmT7	29	269.0	462.0	7237.0	7567.0	111.56	7.19	PASS
20943	45563437-d54e-465d-91d5-6efd106c8008	pGRmT7	29	2.0	3.0	5344.0	5954.0	143.43	24.0	PASS
21768	d8dd1315-3086-46c7-a541-7de5b6f76f84	pGRmT7	29	2.0	3.0	7034.0	7427.0	111.56	9.52	PASS
64019	2fe197cd-331b-4ec6-857f-4af62049bf23	pGRmT7	29	310.0	617.0	8226.0	10102.0	111.56	64.44	PASS
5561	ed9b64ee-e6c3-47a3-8be7-d1d31ade48ff	pGRmT7	28	2.0	3.0	4418.0	4803.0	115.85	9.77	PASS
7132	171efb2c-39b5-4de1-a50b-83a4c3b0133e	pGRmT7	28	108.0	184.0	4702.0	5152.0	136.91	15.41	PASS
7327	13a13f49-8745-473f-bde5-32725977370e	pGRmT7	28	155.0	362.0	4185.0	4704.0	136.91	18.55	PASS
51587	bf015d3f-a07c-4156-9023-e67bfb1bba59	pGRmT7	29	2.0	3.0	4460.0	4727.0	120.48	5.64	PASS
56533	a31d3cee-18dc-4e0f-a4c8-81d1f1a1c062	pGRmT7	29	2.0	3.0	4865.0	5079.0	125.5	3.87	PASS
45566	b32111ee-b74e-45d9-9d10-8d2f9702732d	pGRmT7	29	2.0	3.0	6530.0	6825.0	136.91	8.36	PASS
36561	dd228ac2-a2fc-41f0-bdff-dd211453ef41	pGRmT7	29	235.0	544.0	5596.0	5998.0	120.48	11.04	PASS
13552	2010d317-9d8d-4a86-8f32-e95748dd613c	pGRmT7	29	2.0	3.0	4240.0	4494.0	150.6	7.65	PASS
22854	4d50ba90-8355-4bd9-b42f-3dfdb5f1de9c	pGRmT7	29	203.0	683.0	6142.0	6419.0	111.56	5.22	PASS
62189	e43fe81e-7159-4281-ab5e-210888ba39a8	pGRmT7	29	421.0	673.0	6098.0	6310.0	120.48	3.44	PASS
35564	ac4d1c80-be60-48e6-a0a6-0dc529659b17	pGRmT7	29	2.0	3.0	4030.0	4334.0	120.48	7.12	PASS
31336	32b7f2c2-27f8-4fff-b100-7bd11ea0aa9d	pGRmT7	29	3.0	4.0	5401.0	5903.0	125.5	15.87	PASS
70252	42454a40-4961-4c40-8169-da5d13522b04	pGRmT7	29	617.0	1021.0	6913.0	7526.0	107.57	16.86	PASS
55164	68a35404-aea3-4d90-8fd4-fd0946288c73	pGRmT7	29	2.0	3.0	4230.0	4715.0	115.85	13.62	PASS
64337	008257a7-8c34-465b-88af-94c173c55e8c	pGRmT7	29	2.0	3.0	3963.0	4366.0	125.5	11.75	PASS
14094	4afecf10-41bc-491a-9f11-0f45405f2cae	pGRmT7	29	2.0	3.0	13258.0	15341.0	59.06	35.82	PASS
8052	d037218b-1829-4a38-9386-53bf4ac7b258	pGRmT7	28	2.0	3.0	4474.0	4688.0	130.96	4.26	PASS
59597	a063365e-10ce-4409-a8f9-6c7eb8abe9b5	pGRmT7	29	2.0	3.0	5387.0	6089.0	150.6	30.05	PASS
46534	209e734c-41cf-49f7-9790-45541dff64bc	pGRmT7	29	2.0	3.0	5527.0	5905.0	103.86	8.0	PASS
15001	da47dfd0-0834-4516-b875-a7477c4e6cd0	pGRmT7	29	4.0	5.0	7154.0	7442.0	125.5	6.96	PASS
50806	ba1dc0fb-a967-4b47-8dd1-85cb67b75888	pGRmT7	29	2.0	3.0	5893.0	6107.0	130.96	4.26	PASS
22544	272c0c77-6bb7-48c5-82f3-6ac5393947e7	pGRmT7	29	2.0	3.0	6126.0	6454.0	120.48	8.08	PASS
657	120f7687-5a0c-4382-b3d0-8054672d711c	pGRmT7	25	2.0	3.0	5685.0	8636.0	120.48	113.0	PASS
58174	bd129cbf-2965-4c53-8f39-8fb6605bb3aa	pGRmT7	29	2.0	3.0	6327.0	6613.0	111.56	5.56	PASS
75450	2c5a5dfb-fabb-4c4b-9c4f-9a169652708c	pGRmT7	29	2.0	3.0	4037.0	4505.0	143.43	17.24	PASS
39763	f2df1fad-5440-4afa-bedd-d62b50f36ea4	pGRmT7	29	2.0	3.0	4183.0	4845.0	136.91	25.05	PASS
2352	47070c40-1431-4692-afb6-2f1bb4cfcfb1	pGRmT7	27	2.0	3.0	7196.0	8228.0	107.57	31.82	PASS
10115	0dd9769c-1fdb-464d-a818-16b810dd87c6	pGRmT7	29	574.0	902.0	6145.0	6422.0	94.12	3.62	PASS
34420	61c50512-5aee-4f5a-a5f2-a56aadcfccef	pGRmT7	29	231.0	504.0	4445.0	4719.0	130.96	6.87	PASS
52300	301c3329-9a70-4b9f-b973-f79173d55715	pGRmT7	29	2.0	3.0	5323.0	5929.0	125.5	20.21	PASS
54187	e1b402ee-2e67-46be-9589-a259e6c9ce62	pGRmT7	29	110.0	204.0	3744.0	4307.0	71.71	8.38	PASS
19408	6f6fecf4-2a2c-4da8-9cc6-bd2576649f67	pGRmT7	29	2.0	3.0	4258.0	4729.0	111.56	12.41	PASS
59929	b4321e62-482f-4e6a-927e-2cfbe9ef1c23	pGRmT7	29	2.0	3.0	8832.0	9189.0	88.59	5.47	PASS
34241	dc00cb00-0a09-4513-9e71-923b1a3d93e8	pGRmT7	29	219.0	370.0	5136.0	5777.0	130.96	22.83	PASS
56750	4bdeca7b-a34e-4d9c-a0b7-29ccb5069f62	pGRmT7	29	2.0	3.0	4921.0	5136.0	125.5	3.92	PASS
2542	0dd3d078-2a70-4f7e-8566-164e4f5e7de3	pGRmT7	27	2.0	3.0	4952.0	5236.0	125.5	6.79	PASS
55596	d705cc0e-96a0-4ca8-bcac-da627b1f0a1f	pGRmT7	29	2.0	3.0	7454.0	7985.0	120.48	16.2	PASS
63612	2b33bce4-bf93-4fa3-87c8-49177eb045ea	pGRmT7	29	371.0	651.0	6612.0	7063.0	125.5	13.75	PASS
10329	c9fda9e6-1ae4-43ce-b00c-498749b75fbf	pGRmT7	29	59.0	182.0	4002.0	4661.0	94.12	15.56	PASS
5999	d08df7ae-cdb6-4a56-ad50-2fff0e844458	pGRmT7	28	230.0	377.0	3957.0	4406.0	130.96	14.48	PASS
24651	e1956d23-1325-4621-9edc-f1fcce86cfde	pGRmT7	29	151.0	342.0	4920.0	5203.0	107.57	5.07	PASS
80855	24fcab09-b309-4e09-b374-62c68fbfe80b	pGRmT7	29	143.0	306.0	4475.0	4964.0	103.86	11.83	PASS
78586	45cf45c5-03c9-48ab-a54f-c99a0e019c68	pGRmT7	29	2.0	3.0	5352.0	5805.0	130.96	14.65	PASS
61200	93473af2-c2fc-46c3-9762-1c13dadba3e7	pGRmT7	29	2.0	3.0	5839.0	6359.0	111.56	14.22	PASS
490	7efdc90e-74c7-479b-9756-99dde69cf046	pGRmT7	25	2.0	3.0	4283.0	4563.0	107.57	4.96	PASS
66348	e274f755-7746-44cd-a7d7-beb12101b085	pGRmT7	29	2.0	3.0	4560.0	5032.0	107.57	11.82	PASS
57808	553a797a-c6f7-401f-9250-5ce29c09fca4	pGRmT7	29	390.0	703.0	6389.0	6626.0	115.85	4.08	PASS
36347	e5724316-b0b7-4397-b057-4ce2543bcb32	pGRmT7	29	2.0	3.0	5181.0	5428.0	143.43	6.71	PASS
51334	d0e0c4af-a853-4429-b4e1-e8bea8c0b249	pGRmT7	29	3.0	4.0	4157.0	6913.0	115.85	100.96	PASS
39129	f4c93239-43cc-434e-9204-62249f786989	pGRmT7	29	2.0	3.0	6078.0	6410.0	111.56	7.26	PASS
24030	dda8c4c7-bc29-40b2-ab8c-786df69979b1	pGRmT7	29	94.0	208.0	4072.0	4433.0	120.48	9.4	PASS
40975	78d75066-ea83-4d06-b6bf-df2452d9751b	pGRmT7	29	336.0	613.0	5193.0	5496.0	136.91	8.73	PASS
6286	528cbd7d-c15e-4c42-b761-2da5631ef08f	pGRmT7	28	2.0	3.0	6242.0	6669.0	130.96	13.52	PASS
19076	bb594e13-5d1c-493c-a4e0-928950a9e040	pGRmT7	29	2.0	3.0	4818.0	5383.0	115.85	16.69	PASS
32878	072cc268-064d-45ff-8564-510eb3fa866f	pGRmT7	29	2.0	3.0	7669.0	8005.0	91.27	5.15	PASS
6054	480e36ab-fb18-4739-b04e-f922fad95370	pGRmT7	28	2.0	3.0	3442.0	3711.0	130.96	6.65	PASS
27033	dd30f17a-c06c-4181-be80-169958626e10	pGRmT7	29	53.0	283.0	6184.0	6435.0	120.48	5.0	PASS
48093	3eee61cd-78bb-4ca3-92ee-282088f5187f	pGRmT7	29	268.0	512.0	6665.0	7147.0	103.86	11.59	PASS
28991	09fc4574-af8b-42e1-9dba-3306c401a9f1	pGRmT7	29	102.0	202.0	5313.0	5776.0	125.5	14.25	PASS
39724	2cf4ff9f-7551-4c60-b621-9c359c3efe44	pGRmT7	29	320.0	535.0	7308.0	7779.0	120.48	13.8	PASS
60263	1e8ac720-c19b-49ff-b121-98ac75073557	pGRmT7	29	348.0	908.0	7309.0	7863.0	91.27	11.76	PASS
77182	80e01155-e8c9-4190-a3f5-4f2179dd5b2a	pGRmT7	29	554.0	960.0	8261.0	8592.0	107.57	6.79	PASS
17806	bb0b5743-b859-437c-9717-4768c54b7469	pGRmT7	29	2.0	3.0	4324.0	5102.0	130.96	28.78	PASS
49876	5ae0fdd6-4e8b-44ad-b32c-f6b0cf1793b8	pGRmT7	29	2.0	3.0	8475.0	9097.0	103.86	16.41	PASS
48831	41fbaa48-a380-45d4-be2b-5c02c2afdf16	pGRmT7	29	2.0	3.0	5255.0	7548.0	100.4	71.4	PASS
14359	47bc55cf-560e-4ea0-a570-9f1fc42665fb	pGRmT7	29	2.0	3.0	4455.0	4827.0	125.5	10.46	PASS
2850	f32f790f-0dac-42b1-919a-4ee5f8df4c9d	pGRmT7	27	2.0	3.0	6017.0	6334.0	103.86	5.9	PASS
22971	bc4352d7-61c0-4780-a78e-07aa8976b841	pGRmT7	29	353.0	802.0	9110.0	9447.0	86.06	4.6	PASS
27884	11e29ce5-4e41-4add-8d7e-dcb9cc1c365b	pGRmT7	29	2.0	3.0	4599.0	4813.0	125.5	3.87	PASS
30228	e3eeb1b1-f6e2-4898-9a6a-5b31700ff530	pGRmT7	29	2.0	3.0	4604.0	5092.0	150.6	19.35	PASS
47491	460f1998-a055-40ce-aa52-0090085b1ec0	pGRmT7	29	2.0	3.0	5492.0	6160.0	100.4	17.23	PASS
26685	a39d7561-27f9-4a6d-8fb6-c87b7573395b	pGRmT7	29	2.0	3.0	5751.0	6344.0	120.48	18.68	PASS
64306	78f059d8-2b89-4fdb-9565-1d4a07a764ce	pGRmT7	29	2.0	3.0	6155.0	6513.0	120.48	9.28	PASS
68776	b773b4a0-7412-491e-9cbd-b0ecface6a63	pGRmT7	29	2.0	3.0	5369.0	6161.0	120.48	26.64	PASS
37567	7c89802f-b916-437f-97f0-933a4185d091	pGRmT7	29	2.0	3.0	7409.0	7613.0	115.85	2.81	PASS
46924	dfb0bec8-d19a-416c-9fa4-3326271c08a5	pGRmT7	29	2.0	3.0	4713.0	5325.0	120.48	19.44	PASS
55970	38546383-8b32-45ed-9c08-1a7664a976d9	pGRmT7	29	2.0	3.0	4754.0	5236.0	125.5	15.04	PASS
81403	cca23c2f-f47f-4aba-b214-4101baeaed76	pGRmT7	29	548.0	927.0	6535.0	6842.0	107.57	5.93	PASS
757	eeb1a46f-fcd0-4f61-b85e-c9e5b0da3997	pGRmT7	26	105.0	201.0	6265.0	6889.0	115.85	18.96	PASS
40840	e3c09a32-693d-4318-9429-b52af96b1021	pGRmT7	29	158.0	298.0	4546.0	4899.0	143.43	11.76	PASS
67823	ab283cda-34dc-4333-b558-10255bbbd4e2	pGRmT7	29	278.0	508.0	5475.0	5697.0	130.96	4.61	PASS
32259	6d7ff044-635c-4a8d-9327-a35d2a702d3f	pGRmT7	29	2.0	3.0	4005.0	4730.0	115.85	22.85	PASS
76873	7761eebc-9d62-4b8c-8654-435542bcd848	pGRmT7	29	2.0	3.0	8277.0	9499.0	100.4	35.7	PASS
80421	838f639b-6109-4138-a59c-667611978175	pGRmT7	29	2.0	3.0	5937.0	6281.0	120.48	8.72	PASS
59163	208ce5fa-bdd1-4936-8e92-8a1059da9388	pGRmT7	29	2.0	3.0	7632.0	7967.0	103.86	6.52	PASS
8886	765ec9ef-a62d-496b-9308-7bc188d90211	pGRmT7	28	2.0	3.0	9191.0	10107.0	97.16	24.52	PASS
15940	73ccbe97-e3eb-48f9-a355-5f4a515971b2	pGRmT7	29	2.0	3.0	4032.0	4458.0	125.5	12.71	PASS
55955	75206dee-054c-480e-9d59-ab2e773789fc	pGRmT7	29	2.0	3.0	5786.0	6005.0	136.91	4.91	PASS
13596	5e96e4fe-cfd8-4d56-9e36-4cd94deaa9a2	pGRmT7	29	2.0	3.0	9382.0	9895.0	91.27	10.52	PASS
28233	b67f90ec-5c58-4158-b50a-775e188122f5	pGRmT7	29	2.0	3.0	4599.0	5080.0	136.91	16.82	PASS
39464	8fe3caf1-2427-41ad-ac44-9e56b52822cb	pGRmT7	29	2.0	3.0	7016.0	7274.0	115.85	4.88	PASS
34383	a0687f9c-c275-4a93-b944-0e9166122d38	pGRmT7	29	35.0	154.0	5409.0	5879.0	136.91	16.32	PASS
33687	74a8f372-0f9f-48f9-b204-e8c2558a0077	pGRmT7	29	2.0	3.0	5778.0	6176.0	115.85	10.27	PASS
76706	0ed117fe-4eee-4431-b732-5a6a67f7b7cc	pGRmT7	29	145.0	481.0	4943.0	5163.0	107.57	2.82	PASS
49589	42a0b5ac-67e7-46f8-9df0-e6a166428faa	pGRmT7	29	2.0	3.0	7078.0	7894.0	103.86	23.1	PASS
63448	562e0dbb-d5dd-462d-99e0-1636dbf2ecbd	pGRmT7	29	2.0	3.0	3200.0	3929.0	150.6	31.4	PASS
8877	2844bd88-188d-4c4f-80af-fb7ea08d27f3	pGRmT7	28	2.0	3.0	6514.0	7073.0	120.48	17.32	PASS
60734	29a86c15-02b9-4dd0-a9b7-ce0748b8299b	pGRmT7	29	2.0	3.0	5679.0	6478.0	115.85	25.69	PASS
33655	4f3439c9-bc54-44c7-820d-f1ef2de63af0	pGRmT7	29	3.0	4.0	5853.0	6109.0	111.56	4.44	PASS
33293	098ad2fb-f1d2-427b-b23b-e9394290f30c	pGRmT7	29	2.0	3.0	5367.0	5724.0	125.5	9.83	PASS
23507	6d64c385-4f9a-4df6-864b-4d8bb2dd513d	pGRmT7	29	152.0	277.0	3824.0	4097.0	111.56	5.07	PASS
60762	ae067d5a-99a7-44c5-bab7-93f78cfd2f24	pGRmT7	29	308.0	657.0	5526.0	5810.0	111.56	5.48	PASS
28667	f2750811-8d62-4952-9679-936cdd686d0d	pGRmT7	29	276.0	558.0	5841.0	6297.0	103.86	10.69	PASS
2641	69727920-84b1-4699-bc32-94a136546207	pGRmT7	27	322.0	1021.0	8133.0	8456.0	103.86	6.1	PASS
13383	a7569f71-73b9-456d-a032-65b9ac4af21b	pGRmT7	29	2.0	3.0	6211.0	7261.0	88.59	25.85	PASS
42696	a2fcd395-9304-48b2-a82b-1c93a416a984	pGRmT7	29	2.0	3.0	7130.0	7467.0	107.57	7.0	PASS
67563	4a770cfd-999b-4a7d-8e81-8fa18e37ba0e	pGRmT7	29	2.0	3.0	6273.0	6540.0	115.85	5.23	PASS
26433	2ce417a8-e9fe-4951-b6a6-b8a902f452e6	pGRmT7	29	2.0	3.0	4703.0	5174.0	125.5	14.58	PASS
37571	d0d76493-d581-4cc6-a7bc-1fb28e17af08	pGRmT7	29	283.0	563.0	6379.0	6653.0	115.85	5.5	PASS
29357	60e212f2-7286-4a1f-b829-abb881e9fa57	pGRmT7	29	203.0	341.0	4505.0	4736.0	143.43	5.95	PASS
58034	85af83ab-26e8-4c3e-aa36-49e9dede13d2	pGRmT7	29	2.0	3.0	5316.0	5803.0	125.5	15.25	PASS
12307	b64feed8-af3f-47c9-88ac-4115a904a71d	pGRmT7	29	2.0	3.0	6228.0	6597.0	130.96	11.0	PASS
3972	b6c3e7a4-3da7-4d31-901a-4aac4df230c6	pGRmT7	28	2.0	3.0	4688.0	5012.0	158.53	12.0	PASS
18024	4de611b5-a822-4581-8ba2-b583f2172995	pGRmT7	29	2.0	3.0	6263.0	6472.0	86.06	0.94	PASS
52184	df0d687e-4582-4e76-93ba-170787ac5ba5	pGRmT7	29	394.0	842.0	6261.0	7450.0	107.57	37.43	PASS
1139	20898acb-79f9-402e-b252-5b17c8ddb0ef	pGRmT7	26	320.0	657.0	7360.0	11959.0	120.48	178.92	PASS
51154	bd4c04dc-c6e7-4afa-8a32-03d58cec94af	pGRmT7	29	199.0	486.0	4469.0	4726.0	120.48	5.24	PASS
80329	bb9b49b4-04ce-4451-8bbc-4b5e4a3325c9	pGRmT7	29	2.0	3.0	6847.0	7461.0	107.57	16.89	PASS
61505	e3e34ea5-756a-45bb-b20b-c06b3f9f246e	pGRmT7	29	2.0	3.0	7920.0	8211.0	111.56	5.74	PASS
38953	efc62acb-54a3-4867-befd-bd43a63b5c8b	pGRmT7	29	2.0	3.0	5695.0	6068.0	120.48	9.88	PASS
23062	8656e1e5-ce21-4ea6-9cbf-b7a1faee1ccd	pGRmT7	29	270.0	484.0	6043.0	6568.0	107.57	13.71	PASS
2540	80b20882-cf01-467d-aa84-82eae153e5bb	pGRmT7	27	2.0	3.0	11152.0	11539.0	75.3	4.65	PASS
74356	b4c139f7-9f45-449d-a98d-bcd46a0b7bbe	pGRmT7	29	2.0	3.0	4097.0	4439.0	125.5	9.21	PASS
40339	7e480da9-1087-45ae-8694-46909e92a64d	pGRmT7	29	2.0	3.0	4466.0	4759.0	120.48	6.68	PASS
49006	cd34468b-f969-4831-918a-0ac540feaab1	pGRmT7	29	384.0	610.0	5742.0	6104.0	79.26	4.5	PASS
55535	a049d599-adce-4901-9ff6-6239833ed053	pGRmT7	29	2.0	3.0	6081.0	6678.0	125.5	19.83	PASS
3150	f68a3c0c-98e9-49cf-8fda-0b243037f113	pGRmT7	28	2.0	3.0	5635.0	6095.0	136.91	15.86	PASS
9524	d28777ee-b34d-490b-85e1-e7fd8937bfa2	pGRmT7	28	48.0	258.0	4349.0	4933.0	115.85	17.42	PASS
23529	b9c1e82d-09f7-4ab0-9176-5a907d215a5f	pGRmT7	29	2.0	3.0	6018.0	6272.0	130.96	6.0	PASS
64323	5a9ceedb-13f9-4fab-a169-b71d49c9b141	pGRmT7	29	2.0	3.0	6004.0	6348.0	94.12	5.72	PASS
45363	d9059fd1-7f39-4858-94fa-292838dcb024	pGRmT7	29	3.0	4.0	6557.0	8775.0	111.56	77.11	PASS
66149	06c70270-ec63-4d05-9131-56bb08e0277f	pGRmT7	29	2.0	3.0	6686.0	6967.0	111.56	5.37	PASS
32452	975183d2-ea7f-4896-9321-96e9ee5853fe	pGRmT7	29	2.0	3.0	6665.0	7226.0	97.16	13.06	PASS
22669	0cf2faaa-550b-4352-9284-e03066301b49	pGRmT7	29	212.0	360.0	4914.0	5233.0	130.96	8.83	PASS
49971	f1413dad-3b7b-4aef-87fb-7a7436f45e05	pGRmT7	29	229.0	405.0	5134.0	5465.0	120.48	8.2	PASS
21500	3fcf8477-e550-4494-89e6-b6dd30e8eda5	pGRmT7	29	2.0	3.0	5442.0	5953.0	120.48	15.4	PASS
57799	83410bbd-8be3-40d4-b8d7-26110485e9a9	pGRmT7	29	2.0	3.0	4914.0	5160.0	125.5	5.21	PASS
19975	adc2215b-1578-4796-bd04-d06dbd928438	pGRmT7	29	2.0	3.0	6103.0	6402.0	111.56	6.04	PASS
76961	6d4b4e96-52b5-4c06-ae91-cec6c77ebd7b	pGRmT7	29	2.0	3.0	6649.0	7209.0	130.96	19.3	PASS
46005	7d60eaf4-ee41-4a31-a14f-961df9bf4b07	pGRmT7	29	2.0	3.0	7160.0	12106.0	107.57	171.61	PASS
62336	732ba5e1-7841-4f0e-9319-a4d96ea1213e	pGRmT7	29	2.0	3.0	4344.0	4864.0	120.48	15.76	PASS
33618	43d6e481-f0b6-48e3-9d29-46b4d9ea30d8	pGRmT7	29	2.0	3.0	8093.0	8339.0	111.56	4.07	PASS
13414	1f9934a4-0571-48ec-aae1-295f97d0f3b6	pGRmT7	29	2.0	3.0	5511.0	5898.0	125.5	11.08	PASS
21279	1c69b934-5c37-4d46-a989-1db3d71cbdd7	pGRmT7	29	2.0	3.0	5691.0	6046.0	111.56	8.11	PASS
27413	f850fed6-68af-4c98-8608-95ffb03c7d48	pGRmT7	29	177.0	563.0	8991.0	9256.0	86.06	2.54	PASS
58666	86e7a1b7-2788-4eff-9e34-764348b9775b	pGRmT7	29	2.0	3.0	5070.0	5382.0	130.96	8.52	PASS
12177	b7bc8831-109d-48a5-a3d7-16beb6a2ac7e	pGRmT7	29	323.0	602.0	4899.0	5553.0	107.57	18.32	PASS
28784	47381cac-deab-4363-b841-36da6d7c7c01	pGRmT7	29	323.0	918.0	7451.0	8146.0	97.16	17.39	PASS
42470	bd408394-768f-4672-894a-4cd9f172ec43	pGRmT7	29	2.0	3.0	6184.0	6442.0	115.85	4.88	PASS
66056	5da5ef28-a53f-48b9-bb4d-da40dab5f4c6	pGRmT7	29	2.0	22.0	3167.0	3804.0	130.96	22.65	PASS
30964	68bca76a-92b6-451e-babd-988cc89399a2	pGRmT7	29	2.0	3.0	4881.0	5496.0	115.85	18.62	PASS
58678	7c5fb310-7d0a-4c70-95b6-a1f80ed2a774	pGRmT7	29	2.0	3.0	5652.0	5975.0	125.5	8.42	PASS
75520	8e905242-d4fc-44c4-8eb2-ed80072a3aa6	pGRmT7	29	249.0	619.0	4769.0	5390.0	130.96	21.96	PASS
76605	2d9c3ef5-e87a-4039-ac01-aa21b1a980e5	pGRmT7	29	2.0	3.0	4092.0	4393.0	125.5	7.5	PASS
79748	e575267e-99df-40ef-bb0c-f6e1bc1af38e	pGRmT7	29	4.0	5.0	4195.0	4677.0	111.56	12.81	PASS
54954	34d937db-5354-4581-aba4-b477427af90d	pGRmT7	29	2.0	3.0	5761.0	6426.0	111.56	19.59	PASS
79174	c3c3e906-0f6c-4bd0-9f0d-e2d7f7259e81	pGRmT7	29	2.0	4.0	4254.0	4698.0	136.91	15.14	PASS
3260	a586c53f-4585-4daf-915e-fc8d3139b0f9	pGRmT7	28	2.0	3.0	3933.0	4231.0	130.96	7.91	PASS
65795	3c9fbe56-bc8b-4e05-919a-1c618ccc4126	pGRmT7	29	2.0	3.0	6349.0	6816.0	111.56	12.26	PASS
59366	4a7159de-854c-455e-bdf4-0d95e428fb36	pGRmT7	29	394.0	643.0	6855.0	7422.0	120.48	17.64	PASS
23545	10871891-521f-49fe-bb29-64c1ab3d1a82	pGRmT7	29	2.0	3.0	6015.0	10415.0	130.96	186.26	PASS
1765	e58d013d-fb1f-48d1-b3e6-8f74334724f3	pGRmT7	27	2.0	3.0	5786.0	6296.0	115.85	14.58	PASS
24228	82b6d6b9-4e0f-421f-b98a-395789799081	pGRmT7	29	2.0	3.0	5636.0	5839.0	130.96	3.78	PASS
43968	a5698bdb-1201-43ee-ac9f-fbc107eae65e	pGRmT7	29	2.0	3.0	4408.0	4729.0	130.96	8.91	PASS
51866	3b2a22a3-6356-4ae3-870e-bc0ce8738fd9	pGRmT7	29	237.0	994.0	8551.0	8860.0	115.85	6.85	PASS
20775	55f01208-6dba-4413-9df9-cacd31e3715e	pGRmT7	29	2.0	3.0	4184.0	4615.0	130.96	13.7	PASS
54994	57e0da1a-57a8-4828-a5bb-37d80f118a37	pGRmT7	29	2.0	3.0	4613.0	5073.0	125.5	14.12	PASS
24268	20202a79-752c-4fdf-af74-37f874493774	pGRmT7	29	2.0	3.0	6708.0	7311.0	120.48	19.08	PASS
5375	8f81a9ca-3f7b-413b-b7e4-b697444a8b5d	pGRmT7	28	2.0	3.0	8780.0	9067.0	100.4	4.53	PASS
11489	15488d56-0e6d-4f2a-9426-7b64f5501b88	pGRmT7	29	2.0	3.0	4263.0	4847.0	125.5	19.29	PASS
20877	d726e6c4-6e2c-4ba1-bf49-f1a4ddac4757	pGRmT7	29	2.0	3.0	7383.0	8146.0	100.4	20.4	PASS
61341	5944cacf-895f-4b34-a3b5-35a1a43a86f1	pGRmT7	29	2.0	3.0	7059.0	7337.0	115.85	5.65	PASS
62865	f81a585b-91c1-4277-a0b0-7f78c3d39296	pGRmT7	29	2.0	3.0	4666.0	5484.0	130.96	30.52	PASS
1558	4e9612a8-e1ea-4918-bd5b-2538705005b0	pGRmT7	27	2.0	3.0	7215.0	7565.0	111.56	7.93	PASS
32762	ddaee589-684a-4d14-845e-be8c082bf11e	pGRmT7	29	2.0	3.0	6658.0	7342.0	115.85	21.27	PASS
6014	41a8c8ac-df8d-4535-b7d8-fdf651f1d6ae	pGRmT7	28	2.0	3.0	6804.0	8378.0	115.85	55.5	PASS
77485	fffa48ca-e327-48dd-85bb-991c687397b8	pGRmT7	29	443.0	869.0	7130.0	7391.0	103.86	3.97	PASS
47989	a8103daf-8f94-4f0a-b0e3-458c187e915a	pGRmT7	29	2.0	3.0	5896.0	7971.0	100.4	64.13	PASS
32367	f8526b0d-6ce5-4b0f-b213-dea0b1f26742	pGRmT7	29	2.0	3.0	4558.0	4971.0	130.96	12.91	PASS
50446	d94876f0-0319-415b-868c-3a24c86a070b	pGRmT7	29	2.0	3.0	6384.0	7291.0	107.57	27.36	PASS
20176	7a02d33b-eb98-49da-8611-373cb2dfc7de	pGRmT7	29	2.0	3.0	5523.0	6179.0	65.48	9.24	PASS
44822	20b1c7bd-2ea3-4539-a0c6-278dbfef097f	pGRmT7	29	2.0	3.0	5314.0	5688.0	125.5	10.54	PASS
76829	676a92e8-a495-404c-a946-f2812fe6da18	pGRmT7	29	3.0	4.0	6355.0	6610.0	125.5	5.58	PASS
33247	e8f69cd0-1583-4c73-98a6-466ebf4da001	pGRmT7	29	304.0	622.0	8117.0	8390.0	115.85	5.46	PASS
41140	0ee30a0c-d114-4f87-902e-e503c02b324a	pGRmT7	29	2.0	3.0	3803.0	4098.0	130.96	7.78	PASS
18108	e1d8640b-1728-4bc5-84bf-45d7d5055e67	pGRmT7	29	2.0	3.0	7121.0	7493.0	115.85	9.27	PASS
54592	323e04be-0b66-4604-b2ee-1647f5e097a0	pGRmT7	29	377.0	550.0	5472.0	5740.0	130.96	6.61	PASS
25055	d6ce16d6-7c10-44b8-8c8c-2e70223fded5	pGRmT7	29	2.0	3.0	5503.0	5794.0	111.56	5.74	PASS
39517	65991eb6-e243-4497-9cfa-b01b54daff97	pGRmT7	29	259.0	1034.0	6900.0	7105.0	111.56	2.56	PASS
81286	c6e3d839-51b4-4dfe-b228-1af143bd5251	pGRmT7	29	2.0	3.0	5306.0	6468.0	73.46	23.32	PASS
74321	fac3695e-757c-4573-bfae-2b0c4bcc69c4	pGRmT7	29	2.0	3.0	7254.0	7662.0	107.57	9.54	PASS
14362	177062b0-e76b-4261-85cf-b6fb4aa89a63	pGRmT7	29	2.0	3.0	3033.0	3971.0	130.96	35.74	PASS
29278	086f3b59-b3ff-41d4-80f3-a0cba8db841e	pGRmT7	29	2.0	3.0	3363.0	3590.0	136.91	5.27	PASS
23076	dae2bdfd-5ff0-41c0-b028-579cc184bba2	pGRmT7	29	234.0	478.0	5258.0	5703.0	120.48	12.76	PASS
66967	97ecdb2b-b9f8-415e-a06a-ef17f1e70d20	pGRmT7	29	2.0	3.0	5965.0	6254.0	143.43	8.71	PASS
9779	ad651fcb-3407-470c-9440-6cda76d4c5dd	pGRmT7	28	2.0	3.0	6109.0	6433.0	130.96	9.04	PASS
24967	1c18c921-e329-41c4-89fb-90aa7190636f	pGRmT7	29	2.0	3.0	5978.0	6255.0	125.5	6.5	PASS
6844	7410a7fe-3961-443d-a013-c748bb382d52	pGRmT7	28	2.0	3.0	3507.0	4641.0	136.91	46.5	PASS
8937	dbe2c541-b6dc-4a54-8bf1-e6d51a8f9fdd	pGRmT7	28	2.0	3.0	5735.0	6320.0	136.91	21.55	PASS
51338	3d31ac3c-2a5c-437f-b8f0-9b75ac5b2541	pGRmT7	29	2.0	3.0	5175.0	6075.0	111.56	28.3	PASS
17370	030553ef-437c-4140-8c06-56e5a7536bb0	pGRmT7	29	370.0	936.0	6091.0	6729.0	71.71	10.17	PASS
73230	99050fc4-05a0-4c5a-83e4-ef341bdeb72e	pGRmT7	29	144.0	451.0	4091.0	4899.0	115.85	26.04	PASS
58940	e9e5483a-5682-42da-a177-d5972d349a07	pGRmT7	29	3.0	4.0	7117.0	7977.0	111.56	26.81	PASS
39317	3065039d-ee48-44d6-99ce-8a3d0cdd0639	pGRmT7	29	2.0	3.0	7770.0	8204.0	103.86	9.93	PASS
48220	4bddf71e-15d6-453f-a2d8-7ed450232389	pGRmT7	29	85.0	195.0	3897.0	4565.0	120.48	21.68	PASS
10244	ce67cb73-8e1c-4f18-89d7-4752d9dbaca1	pGRmT7	29	2.0	3.0	3276.0	3578.0	120.48	7.04	PASS
77108	c1355ee7-b44a-493c-9a50-2fccfe3017b5	pGRmT7	29	2.0	3.0	5931.0	6328.0	120.48	10.84	PASS
42533	602e06bd-0ea3-49dc-817a-3c9f652e85aa	pGRmT7	29	2.0	3.0	7378.0	7612.0	103.86	3.03	PASS
69542	316a16d9-7179-4850-91e7-93fc1de8c72b	pGRmT7	29	2.0	3.0	5249.0	5590.0	136.91	10.45	PASS
62079	d773fcc4-4cd0-49bd-9776-244ebcd7b321	pGRmT7	29	2.0	3.0	5936.0	6555.0	100.4	15.6	PASS
4093	7d269311-90d6-4593-8e32-ec41b35975cb	pGRmT7	28	2.0	3.0	5273.0	5561.0	120.48	6.48	PASS
74212	271be424-54c0-472c-8d6f-4597c1c11ed1	pGRmT7	29	197.0	410.0	4785.0	5031.0	130.96	5.65	PASS
39269	16371ae3-2a5c-4e88-8c0b-e3a48213a239	pGRmT7	29	2.0	3.0	4320.0	4639.0	130.96	8.83	PASS
7607	7140e617-48f7-434e-83a6-b5223198f112	pGRmT7	28	2.0	3.0	4219.0	4778.0	115.85	16.46	PASS
66423	f2da97ed-18af-4879-9d31-f87b8aee9343	pGRmT7	29	206.0	562.0	6424.0	6961.0	130.96	18.3	PASS
2224	4d990a72-caa4-4d78-85a5-696f40e3a7bb	pGRmT7	27	2.0	3.0	4020.0	4336.0	130.96	8.7	PASS
19291	3a1f3e8d-f6a3-4a7d-a715-3bd3c212e3d8	pGRmT7	29	2.0	3.0	4910.0	5327.0	130.96	13.09	PASS
68245	36aa464e-4c21-4832-b7eb-5efa298cba3a	pGRmT7	29	2.0	3.0	7062.0	7526.0	111.56	12.15	PASS
81718	ec18cdb8-afc1-4ca6-b1e6-15094ea67cc3	pGRmT7	29	2.0	3.0	5830.0	6145.0	125.5	8.08	PASS
24378	6829d64b-bd41-4eb2-b22c-c6a4c20c7d98	pGRmT7	29	610.0	1163.0	6419.0	7074.0	103.86	17.55	PASS
37582	122c8684-f648-432b-9735-6b740b84e603	pGRmT7	29	377.0	693.0	6213.0	6724.0	107.57	13.21	PASS
79278	7986e683-537b-46c6-bf9c-5d1182223058	pGRmT7	29	2.0	3.0	5171.0	5832.0	130.96	23.7	PASS
58837	fa66a3a4-eaf0-4745-b0d2-3061fae4112d	pGRmT7	29	2.0	3.0	6435.0	6666.0	125.5	4.58	PASS
36813	4b7d734c-b065-4ea2-8ac3-ef3307ef8eee	pGRmT7	29	2.0	3.0	5593.0	6172.0	136.91	21.27	PASS
63351	08b70f2d-c3d1-4753-973a-b7a5000d7e53	pGRmT7	29	2.0	3.0	6105.0	6374.0	136.91	7.18	PASS
72796	e5ff5c99-4206-4c86-a097-6adffd1765ac	pGRmT7	29	2.0	3.0	4625.0	5125.0	103.86	12.21	PASS
39531	42d9eb19-3f28-4235-90d8-d2e401c9dde9	pGRmT7	29	413.0	1056.0	8466.0	8816.0	115.85	8.42	PASS
73194	aae39c9e-fab3-4a53-80f6-7349f52503af	pGRmT7	29	2.0	3.0	6135.0	7032.0	125.5	32.33	PASS
3896	a626571a-8a65-4a02-8860-6235234b7eff	pGRmT7	28	2.0	3.0	4859.0	5396.0	120.48	16.44	PASS
50740	06f4f9c3-93a4-465c-9ff0-59877500da38	pGRmT7	29	334.0	843.0	5077.0	6223.0	107.57	35.89	PASS
41038	9e8c47d4-b223-49cd-a5af-d96ae1918196	pGRmT7	29	79.0	120.0	6015.0	9555.0	120.48	136.56	PASS
47507	afb455ba-6d5e-4d2f-811c-45418e7127f5	pGRmT7	29	2.0	3.0	7180.0	7441.0	115.85	5.0	PASS
39401	ce7dcef5-5c40-46e6-9fd8-b0d966047dc5	pGRmT7	29	201.0	576.0	5673.0	6444.0	115.85	24.62	PASS
76785	be2013a7-62d9-4900-b6d9-25b712ee3ebf	pGRmT7	29	56.0	144.0	3380.0	3695.0	120.48	7.56	PASS
69509	17b64b55-7e8a-44a4-bec8-00fae1c3cb28	pGRmT7	29	2.0	3.0	4090.0	4381.0	120.48	6.6	PASS
26714	82a8c1f3-de00-44fc-9073-a01ed95201ee	pGRmT7	29	2.0	3.0	5116.0	5350.0	136.91	5.59	PASS
1314	6af8776b-064b-42cb-b7f2-159973633e07	pGRmT7	27	2.0	3.0	4006.0	4602.0	120.48	18.8	PASS
54009	c56288c8-bd3f-4c2e-9af1-097e01548238	pGRmT7	29	206.0	727.0	5683.0	6203.0	115.85	14.96	PASS
71382	ea5d0ddc-77f2-45f5-ab97-b91b9659c66d	pGRmT7	29	2.0	3.0	3580.0	3781.0	130.96	3.7	PASS
5257	e308a8a6-8d7b-47be-8ad9-2e162fc7686f	pGRmT7	28	2.0	3.0	6512.0	7246.0	111.56	22.15	PASS
47771	fb45f8ed-40ad-45a7-97d3-27c717b717ff	pGRmT7	29	2.0	3.0	5938.0	6372.0	120.48	12.32	PASS
38136	f8ded33b-2163-42d6-bb83-3ddf927d7e94	pGRmT7	29	2.0	3.0	5565.0	5875.0	115.85	6.88	PASS
4791	df82b225-297e-4a62-a6f4-c3dfd1622df3	pGRmT7	28	2.0	3.0	4445.0	4654.0	136.91	4.45	PASS
11808	f8ab2a41-a7c6-4f35-9f64-86e0cd371c43	pGRmT7	29	2.0	3.0	9702.0	10159.0	71.71	5.86	PASS
34811	a1d142b1-57e3-4298-9e75-52aae0f67df0	pGRmT7	29	311.0	680.0	6424.0	6741.0	97.16	5.19	PASS
23702	238b3ca8-4f45-4ae2-9b75-712a9f847cb8	pGRmT7	29	2.0	3.0	2902.0	3105.0	111.56	2.48	PASS
34667	77d82383-90d9-4214-ae5c-6bd26244f726	pGRmT7	29	2.0	3.0	5330.0	5571.0	143.43	6.43	PASS
14601	0bc478c0-e08f-4008-bb2c-43ee906b9fae	pGRmT7	29	2.0	3.0	4484.0	8062.0	120.48	138.08	PASS
25051	f2e972f2-cc42-4bdf-9f1c-ccbb7f6aa272	pGRmT7	29	2.0	3.0	5733.0	7930.0	125.5	86.5	PASS
48623	7129e6bb-62d8-4bef-abfc-55d7a491dfb2	pGRmT7	29	2.0	3.0	5247.0	5551.0	136.91	8.77	PASS
50698	abbfdcfc-d2da-45a3-9000-195ee0a7a376	pGRmT7	29	2.0	3.0	4234.0	4473.0	130.96	5.35	PASS
21984	43c83243-cab3-4ef3-8895-5080cbbf61bd	pGRmT7	29	2.0	3.0	4225.0	4845.0	130.96	21.91	PASS
35949	e8719d89-e8f4-460c-a6a4-ad5ac961a51d	pGRmT7	29	2.0	3.0	5643.0	6158.0	130.96	17.35	PASS
65540	a641a7a2-7e59-4f5e-816c-9197078ce6aa	pGRmT7	29	2.0	3.0	5943.0	6275.0	111.56	7.26	PASS
58969	50bba691-3225-44d4-a716-238284104ddf	pGRmT7	29	2.0	3.0	5420.0	5699.0	130.96	7.09	PASS
31269	3b9d76df-d13b-4e6e-bdfd-342e7b5a3684	pGRmT7	29	2.0	3.0	5719.0	6396.0	115.85	21.0	PASS
58370	7da1df71-a6ae-42b0-b187-62668dbf2fed	pGRmT7	29	2.0	3.0	6082.0	6296.0	130.96	4.26	PASS
1257	a07635eb-e3a0-4a23-9bb5-254c0d551470	pGRmT7	26	2.0	3.0	7132.0	7422.0	111.56	5.7	PASS
19199	479f3682-acbd-4c6e-8791-032e55886f7d	pGRmT7	29	2.0	3.0	4613.0	6314.0	143.43	75.95	PASS
21478	741d042a-ec65-4107-94b1-66b603daabfa	pGRmT7	29	2.0	3.0	6298.0	6751.0	130.96	14.65	PASS
39296	9d1b60ae-e9e2-4045-a7b4-77b229340531	pGRmT7	29	2.0	3.0	4406.0	4854.0	130.96	14.43	PASS
50439	2eb2ee71-6350-454e-9250-2e7a7561154e	pGRmT7	29	170.0	385.0	4869.0	5076.0	115.85	2.92	PASS
51469	e6c01f22-40a1-4218-beec-5d033f16bf6f	pGRmT7	29	3.0	4.0	4510.0	4759.0	130.96	5.78	PASS
58598	7514ef1c-6275-4a2c-bb4e-3580aa3a8996	pGRmT7	29	2.0	3.0	3219.0	3962.0	120.48	24.68	PASS
79786	d04d10fb-64d8-4ecf-9244-e73de558588c	pGRmT7	29	2.0	3.0	4362.0	4655.0	136.91	8.27	PASS
42348	f26230bf-c461-403e-99be-5b56bca170f8	pGRmT7	29	484.0	932.0	7656.0	7975.0	115.85	7.23	PASS
22335	240508d3-fd68-4486-928b-6ab5d16d5648	pGRmT7	29	2.0	3.0	6392.0	7332.0	111.56	29.78	PASS
13465	8f15aaff-60e1-4117-8964-59dd81e6b682	pGRmT7	29	2.0	3.0	5412.0	6222.0	130.96	30.17	PASS
48741	20bf8ba6-dab0-4c0d-a127-de6bd175b602	pGRmT7	29	304.0	510.0	5478.0	5844.0	130.96	10.87	PASS
43658	2fbaf709-52f5-4cbd-9f3f-079a86558c1d	pGRmT7	29	2.0	3.0	4525.0	4732.0	130.96	3.96	PASS
31712	fc71e401-28d4-4431-8963-fd9a5b68e0a6	pGRmT7	29	2.0	3.0	2542.0	2954.0	120.48	11.44	PASS
2419	8fd9c857-0fd3-46de-90ef-4db90781cc08	pGRmT7	27	2.0	3.0	7275.0	7539.0	111.56	4.74	PASS
49950	25d96419-524e-4b53-8f35-b821c5b47537	pGRmT7	29	2.0	3.0	4788.0	5248.0	120.48	13.36	PASS
73918	3f22293a-02d8-4fe9-966d-3ffb1843ebcb	pGRmT7	29	2.0	3.0	3164.0	3453.0	130.96	7.52	PASS
16039	fcbd6ecd-4d0f-4fcd-8f41-9117b78f0f7a	pGRmT7	29	155.0	345.0	4997.0	5340.0	130.96	9.87	PASS
34746	bcaa41f0-d8e6-4058-8eb1-7570adb66518	pGRmT7	29	2.0	3.0	2388.0	2777.0	143.43	13.48	PASS
29204	57fcdade-2637-497a-87de-80facfe5d727	pGRmT7	29	5.0	6.0	5659.0	7666.0	88.59	54.0	PASS
43123	5d795576-37e6-4b69-9a2b-28eb74cc0638	pGRmT7	29	2.0	3.0	7043.0	7325.0	97.16	4.06	PASS
39391	17c8aa38-6748-4f4e-8981-9054813b2735	pGRmT7	29	2.0	3.0	4213.0	4597.0	130.96	11.65	PASS
67238	cc497cf2-2ef2-48ee-b659-a14a4ac0a018	pGRmT7	29	2.0	3.0	4509.0	5211.0	125.5	24.21	PASS
54876	11a34b87-6aea-482a-9cab-d81ed7263c2c	pGRmT7	29	2.0	3.0	5654.0	5947.0	120.48	6.68	PASS
41006	d2bd94b6-f3df-48d7-ad62-ff758105ea52	pGRmT7	29	146.0	290.0	7306.0	7512.0	125.5	3.54	PASS
21847	c728d505-a5c3-4f25-aa4a-86d445981e26	pGRmT7	29	2.0	3.0	5442.0	5993.0	125.5	17.92	PASS
34616	f6ccca49-cc4d-4599-b091-14c3e7e0a8fd	pGRmT7	29	2.0	3.0	7963.0	8260.0	100.4	4.87	PASS
71557	7497e30b-6936-4289-ab92-3159ad40176b	pGRmT7	29	2.0	3.0	3641.0	3864.0	143.43	5.57	PASS
619	c7e58245-4208-4925-9986-98ce8376ba5a	pGRmT7	25	2.0	3.0	6247.0	6672.0	115.85	11.31	PASS
4662	4736ac9e-7460-45c5-bd46-4d7258f0ce5b	pGRmT7	28	460.0	845.0	8308.0	8576.0	107.57	4.54	PASS
227	8053adc7-9b00-495a-8e09-5fc2298ba391	pGRmT7	11	2.0	3.0	4776.0	5049.0	111.56	5.07	PASS
13540	4976b093-5d31-4755-ae7e-f243ea2aa076	pGRmT7	29	243.0	558.0	5908.0	7206.0	111.56	43.04	PASS
48290	6fa05762-8c72-452b-a266-28b4edee8999	pGRmT7	29	2.0	3.0	3615.0	3854.0	125.5	4.92	PASS
41644	4e6c6504-be26-4189-9009-fcd0466e479d	pGRmT7	29	2.0	3.0	5869.0	6274.0	125.5	11.83	PASS
72362	08787581-dd44-4776-af36-400c2f19bd3d	pGRmT7	29	2.0	3.0	4563.0	4972.0	115.85	10.69	PASS
50434	c3137d62-f65b-4391-9c87-560540bd4589	pGRmT7	29	333.0	744.0	9453.0	10256.0	100.4	21.73	PASS
77267	4528849a-3be4-42c7-95e1-af69fc725668	pGRmT7	29	2.0	3.0	6660.0	7145.0	107.57	12.29	PASS
68881	fb8b7f2b-8bec-4fcb-b1d9-a3b8efcb7a6e	pGRmT7	29	207.0	426.0	4179.0	4686.0	136.91	18.0	PASS
59551	9a1e4953-e7a2-4596-8fa1-1aceb2d88ba1	pGRmT7	29	2.0	30.0	4372.0	4732.0	125.5	9.96	PASS
42919	aeb27891-7338-4415-838a-26addf3e9c7f	pGRmT7	29	2.0	3.0	3223.0	3642.0	130.96	13.17	PASS
16442	8b6760d3-9fe3-4051-9a8b-59a09dd9f023	pGRmT7	29	2.0	3.0	9021.0	9536.0	94.12	11.06	PASS
9414	b99e71af-9486-42c4-8354-58c52281c2c0	pGRmT7	28	2.0	3.0	4770.0	5151.0	125.5	10.83	PASS
55630	3c659164-640d-4fdb-9af3-06c78158113f	pGRmT7	29	2.0	3.0	6562.0	6780.0	107.57	2.75	PASS
66469	def65fd6-a3d2-423b-b9ac-6cfa1943cbbe	pGRmT7	29	2.0	3.0	4838.0	5312.0	120.48	13.92	PASS
11656	6bcda04e-0a52-45d2-aeeb-63db68ebf24b	pGRmT7	29	2.0	3.0	4604.0	4958.0	130.96	10.35	PASS
32899	7d1f87a2-f81e-4a4f-af1c-c04aeaad8ed9	pGRmT7	29	242.0	662.0	6381.0	7593.0	130.96	47.65	PASS
9447	33c73150-ee30-4c74-bea9-ac24091a6be3	pGRmT7	28	2.0	3.0	4520.0	4938.0	115.85	11.04	PASS
28504	496da8d4-743c-4d9a-adab-7a2e2e70c292	pGRmT7	29	2.0	3.0	7171.0	7492.0	115.85	7.31	PASS
50154	40b67d0d-35d4-4832-a3f8-2896d531069d	pGRmT7	29	2.0	3.0	7057.0	7528.0	115.85	13.08	PASS
71704	e976572d-af20-425d-b38d-5cb0736c25c0	pGRmT7	29	2.0	3.0	5718.0	6009.0	125.5	7.08	PASS
47089	8dc52963-9bbe-4500-a677-5cdd5293fa4f	pGRmT7	29	2.0	3.0	4293.0	4665.0	125.5	10.46	PASS
31835	6e465c78-a706-49fa-82ae-eb1438e80249	pGRmT7	29	447.0	911.0	6486.0	6749.0	115.85	5.08	PASS
48058	e38d816e-68f0-4fe3-9c52-7cf11b7dedd2	pGRmT7	29	529.0	967.0	5654.0	7232.0	115.85	55.65	PASS
26968	873102c3-0075-4e4c-8272-f84ac016ab5c	pGRmT7	29	2.0	3.0	3402.0	3883.0	111.56	12.78	PASS
11847	33080a8b-8b83-4363-a337-61e6344af544	pGRmT7	29	36.0	169.0	5908.0	6261.0	130.96	10.3	PASS
9778	f92a1ad0-5c7f-4d50-aa89-66394d55cc7d	pGRmT7	28	2.0	3.0	4894.0	5113.0	130.96	4.48	PASS
42691	650e61e5-0b69-4e28-89ce-a7e68d7f03e0	pGRmT7	29	2.0	3.0	4263.0	4712.0	125.5	13.67	PASS
81008	2ea52687-2d04-4bd7-8c2d-bd77d7e1382f	pGRmT7	29	2.0	3.0	4432.0	4710.0	136.91	7.59	PASS
76913	105f8de6-8936-405d-a7e1-ecc012fd7167	pGRmT7	29	216.0	632.0	4085.0	4340.0	130.96	6.04	PASS
79875	9b565c98-d721-4005-ac48-b91e75bd24d5	pGRmT7	29	2.0	3.0	4804.0	5444.0	125.5	21.62	PASS
6209	1ce815d3-9ec1-4a9f-9ce4-16d1d182be32	pGRmT7	28	2.0	3.0	5743.0	6156.0	125.5	12.17	PASS
15042	fbd8365a-ba4f-4425-9b62-9c1ea376c3c2	pGRmT7	29	215.0	440.0	6162.0	6822.0	130.96	23.65	PASS
62279	06d9b5d2-c390-4389-8b54-eae3e8d5ac8d	pGRmT7	29	83.0	272.0	5388.0	5777.0	120.48	10.52	PASS
42537	2dc7f8c3-15ca-4abd-9cb5-6fdb6a5cc009	pGRmT7	29	2.0	3.0	4272.0	4845.0	120.48	17.88	PASS
63892	50e78f42-0733-48ab-a77b-4854a70cd7a3	pGRmT7	29	220.0	478.0	4877.0	5121.0	143.43	6.57	PASS
19939	de1e258f-7751-4726-9963-60ec58661621	pGRmT7	29	2.0	3.0	5210.0	5659.0	125.5	13.67	PASS
22975	c88fc2a3-dbe0-49de-94a0-f99998b19dda	pGRmT7	29	2.0	3.0	2920.0	3126.0	150.6	5.25	PASS
26775	e3cd2040-45bb-470c-a0cd-1c0b81a6063c	pGRmT7	29	2.0	3.0	9510.0	9827.0	94.12	4.87	PASS
56402	32bf9f5b-527d-41c6-b6fe-fe5c2dc4bfbd	pGRmT7	29	203.0	440.0	7555.0	7890.0	120.48	8.36	PASS
40967	5baf1b4b-4233-4290-9e8b-7d33d818ef20	pGRmT7	29	2.0	3.0	5133.0	5405.0	130.96	6.78	PASS
19964	6d84b50f-64ce-4be6-9798-e6129b605249	pGRmT7	29	2.0	3.0	4448.0	4678.0	136.91	5.41	PASS
18647	a8b01981-85af-4b51-9ab7-783fc3ef0dcc	pGRmT7	29	2.0	3.0	4268.0	4622.0	103.86	7.17	PASS
50534	a22dbefd-429f-4ece-afea-47543edaab1c	pGRmT7	29	2.0	3.0	1698.0	2146.0	125.5	13.62	PASS
23736	bacde36a-3ca4-4d50-b965-4dc3aaa260d6	pGRmT7	29	2.0	3.0	3770.0	4236.0	125.5	14.37	PASS
34670	b46da681-f35f-4f75-85d7-a79a9acb891e	pGRmT7	29	2.0	3.0	7643.0	8465.0	94.12	20.66	PASS
18046	457cf6dc-8a1a-4b51-9c9a-4f7a6fd31dcf	pGRmT7	29	2.0	3.0	5637.0	8351.0	130.96	112.96	PASS
77503	33bf6b52-7175-4d18-bdc5-266b5b5ac6a6	pGRmT7	29	2.0	3.0	4587.0	4902.0	125.5	8.08	PASS
51959	0a2a632d-124b-455e-8067-8e866dc86e75	pGRmT7	29	2.0	3.0	3780.0	3997.0	120.48	3.64	PASS
56333	61c59217-4765-46c0-8377-8d3b42c73b21	pGRmT7	29	2.0	3.0	5523.0	6152.0	130.96	22.3	PASS
22853	01319f7f-726c-4b2d-940e-697c2fdba5db	pGRmT7	29	2.0	3.0	5338.0	6190.0	100.4	23.37	PASS
24496	7574e096-c25a-48fd-bc8a-a2feb59bce78	pGRmT7	29	2.0	3.0	5496.0	5940.0	120.48	12.72	PASS
47978	54914c5a-cc3b-4a4b-ac71-b0fde236fff8	pGRmT7	29	2.0	3.0	5249.0	6033.0	107.57	22.96	PASS
39119	b19652b9-739f-42fb-88fa-48cd80c5684b	pGRmT7	29	2.0	3.0	6897.0	7713.0	115.85	26.35	PASS
7845	09a6157d-b531-4f0e-a60d-2e2d09830119	pGRmT7	28	2.0	3.0	4816.0	5353.0	125.5	17.33	PASS
36508	179f7d38-59d6-4987-8802-5837dfc3ff60	pGRmT7	29	34.0	353.0	5222.0	5424.0	115.85	2.73	PASS
11525	8a03a301-5b2d-4595-ba6b-f695c9e42591	pGRmT7	29	2.0	3.0	3889.0	4104.0	125.5	3.92	PASS
4188	e07e6e54-3c49-41da-9974-c6705d65213a	pGRmT7	28	2.0	3.0	5532.0	5907.0	107.57	8.36	PASS
73408	58fa3380-51f6-4bb5-a027-411823874451	pGRmT7	29	2.0	3.0	5940.0	6576.0	115.85	19.42	PASS
75894	ab41fa0a-b5c7-4d97-b0b6-8207ddad8f50	pGRmT7	29	220.0	412.0	6374.0	6741.0	51.93	1.31	PASS
32110	273219d5-dea7-46d0-9452-c80a4ab78d1b	pGRmT7	29	2.0	3.0	9733.0	10953.0	81.41	27.95	PASS
7535	0f5aaadc-80b8-4eb0-89ca-a8147acfaeb2	pGRmT7	28	2.0	3.0	4087.0	4291.0	120.48	3.12	PASS
74782	43526f08-6225-4025-b9c4-7684239a22a5	pGRmT7	29	2.0	3.0	6783.0	7023.0	125.5	4.96	PASS
36350	3be0f695-af64-4d81-81e2-e888c7f0f550	pGRmT7	29	2.0	3.0	9629.0	10101.0	86.06	8.46	PASS
1043	abd75489-7396-4dad-ae9e-0ee002bee132	pGRmT7	26	2.0	3.0	4407.0	4786.0	125.5	10.75	PASS
52957	79441d64-f81a-4cc1-b172-2b9cb1ba9749	pGRmT7	29	2.0	3.0	5438.0	5800.0	125.5	10.04	PASS
53148	bf6feea6-5d75-4211-9aa2-de857501e2b8	pGRmT7	29	230.0	687.0	6226.0	6604.0	107.57	8.46	PASS
34451	c58945ca-4467-4ce9-9015-c258e075ca94	pGRmT7	29	878.0	1925.0	10406.0	10725.0	68.45	2.23	PASS
7140	7b637d5d-9f08-4e9e-a4a2-f1a346c9da0e	pGRmT7	28	843.0	1425.0	11216.0	15404.0	91.27	121.88	PASS
61460	9c170be4-1a17-494f-a32e-8ac078b0c72e	pGRmT7	29	575.0	1375.0	11375.0	11579.0	88.59	0.97	PASS
51641	b7b62d08-c7ea-4536-b126-37b346d2c684	pGRmT7	29	2.0	3.0	4356.0	4878.0	115.85	15.04	PASS
9213	a453b875-4613-4c39-807c-bffb60186898	pGRmT7	28	616.0	1300.0	10612.0	10984.0	91.27	6.24	PASS
28930	e89874a0-7828-4ea6-b7a6-f7e51a6c8d19	pGRmT7	29	278.0	505.0	4544.0	4889.0	130.96	9.96	PASS
69426	bf3c1158-97d0-4123-a13b-a6873c272148	pGRmT7	29	267.0	432.0	5970.0	6224.0	120.48	5.12	PASS
33529	80a0c1b9-5aad-4b8b-9b67-3b8a31d9e7d1	pGRmT7	29	2.0	3.0	3817.0	4404.0	120.48	18.44	PASS
72564	72102895-05c9-454b-b165-1fed0f91ad9c	pGRmT7	29	2.0	3.0	4660.0	4866.0	120.48	3.2	PASS
73015	189f390a-25eb-40d6-9e42-22e65f72807c	pGRmT7	29	2.0	3.0	4192.0	4514.0	130.96	8.96	PASS
80507	9a3d043c-a343-4461-bb9d-9397052bc0bc	pGRmT7	29	345.0	821.0	5814.0	6400.0	107.57	15.89	PASS
47729	640802a8-5db4-4979-b92b-5f32888bb446	pGRmT7	29	2.0	3.0	5777.0	6115.0	125.5	9.04	PASS
23174	ac9037cd-7c5b-44f4-ba5d-6c50031cfaa9	pGRmT7	29	2.0	3.0	7917.0	8171.0	97.16	3.16	PASS
6757	1e0e7a96-0fee-4d6b-9427-a4ad02f92e8a	pGRmT7	28	2.0	3.0	5725.0	6510.0	111.56	24.04	PASS
21154	7139953b-d42c-4c03-b403-11ca649d5c1e	pGRmT7	29	2.0	3.0	6261.0	6509.0	115.85	4.5	PASS
51598	13772c3c-64ea-4ee5-86a9-8f32ee5e4fa5	pGRmT7	29	129.0	408.0	3570.0	3859.0	125.5	7.0	PASS
80785	90f7d1ef-ed37-4c84-a489-f75b98dc4c28	pGRmT7	29	208.0	575.0	5076.0	5397.0	125.5	8.33	PASS
13448	f3907fc8-b347-48ee-a2a4-06cdb83c96f2	pGRmT7	29	2.0	3.0	5615.0	5906.0	130.96	7.61	PASS
19048	831739d0-0864-4f30-9086-6ad14979a0ea	pGRmT7	29	2.0	3.0	5342.0	5583.0	136.91	5.91	PASS
11891	23923be6-6946-4e26-b2e2-3f3318e85078	pGRmT7	29	2.0	3.0	3777.0	4424.0	136.91	24.36	PASS
69194	f8ec108f-41eb-4518-abd0-4a05604496ec	pGRmT7	29	2.0	3.0	5561.0	5952.0	125.5	11.25	PASS
45329	5104b76f-4a25-4c27-8deb-ce1272b718ee	pGRmT7	29	2.0	3.0	4458.0	4666.0	125.5	3.62	PASS
40495	100db0ea-6bc8-488c-bbc2-45e60657fac8	pGRmT7	29	344.0	789.0	6495.0	7001.0	115.85	14.42	PASS
54708	93880720-25b3-41ae-a679-5aa32ff1ff3f	pGRmT7	29	2.0	3.0	4574.0	4822.0	136.91	6.23	PASS
34466	94546598-2485-40b1-9134-8addf2e427f5	pGRmT7	29	2.0	3.0	4593.0	4999.0	125.5	11.87	PASS
4278	d4fa0f38-ceed-4ac7-bf93-f33197f06194	pGRmT7	28	2.0	3.0	6953.0	7168.0	120.48	3.56	PASS
62877	18eea732-08c7-467b-8573-bff55de8c6f2	pGRmT7	29	3.0	4.0	5452.0	5857.0	125.5	11.83	PASS
34539	13c55989-1da5-4080-a753-4e5753408ee9	pGRmT7	29	2.0	3.0	4076.0	4368.0	115.85	6.19	PASS
71579	a74fc56c-50dd-4251-83f7-86a4085315eb	pGRmT7	29	2.0	3.0	4684.0	5214.0	107.57	13.89	PASS
80774	47e88bce-e831-474d-b33c-3ef6e3b7b526	pGRmT7	29	2.0	3.0	7171.0	7529.0	88.59	5.5	PASS
4609	47269200-c598-4641-9d22-2013740d6ceb	pGRmT7	28	2.0	3.0	5594.0	5914.0	120.48	7.76	PASS
50262	9e53fa87-4a71-4f5a-99ad-2b17c7c2dc27	pGRmT7	29	2.0	60.0	5762.0	6017.0	107.57	4.07	PASS
58848	7c87e215-f79d-4def-858e-f2eb120a78ec	pGRmT7	29	2.0	3.0	4389.0	4703.0	143.43	9.9	PASS
8607	f9a1f4d2-3022-4769-80e9-122f9f27cdfc	pGRmT7	28	2.0	3.0	4760.0	5080.0	130.96	8.87	PASS
35374	7f481fa6-131d-4db5-bddc-32ebf6cdb66c	pGRmT7	29	2.0	3.0	4160.0	4456.0	130.96	7.83	PASS
64790	4eec2f57-0753-4f2d-a3eb-1b49b0f01a9b	pGRmT7	29	2.0	3.0	6979.0	7220.0	115.85	4.23	PASS
49963	0f8699b3-f080-41bf-ad7c-0b1065688b50	pGRmT7	29	2.0	3.0	5333.0	5566.0	115.85	3.92	PASS
58695	7a9479eb-2d67-42d1-ba1b-7bd33f6c75e4	pGRmT7	29	2.0	3.0	5809.0	6046.0	120.48	4.44	PASS
31989	1d386d34-5cb9-4785-904a-b7c1f973b59e	pGRmT7	29	2.0	3.0	6533.0	7286.0	130.96	27.7	PASS
18043	d05a0227-845f-4b28-a223-5a9dc632f339	pGRmT7	29	3.0	4.0	3325.0	3637.0	103.86	5.72	PASS
78656	2479e98b-7bde-4503-9e3b-ca43306aabac	pGRmT7	29	2.0	3.0	7023.0	7301.0	107.57	4.89	PASS
66568	e309612f-0828-4565-a4cf-79e8b0f8f850	pGRmT7	29	2.0	3.0	4080.0	4695.0	120.48	19.56	PASS
72517	3908d243-a7da-4ce4-bae1-7849fafcb211	pGRmT7	29	141.0	387.0	6645.0	7680.0	125.5	38.08	PASS
6553	7306f34c-1a5f-4798-ad90-9341741ec2ee	pGRmT7	28	2.0	3.0	3916.0	4144.0	136.91	5.32	PASS
28351	a21122f1-ba5d-45c0-b996-15a41d98d4e9	pGRmT7	29	679.0	1380.0	11868.0	12287.0	81.41	6.3	PASS
19147	737ddfca-185c-4026-8367-6a66cfcefebb	pGRmT7	29	2.0	3.0	4957.0	5319.0	120.48	9.44	PASS
30266	a8fdb0a6-1d9f-4942-af1d-d2ee1284addd	pGRmT7	29	392.0	801.0	4510.0	5014.0	120.48	15.12	PASS
2332	043663c6-698c-48f8-800f-d74be8c84ee1	pGRmT7	27	2.0	3.0	3708.0	3977.0	125.5	6.17	PASS
2437	97bf9adf-98da-43ab-9d43-379245845b22	pGRmT7	27	2.0	3.0	6279.0	8742.0	111.56	86.19	PASS
6283	3fa3f974-620b-4bef-80a5-ddbdc8f5b6f3	pGRmT7	28	2.0	3.0	5009.0	5243.0	136.91	5.59	PASS
14818	c61eb5ac-716c-44e9-a04f-27a02b0024c2	pGRmT7	29	2.0	3.0	3829.0	6752.0	136.91	127.82	PASS
10668	26a74c83-ee52-4409-acbd-ea5cccde4bc6	pGRmT7	29	4.0	5.0	5748.0	6054.0	120.48	7.2	PASS
58386	e69e6aca-2da5-4c76-9ced-639ba5f559ff	pGRmT7	29	339.0	742.0	6579.0	6815.0	115.85	4.04	PASS
23033	06e10e4f-96f5-4248-8299-4ca6dc372c77	pGRmT7	29	2.0	3.0	9466.0	10351.0	59.06	12.33	PASS
17577	2ae88af2-9407-421c-9bc1-a493710f3a12	pGRmT7	29	2.0	3.0	6817.0	7042.0	130.96	4.74	PASS
39423	48ef6023-25aa-49c0-aab7-a49d56c0efab	pGRmT7	29	2.0	3.0	5087.0	5692.0	111.56	17.37	PASS
68268	28a0a303-d7b5-44f3-9ce1-c936621e81bb	pGRmT7	29	2.0	3.0	5418.0	6017.0	136.91	22.18	PASS
75697	0d8dd06e-4493-4f01-ba38-545eaf84387c	pGRmT7	29	2.0	3.0	4312.0	5168.0	130.96	32.17	PASS
62654	5bb6071e-2319-4786-9880-81be046598e6	pGRmT7	29	2.0	3.0	3720.0	4126.0	130.96	12.61	PASS
65567	54d05f4f-1e6d-45e2-bef9-232e8870bef4	pGRmT7	29	2.0	3.0	4108.0	4335.0	130.96	4.83	PASS
78192	01b38028-8adc-4098-a527-d470fad9e34e	pGRmT7	29	2.0	3.0	5846.0	6360.0	136.91	18.32	PASS
53910	0629c63e-0fe1-461f-b9f9-5e4abe514b13	pGRmT7	29	2.0	3.0	4991.0	5732.0	111.56	22.41	PASS
12835	c3f5373d-2c46-4eba-8f5d-f50ec1f94acf	pGRmT7	29	2.0	3.0	5250.0	5646.0	115.85	10.19	PASS
49275	66097447-85af-4c06-ad66-cb5f8370fcb9	pGRmT7	29	470.0	754.0	7805.0	8078.0	111.56	5.07	PASS
34526	2d3d9dca-9493-47fd-87f8-8fb9e99f7848	pGRmT7	29	2.0	3.0	2993.0	3219.0	130.96	4.78	PASS
81258	21d08d31-943f-46d4-863e-b7762e74426e	pGRmT7	29	2.0	3.0	6865.0	7652.0	107.57	23.07	PASS
56010	de180800-995b-4ff1-a437-9e00b6f15b6f	pGRmT7	29	2.0	3.0	6263.0	6850.0	120.48	18.44	PASS
71600	d60e3fc8-ece6-4fcf-9e0a-fdfe3aa2f81d	pGRmT7	29	752.0	1364.0	6516.0	6925.0	115.85	10.69	PASS
77870	27b70cef-0937-4cb8-b223-7227593e0e7b	pGRmT7	29	2.0	3.0	5154.0	5593.0	143.43	15.86	PASS
75513	a4c70650-a977-4366-a3a1-f5d333af5969	pGRmT7	29	2.0	3.0	5921.0	6599.0	120.48	22.08	PASS
57111	11ecba57-3029-4001-bfa9-0094e1326ddd	pGRmT7	29	2.0	3.0	6338.0	6715.0	120.48	10.04	PASS
66334	9714eaab-a7d9-4e6d-880d-bdc603f32cbe	pGRmT7	29	2.0	3.0	7761.0	8125.0	103.86	7.52	PASS
20188	30185c6c-124b-4e04-ad3a-947489a66409	pGRmT7	29	2.0	3.0	6349.0	6657.0	111.56	6.37	PASS
12318	a8602e0e-4790-40eb-9dff-5d24342e2c81	pGRmT7	29	746.0	1301.0	6871.0	7098.0	115.85	3.69	PASS
35784	22d0fdfa-55f9-40e2-9110-d0c83bf4b190	pGRmT7	29	215.0	469.0	5392.0	6358.0	100.4	27.17	PASS
57346	3710b586-3c23-4b97-91fb-4acd3eb96ccf	pGRmT7	29	2.0	3.0	4977.0	5181.0	125.5	3.46	PASS
44995	13ab7b95-e7a5-4607-bc5e-8534c2e5b051	pGRmT7	29	2.0	3.0	5195.0	6047.0	125.5	30.46	PASS
45745	ed7aad7c-6ea8-4131-8ce1-13c5290c5622	pGRmT7	29	2.0	3.0	5034.0	5355.0	130.96	8.91	PASS
3041	2b6dea1a-7c42-4598-93fb-e6ec0fbdc25d	pGRmT7	28	266.0	482.0	3586.0	4073.0	125.5	15.25	PASS
32785	9a500e3c-ec50-450f-bfd5-3cddbde9b4eb	pGRmT7	29	2.0	3.0	4969.0	6122.0	107.57	36.14	PASS
30055	4fc91bc2-eb28-41ba-be6b-7999c07a2304	pGRmT7	29	2.0	3.0	6607.0	7257.0	115.85	19.96	PASS
31530	33b64804-ecd6-4d8f-bc6b-f79f8a4b9e93	pGRmT7	29	2.0	3.0	9155.0	9754.0	91.27	13.12	PASS
14674	282d1ceb-e1d9-4cba-9cb7-04bdd85ee0c0	pGRmT7	29	2.0	3.0	3795.0	4560.0	120.48	25.56	PASS
76975	887d6a55-5aaa-4e03-8629-9f81850c443d	pGRmT7	29	3.0	4.0	4032.0	4511.0	111.56	12.7	PASS
65817	0a983ef7-f8b0-45af-8f0e-d53c405f2ec4	pGRmT7	29	2.0	3.0	6161.0	6494.0	103.86	6.45	PASS
46761	c5071f0e-9c2f-4975-9d28-e5ac5c639eaa	pGRmT7	29	2.0	3.0	5580.0	5812.0	130.96	5.04	PASS
55531	19d75bcf-0f5d-4c00-8163-71ff9bf32ece	pGRmT7	29	406.0	889.0	9145.0	9703.0	103.86	14.21	PASS
68057	410b67b5-b577-4dfa-ae41-b107acf0959d	pGRmT7	29	2.0	3.0	4200.0	4658.0	120.48	13.28	PASS
67388	cabd5ad0-cde8-4d6a-b502-2372eded0990	pGRmT7	29	246.0	506.0	5562.0	5842.0	120.48	6.16	PASS
66409	33f73180-9105-48a9-94ad-fdbbf8ae216a	pGRmT7	29	2.0	3.0	9264.0	9660.0	79.26	5.39	PASS
39772	cef3ee6d-1bf9-46a5-9e73-737deb5485dc	pGRmT7	29	2.0	3.0	4655.0	4902.0	143.43	6.71	PASS
9635	3b09f214-7bc5-46ec-abe3-fa8e86bce908	pGRmT7	28	3.0	4.0	6974.0	7200.0	111.56	3.33	PASS
11462	a76af65c-eb1c-4a3c-89d4-427133a6ca25	pGRmT7	29	2.0	3.0	7029.0	7342.0	111.56	6.56	PASS
18712	841cbe53-ec8b-4bd1-9f41-8dcd8a25c497	pGRmT7	29	408.0	1048.0	7852.0	8177.0	103.86	6.17	PASS
57357	5ec62490-d9a0-4595-8239-233dd808e453	pGRmT7	29	2.0	3.0	4466.0	4713.0	88.59	2.24	PASS
68428	a08c8406-d0ee-4bea-bebb-7b350a0336e7	pGRmT7	29	2.0	3.0	4883.0	5158.0	125.5	6.42	PASS
37048	5895a1ac-3906-468f-a612-03d924bd5489	pGRmT7	29	686.0	2525.0	8250.0	10770.0	125.5	99.96	PASS
33776	0415d200-f710-43b6-8fb2-01383e3b3f03	pGRmT7	29	2.0	3.0	5538.0	5834.0	136.91	8.41	PASS
29122	d1c080fa-db1e-4819-81ac-5bd00366c1fa	pGRmT7	29	2.0	3.0	4787.0	5126.0	88.59	4.94	PASS
76007	9ffcb23e-c7aa-48cd-a524-2a709608fa0f	pGRmT7	29	2.0	3.0	4106.0	4331.0	115.85	3.62	PASS
34805	ef2232b0-04e5-4cc4-9473-98cc75fa2a9c	pGRmT7	29	2.0	3.0	6006.0	6334.0	115.85	7.58	PASS
20810	704c5e3a-a6d4-4111-a54c-70a84fd2af0f	pGRmT7	29	2.0	3.0	4507.0	5684.0	130.96	46.13	PASS
53934	e38bedb5-0151-45be-bd3b-a956f795bf3f	pGRmT7	29	2.0	3.0	5497.0	5774.0	125.5	6.5	PASS
29340	68dd4705-ce6c-49fb-949a-773c47d65884	pGRmT7	29	2.0	3.0	4323.0	4687.0	130.96	10.78	PASS
50846	bf456202-1748-4009-801f-a8a17ea63589	pGRmT7	29	2.0	3.0	3332.0	3543.0	130.96	4.13	PASS
19446	fff0d079-cef5-4271-8e78-6be67001fcf8	pGRmT7	29	192.0	462.0	4539.0	4940.0	125.5	11.67	PASS
60047	acbea9e7-b3c1-4a35-b04e-2b383645ef80	pGRmT7	29	2.0	3.0	7131.0	7467.0	115.85	7.88	PASS
51520	0f595f68-d96f-4d44-a48d-18bb914d23da	pGRmT7	29	2.0	3.0	4306.0	4645.0	120.48	8.52	PASS
73254	81b7b562-2cf2-40b6-b5ad-0435f6dc593e	pGRmT7	29	372.0	790.0	7795.0	8019.0	111.56	3.26	PASS
66955	db30c9ff-28bf-480f-8072-3a734d90c263	pGRmT7	29	2.0	3.0	3187.0	3853.0	125.5	22.71	PASS
72101	6c270a29-0fde-4533-90a9-13e68f240ab9	pGRmT7	29	2.0	3.0	3395.0	4454.0	130.96	41.0	PASS
36809	5e431118-c027-4709-b32f-504586835c41	pGRmT7	29	257.0	610.0	5726.0	6169.0	130.96	14.22	PASS
53144	39fb5369-92d7-468a-bc1c-e8640fd26793	pGRmT7	29	2.0	3.0	6483.0	6735.0	120.48	5.04	PASS
67530	77e71efc-8935-4954-9309-addd9a14808c	pGRmT7	29	2.0	3.0	6037.0	6629.0	120.48	18.64	PASS
20984	0336bf17-ea7c-4531-9ce6-c2fd276f20da	pGRmT7	29	2.0	3.0	4945.0	5151.0	111.56	2.59	PASS
29882	454d2c47-07c9-4b46-9e08-5a5d4ea72658	pGRmT7	29	2.0	3.0	4858.0	5639.0	125.5	27.5	PASS
81571	29d42a69-66bf-4a23-abe7-7d95a08506b6	pGRmT7	29	2.0	3.0	8385.0	8811.0	107.57	10.18	PASS
58986	538238bb-3484-4a6c-b964-0145c2c8179c	pGRmT7	29	2.0	3.0	5197.0	5439.0	120.48	4.64	PASS
37756	82ded515-18b0-444a-a17b-d58f6ed166ac	pGRmT7	29	2.0	3.0	3780.0	3992.0	143.43	5.05	PASS
43581	f65ba121-7d9a-440a-b22c-16d1947b3945	pGRmT7	29	17.0	62.0	3917.0	4293.0	125.5	10.62	PASS
43779	9d50989e-ca00-4fdb-8e43-fc285d440312	pGRmT7	29	2.0	3.0	3660.0	4457.0	120.48	26.84	PASS
16585	ad01f913-1a90-4ceb-a4cb-65b739033833	pGRmT7	29	2.0	3.0	4480.0	4901.0	125.5	12.5	PASS
9684	5aa1fb62-862a-4c2f-a53b-e72da831b077	pGRmT7	28	2.0	3.0	5182.0	5389.0	130.96	3.96	PASS
58091	1b6c56a6-0f47-4fcb-a8a8-47e9ebd6d132	pGRmT7	29	2.0	3.0	5151.0	5573.0	136.91	14.14	PASS
43693	851a8406-c526-47ee-a710-219d154bb60f	pGRmT7	29	2.0	3.0	5895.0	6178.0	111.56	5.44	PASS
12882	304c9061-0453-4a41-9ac2-8a2445b3cfef	pGRmT7	29	2.0	3.0	4307.0	4706.0	125.5	11.58	PASS
1931	dd0d8166-6364-4784-b434-96485300c2b1	pGRmT7	27	2.0	3.0	3474.0	3787.0	143.43	9.86	PASS
75390	bade8acc-373a-427e-841a-529ebaeb5157	pGRmT7	29	2.0	3.0	4615.0	4927.0	125.5	7.96	PASS
56076	a8c4d266-6e6b-4c4a-8c61-e6dd545da9d3	pGRmT7	29	2.0	3.0	5942.0	6413.0	111.56	12.41	PASS
19391	2e3a580e-26a8-4da5-b378-6fcf23e8e750	pGRmT7	29	200.0	363.0	6039.0	6675.0	125.5	21.46	PASS
22926	8997f224-eb68-415e-b22f-0c8bde31f866	pGRmT7	29	2.0	3.0	6469.0	6881.0	130.96	12.87	PASS
4534	f4a7b288-ac6c-4b23-b625-42ef31fd0df7	pGRmT7	28	2.0	3.0	4925.0	5211.0	130.96	7.39	PASS
24747	9431fa40-62ab-4b69-9e59-229d5a2ad679	pGRmT7	29	2.0	3.0	4836.0	5132.0	136.91	8.41	PASS
37697	9336a4b9-c194-4d81-8cf5-5f39ba0d3aaf	pGRmT7	29	502.0	837.0	5017.0	5396.0	115.85	9.54	PASS
75372	96dc7544-b348-4eaf-a237-8db8f1cbeffb	pGRmT7	29	2.0	3.0	4541.0	4769.0	120.48	4.08	PASS
69259	96efc541-be97-4173-86c4-820d367e5ff1	pGRmT7	29	2.0	3.0	8815.0	9516.0	91.27	16.21	PASS
36238	8b1925c9-36b0-42c3-bdc0-10deb4f39adc	pGRmT7	29	2.0	3.0	4445.0	5643.0	120.48	42.88	PASS
1707	05a19e32-9b50-4389-b18f-67d2c1a5544a	pGRmT7	27	2.0	3.0	6086.0	6517.0	77.23	6.03	PASS
4872	2f828718-8350-465f-8b29-684151ec6eb7	pGRmT7	28	503.0	824.0	7993.0	8408.0	111.56	10.33	PASS
65277	ea72379b-ef6f-4be6-80a0-a966cd26870c	pGRmT7	29	2.0	3.0	6816.0	7928.0	66.93	19.69	PASS
33825	dbf27d72-81cc-455e-a838-ee858077fc8e	pGRmT7	29	220.0	702.0	7277.0	8152.0	86.06	19.97	PASS
41576	bf440b83-4a5f-4d9d-b4b6-322ef8a36518	pGRmT7	29	2.0	3.0	9995.0	11380.0	83.67	33.44	PASS
21226	15002011-3b25-4580-b386-05daf133f989	pGRmT7	29	2.0	3.0	7231.0	7447.0	120.48	3.6	PASS
470	e7eb1378-2837-49b6-b82c-b6d18428d546	pGRmT7	25	2.0	3.0	4607.0	5086.0	130.96	15.78	PASS
329	35ad779f-d5d5-4bf0-a15e-a46ac9b19e4f	pGRmT7	19	4.0	5.0	4989.0	5296.0	111.56	6.33	PASS
35903	e56231f3-b01a-4e66-9fd4-b0316966d67f	pGRmT7	29	409.0	675.0	5837.0	6044.0	125.5	3.58	PASS
36815	f8290945-e50c-4e82-996e-43913b8cee79	pGRmT7	29	2.0	3.0	6183.0	6818.0	111.56	18.48	PASS
70561	340733a0-5900-47da-bee3-e4a9985118d0	pGRmT7	29	2.0	3.0	5964.0	6359.0	100.4	8.13	PASS
9579	d64b802a-cb9a-4ecb-9551-9f78516e33a5	pGRmT7	28	273.0	596.0	5584.0	5888.0	125.5	7.62	PASS
28462	9bf9d631-478a-47c1-840a-bf39e345b5e8	pGRmT7	29	2.0	3.0	4219.0	4506.0	125.5	6.92	PASS
69910	b194d6a8-7b7e-49a8-9b11-d73b68e7bd38	pGRmT7	29	240.0	442.0	3822.0	4101.0	130.96	7.09	PASS
5244	00e705b3-d430-4f3e-962b-7b9b67a39c01	pGRmT7	28	61.0	349.0	4321.0	4714.0	115.85	10.08	PASS
8490	d69a652e-fb6e-4200-8805-e0acfeeb18c8	pGRmT7	28	2.0	3.0	6180.0	6854.0	130.96	24.26	PASS
53687	0ee6e5a1-f669-47a4-9730-72b16e4d0866	pGRmT7	29	2.0	3.0	7511.0	7997.0	115.85	13.65	PASS
74171	67e17bac-22d6-48c4-8d3a-eac5a1fd0d5a	pGRmT7	29	2.0	3.0	5993.0	6476.0	120.48	14.28	PASS
42167	355d489c-21a0-4a3c-bbf9-6fca63d7b815	pGRmT7	29	135.0	294.0	5824.0	6101.0	130.96	7.0	PASS
7741	c23e9919-f4fc-49a0-8857-c200931a64fa	pGRmT7	28	2.0	3.0	5686.0	6011.0	130.96	9.09	PASS
60031	551e14e6-e070-49b3-a63d-b9a6fa26ca2c	pGRmT7	29	2.0	3.0	6006.0	6209.0	111.56	2.48	PASS
44768	4271ab37-01d7-4b97-a13c-1978a0a730de	pGRmT7	29	2.0	3.0	4122.0	4534.0	125.5	12.12	PASS
33350	2e31eada-1de4-4ca5-ba58-0514cb575cb3	pGRmT7	29	2.0	3.0	3871.0	4180.0	130.96	8.39	PASS
35687	a2d2bd89-f2dc-4afb-9f00-48e64f1f2207	pGRmT7	29	330.0	588.0	5839.0	6130.0	115.85	6.15	PASS
46772	5e24c17d-6d74-4df8-b7d9-35291a685e67	pGRmT7	29	79.0	311.0	4656.0	5004.0	111.56	7.85	PASS
46131	4e0cc244-e1ff-4bb7-a9bd-4f52d1692ebb	pGRmT7	29	2.0	3.0	5158.0	5405.0	125.5	5.25	PASS
37320	ab541978-48c7-4dcd-a7ed-3a1a82f27cca	pGRmT7	29	3.0	4.0	4763.0	5011.0	115.85	4.5	PASS
1627	a757f56e-7a9c-4d01-a195-826fb13e6cc7	pGRmT7	27	2.0	3.0	4404.0	5340.0	125.5	33.96	PASS
31904	f17e536c-8fbb-4968-9eb6-3e8c00ef651a	pGRmT7	29	335.0	740.0	4252.0	4734.0	115.85	13.5	PASS
53940	cb1fc129-c885-41c5-8076-6125afbece9e	pGRmT7	29	82.0	213.0	5579.0	5940.0	111.56	8.33	PASS
6729	b9ab92ec-5638-4c18-bd12-5267e04bc99c	pGRmT7	28	2.0	3.0	3223.0	3545.0	125.5	8.37	PASS
5250	dcbeb6b3-0039-479f-98e0-3898ae5e33ce	pGRmT7	28	2.0	3.0	6628.0	7297.0	130.96	24.04	PASS
13391	ddf527d2-38eb-44a6-bf37-461eae19ebd0	pGRmT7	29	2.0	3.0	4798.0	5207.0	120.48	11.32	PASS
19822	a574db24-8eca-4b7b-a619-248ba990a1ee	pGRmT7	29	3.0	4.0	5279.0	5492.0	120.48	3.48	PASS
53202	4e02c23e-796f-43c3-8540-76fd31dfb979	pGRmT7	29	2.0	3.0	9625.0	10169.0	88.59	10.97	PASS
79126	a921d5f0-f3fb-4c03-ba43-349d0a6e3992	pGRmT7	29	2.0	3.0	6976.0	7262.0	107.57	5.18	PASS
50273	c373b036-c9b2-448b-a537-ecdfd0b7dab8	pGRmT7	29	573.0	1885.0	6458.0	6712.0	103.86	3.72	PASS
67706	3974a466-e796-48dc-a4ba-d3b98dce4b44	pGRmT7	29	2.0	3.0	3887.0	4229.0	130.96	9.83	PASS
69607	25cecdc6-63a8-48f7-9914-bdd2272f0307	pGRmT7	29	642.0	975.0	7965.0	8272.0	94.12	4.56	PASS
3809	81b636f6-3971-42bc-8bd3-b35b8cd5593f	pGRmT7	28	2.0	3.0	5070.0	5319.0	120.48	4.92	PASS
61578	478acf99-07ed-4fcb-a81f-5721238bf571	pGRmT7	29	2.0	3.0	5456.0	6072.0	111.56	17.78	PASS
45374	694d14f2-355b-4b79-9e65-947188e17e20	pGRmT7	29	2.0	3.0	5605.0	5968.0	107.57	7.93	PASS
17461	258c7964-fd1a-418d-8e80-7127c0fac5c6	pGRmT7	29	2.0	3.0	4804.0	5150.0	120.48	8.8	PASS
58268	1f0d2f5c-0704-4c1c-be06-7d8b96cb232e	pGRmT7	29	2.0	3.0	3192.0	3904.0	125.5	24.62	PASS
66513	2cbde0b4-541b-4368-ad73-24d0e630c996	pGRmT7	29	2.0	3.0	5472.0	5673.0	120.48	3.0	PASS
80385	da4e89da-de29-4f71-b32f-b6f49fb584f9	pGRmT7	29	2.0	3.0	5381.0	5595.0	120.48	3.52	PASS
24975	df92665f-39e2-43dd-b3f4-cf489cfc90a4	pGRmT7	29	2.0	3.0	6568.0	6842.0	125.5	6.37	PASS
4629	948449ff-f1ec-4fdd-a02e-a30ec05c52f4	pGRmT7	28	2.0	3.0	6771.0	7230.0	115.85	12.62	PASS
45669	ace39b88-6ba8-4450-b17f-7de6264c1403	pGRmT7	29	202.0	306.0	7820.0	11042.0	103.86	106.07	PASS
4257	fefea822-1f52-4c38-b12a-a507acd30e86	pGRmT7	28	2.0	3.0	5085.0	5318.0	125.5	4.67	PASS
60473	ade5a4a2-6cab-445e-9576-06a608a10c7d	pGRmT7	29	2.0	5.0	7507.0	7827.0	115.85	7.27	PASS
44678	735184b5-a960-48ed-a4d5-074dbfb392ec	pGRmT7	29	2.0	3.0	4535.0	4849.0	125.5	8.04	PASS
19239	0d547955-51b5-47c4-a850-aadf1f1a528a	pGRmT7	29	2.0	3.0	4666.0	5168.0	125.5	15.87	PASS
62610	d5480c6a-9d77-4330-b52c-d1993d061b31	pGRmT7	29	2.0	3.0	4354.0	4651.0	107.57	5.57	PASS
74589	0497055e-7592-44ed-8947-3f21424ed02b	pGRmT7	29	217.0	411.0	3256.0	4443.0	130.96	46.57	PASS
14	be6d6164-a7db-4433-b97d-45ca49bf6ee1	pGRmT7	0	218.0	569.0	5133.0	5450.0	120.48	7.64	PASS
63429	60f102a7-cb67-430b-b26e-b1f0c8a21c3f	pGRmT7	29	293.0	742.0	10158.0	11469.0	94.12	35.94	PASS
28010	8d6678c1-4567-45fb-8737-1aeccd7f456a	pGRmT7	29	2.0	3.0	4565.0	5247.0	115.85	21.19	PASS
78287	c8880ad5-1b47-4765-9a12-5f27fef3bd55	pGRmT7	29	99.0	277.0	4165.0	4622.0	125.5	14.0	PASS
22132	aad8ce7e-3750-438c-997d-cdf0228d3b0f	pGRmT7	29	2.0	3.0	6302.0	6689.0	130.96	11.78	PASS
21620	f24df483-73a2-4bdf-9a47-2dae74f09b90	pGRmT7	29	2.0	3.0	5435.0	5829.0	130.96	12.09	PASS
3279	b781a741-b87b-4338-9da6-eeb62a1701da	pGRmT7	28	2.0	3.0	4409.0	5422.0	136.91	41.0	PASS
61936	366664e6-c85f-4912-80f0-3c6334165947	pGRmT7	29	2.0	3.0	4394.0	4662.0	125.5	6.12	PASS
55144	228430cb-c2b9-4c6d-acfe-b0ae99067a4f	pGRmT7	29	2.0	3.0	5912.0	6568.0	115.85	20.19	PASS
28025	843a53bf-8cbb-4f63-bcd0-4090dd00d10e	pGRmT7	29	2.0	3.0	4371.0	4604.0	125.5	4.67	PASS
17943	d3efdc45-8e95-471d-a8cf-f34094c4f2b5	pGRmT7	29	99.0	217.0	3564.0	3993.0	125.5	12.83	PASS
79567	8c21b11c-9415-4ee2-aa88-814894179bc5	pGRmT7	29	2.0	3.0	4830.0	5608.0	111.56	23.78	PASS
53514	80686dd2-8d45-42f0-92cf-ecc3c1f32352	pGRmT7	29	2.0	3.0	7522.0	9343.0	115.85	65.0	PASS
19689	a3031ca8-0c24-40d8-aa30-74c46708f084	pGRmT7	29	372.0	783.0	10446.0	11192.0	91.27	17.58	PASS
59897	692e6ccb-6a49-468c-962c-9ae5b26e4bc9	pGRmT7	29	99.0	273.0	4145.0	5056.0	136.91	36.36	PASS
50741	770e5870-64bc-4a43-b165-9ffa19c217d8	pGRmT7	29	2.0	3.0	6039.0	7165.0	130.96	43.91	PASS
56439	939f3bd9-999c-464c-b7d4-8ff86d5e21eb	pGRmT7	29	2.0	3.0	5284.0	5489.0	120.48	3.16	PASS
55619	0f1e18f2-0726-4983-b7a3-0bc73f1c2a0b	pGRmT7	29	2.0	3.0	5128.0	5567.0	97.16	9.13	PASS
38805	b908178d-9861-4b7e-919f-d67e16428fbc	pGRmT7	29	2.0	3.0	4130.0	4332.0	143.43	4.57	PASS
77427	77e77b08-4494-47ef-ad59-611edf55b10c	pGRmT7	29	3.0	4.0	5498.0	5839.0	130.96	9.78	PASS
75648	ad399ee4-f3fd-4437-a08f-3298db891470	pGRmT7	29	2.0	3.0	7203.0	7717.0	94.12	11.03	PASS
5911	9017bdf5-e62a-4c6a-8e08-3cc34591684e	pGRmT7	28	2.0	3.0	4648.0	4963.0	130.96	8.65	PASS
79105	72308ba2-5e87-4d97-afe2-0b45e4b2c74e	pGRmT7	29	2.0	3.0	7513.0	7813.0	103.86	5.31	PASS
48271	8ac28e96-38c1-43d5-9855-36585b07535f	pGRmT7	29	152.0	258.0	3814.0	4250.0	125.5	13.12	PASS
50024	88ceb4f8-5077-4ba4-8620-c34d5d6977e6	pGRmT7	29	406.0	728.0	5571.0	5840.0	100.4	3.93	PASS
64151	24fcd038-88d8-483a-939a-fce74793d3cc	pGRmT7	29	2.0	3.0	5217.0	5513.0	107.57	5.54	PASS
19594	c82f3fc7-4eaa-4dce-b572-ee7bb8bbca03	pGRmT7	29	2.0	3.0	5574.0	5807.0	115.85	3.92	PASS
6461	caf14e72-9ea2-46c4-bb97-04bd82cfbb36	pGRmT7	28	2.0	3.0	7684.0	8032.0	97.16	6.19	PASS
78351	9bf15706-9eb7-458a-91ea-a8fc5410b711	pGRmT7	29	2.0	3.0	4937.0	5140.0	143.43	4.62	PASS
30175	e1bfae93-8adc-46bf-98ac-729df4747566	pGRmT7	29	2.0	3.0	3165.0	3381.0	136.91	4.77	PASS
42479	87d439e8-5251-42c9-8865-aba1d500e3e6	pGRmT7	29	2.0	3.0	5118.0	5450.0	120.48	8.24	PASS
72786	d12a1c74-0a47-41e8-8ead-7726f7c51439	pGRmT7	29	2.0	3.0	4391.0	4780.0	136.91	12.64	PASS
15013	589cb592-4f85-4135-a78b-cea5407c4aaf	pGRmT7	29	2.0	3.0	5596.0	6076.0	120.48	14.16	PASS
59984	66db6ed0-d8f1-4ea0-b222-db36a3046700	pGRmT7	29	2.0	3.0	10381.0	10728.0	83.67	4.61	PASS
80432	a18e9d96-e03b-4578-b9f9-2f10912cbc74	pGRmT7	29	2.0	3.0	6039.0	6314.0	120.48	5.96	PASS
4918	8ff4527c-eb8e-4d07-a677-53e8804218b4	pGRmT7	28	662.0	1144.0	8359.0	8681.0	115.85	7.35	PASS
15404	069636c8-d32e-4bd9-a903-0380acaef90d	pGRmT7	29	166.0	503.0	5158.0	5572.0	125.5	12.21	PASS
77698	34d27afc-7f4b-4653-8973-f5b8471765d0	pGRmT7	29	3.0	4.0	9665.0	10652.0	70.05	17.93	PASS
48767	54d6e79c-d8eb-49d1-8445-18dbacf9e99f	pGRmT7	29	565.0	934.0	8010.0	8515.0	111.56	13.67	PASS
26612	f1a07f07-6987-4aff-a465-3a6fdfea59cb	pGRmT7	29	2.0	3.0	5348.0	5567.0	120.48	3.72	PASS
17652	4d8f1162-f822-4304-8362-289f4d5e233c	pGRmT7	29	2.0	3.0	4351.0	4823.0	130.96	15.48	PASS
57935	638e545a-ba2d-4179-b061-766d6e32a35e	pGRmT7	29	2.0	3.0	4047.0	4475.0	120.48	12.08	PASS
56790	f9c6f582-03d7-457b-99b4-2b75a7801588	pGRmT7	29	2.0	3.0	5224.0	5661.0	136.91	14.82	PASS
48267	b8b1f5f2-f834-4321-8c45-d10429674809	pGRmT7	29	2.0	3.0	6056.0	6557.0	125.5	15.83	PASS
3768	fc165de0-9b3c-474c-9ba7-1bce4594e031	pGRmT7	28	2.0	3.0	5022.0	5393.0	125.5	10.42	PASS
31260	92369566-3d5a-4c27-93d3-b4c2eaf80d41	pGRmT7	29	2.0	3.0	5133.0	5471.0	136.91	10.32	PASS
10389	19027db3-5b0d-4655-96b3-d9f2dd9c0d6d	pGRmT7	29	2.0	3.0	6000.0	6611.0	115.85	18.46	PASS
24581	1452f4e5-6f16-4fc2-b070-44a5d77a0138	pGRmT7	29	2.0	3.0	5377.0	5585.0	120.48	3.28	PASS
8266	a7c5803e-00b4-44a4-b3d8-6e82a02e26d3	pGRmT7	28	155.0	320.0	3512.0	3847.0	103.86	6.52	PASS
76713	b39b7688-daf9-4008-8c03-a09d4b8efeb5	pGRmT7	29	2.0	3.0	7384.0	7623.0	115.85	4.15	PASS
77983	82ee9248-a19a-4f9f-9d36-80e5e16e8d3b	pGRmT7	29	2.0	3.0	3966.0	4328.0	125.5	10.04	PASS
79718	54b15043-aaa4-40d5-ae42-15b1f16e9b5b	pGRmT7	29	2.0	3.0	6102.0	6355.0	115.85	4.69	PASS
46835	bebacd64-31d0-48bc-87ce-f95277a4485a	pGRmT7	29	276.0	472.0	5318.0	6009.0	86.06	14.71	PASS
55856	f343ab79-ef9c-4a73-a60a-12be33ae0fe4	pGRmT7	29	2.0	3.0	6284.0	7028.0	120.48	24.72	PASS
11494	37d9eab0-1d30-4a17-aefa-5c845aec025d	pGRmT7	29	283.0	643.0	6422.0	6851.0	125.5	12.83	PASS
49773	12de8b27-dd39-464f-99bf-929ca82ec7b1	pGRmT7	29	2.0	3.0	4212.0	4673.0	143.43	16.9	PASS
41320	e549d3ed-3ddf-4674-9e1b-6992b21fbc8d	pGRmT7	29	2.0	3.0	3717.0	4062.0	125.5	9.33	PASS
68179	4bc4c04e-b786-429c-b028-a08f0f74ce73	pGRmT7	29	2.0	3.0	4774.0	5170.0	125.5	11.46	PASS
72544	ceb1370d-2946-400d-aef7-acd4b4939a88	pGRmT7	29	190.0	444.0	4504.0	5160.0	136.91	24.77	PASS
38463	61237f54-51de-4cec-9dce-475ea99a4ffe	pGRmT7	29	22.0	54.0	7192.0	7755.0	94.12	12.56	PASS
67420	5d96cb3a-6860-476c-b390-bc75be541b26	pGRmT7	29	2.0	3.0	6406.0	6734.0	120.48	8.08	PASS
51931	32096c6e-2a0b-418f-b8a5-66646d6a78c4	pGRmT7	29	2.0	3.0	4646.0	5059.0	115.85	10.85	PASS
12250	54f0f42b-e834-4418-8f40-7bdb29b23858	pGRmT7	29	2.0	3.0	3676.0	4635.0	125.5	34.92	PASS
56785	96496217-e9b9-4bd3-aadb-7cf562cbdcfe	pGRmT7	29	2.0	3.0	4080.0	4441.0	111.56	8.33	PASS
37367	7f009a00-eb9c-4bfd-870d-bc119418e7ef	pGRmT7	29	2.0	3.0	3759.0	4074.0	136.91	9.27	PASS
19183	b9ae1275-aff0-48f6-8bbf-bcfe401330cc	pGRmT7	29	215.0	449.0	4300.0	4583.0	125.5	6.75	PASS
51159	5c19db75-a09b-4a43-8312-a48ae6e7c68b	pGRmT7	29	2.0	3.0	7370.0	7708.0	111.56	7.48	PASS
9111	723a4048-c9ba-4dba-bb3d-8b403ff407f3	pGRmT7	28	2.0	3.0	4828.0	5157.0	111.56	7.15	PASS
47237	08960d2c-fe06-494c-b392-7fe3cadf8330	pGRmT7	29	2.0	3.0	6272.0	7030.0	125.5	26.54	PASS
44674	7394b63f-f4e3-4b26-bbab-9afe3a9d25ae	pGRmT7	29	343.0	720.0	9414.0	9830.0	86.06	6.86	PASS
41319	66938494-5af1-4883-bdbd-c767adc5a099	pGRmT7	29	2.0	3.0	3384.0	3665.0	143.43	8.33	PASS
73755	03f22be9-fa06-4a20-9b92-89c029fa874d	pGRmT7	29	2.0	3.0	5823.0	6110.0	120.48	6.44	PASS
13108	91b9b8b6-bc5a-4349-8299-43663f0e8e41	pGRmT7	29	2.0	3.0	5312.0	5755.0	130.96	14.22	PASS
28731	04dcc17f-9254-41b3-a868-b46fec19b5d1	pGRmT7	29	2.0	3.0	7378.0	7760.0	100.4	7.7	PASS
10061	4ea50b40-1b24-4fcd-8f31-4b85bf12feae	pGRmT7	29	242.0	565.0	5613.0	5892.0	115.85	5.69	PASS
38992	bf1d1519-ceaf-4943-b47a-50256be4add1	pGRmT7	29	2.0	3.0	7211.0	8903.0	97.16	49.55	PASS
36059	d6522a09-210e-409d-8853-3337946e3817	pGRmT7	29	219.0	319.0	3364.0	3809.0	115.85	12.08	PASS
80120	98d54e79-bdfe-441c-a38c-385d50768f45	pGRmT7	29	2.0	3.0	5221.0	5464.0	91.27	2.33	PASS
31819	b2a928fa-d873-493d-85ec-375ea738232c	pGRmT7	29	2.0	3.0	4904.0	5159.0	115.85	4.77	PASS
13183	9de2177b-7f48-4ba0-b903-33437ec70e3c	pGRmT7	29	2.0	3.0	5467.0	9142.0	130.96	154.74	PASS
44653	7300f6f5-9bc9-43a8-a166-db490c4d2fa7	pGRmT7	29	244.0	550.0	4226.0	4607.0	125.5	10.83	PASS
48728	796f568f-3ee3-414d-8262-3915a35ade1e	pGRmT7	29	2.0	3.0	4332.0	5172.0	136.91	33.14	PASS
54794	0599868f-1a25-490d-83a3-fe4df3ff9328	pGRmT7	29	389.0	855.0	8878.0	9201.0	88.59	4.47	PASS
42071	b003706f-529c-45be-9526-73ba92a83edf	pGRmT7	29	163.0	550.0	4930.0	5349.0	125.5	12.42	PASS
44525	d73291ef-4c18-48b5-bb14-85e0df66e8a5	pGRmT7	29	2.0	3.0	6266.0	6898.0	120.48	20.24	PASS
41723	2cba2dc0-0852-499a-b3a1-df1130dd2b91	pGRmT7	29	513.0	1280.0	7429.0	7753.0	120.48	7.92	PASS
17916	95877263-4dff-40a4-a59c-881242aeeac8	pGRmT7	29	2.0	3.0	6295.0	6720.0	111.56	10.7	PASS
78463	9b610652-26d2-4b45-b5fe-b8546d50d7e3	pGRmT7	29	2.0	3.0	3746.0	4300.0	125.5	18.04	PASS
63075	ab10e120-65e7-474b-806b-7fae56d96c59	pGRmT7	29	2.0	3.0	4688.0	5023.0	115.85	7.85	PASS
75995	92c0fbcd-c386-45c5-b523-ab3ee0f6e2b6	pGRmT7	29	2.0	3.0	4813.0	5158.0	100.4	6.47	PASS
67516	1248e1db-a45e-404d-8d1b-886f2dd1566d	pGRmT7	29	3.0	4.0	5444.0	6015.0	120.48	17.8	PASS
47710	846c6875-122b-416f-8084-71e758740832	pGRmT7	29	2.0	3.0	3554.0	3926.0	125.5	10.46	PASS
57264	65caefd9-e639-4557-84ce-4816a29bbd3d	pGRmT7	29	121.0	479.0	5502.0	5741.0	120.48	4.52	PASS
76572	054b951f-6776-4a1b-a8e1-78f66a0b1cb6	pGRmT7	29	2.0	3.0	3844.0	4309.0	120.48	13.56	PASS
81414	56d631cd-7ad3-46a7-8480-17c6374d73f4	pGRmT7	29	2.0	3.0	3872.0	4316.0	111.56	11.41	PASS
79931	3bcebd52-2cb9-4ca4-b0a9-14b3e937db4c	pGRmT7	29	619.0	1457.0	8134.0	8478.0	107.57	7.25	PASS
56308	7835090d-1ea3-4f59-ba83-550c1da5d633	pGRmT7	29	2.0	3.0	4582.0	4933.0	130.96	10.22	PASS
57997	d8efa749-5c2e-4807-afff-cad0f72988cc	pGRmT7	29	559.0	947.0	6948.0	7224.0	103.86	4.48	PASS
20633	14ae4dd1-3a05-4b52-88fc-1b343ee4a5f2	pGRmT7	29	301.0	845.0	7838.0	8354.0	115.85	14.81	PASS
56815	cd1e4e37-71a0-4c27-add7-1345800375ac	pGRmT7	29	2.0	3.0	5175.0	5386.0	136.91	4.55	PASS
78671	f61d2b39-06dd-4bb7-bb8f-a8267d851a52	pGRmT7	29	2.0	3.0	3557.0	4293.0	125.5	25.62	PASS
33547	26f1dd8f-d4de-44a9-8700-5a73a623c575	pGRmT7	29	2.0	3.0	6591.0	7328.0	120.48	24.44	PASS
37428	1bb762c7-f282-47b7-ba28-b30a45d6738d	pGRmT7	29	225.0	407.0	4914.0	5266.0	115.85	8.5	PASS
71785	32c6b851-4204-45ab-ac34-c1d0fa21f749	pGRmT7	29	3.0	4.0	5313.0	5766.0	130.96	14.65	PASS
39721	3ae81a90-5287-4c15-8c66-5e74e153dd27	pGRmT7	29	2.0	3.0	4979.0	5285.0	83.67	3.47	PASS
1851	7d00d451-9d45-4774-af5b-24e051ec17de	pGRmT7	27	2.0	3.0	3754.0	3965.0	136.91	4.55	PASS
16069	3c3cf646-8dcc-4f8f-adf9-edde6aa9871a	pGRmT7	29	2.0	3.0	4622.0	5891.0	125.5	47.83	PASS
52700	c5ceec37-5a3c-4166-b8a9-062b334e8c83	pGRmT7	29	2.0	3.0	4863.0	5181.0	130.96	8.78	PASS
468	ffbfd7b1-7ceb-4872-8360-9b014f25d1e1	pGRmT7	25	308.0	528.0	4570.0	5056.0	136.91	17.05	PASS
77347	e35859b9-bcd2-4f01-a89a-9240cb31f963	pGRmT7	29	271.0	589.0	6701.0	7098.0	125.5	11.5	PASS
33813	a817c90c-a06b-4c9e-a85e-b9e5d5cf9932	pGRmT7	29	2.0	3.0	7269.0	7589.0	111.56	6.81	PASS
19567	85d285a0-4528-412c-acc3-7630848f88cd	pGRmT7	29	2.0	3.0	7621.0	8281.0	115.85	20.35	PASS
80015	487839ca-48b5-4dc3-ad15-d12ca2788d87	pGRmT7	29	361.0	607.0	8031.0	8678.0	115.85	19.85	PASS
50530	5b90028d-8279-49a7-b461-3a0b51c111bc	pGRmT7	29	2.0	3.0	4364.0	5309.0	143.43	39.95	PASS
58993	33ca6d1d-654d-4dcb-b451-3bde5f48141e	pGRmT7	29	238.0	424.0	3413.0	3689.0	115.85	5.58	PASS
65102	0f2804de-1856-4c2b-bb8c-cab53772c526	pGRmT7	29	4.0	5.0	3546.0	3770.0	115.85	3.58	PASS
62849	e7c5faab-accc-494f-af3a-d4a661add79d	pGRmT7	29	635.0	1291.0	9345.0	9676.0	64.09	2.02	PASS
21673	38256384-8c89-41b3-9eea-47c8f7ea49f8	pGRmT7	29	2.0	3.0	5441.0	6193.0	130.96	27.65	PASS
5091	88c3542d-1bde-428d-a914-91d37d724bda	pGRmT7	28	2.0	3.0	5871.0	6086.0	111.56	2.93	PASS
44254	20e3892b-7ba8-4cf9-9563-06e9b248bc3c	pGRmT7	29	2.0	3.0	6160.0	6362.0	111.56	2.44	PASS
61833	ca3f64fc-07aa-454d-bdea-b02d21cd601e	pGRmT7	29	2.0	3.0	7358.0	7693.0	120.48	8.36	PASS
47492	6184f6f0-baf6-4b9e-bf43-99b6df621a83	pGRmT7	29	461.0	1124.0	7600.0	7979.0	107.57	8.5	PASS
54526	6fb50127-1fd8-48b3-9489-a323a9dff62b	pGRmT7	29	231.0	483.0	4983.0	5380.0	111.56	9.67	PASS
37064	ed8bd040-e4e4-4322-8c11-427181c9efc1	pGRmT7	29	2.0	3.0	6974.0	7515.0	111.56	15.0	PASS
60302	2af81829-1995-4166-9062-90d09449fb0f	pGRmT7	29	2.0	3.0	4628.0	4849.0	130.96	4.57	PASS
9613	a30d9246-b61e-411f-b23e-0226a341b6a2	pGRmT7	28	2.0	3.0	4828.0	5216.0	125.5	11.12	PASS
31941	1b57d5ab-af2c-4f68-9ed1-29eba379e21b	pGRmT7	29	262.0	460.0	3710.0	4149.0	115.85	11.85	PASS
1620	b878c748-8418-47b5-81ac-187dc1872ef5	pGRmT7	27	142.0	251.0	5255.0	5477.0	130.96	4.61	PASS
14585	edd8b9a4-5be7-4be5-a92e-2712bc40fd4a	pGRmT7	29	3.0	4.0	5620.0	5866.0	107.57	3.75	PASS
7259	959ed2f7-e3fc-4149-94a3-aa2d88ba7338	pGRmT7	28	2.0	3.0	6529.0	6733.0	136.91	4.23	PASS
10601	59105d71-45c3-481c-a52e-1748616b716a	pGRmT7	29	384.0	1501.0	8385.0	9292.0	100.4	25.2	PASS
25296	ceba189d-ba5a-4d05-9cd2-ee56e310db99	pGRmT7	29	2.0	3.0	4765.0	5376.0	125.5	20.42	PASS
65643	0417ce90-bbda-4628-8ee0-d3ad05b17937	pGRmT7	29	2.0	3.0	3822.0	4331.0	143.43	19.19	PASS
57163	38cbab78-e19b-45a7-ad67-b48755e5a3b7	pGRmT7	29	2.0	3.0	5685.0	6447.0	115.85	24.27	PASS
4263	7b256e1b-3544-4c74-ae70-e39379ed0191	pGRmT7	28	2.0	3.0	4343.0	5251.0	130.96	34.43	PASS
20006	2d9e9c87-26d6-4e63-b25e-7c73b70e14e6	pGRmT7	29	384.0	650.0	5116.0	6535.0	125.5	54.08	PASS
71375	acce3be7-60f4-46c8-b54a-222b8169b0ee	pGRmT7	29	2.0	3.0	3820.0	4118.0	120.48	6.88	PASS
50378	69b50287-3026-4d7b-a1ec-883c00521820	pGRmT7	29	2.0	3.0	5735.0	5966.0	115.85	3.85	PASS
13592	cbe275cf-a7e4-48b9-952e-d4f816888dad	pGRmT7	29	2.0	3.0	5879.0	6477.0	130.96	20.96	PASS
62357	1e5087d5-bde0-48e7-b5e1-70bed7f3f04a	pGRmT7	29	2.0	3.0	4417.0	5770.0	130.96	53.78	PASS
27267	c7bb1745-763c-4a79-a236-da3b9b703100	pGRmT7	29	2.0	3.0	7127.0	8062.0	83.67	20.94	PASS
515	52d55344-b499-490d-83c2-d6ab3ad56f96	pGRmT7	25	256.0	493.0	6455.0	6755.0	107.57	5.68	PASS
66720	d640f12a-4ec4-442c-a748-3a721e78c2d6	pGRmT7	29	2.0	3.0	3364.0	5099.0	136.91	73.82	PASS
37547	18d28c6e-82dd-4cec-90e4-438a8e31ee57	pGRmT7	29	2.0	3.0	6719.0	9143.0	120.48	91.92	PASS
67847	da2453c9-ef12-4e83-b87c-34bfca8e77a4	pGRmT7	29	184.0	421.0	4312.0	4604.0	120.48	6.64	PASS
70088	4004f92f-c5e4-4b86-9620-7140eb9167d4	pGRmT7	29	2.0	3.0	5160.0	5642.0	130.96	15.91	PASS
62879	58947247-8ed3-4177-87e7-b744d90c7c51	pGRmT7	29	2.0	3.0	5535.0	5787.0	130.96	5.91	PASS
43424	30bb4401-1cac-4666-a36e-1a603e84ffe6	pGRmT7	29	11.0	155.0	3823.0	4127.0	125.5	7.62	PASS
50216	5730e0c9-ddc0-48a9-9e6d-33897d9a25b5	pGRmT7	29	2.0	3.0	3905.0	4390.0	111.56	12.93	PASS
16804	82aad608-8daf-426f-9f56-ee541303609f	pGRmT7	29	251.0	543.0	6930.0	7313.0	107.57	8.64	PASS
52062	2992f3e4-a7f8-47b8-af3a-8a1888d9e590	pGRmT7	29	2.0	3.0	7660.0	7997.0	107.57	7.0	PASS
77757	ace4b2f1-6855-4026-9121-89f8c2835989	pGRmT7	29	249.0	477.0	4494.0	4749.0	125.5	5.58	PASS
35970	86c4ec9d-72f2-4b37-a726-f06f804d97c5	pGRmT7	29	2.0	3.0	4806.0	5221.0	91.27	7.55	PASS
24226	15538dc4-1e5c-4d8d-b16b-5ab28183ed4e	pGRmT7	29	2.0	3.0	3327.0	4478.0	111.56	37.59	PASS
81526	7ff7a460-ad7e-4b37-b34b-d555d2e45048	pGRmT7	29	2.0	3.0	4693.0	4919.0	125.5	4.37	PASS
4861	e0f4d7e5-6a1b-4f44-baed-6dedcdf79068	pGRmT7	28	27.0	316.0	6124.0	6853.0	103.86	20.1	PASS
17324	fea7180e-2e48-4fc2-85a7-95647dcad03d	pGRmT7	29	2.0	3.0	6645.0	6995.0	115.85	8.42	PASS
35376	18ccb588-e64b-42a2-acbc-de4859b71d13	pGRmT7	29	2.0	3.0	3123.0	3391.0	136.91	7.14	PASS
41350	657a402b-2440-4442-a28e-ab8f83d356fc	pGRmT7	29	48.0	667.0	6538.0	6887.0	130.96	10.13	PASS
52550	20f731ae-d3cf-418f-9c93-75b94143981f	pGRmT7	29	2.0	3.0	4907.0	5207.0	125.5	7.46	PASS
28424	dfad5749-b9c2-437a-a074-44d6f793c2f1	pGRmT7	29	281.0	962.0	6814.0	8446.0	111.56	55.41	PASS
72897	ac27841b-5f60-4c30-bb37-f38fad1bed3d	pGRmT7	29	2.0	3.0	4527.0	4949.0	120.48	11.84	PASS
82025	9634d9c0-4912-4cc9-921e-2be0b42e46e7	pGRmT7	29	115.0	418.0	6607.0	6859.0	120.48	5.04	PASS
5175	eb71810b-5d62-4c3a-b770-41a8854b2d03	pGRmT7	28	2.0	3.0	4427.0	4671.0	125.5	5.12	PASS
5243	7486a98a-8af7-47e7-bcd7-5cecaa848216	pGRmT7	28	2.0	3.0	2922.0	3244.0	150.6	11.05	PASS
67188	0b9cd6fd-a5e8-4f54-9432-02b38f8f0773	pGRmT7	29	2.0	3.0	4486.0	4709.0	111.56	3.22	PASS
75626	67245d4c-04cf-4be8-88f8-a913f1a4b3e2	pGRmT7	29	2.0	3.0	5650.0	6009.0	125.5	9.92	PASS
31329	43134a50-fe79-4543-a382-ca0fd816fbe2	pGRmT7	29	2.0	3.0	5667.0	6013.0	120.48	8.8	PASS
35116	7d5c457c-2585-4a4a-8db4-cb9bed3ef1bd	pGRmT7	29	2.0	3.0	6017.0	6856.0	111.56	26.04	PASS
58013	3f3d6bbb-daea-407f-8e8d-9a110d589a31	pGRmT7	29	2.0	3.0	5620.0	6017.0	125.5	11.5	PASS
3854	5711ca52-7d6f-45e1-90a8-2c8f42d097d3	pGRmT7	28	2.0	3.0	7585.0	7835.0	115.85	4.58	PASS
36281	3792c9d1-5fde-46ce-9757-8f8fc61b5ade	pGRmT7	29	2.0	3.0	5276.0	5531.0	130.96	6.04	PASS
19956	0a0cf4f9-d1c7-4b5b-97f2-b25f20e33737	pGRmT7	29	2.0	3.0	7030.0	7776.0	97.16	19.03	PASS
13053	e4ee644d-d686-465b-9f39-86da1722c2f8	pGRmT7	29	3.0	4.0	3918.0	4237.0	125.5	8.25	PASS
24942	1f35a1bc-6565-4cb8-94a5-0c6343587258	pGRmT7	29	2.0	3.0	5894.0	6243.0	107.57	7.43	PASS
54216	1c680507-6744-4a22-800b-19134cd6ea06	pGRmT7	29	2.0	3.0	3044.0	3385.0	150.6	12.0	PASS
38542	be43fd02-bce9-4e9b-85a6-09fad80fef5a	pGRmT7	29	413.0	824.0	8407.0	8628.0	111.56	3.15	PASS
30258	d40ea442-943e-49ed-95b6-8408ffaf70f3	pGRmT7	29	2.0	3.0	6333.0	6699.0	86.06	5.43	PASS
61967	a1f5bd3d-d255-449b-96d8-8c73bfbdaeca	pGRmT7	29	2.0	3.0	6199.0	7091.0	111.56	28.0	PASS
60063	74aeca87-e6d1-4d8f-910e-e8ef2e54d9b9	pGRmT7	29	2.0	3.0	5609.0	5993.0	94.12	6.97	PASS
79324	687862d8-a57e-4893-8508-5b8499b33ae2	pGRmT7	29	2.0	3.0	7957.0	8258.0	107.57	5.71	PASS
52000	112d9dd7-7183-4703-a974-cf61be249d39	pGRmT7	29	2.0	3.0	5476.0	6130.0	115.85	20.12	PASS
65885	d464db9a-130a-47e5-8cef-d25839216fc7	pGRmT7	29	2.0	3.0	2962.0	3243.0	158.53	9.74	PASS
45114	993a7b79-faa4-4f96-9416-8b7948de015d	pGRmT7	29	2.0	3.0	5893.0	6596.0	125.5	24.25	PASS
41749	4b631c87-35be-486f-9bc6-a63ffe10968d	pGRmT7	29	2.0	3.0	4708.0	5254.0	136.91	19.77	PASS
41328	3a074a12-d0a3-4d9f-945e-6e44fa8aade2	pGRmT7	29	2.0	3.0	7456.0	8159.0	103.86	19.21	PASS
24265	b1bf0499-9222-46f2-b2d6-3174eae0af06	pGRmT7	29	2.0	3.0	8421.0	8898.0	94.12	9.87	PASS
60551	dd077a91-2b40-44d6-bcd3-2e726ec3c041	pGRmT7	29	390.0	798.0	5872.0	6490.0	120.48	19.68	PASS
20999	87802211-4b13-4b03-a315-7c6f9429f2a0	pGRmT7	29	538.0	1333.0	6138.0	6445.0	107.57	5.93	PASS
6257	2e8edcf3-0d77-4db5-a839-e016f9525d7a	pGRmT7	28	2.0	3.0	4138.0	4957.0	136.91	32.18	PASS
49606	83c945af-ea2a-4372-9be6-702c8e1a0ca1	pGRmT7	29	2.0	3.0	5672.0	5962.0	111.56	5.7	PASS
43054	cb92a2e0-5216-420b-925b-18859a6584d2	pGRmT7	29	2.0	3.0	4963.0	5539.0	120.48	18.0	PASS
75777	494a7c62-1fa6-4f81-8da3-0e0f3f065ffd	pGRmT7	29	196.0	482.0	4923.0	5486.0	125.5	18.42	PASS
81090	bab9e9b4-accc-46b7-b9ca-025566b811be	pGRmT7	29	2.0	3.0	4397.0	5007.0	158.53	27.05	PASS
13217	2905aef8-3800-4ea8-acfa-221363310385	pGRmT7	29	2.0	3.0	4932.0	5246.0	136.91	9.23	PASS
16574	bc9cb7b3-1bf5-4771-84d1-518aba41ef3c	pGRmT7	29	2.0	3.0	9292.0	10234.0	88.59	22.68	PASS
23880	4553f3bf-3664-48d6-b2d0-3e2c28823ba6	pGRmT7	29	2.0	3.0	4996.0	5765.0	100.4	20.6	PASS
25612	df531d7a-0199-4261-8739-8de42f5d2c8a	pGRmT7	29	2.0	3.0	7927.0	8500.0	111.56	16.19	PASS
23221	f11a6bee-668f-4efb-a2c6-e2b346c5cc0e	pGRmT7	29	2.0	3.0	5547.0	5874.0	125.5	8.58	PASS
74387	da651747-48a5-4f6a-bc69-4fd2de0b34a3	pGRmT7	29	2.0	3.0	7250.0	7629.0	107.57	8.5	PASS
43287	1c6fc1e6-860d-4824-bef9-596e6a2ac49c	pGRmT7	29	2.0	3.0	6131.0	6332.0	115.85	2.69	PASS
68500	08c8ae44-519b-4f36-9a98-d3046eaf5632	pGRmT7	29	2.0	3.0	12020.0	12762.0	49.38	7.15	PASS
9460	cf5f6503-6522-41de-9c1a-a1a6c62d7659	pGRmT7	28	2.0	3.0	3767.0	4132.0	130.96	10.83	PASS
53567	9b6b0be0-baa7-49e9-a987-dee6c2e87782	pGRmT7	29	2.0	3.0	6111.0	6614.0	111.56	13.59	PASS
4368	9e4792d3-9bfd-40f3-aa8e-48de9aa6ce96	pGRmT7	28	290.0	869.0	7788.0	8421.0	107.57	17.57	PASS
52964	58286a2a-52e6-4062-9852-dd05272762d6	pGRmT7	29	2.0	3.0	5027.0	5393.0	111.56	8.52	PASS
81078	41c5da5b-b71b-4f8e-b64d-329adab258f0	pGRmT7	29	203.0	1367.0	7946.0	8289.0	120.48	8.68	PASS
40292	49417d23-5051-4d7c-9238-a352b2ef0d27	pGRmT7	29	3.0	4.0	6388.0	6778.0	120.48	10.56	PASS
35340	54867193-2eb7-4fcc-9ff7-6d029207c4a7	pGRmT7	29	2.0	3.0	8612.0	8946.0	97.16	5.74	PASS
40058	7047073c-f82c-42c2-a65f-0a35f660a76e	pGRmT7	29	2.0	3.0	4751.0	4966.0	136.91	4.73	PASS
7244	88bfdac0-4629-44c3-8048-274907c7cdec	pGRmT7	28	53.0	246.0	4894.0	5131.0	115.85	4.08	PASS
28715	72d7c610-9afa-4e0e-9e5b-e4e8472689da	pGRmT7	29	2.0	3.0	5108.0	5340.0	97.16	2.45	PASS
19482	7b91d5c4-820e-40d5-bb9f-3327c107dfb4	pGRmT7	29	2.0	3.0	6133.0	7051.0	115.85	30.27	PASS
62530	bb04b108-8c9b-424c-8e58-5c5acef80ce5	pGRmT7	29	2.0	3.0	5099.0	5373.0	107.57	4.75	PASS
23689	3750a986-d892-482e-9628-810189ac6890	pGRmT7	29	2.0	3.0	5343.0	5635.0	111.56	5.78	PASS
69197	2b2a61e1-6ed7-474a-ad76-01a925e57a6c	pGRmT7	29	399.0	942.0	5526.0	5778.0	94.12	2.84	PASS
78416	b8e22022-974c-4bc1-9654-49ea04c8eeda	pGRmT7	29	2.0	3.0	4094.0	4897.0	107.57	23.64	PASS
81839	20bf9a71-806c-46f6-9d9a-bdae0f094481	pGRmT7	29	2.0	3.0	4799.0	5171.0	136.91	11.86	PASS
51720	10411cbb-a14a-49e0-a973-90c3bb825311	pGRmT7	29	2.0	3.0	4955.0	5158.0	120.48	3.08	PASS
10189	77eee3aa-a1c8-4723-bdd6-b3b8df47be5b	pGRmT7	29	320.0	656.0	4946.0	5532.0	125.5	19.37	PASS
3918	9628ace2-0e83-4eb9-b092-81eb21bda95f	pGRmT7	28	2.0	3.0	5134.0	5445.0	103.86	5.69	PASS
16425	3a48b237-3347-48ad-8711-9c78e6f3edb8	pGRmT7	29	2.0	3.0	4857.0	5582.0	143.43	29.48	PASS
61425	a521f67b-afc9-44db-a113-bcd0101a4034	pGRmT7	29	2.0	3.0	7747.0	8004.0	77.23	1.56	PASS
76653	753be573-1cfb-4656-900e-2673ffb31f82	pGRmT7	29	2.0	3.0	4389.0	4659.0	120.48	5.76	PASS
12184	af1dc07f-16be-4a9e-9581-d9e3f3e5a07d	pGRmT7	29	2.0	3.0	6178.0	6468.0	115.85	6.12	PASS
70024	8b479e49-1c97-42c2-b00b-42b5ac3f9d4d	pGRmT7	29	2.0	3.0	3319.0	3607.0	94.12	3.97	PASS
62165	5a9de05a-5ec2-4edb-88f9-ec4b5e83203f	pGRmT7	29	368.0	696.0	5053.0	5327.0	130.96	6.87	PASS
3402	9a61da92-39cf-4967-a448-0490ef7f8672	pGRmT7	28	2.0	3.0	2780.0	3001.0	130.96	4.57	PASS
30001	e0121d9b-e92a-40ae-bb31-3bc5fb47c69c	pGRmT7	29	2.0	3.0	7488.0	8909.0	107.57	45.71	PASS
1879	be56726e-3596-42f6-aa63-e6fd1ed01b5b	pGRmT7	27	2.0	3.0	5826.0	6093.0	130.96	6.57	PASS
32809	cb92b080-b0fa-4512-a106-c73cb32f83e3	pGRmT7	29	2.0	3.0	3383.0	3698.0	143.43	9.95	PASS
2514	922cfee1-ffba-43c7-9c51-042004ec054e	pGRmT7	27	193.0	388.0	5589.0	5884.0	136.91	8.36	PASS
2683	ed02cd4a-029e-488b-85f5-a4947fcac04a	pGRmT7	27	2.0	3.0	3358.0	3626.0	125.5	6.12	PASS
80037	ac0a0e6f-2e2d-4ec8-8eaa-07e28002a031	pGRmT7	29	2.0	3.0	6932.0	7775.0	97.16	22.16	PASS
8555	d2344046-18d8-46de-ad02-8090e72d9ee5	pGRmT7	28	2.0	3.0	6625.0	7598.0	111.56	31.0	PASS
19170	e2780cd8-8a92-4d5c-af9b-786b683a2adc	pGRmT7	29	2.0	3.0	4969.0	5405.0	120.48	12.4	PASS
68239	6c37a99c-e04d-4ec3-a7c7-9e25940231a8	pGRmT7	29	390.0	748.0	5310.0	5795.0	107.57	12.29	PASS
46608	6ef7f846-7d1b-4fbe-abc0-78d9c84fccab	pGRmT7	29	2.0	18.0	4640.0	5032.0	115.85	10.04	PASS
35559	27ea787d-54ef-4931-88d6-787663b133f0	pGRmT7	29	2.0	3.0	4671.0	5463.0	125.5	27.96	PASS
32154	a1333d76-b6e9-4b48-8449-4e9f8d2d93d9	pGRmT7	29	2.0	3.0	4524.0	4786.0	125.5	5.87	PASS
79195	69e70690-4067-421f-8198-062cda6ad69c	pGRmT7	29	561.0	919.0	6406.0	7198.0	94.12	19.72	PASS
10492	119c8f1a-1cea-4b09-a23a-295fc37c3569	pGRmT7	29	2.0	3.0	6966.0	7175.0	125.5	3.67	PASS
67347	47dadb1c-09dc-4113-b2b6-516cdb34614c	pGRmT7	29	2.0	3.0	5451.0	5699.0	120.48	4.88	PASS
78421	f7c058a2-b003-48db-8ac2-d101f8e7ae01	pGRmT7	29	35.0	84.0	5537.0	5872.0	130.96	9.52	PASS
28474	87efec9b-f564-400e-b1b4-77968101cb31	pGRmT7	29	2.0	3.0	5775.0	6248.0	120.48	13.88	PASS
1014	7b87ea20-4297-48a5-a4a7-018372b259b4	pGRmT7	26	2.0	3.0	6972.0	8191.0	97.16	34.29	PASS
72225	706c16f3-a2f3-42e5-af24-457e42019dea	pGRmT7	29	2.0	3.0	6708.0	7005.0	107.57	5.57	PASS
22448	c8b2725d-424a-469f-97ee-94c7456c56a2	pGRmT7	29	3.0	4.0	5876.0	6228.0	125.5	9.62	PASS
69203	591171d2-e26d-4abc-81e3-4ffa1f2de199	pGRmT7	29	282.0	514.0	6480.0	7083.0	62.75	7.54	PASS
25857	c6ee7054-2e16-4e5d-9a76-83f604ec4b03	pGRmT7	29	2.0	3.0	5331.0	5639.0	120.48	7.28	PASS
12785	28e7d36c-2c02-4464-a3e2-bd625cbad0c5	pGRmT7	29	2.0	3.0	4762.0	6235.0	125.5	56.33	PASS
68044	b4ec8645-d761-42df-a0a6-f443135ccb25	pGRmT7	29	327.0	598.0	6975.0	7212.0	103.86	3.14	PASS
26818	3cf5c2ea-1f8b-49da-9e86-cfb94029c685	pGRmT7	29	2.0	3.0	5060.0	5337.0	97.16	3.9	PASS
45062	97b5e205-d21a-4e0c-a5fa-96a83c6434df	pGRmT7	29	2.0	3.0	4004.0	4238.0	107.57	3.32	PASS
61567	c438ae44-9228-4ccd-8e78-69b97ca3689d	pGRmT7	29	215.0	438.0	6728.0	7026.0	115.85	6.42	PASS
59344	ce252c51-aad5-4663-8840-467426f99de8	pGRmT7	29	2.0	3.0	5521.0	5738.0	125.5	4.0	PASS
57063	5027a239-e2e0-46f4-8cee-1c256e368c76	pGRmT7	29	2.0	3.0	4861.0	5369.0	125.5	16.12	PASS
7231	c2312bc8-a86f-485d-b587-476ae23cea75	pGRmT7	28	2.0	3.0	5839.0	7119.0	115.85	44.19	PASS
77742	953412df-46e4-46f8-ae27-9f6eacb6dfeb	pGRmT7	29	2.0	3.0	6342.0	6607.0	120.48	5.56	PASS
67812	9924b21c-6dcc-4100-a281-48771454b9bf	pGRmT7	29	2.0	3.0	6992.0	7257.0	120.48	5.56	PASS
68359	34d0d2fb-e872-4f02-a3b3-95d50e2f7d96	pGRmT7	29	3.0	4.0	9392.0	10792.0	57.92	21.9	PASS
1329	1f897ae9-fca8-4d80-bcba-47222b8d6077	pGRmT7	27	2.0	3.0	4456.0	4781.0	130.96	9.09	PASS
42938	b341af3a-cdc5-43a6-b070-e9ae01ed1169	pGRmT7	29	4.0	5.0	8123.0	8399.0	91.27	3.33	PASS
67486	be323b67-7637-4fdb-b8bc-703ec60a8dc1	pGRmT7	29	2.0	3.0	4488.0	5007.0	115.85	14.92	PASS
21471	0cc58f05-3524-4bac-9c21-0660ab05e76a	pGRmT7	29	218.0	393.0	5712.0	6084.0	91.27	6.24	PASS
35712	8c541f16-9577-45e3-8f6d-8648ed8d5ecf	pGRmT7	29	2.0	3.0	4179.0	4419.0	125.5	4.96	PASS
73892	7ddbd2ed-4934-47e9-ab5f-50e04636179c	pGRmT7	29	2.0	3.0	6863.0	7373.0	111.56	13.85	PASS
32054	bbfbb319-9533-4ba9-87bf-c7bce1caa05e	pGRmT7	29	2.0	3.0	6076.0	6402.0	130.96	9.13	PASS
36148	83372e7b-ad2a-4098-8f21-f3284fe2272e	pGRmT7	29	226.0	631.0	5762.0	6004.0	125.5	5.04	PASS
52770	ccd2504d-c924-4b6b-872a-11cff7093f22	pGRmT7	29	2.0	3.0	4715.0	4940.0	125.5	4.33	PASS
13260	910f9b21-76d4-4e2d-a63b-bef218d32a47	pGRmT7	29	2.0	3.0	4531.0	4804.0	136.91	7.36	PASS
5816	e21a20a9-e15e-49b1-b19d-001b2c9c118f	pGRmT7	28	2.0	3.0	7045.0	7592.0	103.86	13.83	PASS
72310	98dab9b1-dfb1-41fe-a60b-2e48020e6434	pGRmT7	29	2.0	3.0	5234.0	5523.0	120.48	6.52	PASS
6954	b4bd4dae-f1fc-4e3d-8d7c-8d06acfe0858	pGRmT7	28	2.0	3.0	5800.0	6105.0	136.91	8.82	PASS
51036	5e6a5a30-1a97-490f-9618-338e2be0de2f	pGRmT7	29	2.0	3.0	6091.0	6414.0	120.48	7.88	PASS
71102	037e58e7-ece5-4cde-9827-0aeeb95bb17d	pGRmT7	29	244.0	619.0	6865.0	7146.0	125.5	6.67	PASS
6600	635007d0-ffc9-409d-8d79-0ed6c9b0a1d3	pGRmT7	28	178.0	359.0	4471.0	4674.0	120.48	3.08	PASS
65310	81f864f0-0319-4c61-bde0-8b263058afa8	pGRmT7	29	2.0	3.0	3030.0	3267.0	136.91	5.73	PASS
20563	ce2b70c6-2914-4837-8802-7324905b6aa9	pGRmT7	29	2.0	3.0	8617.0	9191.0	100.4	14.1	PASS
18110	6301ba9c-c2df-403b-8dca-2c07a4df0b9e	pGRmT7	29	212.0	1314.0	6928.0	7258.0	120.48	8.16	PASS
26560	17841765-7271-4a2a-9b71-467ae624dc3d	pGRmT7	29	2.0	3.0	3581.0	4684.0	115.85	37.38	PASS
5773	59fdb3f7-354c-4a09-84ed-08ba376da50b	pGRmT7	28	189.0	912.0	9682.0	10498.0	88.59	18.97	PASS
63975	0ac4367a-61cd-47ad-abff-fb3a631055c1	pGRmT7	29	224.0	418.0	4288.0	4588.0	115.85	6.5	PASS
24731	5ec79e14-4493-4e32-87a2-4154a5034a0a	pGRmT7	29	2.0	3.0	3722.0	3996.0	120.48	5.92	PASS
43406	a2cf236a-9867-4142-86a0-66cd584cfe6c	pGRmT7	29	2.0	3.0	5787.0	6358.0	111.56	16.11	PASS
70687	7a4f02f6-eaa4-4b9d-a2d6-f0db9998d2e2	pGRmT7	29	2.0	3.0	5256.0	5541.0	130.96	7.35	PASS
71220	5e0d73fc-1026-4005-93d4-758901c791e1	pGRmT7	29	2.0	3.0	6428.0	6634.0	130.96	3.91	PASS
24335	6534c8a1-d88f-42fb-a6fc-b41a2880101a	pGRmT7	29	2.0	3.0	5660.0	5975.0	103.86	5.83	PASS
23354	ca7a144f-2fae-4eee-9cf2-47edd579a6ed	pGRmT7	29	2.0	3.0	4341.0	4639.0	91.27	4.0	PASS
20402	21cc25c7-6f63-4d59-ac46-3ddedcf9a63d	pGRmT7	29	396.0	1044.0	5971.0	6345.0	94.12	6.66	PASS
128	8eb59a8a-3b2b-4252-b371-493260377256	pGRmT7	1	2.0	3.0	5449.0	5752.0	81.41	3.16	PASS
31520	f452c525-8348-4796-9074-4acc6f1f0ccd	pGRmT7	29	3.0	4.0	3456.0	4041.0	150.6	24.2	PASS
36898	0f21bc10-c2ea-47d7-b392-581e230b7b0b	pGRmT7	29	2.0	3.0	5371.0	5637.0	130.96	6.52	PASS
59031	311826a6-00a1-45a3-977b-30fde0bac125	pGRmT7	29	2.0	3.0	6358.0	7373.0	111.56	32.56	PASS
43984	e97da73a-663f-430e-b412-6091a637e0a1	pGRmT7	29	2.0	3.0	4337.0	5304.0	130.96	37.0	PASS
45353	cdcb52cd-a688-419a-9a96-0dd1b2c0d629	pGRmT7	29	2.0	3.0	9420.0	9754.0	77.23	3.54	PASS
34107	c88041be-53dc-4c2d-b6de-aa2660bebeac	pGRmT7	29	351.0	668.0	6914.0	8192.0	103.86	39.03	PASS
15185	57b297bc-1a92-4aa8-99a9-dd6a83dba6e7	pGRmT7	29	2.0	3.0	6940.0	7608.0	115.85	20.65	PASS
58293	a331544a-3dbc-4651-a72e-56a1184cff04	pGRmT7	29	2.0	3.0	3935.0	4156.0	120.48	3.8	PASS
61123	f0e35409-1897-4370-ba7d-a57bd4fce29d	pGRmT7	29	2.0	3.0	5950.0	6218.0	115.85	5.27	PASS
53047	db4f1fc7-ba03-44f4-9ca2-2d9242d8e865	pGRmT7	29	2.0	3.0	5445.0	7499.0	120.48	77.12	PASS
34654	fa33ddeb-fa36-4351-bf25-d26d0a205343	pGRmT7	29	335.0	588.0	8864.0	9320.0	77.23	6.67	PASS
70224	36c30803-465f-4c03-944c-c0e50a6215e5	pGRmT7	29	2.0	3.0	5670.0	5892.0	120.48	3.84	PASS
44492	9226992c-c718-4ccd-b67a-3a11b5810fc0	pGRmT7	29	217.0	595.0	4982.0	5682.0	130.96	25.39	PASS
21262	92b00c10-807f-4cfd-883e-ff4a6913a378	pGRmT7	29	122.0	254.0	3522.0	3891.0	143.43	12.52	PASS
60587	41c7a066-856a-4539-8064-15edc247c687	pGRmT7	29	2.0	3.0	4817.0	5206.0	130.96	11.87	PASS
76085	351a1008-f2a0-4c88-8721-0ffddfb85579	pGRmT7	29	2.0	3.0	4945.0	5162.0	125.5	4.0	PASS
30293	1e96164a-adb6-471f-9587-c7e964b6510e	pGRmT7	29	2.0	3.0	5225.0	5553.0	143.43	10.57	PASS
1108	c315367b-31f3-4f4a-9cb3-dc77891cb268	pGRmT7	26	2.0	3.0	6303.0	8241.0	115.85	69.5	PASS
51462	fedc91dd-56b3-4f16-9842-ec4c783ef976	pGRmT7	29	202.0	376.0	4865.0	5484.0	115.85	18.77	PASS
29512	77b774a7-21b8-4c76-a103-f3b2b22e4c85	pGRmT7	29	2.0	3.0	8466.0	8960.0	103.86	12.0	PASS
38970	2819ef47-3284-4fb8-b983-449d1de995f0	pGRmT7	29	2.0	4.0	3521.0	3849.0	130.96	9.22	PASS
34886	3d81e67b-094f-400b-8dd5-daa231046d52	pGRmT7	29	2.0	3.0	3300.0	3536.0	125.5	4.79	PASS
71593	617198d9-8ad6-44e0-947b-1395d463271f	pGRmT7	29	2.0	3.0	7347.0	7656.0	120.48	7.32	PASS
12431	099a4fba-be82-4a0f-925c-5361473e06ad	pGRmT7	29	140.0	396.0	4233.0	4692.0	103.86	10.79	PASS
76540	3e43f612-8c09-41b3-9706-eaf4e3b6344b	pGRmT7	29	2.0	3.0	6033.0	6396.0	130.96	10.74	PASS
48138	cfc0c931-f16d-4c8b-bb3e-14f071091465	pGRmT7	29	2.0	3.0	2936.0	3155.0	130.96	4.48	PASS
59813	060487d1-878a-4ba3-b752-367c1ba8e19b	pGRmT7	29	2.0	3.0	4357.0	4667.0	111.56	6.44	PASS
8896	ef9835f7-bd9c-4951-ad06-53ba7155b6cb	pGRmT7	28	2.0	3.0	5519.0	6035.0	120.48	15.6	PASS
41751	960440cb-9b7b-4a06-a3e2-d372a4a21a78	pGRmT7	29	2.0	3.0	4385.0	4605.0	130.96	4.52	PASS
48956	a99d8e6b-bc11-499e-b871-0cccaced2f13	pGRmT7	29	204.0	360.0	4074.0	4293.0	136.91	4.91	PASS
74013	c16a8a3f-153a-458d-a948-3278515dff69	pGRmT7	29	2.0	3.0	6331.0	6565.0	107.57	3.32	PASS
74159	89a44d1a-4dc1-42f6-864a-b46c636caea4	pGRmT7	29	2.0	3.0	4705.0	5153.0	111.56	11.56	PASS
20358	ff1d1ca2-669b-40c2-8867-4dca6070defa	pGRmT7	29	2.0	3.0	4692.0	4977.0	130.96	7.35	PASS
53400	22749d72-f591-4034-87a6-899fbd32553a	pGRmT7	29	317.0	539.0	6345.0	6952.0	130.96	21.35	PASS
60993	0166af86-e20e-418e-8b30-b9e2bfb89cfb	pGRmT7	29	348.0	566.0	4705.0	4924.0	130.96	4.48	PASS
25186	33673fa1-4f38-4b16-a850-66086b0482e7	pGRmT7	29	2.0	3.0	4849.0	5387.0	150.6	21.85	PASS
46381	aa2f5629-576d-4546-adbb-335d28b0e62f	pGRmT7	29	2.0	3.0	6309.0	6978.0	120.48	21.72	PASS
26188	18da2ccb-f95d-4914-835e-d595021c9b0d	pGRmT7	29	2.0	3.0	6430.0	6937.0	115.85	14.46	PASS
22687	9b102a1c-a29b-4f68-9fb1-0551b0faedc8	pGRmT7	29	304.0	483.0	7533.0	8499.0	107.57	29.46	PASS
58510	eb930c81-afb9-446e-9a5e-a065a6020901	pGRmT7	29	2.0	3.0	4777.0	5679.0	130.96	34.17	PASS
8349	022cc0ad-5b64-404b-98eb-2dec4767faa7	pGRmT7	28	2.0	3.0	6693.0	8196.0	130.96	60.3	PASS
49049	3cbb1445-6360-4319-aad0-bcce3f7e2379	pGRmT7	29	305.0	794.0	8742.0	9103.0	103.86	7.41	PASS
79498	5d97408d-ea98-4e35-826c-fccf360e0fe6	pGRmT7	29	2.0	3.0	5070.0	5278.0	125.5	3.62	PASS
23010	4a683782-604a-47a3-b44d-a4ef7d702718	pGRmT7	29	2.0	3.0	6985.0	7275.0	100.4	4.63	PASS
66381	e6b3b5b9-020c-4844-8350-4e3b466d6d58	pGRmT7	29	647.0	1114.0	7773.0	8087.0	125.5	8.04	PASS
77550	2088ac51-7687-40c4-b0e6-2fa48d18f490	pGRmT7	29	598.0	950.0	7695.0	8451.0	91.27	17.88	PASS
4110	e8cd47b1-dc53-4b28-9c76-fa1de0a089d5	pGRmT7	28	2.0	3.0	7840.0	8204.0	100.4	7.1	PASS
9023	157bd198-1bb0-416c-80bb-b4280457dd51	pGRmT7	28	2.0	3.0	6201.0	6480.0	143.43	8.24	PASS
74313	b440662b-923f-4484-a8ab-24cb791f3fc2	pGRmT7	29	2.0	3.0	3249.0	3453.0	130.96	3.83	PASS
10705	a3f8ce56-2cc6-4ab0-a0b1-52020571dc7a	pGRmT7	29	2.0	3.0	8858.0	9752.0	86.06	20.51	PASS
39777	67b2b904-b34b-461f-97d7-b7fd99ab76e6	pGRmT7	29	2.0	3.0	5867.0	6361.0	125.5	15.54	PASS
42917	7474fe79-909c-4562-a305-943d23fa6f6f	pGRmT7	29	2.0	3.0	4396.0	4614.0	143.43	5.33	PASS
47196	8b987710-49b3-4574-bb53-a5a3629bee6b	pGRmT7	29	2.0	3.0	6315.0	7929.0	115.85	57.04	PASS
14673	41d82d54-24b1-43a8-a723-8412f5fb5d25	pGRmT7	29	2.0	3.0	4446.0	4820.0	120.48	9.92	PASS
7883	13f113fd-4d33-4c3d-9543-ec2983c90bc9	pGRmT7	28	2.0	3.0	6800.0	7118.0	125.5	8.21	PASS
42924	8177721a-85e1-4423-9183-439b2ffcdbbf	pGRmT7	29	2.0	3.0	4806.0	5235.0	158.53	17.53	PASS
20470	b56d2abf-e69a-408f-a246-407c7bceffd4	pGRmT7	29	513.0	1205.0	8165.0	8624.0	100.4	10.27	PASS
15448	6e91dd87-3519-4287-aae0-033cf78c124f	pGRmT7	29	422.0	731.0	5984.0	6326.0	111.56	7.63	PASS
36857	ac2db004-00bc-4c51-abb6-c414e612a9e8	pGRmT7	29	257.0	480.0	7346.0	15683.0	111.56	303.74	PASS
192	0cbb9e30-bef5-4060-8afa-9853bbf2fecf	pGRmT7	10	180.0	388.0	4264.0	4598.0	130.96	9.48	PASS
58064	8fb9e379-d9a2-4151-86cd-5a2545a05818	pGRmT7	29	2.0	3.0	6905.0	7301.0	103.86	8.62	PASS
43753	d9182cee-e535-4838-a647-3b7911699a61	pGRmT7	29	282.0	676.0	6304.0	6916.0	111.56	17.63	PASS
65646	08f6a41b-ee00-44e6-af21-2a186f219a75	pGRmT7	29	37.0	258.0	7715.0	8227.0	115.85	14.65	PASS
57855	2fd43d9f-db17-45b1-b82a-1c466bcfcd28	pGRmT7	29	2.0	3.0	8451.0	9124.0	86.06	14.2	PASS
49656	9e427903-95b3-4238-b99e-0bcf58647148	pGRmT7	29	2.0	3.0	7057.0	7288.0	115.85	3.85	PASS
30784	74c36bb6-c608-4acb-843c-976b9cdcbb20	pGRmT7	29	2.0	3.0	5438.0	6286.0	125.5	30.29	PASS
37165	2169a114-7e30-44b0-a209-e6f0d8c6bc0c	pGRmT7	29	2.0	3.0	5255.0	5545.0	125.5	7.04	PASS
66961	e3820399-9a2e-4b01-aad8-a174d26f17fa	pGRmT7	29	2.0	3.0	3679.0	3914.0	125.5	4.75	PASS
47728	2f3bac53-d418-4bc5-b88f-98ddc5c7c735	pGRmT7	29	198.0	337.0	6256.0	8768.0	125.5	99.62	PASS
67935	a5aa7e4d-9149-45f4-bd0f-7160960bad31	pGRmT7	29	160.0	476.0	4957.0	5368.0	136.91	13.64	PASS
1981	19846ee0-d797-4693-8362-ccab425907f2	pGRmT7	27	2.0	3.0	5935.0	6249.0	125.5	8.04	PASS
58082	033ea065-c427-46e4-98bc-02e6cef1a7c0	pGRmT7	29	2.0	3.0	3631.0	3857.0	111.56	3.33	PASS
79997	cbfc9517-22c6-4fab-b4af-1cb6c418c65d	pGRmT7	29	2.0	3.0	4038.0	5117.0	107.57	33.5	PASS
38595	907fdb58-8970-42bb-919b-82cec5c0cadd	pGRmT7	29	95.0	167.0	4237.0	4966.0	115.85	23.0	PASS
1591	bcbc000c-696e-4386-b42e-f678c4c789b4	pGRmT7	27	2.0	3.0	3047.0	3315.0	158.53	9.05	PASS
62830	a5e60506-863b-47d3-a194-36b92feb4a77	pGRmT7	29	2.0	3.0	6046.0	6260.0	115.85	3.19	PASS
7211	576a138b-8197-449e-8c46-426ffa5f3304	pGRmT7	28	230.0	604.0	6936.0	7512.0	115.85	17.12	PASS
80376	bf577a46-4caa-43e8-9c2d-f72d73e8fed7	pGRmT7	29	2.0	3.0	7188.0	7774.0	100.4	14.5	PASS
20699	1463f2dc-3426-43f0-983e-d62b4c8f6c74	pGRmT7	29	2.0	3.0	6147.0	6407.0	120.48	5.36	PASS
3187	0cf2abca-53ac-441a-aee5-202daf05ecf3	pGRmT7	28	52.0	86.0	4592.0	6073.0	120.48	54.2	PASS
78752	38a1b906-d6f5-482c-ae5a-6049fc513a4b	pGRmT7	29	2.0	3.0	4315.0	4624.0	136.91	9.0	PASS
14168	0294c0e9-39b5-4945-8fc0-a3107d27567e	pGRmT7	29	2.0	3.0	4397.0	4630.0	130.96	5.09	PASS
3057	ed9c863c-7eee-4e54-ab55-a7fc240cf71f	pGRmT7	28	2.0	3.0	5518.0	5962.0	115.85	12.04	PASS
19053	1830965a-65a2-4300-bee5-acfa4bbfd0ca	pGRmT7	29	334.0	526.0	5565.0	7435.0	120.48	69.76	PASS
25295	efc00620-0e83-4763-81eb-f7339ce8bb37	pGRmT7	29	2.0	3.0	5964.0	6333.0	120.48	9.72	PASS
46413	42d58965-4c7b-461f-9054-e33f5ebbe53b	pGRmT7	29	351.0	559.0	5819.0	6327.0	125.5	16.12	PASS
15703	12d064e4-2f63-4841-bc13-f47b461412d9	pGRmT7	29	106.0	422.0	4828.0	5076.0	125.5	5.29	PASS
54471	acd66ef9-4a05-44ab-8543-8ef89e8c44fe	pGRmT7	29	91.0	298.0	3965.0	4328.0	125.5	10.08	PASS
42640	0fdd2733-ff22-4dfb-8e5f-a9f6470c1819	pGRmT7	29	249.0	1054.0	6375.0	6770.0	111.56	9.59	PASS
43006	2c27c2a5-edfa-4b26-9cbb-9d98a524edcb	pGRmT7	29	2.0	3.0	6031.0	6326.0	107.57	5.5	PASS
20871	0ea19260-e442-4d06-82ef-211c067cd451	pGRmT7	29	3.0	4.0	7146.0	7711.0	125.5	18.5	PASS
54696	a764477c-78c0-4bb2-8401-65ae7ea18b12	pGRmT7	29	2.0	3.0	6710.0	6917.0	125.5	3.58	PASS
39207	49961760-4940-4979-b64d-8ff25b83a682	pGRmT7	29	2.0	3.0	7455.0	7726.0	115.85	5.38	PASS
66183	63ca3266-2d13-4b26-97aa-7b8f5b72225c	pGRmT7	29	2.0	3.0	4253.0	4542.0	120.48	6.52	PASS
64458	afe517cd-61a8-49fd-a253-5072d0186d96	pGRmT7	29	243.0	486.0	6103.0	6722.0	111.56	17.89	PASS
63879	a47cdbb3-b92e-43cb-8d04-7038b497490e	pGRmT7	29	2.0	3.0	4984.0	5466.0	150.6	19.05	PASS
58	4e429839-c07a-40a7-826c-2682f17c5ed4	pGRmT7	0	2.0	3.0	4369.0	4636.0	130.96	6.57	PASS
21528	ee6c2458-0e97-4f7a-8665-12801e090182	pGRmT7	29	436.0	871.0	6641.0	7085.0	103.86	10.28	PASS
32760	ba5c0f50-d31a-4cbd-9084-3894de74a609	pGRmT7	29	2.0	3.0	8382.0	9653.0	70.05	24.53	PASS
44812	737bdbd2-f02f-4ac0-b255-8b211331f169	pGRmT7	29	2.0	3.0	5956.0	6402.0	79.26	6.71	PASS
69976	df81d7f2-e43c-4292-89bc-6460cb0500f5	pGRmT7	29	257.0	473.0	5206.0	6054.0	125.5	30.29	PASS
12920	856d915e-6688-436a-9a6e-3c9825727ea2	pGRmT7	29	2.0	3.0	4400.0	4665.0	125.5	6.0	PASS
56241	7050c756-f02f-4802-86c6-847213eb4d10	pGRmT7	29	2.0	3.0	5342.0	5858.0	120.48	15.6	PASS
35442	beb0547f-41a1-4e1b-beaf-0dde16f36190	pGRmT7	29	2.0	3.0	6708.0	7124.0	115.85	10.96	PASS
3230	b5304e2a-4154-44b0-91f6-d733adbc3d50	pGRmT7	28	2.0	3.0	5423.0	5750.0	143.43	10.52	PASS
63268	ed7aa2c3-69f1-4b5b-8e82-cec8c39496bf	pGRmT7	29	170.0	369.0	5551.0	5825.0	130.96	6.87	PASS
54828	794279b2-4dd5-41aa-8c64-47c5bacba41f	pGRmT7	29	268.0	649.0	6895.0	7115.0	100.4	2.3	PASS
38193	184a15c8-a6b0-4547-b970-b478e66327c9	pGRmT7	29	2.0	3.0	7617.0	8360.0	107.57	21.5	PASS
72354	73d353e1-5106-44cf-9e5b-325f263bb3df	pGRmT7	29	2.0	3.0	4761.0	5049.0	125.5	6.96	PASS
63	0a05fea5-708a-4f8e-81d6-6f69e397f0b3	pGRmT7	0	2.0	3.0	3998.0	4845.0	125.5	30.25	PASS
64603	9b78db96-077a-4c63-9cd8-e498974464e1	pGRmT7	29	2.0	3.0	3163.0	3795.0	111.56	18.37	PASS
43103	ab934a32-00f9-490c-948b-35b6920313e5	pGRmT7	29	3.0	4.0	4418.0	4718.0	130.96	8.0	PASS
67497	4068f9fb-505b-4132-9d0b-71f11e2a0c53	pGRmT7	29	36.0	153.0	5829.0	6378.0	111.56	15.3	PASS
8832	b0c944e7-3fa2-472e-8e6b-68b0fed34aac	pGRmT7	28	387.0	867.0	5500.0	6003.0	130.96	16.83	PASS
24903	2282324a-9b82-4c3f-bc15-d964214a9d6b	pGRmT7	29	115.0	222.0	4493.0	5410.0	130.96	34.83	PASS
66871	23726604-a09e-401d-9db3-66ec2f59716c	pGRmT7	29	2.0	3.0	10183.0	10588.0	86.06	6.54	PASS
79222	f22ecb99-d2d5-42b0-9614-f7a7d0ca0473	pGRmT7	29	2.0	3.0	5877.0	6652.0	107.57	22.64	PASS
50671	c0d54d9b-e271-43eb-95c3-cbdb905ee776	pGRmT7	29	2.0	3.0	3135.0	5278.0	130.96	88.13	PASS
6555	e45b1169-9975-42bc-bb5a-93bb6eaa4a93	pGRmT7	28	7.0	8.0	5754.0	6101.0	136.91	10.73	PASS
20724	ef22fdf8-988b-46a4-b1a2-e827fd685da4	pGRmT7	29	2.0	3.0	6684.0	7253.0	103.86	14.59	PASS
7648	ed976c7b-e8b1-43b0-822b-b24d1b941cef	pGRmT7	28	2.0	3.0	5533.0	6231.0	136.91	26.68	PASS
80549	e67b6e5a-3ee0-4965-85c4-fa6a34c02699	pGRmT7	29	141.0	485.0	6158.0	6387.0	115.85	3.77	PASS
43976	52649191-822f-4f2e-9414-a5db53ec40da	pGRmT7	29	2.0	3.0	5086.0	5490.0	120.48	11.12	PASS
15582	a0d65e3e-4e9d-4b42-866c-a961d36b61b2	pGRmT7	29	2.0	3.0	3089.0	3301.0	143.43	5.05	PASS
77852	2ae3bf4f-13b8-4c73-95b8-8c780f39a61e	pGRmT7	29	2.0	3.0	4425.0	4627.0	130.96	3.74	PASS
47582	bef83e8d-6327-4485-a2be-3c2b14cd1eb8	pGRmT7	29	2.0	11.0	4780.0	5166.0	97.16	7.42	PASS
676	47cfa8e9-7273-437e-bf49-0b1e6e666fb7	pGRmT7	26	264.0	464.0	4186.0	4644.0	130.96	14.87	PASS
49452	459516d8-91b5-40fa-9373-bcdab9c08ec2	pGRmT7	29	2.0	6.0	2759.0	3032.0	120.48	5.88	PASS
33917	15f4ff5a-08aa-4daa-b191-8e704e7e9ad2	pGRmT7	29	134.0	347.0	6125.0	6813.0	111.56	20.44	PASS
27083	8a117c8f-de64-4a34-9cf3-af26eb4cfcc4	pGRmT7	29	2.0	4.0	7160.0	7363.0	115.85	2.77	PASS
35838	7c5155e2-ae1e-40e5-978a-17af5ff5ee60	pGRmT7	29	2.0	3.0	4027.0	5959.0	111.56	66.52	PASS
53153	aec226a8-214f-4627-ba91-5492fc0246db	pGRmT7	29	508.0	920.0	8982.0	9320.0	103.86	6.62	PASS
9747	3f74e644-31b0-4c2a-bf08-d748a19f170f	pGRmT7	28	2.0	3.0	4666.0	5150.0	115.85	13.58	PASS
50958	51ea920d-3db3-4e95-a1d2-555b0afda2c2	pGRmT7	29	2.0	3.0	4593.0	5103.0	120.48	15.36	PASS
77694	8de6d581-cea9-4251-ab7c-f686c3558322	pGRmT7	29	86.0	169.0	3017.0	3221.0	111.56	2.52	PASS
667	50ed1ed4-aa97-45a1-af04-52418b0e327b	pGRmT7	26	2.0	3.0	4644.0	5557.0	111.56	28.78	PASS
12737	10ce4480-b359-43d3-98ec-e004a808de83	pGRmT7	29	183.0	586.0	5657.0	6396.0	107.57	21.36	PASS
2175	785d3d00-bf4c-4a6c-b87f-63fd0765d87e	pGRmT7	27	2.0	3.0	3611.0	3892.0	130.96	7.17	PASS
42240	8a263ab8-0e7d-4bd2-ba33-406c78f95bfe	pGRmT7	29	2.0	3.0	6510.0	6903.0	130.96	12.04	PASS
8456	103086ed-4543-49f7-9828-9b7a34013677	pGRmT7	28	2.0	3.0	3852.0	4564.0	125.5	24.62	PASS
56914	b6109117-0c43-467a-945a-38e8d316ab5d	pGRmT7	29	2.0	3.0	5926.0	6212.0	130.96	7.39	PASS
51773	2477915f-31fa-448f-b814-e30f9fba37df	pGRmT7	29	2.0	3.0	4660.0	4933.0	125.5	6.33	PASS
63807	78f00e99-5a87-48ce-b190-96ae294dff4e	pGRmT7	29	2.0	3.0	4441.0	4926.0	136.91	17.0	PASS
60852	2211e1d0-782d-43cc-8dab-bb0060cdbde8	pGRmT7	29	2.0	3.0	4578.0	4829.0	125.5	5.42	PASS
39603	39591bf8-dd0c-4589-8ffe-954e05ab4ede	pGRmT7	29	2.0	3.0	4889.0	5550.0	115.85	20.38	PASS
25533	e92f41eb-1e63-442b-bc5e-dc5b606fca7a	pGRmT7	29	2.0	3.0	5595.0	6915.0	150.6	60.95	PASS
66637	3a8633a8-b988-495c-9afa-115300b5efdd	pGRmT7	29	2.0	3.0	7585.0	8502.0	94.12	23.62	PASS
22702	501c7a9c-49c4-44f2-92de-9802592426df	pGRmT7	29	306.0	543.0	4070.0	4362.0	136.91	8.23	PASS
79733	5a2a3c3c-9c4b-4a93-b5db-d6ea6d97e8f5	pGRmT7	29	2.0	3.0	5910.0	6496.0	120.48	18.4	PASS
14636	e48f5354-c817-43b8-bef6-0c20dbe92879	pGRmT7	29	2.0	3.0	5426.0	5654.0	120.48	4.08	PASS
13406	b34c3ee2-1756-433a-9146-eb1a2aa313c3	pGRmT7	29	2.0	3.0	4150.0	4678.0	130.96	17.91	PASS
48209	d13442dd-e206-4b95-9437-7f55b663cfee	pGRmT7	29	2.0	3.0	4946.0	5275.0	125.5	8.67	PASS
42144	e34f1ff3-9ee8-4db1-83ea-2bcba8954a50	pGRmT7	29	237.0	452.0	6965.0	7469.0	120.48	15.12	PASS
37371	d0bc03d4-4896-4f48-938d-52a21d3d9c10	pGRmT7	29	149.0	325.0	6604.0	7494.0	136.91	35.41	PASS
71307	fe1973c0-89a3-415f-95a0-0afa4adead42	pGRmT7	29	2.0	3.0	5998.0	6456.0	120.48	13.28	PASS
57276	45d75e3e-668d-4f4a-802a-75e4c55100d7	pGRmT7	29	119.0	220.0	4822.0	5098.0	120.48	6.0	PASS
55272	d4b7d27f-53f3-4a41-a5f8-7b7661af5018	pGRmT7	29	2.0	3.0	5247.0	5850.0	136.91	22.36	PASS
64882	8c7dd5e1-c10d-4e81-b475-24392e9c658f	pGRmT7	29	159.0	308.0	3475.0	3949.0	130.96	15.57	PASS
31443	c44fd3a5-1783-4b54-aa64-62283761128a	pGRmT7	29	2.0	3.0	5947.0	6219.0	120.48	5.84	PASS
41128	b9c78cb4-fdb4-4cae-a72c-7a47cef1dfdd	pGRmT7	29	2.0	3.0	5010.0	5837.0	136.91	32.55	PASS
76014	07602986-4a1f-454d-9bd1-d1a9696321ab	pGRmT7	29	2.0	3.0	6508.0	7016.0	120.48	15.28	PASS
35241	45e62ccf-a682-4e9a-bd29-e079e5d9a624	pGRmT7	29	290.0	1072.0	6995.0	7656.0	103.86	17.76	PASS
56823	9c4bc7f9-2253-43a2-ab84-a754dce8381a	pGRmT7	29	239.0	448.0	4437.0	4709.0	143.43	7.9	PASS
30523	aadc34d3-34bd-48ee-9497-80d6d1733309	pGRmT7	29	357.0	1034.0	8166.0	8572.0	107.57	9.46	PASS
3176	552149ee-cc03-4cd5-b876-8635c7c035cd	pGRmT7	28	108.0	469.0	4147.0	4655.0	111.56	13.78	PASS
29911	03f9a112-daac-4e4a-9feb-2bcf605664df	pGRmT7	29	2.0	3.0	5700.0	6182.0	130.96	15.91	PASS
74256	b6d7016f-2827-4708-960f-2fed80841681	pGRmT7	29	594.0	1063.0	8031.0	8297.0	103.86	4.14	PASS
3842	801a1187-b4e3-4f78-853c-badd3e3c7a90	pGRmT7	28	307.0	476.0	4089.0	4350.0	115.85	5.0	PASS
6359	cf99bc86-e955-444e-91f9-9c65701368a3	pGRmT7	28	2.0	3.0	4362.0	4730.0	130.96	10.96	PASS
26840	f866aada-74eb-496d-a588-2001bfcc2e3d	pGRmT7	29	194.0	670.0	7537.0	8272.0	130.96	26.91	PASS
58708	2480558c-dcba-4131-9a96-31f58b2a0c79	pGRmT7	29	2.0	3.0	4624.0	4897.0	125.5	6.33	PASS
79833	25707ca3-f25c-4e46-958e-24a19489ff38	pGRmT7	29	531.0	855.0	7416.0	7780.0	66.93	3.07	PASS
45412	5ad9da63-9060-48f0-ba1e-bf7f04afbe33	pGRmT7	29	237.0	746.0	8165.0	8895.0	103.86	20.14	PASS
3940	68be972c-232b-47ee-a45c-537aec4ffa13	pGRmT7	28	382.0	825.0	6404.0	6839.0	120.48	12.36	PASS
12494	8aebb5f4-3e34-4d76-87cf-a71b038ea28c	pGRmT7	29	292.0	885.0	8865.0	9414.0	107.57	14.57	PASS
25736	fe0a42ad-b4af-4fc8-a054-4454835bc6d8	pGRmT7	29	2.0	3.0	8195.0	8514.0	103.86	5.97	PASS
30021	2608f81c-2e7f-459a-a42b-a319b1f5e9a4	pGRmT7	29	2.0	3.0	4467.0	4901.0	130.96	13.83	PASS
31576	27f91029-dd21-4392-9627-0112562efe60	pGRmT7	29	120.0	223.0	3932.0	4324.0	120.48	10.64	PASS
81413	640fe948-89d1-4385-91a5-84548d33faa6	pGRmT7	29	398.0	721.0	5423.0	7087.0	115.85	58.96	PASS
18526	218fc72a-9715-4ecb-885e-f09968fe33e8	pGRmT7	29	2.0	3.0	6668.0	7112.0	107.57	10.82	PASS
49598	eb35d5d5-b21c-4c92-8217-2ae5d6a6ab5e	pGRmT7	29	153.0	331.0	3137.0	3583.0	120.48	12.8	PASS
78695	e18500c3-e890-4dfa-9764-e29aaf12df5c	pGRmT7	29	227.0	456.0	3989.0	4738.0	103.86	20.79	PASS
25665	25d696f8-350d-4081-b473-78d9db5282b6	pGRmT7	29	2.0	3.0	4526.0	5294.0	120.48	25.68	PASS
59598	1a0b12c9-aa1f-47a0-8c52-8c4cf396c232	pGRmT7	29	2.0	3.0	3936.0	4147.0	130.96	4.13	PASS
5448	dac80d75-7a52-415c-b000-8cca95b9a855	pGRmT7	28	2.0	3.0	6492.0	6914.0	130.96	13.3	PASS
45880	01b77746-0b16-4e7e-b831-e91e446f3ae8	pGRmT7	29	2.0	3.0	4418.0	4832.0	136.91	13.77	PASS
19374	dfab59c1-d64b-47d0-b854-75939c0adfed	pGRmT7	29	2.0	3.0	5322.0	5711.0	125.5	11.17	PASS
7238	46a00ab1-6b36-4c2b-95c7-dc0458efd6b7	pGRmT7	28	2.0	3.0	6393.0	6638.0	125.5	5.17	PASS
55708	c718ef12-d076-4cfc-8557-b4560732312e	pGRmT7	29	2.0	3.0	4038.0	4772.0	125.5	25.54	PASS
26750	176fed01-96dd-43dc-b6d0-38e37ed9aca6	pGRmT7	29	2.0	3.0	8826.0	10015.0	81.41	27.11	PASS
23196	7dc5b18b-28df-49cc-aa16-0b69ff1135f4	pGRmT7	29	450.0	766.0	9420.0	10644.0	83.67	28.97	PASS
45393	ff4c6e13-042a-4fb3-b8c3-f135e6644bb5	pGRmT7	29	2.0	3.0	5071.0	5602.0	125.5	17.08	PASS
75808	41eba922-5ee4-4cab-aef7-4b03b5271305	pGRmT7	29	2.0	3.0	5803.0	6020.0	125.5	4.0	PASS
75325	196a82b7-506f-45bb-8161-ada59bfb6048	pGRmT7	29	2.0	3.0	5305.0	5676.0	115.85	9.23	PASS
57719	5beab025-ac15-4d14-8a99-5ec33851879d	pGRmT7	29	2.0	3.0	4481.0	5106.0	125.5	21.0	PASS
5675	54cf29e9-9cab-4f6d-a9b0-4c59610c8c34	pGRmT7	28	2.0	3.0	5843.0	6447.0	125.5	20.12	PASS
9772	0f53eb50-04cb-4042-aff8-a161b339a4fa	pGRmT7	28	2.0	3.0	7711.0	7988.0	94.12	3.62	PASS
50297	63fbf943-0d76-4ef8-a3b5-13f6bbe61c2c	pGRmT7	29	2.0	3.0	2875.0	3081.0	130.96	3.91	PASS
46188	7e5b4016-f307-49c0-939c-ccda8940f479	pGRmT7	29	2.0	3.0	3354.0	3735.0	125.5	10.83	PASS
68407	a6a8d008-0be2-4d26-8c08-2b33964f1cb3	pGRmT7	29	197.0	309.0	4835.0	5134.0	103.86	5.28	PASS
79727	1be4bd33-03d7-40bf-882c-8014699c5b2b	pGRmT7	29	2.0	3.0	6483.0	6862.0	111.56	9.0	PASS
77136	69be4ec2-b150-4f8a-a4ec-9c4cba6b7d5d	pGRmT7	29	2.0	3.0	6945.0	7245.0	120.48	6.96	PASS
62397	832f9def-cfad-4889-84f2-4e1aa9309f25	pGRmT7	29	2.0	3.0	4749.0	5011.0	125.5	5.87	PASS
21346	e4c935e9-0622-4b73-b3d4-6cde84e3d0cc	pGRmT7	29	2.0	3.0	3361.0	3821.0	120.48	13.36	PASS
77722	cb7f689e-e63b-4559-9631-249791ea922f	pGRmT7	29	208.0	653.0	7725.0	7970.0	107.57	3.71	PASS
54777	65a93bdb-c266-4753-874e-c0717fe159cc	pGRmT7	29	184.0	410.0	6163.0	6648.0	130.96	16.04	PASS
30323	b045529f-4153-4cb9-80f5-4cd6464a2825	pGRmT7	29	2.0	3.0	4147.0	4422.0	130.96	6.91	PASS
16941	1853d4f6-60b6-419b-8f71-3e02a584c6ec	pGRmT7	29	2.0	3.0	4432.0	4680.0	130.96	5.74	PASS
74163	634d8a43-c9c2-4c1c-a61d-7271a0bc59f6	pGRmT7	29	2.0	3.0	6645.0	7262.0	107.57	17.0	PASS
63698	65de99ba-fc69-4fe9-aa36-cbbf56008b6e	pGRmT7	29	2.0	3.0	4254.0	4501.0	120.48	4.84	PASS
56394	342ea420-fbdd-451e-a628-53008ea62927	pGRmT7	29	2.0	3.0	6610.0	7003.0	130.96	12.04	PASS
21906	9c310a85-510d-43ed-879c-10cea49a331d	pGRmT7	29	256.0	501.0	7047.0	8150.0	125.5	40.92	PASS
60995	efdbebb8-ff40-482a-a159-4e05d2a0ac0a	pGRmT7	29	237.0	710.0	7694.0	8143.0	125.5	13.67	PASS
1775	f3a1ec9a-f9f7-4056-b586-5c504ab995ed	pGRmT7	27	211.0	367.0	5189.0	5642.0	115.85	12.38	PASS
27195	117b0179-766f-487a-bd98-76f9b7cdf56a	pGRmT7	29	2.0	3.0	5928.0	6395.0	120.48	13.64	PASS
61796	76eef443-aa07-4bd3-9eaf-2860705be29a	pGRmT7	29	2.0	3.0	6469.0	6955.0	111.56	12.96	PASS
54867	1254883b-c86e-424e-81ce-17457ba0383b	pGRmT7	29	2.0	3.0	5333.0	5743.0	120.48	11.36	PASS
70114	9e127906-aecc-4c2a-b98e-13315899a459	pGRmT7	29	2.0	3.0	8345.0	8823.0	103.86	11.45	PASS
72623	4a965657-6bfe-495b-aedb-44a0ef553128	pGRmT7	29	2.0	3.0	4957.0	5554.0	120.48	18.84	PASS
77811	96921c59-0505-4444-ab08-02fe60aa5821	pGRmT7	29	2.0	3.0	5094.0	5737.0	91.27	14.45	PASS
72015	9f8fe7a8-8c97-48a9-95a2-480befde8c21	pGRmT7	29	2.0	3.0	5418.0	5896.0	120.48	14.08	PASS
18843	1cb9bdb6-8ed6-43b1-bf0b-b1dfa8b9ff4f	pGRmT7	29	2.0	3.0	4095.0	4658.0	115.85	16.62	PASS
21261	1c59bd3f-0748-4c47-b745-8dfe7381589f	pGRmT7	29	2.0	3.0	4562.0	5734.0	66.93	21.02	PASS
28989	e2d68362-982b-4ff3-9360-3f24139d45ae	pGRmT7	29	2.0	3.0	5710.0	5972.0	120.48	5.44	PASS
58628	1b106934-7015-4211-849e-0eb9e028389c	pGRmT7	29	2.0	3.0	3713.0	3968.0	100.4	3.47	PASS
62467	1bb2e6bb-4b38-4a28-9a1f-fbb638b37065	pGRmT7	29	2.0	3.0	7140.0	7454.0	115.85	7.04	PASS
43921	5a1c564f-6855-4250-998a-f166e08ee3dd	pGRmT7	29	50.0	496.0	6743.0	7027.0	103.86	4.76	PASS
20944	8f9b2ab9-63dd-4892-8b89-210c06c07d82	pGRmT7	29	2.0	3.0	4441.0	5136.0	136.91	26.55	PASS
6403	1c40e3f8-f0ef-4df0-9f80-21be9695394a	pGRmT7	28	2.0	3.0	6509.0	6832.0	111.56	6.93	PASS
45420	fd5d4baa-3b41-4f41-8765-839c8140e9a2	pGRmT7	29	2.0	3.0	5788.0	6408.0	125.5	20.79	PASS
15100	46adee35-16bb-4ebf-b953-30fc8187b1f3	pGRmT7	29	335.0	646.0	6381.0	6631.0	143.43	6.86	PASS
60308	31106009-8117-45a2-9430-1842fdeaddda	pGRmT7	29	2.0	3.0	3108.0	3353.0	120.48	4.76	PASS
39280	0a7faf79-aa34-47bb-a010-b4d1a95b0a86	pGRmT7	29	2.0	3.0	5990.0	6312.0	125.5	8.37	PASS
41815	d1d2e636-6450-48f5-85e9-81824dd90b6e	pGRmT7	29	2.0	3.0	5924.0	6168.0	125.5	5.12	PASS
49358	c3ea460c-064e-45be-bc7f-82dbdfc70ae1	pGRmT7	29	166.0	438.0	6132.0	6361.0	115.85	3.77	PASS
[truncated: 28,024 more rows]
