# Supplementary material for: Massively parallel characterization of engineered transcript isoforms using direct RNA sequencing
Source: Nat Commun. 2022 Jan 21;13:434. doi: 10.1038/s41467-022-28074-5 (PMC8783025; doi:10.1038/s41467-022-28074-5)
Supplement: Supplementary file 6 — Source Data [file 41467_2022_28074_MOESM6_ESM.zip › Source Data/SI/figure-S7b.csv]

	Unnamed: 0_x	ref	TE_x	pre_term_x	post_term_x	context_x	insulator_x	terminator_x	term-ins_x	Unnamed: 0_y	TE_y	pre_term_y	post_term_y	context_y	insulator_y	terminator_y	term-ins_y	spacer	modifier	terminator
0	129	S10-M20-T10	0.44	430	217	S10	M20	T10	M20-T10	0	0.47	172	81	S10	M20	T10	M20-T10	S10	M20	T10
1	142	S10-M21-T10	0.85	780	92	S10	M21	T10	M21-T10	1	0.82	895	136	S10	M21	T10	M21-T10	S10	M21	T10
2	147	S10-M21-T16	0.83	780	109	S10	M21	T16	M21-T16	2	0.86	2849	310	S10	M21	T16	M21-T16	S10	M21	T16
3	153	S10-M21-T29	0.5	517	228	S10	M21	T29	M21-T29	3	0.42	1895	977	S10	M21	T29	M21-T29	S10	M21	T29
4	155	S10-M22-T10	0.8	1007	159	S10	M22	T10	M22-T10	4	0.82	164	25	S10	M22	T10	M22-T10	S10	M22	T10
5	166	S10-M22-T29	0.87	1099	107	S10	M22	T29	M22-T29	5	0.82	670	98	S10	M22	T29	M22-T29	S10	M22	T29
6	303	S16-M20-T16	0.89	1413	130	S16	M20	T16	M20-T16	62	0.89	827	78	S16	M20	T16	M20-T16	S16	M20	T16
7	309	S16-M20-T29	0.86	1469	167	S16	M20	T29	M20-T29	63	0.8	1485	242	S16	M20	T29	M20-T29	S16	M20	T29
8	311	S16-M21-T10	0.83	1147	166	S16	M21	T10	M21-T10	64	0.86	1546	177	S16	M21	T10	M21-T10	S16	M21	T10
9	316	S16-M21-T16	0.84	1291	165	S16	M21	T16	M21-T16	65	0.85	954	117	S16	M21	T16	M21-T16	S16	M21	T16
10	322	S16-M21-T29	0.68	910	243	S16	M21	T29	M21-T29	66	0.52	121	51	S16	M21	T29	M21-T29	S16	M21	T29
11	324	S16-M22-T10	0.79	1449	244	S16	M22	T10	M22-T10	68	0.8	2644	420	S16	M22	T10	M22-T10	S16	M22	T10
12	335	S16-M22-T29	0.84	1596	203	S16	M22	T29	M22-T29	69	0.78	1992	367	S16	M22	T29	M22-T29	S16	M22	T29
13	472	S18-M20-T16	0.86	1351	143	S18	M20	T16	M20-T16	137	0.87	1690	167	S18	M20	T16	M20-T16	S18	M20	T16
14	478	S18-M20-T29	0.87	1656	161	S18	M20	T29	M20-T29	138	0.76	3295	669	S18	M20	T29	M20-T29	S18	M20	T29
15	480	S18-M21-T10	0.64	968	296	S18	M21	T10	M21-T10	139	0.68	702	188	S18	M21	T10	M21-T10	S18	M21	T10
16	491	S18-M21-T29	0.53	844	346	S18	M21	T29	M21-T29	140	0.46	1324	641	S18	M21	T29	M21-T29	S18	M21	T29
17	493	S18-M22-T10	0.61	1178	403	S18	M22	T10	M22-T10	141	0.49	137	61	S18	M22	T10	M22-T10	S18	M22	T10
18	498	S18-M22-T16	0.75	1076	228	S18	M22	T16	M22-T16	142	0.75	912	193	S18	M22	T16	M22-T16	S18	M22	T16
19	504	S18-M22-T29	0.84	1341	171	S18	M22	T29	M22-T29	143	0.75	195	40	S18	M22	T29	M22-T29	S18	M22	T29
20	636	S19-M20-T10	0.32	402	249	S19	M20	T10	M20-T10	226	0.37	643	368	S19	M20	T10	M20-T10	S19	M20	T10
21	641	S19-M20-T16	0.84	1134	152	S19	M20	T16	M20-T16	227	0.86	2164	242	S19	M20	T16	M20-T16	S19	M20	T16
22	647	S19-M20-T29	0.89	1448	126	S19	M20	T29	M20-T29	228	0.8	3313	523	S19	M20	T29	M20-T29	S19	M20	T29
23	649	S19-M21-T10	0.82	937	144	S19	M21	T10	M21-T10	230	0.84	8209	1085	S19	M21	T10	M21-T10	S19	M21	T10
24	654	S19-M21-T16	0.86	1203	127	S19	M21	T16	M21-T16	231	0.9	4241	351	S19	M21	T16	M21-T16	S19	M21	T16
25	667	S19-M22-T16	0.82	976	148	S19	M22	T16	M22-T16	232	0.85	1729	203	S19	M22	T16	M22-T16	S19	M22	T16
26	673	S19-M22-T29	0.9	1500	118	S19	M22	T29	M22-T29	233	0.79	420	72	S19	M22	T29	M22-T29	S19	M22	T29
27	804	S20-M20-T10	0.27	444	300	S20	M20	T10	M20-T10	324	0.32	2001	1266	S20	M20	T10	M20-T10	S20	M20	T10
28	809	S20-M20-T16	0.87	795	78	S20	M20	T16	M20-T16	325	0.9	7104	548	S20	M20	T16	M20-T16	S20	M20	T16
29	815	S20-M20-T29	0.83	964	133	S20	M20	T29	M20-T29	326	0.76	1027	201	S20	M20	T29	M20-T29	S20	M20	T29
30	817	S20-M21-T10	0.8	699	113	S20	M21	T10	M21-T10	328	0.85	1424	165	S20	M21	T10	M21-T10	S20	M21	T10
31	822	S20-M21-T16	0.91	920	68	S20	M21	T16	M21-T16	329	0.91	1646	115	S20	M21	T16	M21-T16	S20	M21	T16
32	828	S20-M21-T29	0.42	453	236	S20	M21	T29	M21-T29	330	0.32	487	304	S20	M21	T29	M21-T29	S20	M21	T29
33	830	S20-M22-T10	0.77	839	163	S20	M22	T10	M22-T10	331	0.75	2519	518	S20	M22	T10	M22-T10	S20	M22	T10
34	835	S20-M22-T16	0.78	646	117	S20	M22	T16	M22-T16	332	0.75	385	79	S20	M22	T16	M22-T16	S20	M22	T16
35	841	S20-M22-T29	0.89	896	79	S20	M22	T29	M22-T29	333	0.79	717	122	S20	M22	T29	M22-T29	S20	M22	T29
36	986	S21-M21-T10	0.74	907	198	S21	M21	T10	M21-T10	419	0.75	1366	288	S21	M21	T10	M21-T10	S21	M21	T10
37	991	S21-M21-T16	0.85	1150	142	S21	M21	T16	M21-T16	420	0.87	5452	552	S21	M21	T16	M21-T16	S21	M21	T16
38	997	S21-M21-T29	0.7	801	203	S21	M21	T29	M21-T29	421	0.66	463	136	S21	M21	T29	M21-T29	S21	M21	T29
39	999	S21-M22-T10	0.75	967	201	S21	M22	T10	M22-T10	422	0.77	3093	588	S21	M22	T10	M22-T10	S21	M22	T10
40	1004	S21-M22-T16	0.77	859	161	S21	M22	T16	M22-T16	423	0.84	2516	335	S21	M22	T16	M22-T16	S21	M22	T16
41	1010	S21-M22-T29	0.89	1230	116	S21	M22	T29	M22-T29	424	0.84	709	91	S21	M22	T29	M22-T29	S21	M22	T29
42	1141	S22-M20-T10	0.41	548	288	S22	M20	T10	M20-T10	496	0.48	359	165	S22	M20	T10	M20-T10	S22	M20	T10
43	1154	S22-M21-T10	0.67	669	187	S22	M21	T10	M21-T10	497	0.77	2862	557	S22	M21	T10	M21-T10	S22	M21	T10
44	1165	S22-M21-T29	0.75	931	199	S22	M21	T29	M21-T29	498	0.63	550	178	S22	M21	T29	M21-T29	S22	M21	T29
45	1167	S22-M22-T10	0.73	982	230	S22	M22	T10	M22-T10	500	0.74	648	141	S22	M22	T10	M22-T10	S22	M22	T10
46	1172	S22-M22-T16	0.78	816	145	S22	M22	T16	M22-T16	501	0.82	1891	278	S22	M22	T16	M22-T16	S22	M22	T16
47	1178	S22-M22-T29	0.87	1329	139	S22	M22	T29	M22-T29	502	0.79	3168	533	S22	M22	T29	M22-T29	S22	M22	T29
