# Supplementary material for: Massively parallel characterization of engineered transcript isoforms using direct RNA sequencing
Source: Nat Commun. 2022 Jan 21;13:434. doi: 10.1038/s41467-022-28074-5 (PMC8783025; doi:10.1038/s41467-022-28074-5)
Supplement: Supplementary file 6 — Source Data [file 41467_2022_28074_MOESM6_ESM.zip › Source Data/SI/figure-S4.csv]

0.0	0.0
0.01	0.01
0.01	0.02
0.02	0.03
0.03	0.04
0.04	0.05
0.05	0.06
0.05	0.07
0.06	0.08
0.07	0.09
0.08	0.1
0.09	0.11
0.1	0.12
0.11	0.13
0.11	0.14
0.12	0.15
0.13	0.16
0.14	0.17
0.15	0.18
0.15	0.19
0.16	0.2
0.17	0.21
0.18	0.22
0.19	0.23
0.2	0.24
0.21	0.25
0.21	0.26
0.22	0.27
0.24	0.28
0.25	0.29
0.25	0.31
0.26	0.3
0.27	0.32
0.28	0.33
0.29	0.34
0.3	0.35
0.31	0.36
0.32	0.37
0.33	0.38
0.33	0.39
0.34	0.4
0.35	0.41
0.36	0.42
0.37	0.43
0.38	0.44
0.39	0.45
0.4	0.46
0.41	0.47
0.42	0.48
0.43	0.49
0.44	0.5
0.45	0.51
0.46	0.52
0.47	0.53
0.48	0.54
0.49	0.55
0.5	0.56
0.51	0.57
0.52	0.58
0.54	0.59
0.54	0.6
0.55	0.61
0.56	0.62
0.58	0.63
0.59	0.64
0.6	0.65
0.61	0.66
0.61	0.67
0.63	0.68
0.64	0.69
0.64	0.7
0.66	0.71
0.67	0.72
0.68	0.73
0.69	0.74
0.7	0.75
0.71	0.76
0.72	0.77
0.73	0.78
0.75	0.79
0.76	0.8
0.77	0.81
0.78	0.82
0.79	0.83
0.8	0.84
0.82	0.85
0.83	0.86
0.84	0.87
0.85	0.88
0.86	0.89
0.87	0.9
0.89	0.91
0.9	0.92
0.91	0.93
0.92	0.94
0.94	0.95
0.95	0.96
0.96	0.97
0.97	0.98
0.98	0.99
1.0	1.0
