# Supplementary material for: Massively parallel characterization of engineered transcript isoforms using direct RNA sequencing
Source: Nat Commun. 2022 Jan 21;13:434. doi: 10.1038/s41467-022-28074-5 (PMC8783025; doi:10.1038/s41467-022-28074-5)
Supplement: Supplementary file 6 — Source Data [file 41467_2022_28074_MOESM6_ESM.zip › Source Data/SI/figure-S3ab.tsv]

RNA_CS_barcode_R1	0	0
RNA_CS_barcode_R1	1	0
RNA_CS_barcode_R1	2	0
RNA_CS_barcode_R1	3	0
RNA_CS_barcode_R1	4	0
RNA_CS_barcode_R1	5	0
RNA_CS_barcode_R1	6	0
RNA_CS_barcode_R1	7	0
RNA_CS_barcode_R1	8	0
RNA_CS_barcode_R1	9	0
RNA_CS_barcode_R1	10	0
RNA_CS_barcode_R1	11	0
RNA_CS_barcode_R1	12	0
RNA_CS_barcode_R1	13	0
RNA_CS_barcode_R1	14	0
RNA_CS_barcode_R1	15	0
RNA_CS_barcode_R1	16	0
RNA_CS_barcode_R1	17	0
RNA_CS_barcode_R1	18	0
RNA_CS_barcode_R1	19	0
RNA_CS_barcode_R1	20	0
RNA_CS_barcode_R1	21	0
RNA_CS_barcode_R1	22	0
RNA_CS_barcode_R1	23	0
RNA_CS_barcode_R1	24	0
RNA_CS_barcode_R1	25	0
RNA_CS_barcode_R1	26	0
RNA_CS_barcode_R1	27	0
RNA_CS_barcode_R1	28	0
RNA_CS_barcode_R1	29	0
RNA_CS_barcode_R1	30	0
RNA_CS_barcode_R1	31	0
RNA_CS_barcode_R1	32	0
RNA_CS_barcode_R1	33	0
RNA_CS_barcode_R1	34	0
RNA_CS_barcode_R1	35	0
RNA_CS_barcode_R1	36	0
RNA_CS_barcode_R1	37	0
RNA_CS_barcode_R1	38	0
RNA_CS_barcode_R1	39	0
RNA_CS_barcode_R1	40	0
RNA_CS_barcode_R1	41	0
RNA_CS_barcode_R1	42	0
RNA_CS_barcode_R1	43	0
RNA_CS_barcode_R1	44	0
RNA_CS_barcode_R1	45	0
RNA_CS_barcode_R1	46	0
RNA_CS_barcode_R1	47	0
RNA_CS_barcode_R1	48	0
RNA_CS_barcode_R1	49	0
RNA_CS_barcode_R1	50	0
RNA_CS_barcode_R1	51	0
RNA_CS_barcode_R1	52	0
RNA_CS_barcode_R1	53	0
RNA_CS_barcode_R1	54	0
RNA_CS_barcode_R1	55	0
RNA_CS_barcode_R1	56	0
RNA_CS_barcode_R1	57	0
RNA_CS_barcode_R1	58	0
RNA_CS_barcode_R1	59	0
RNA_CS_barcode_R1	60	0
RNA_CS_barcode_R1	61	0
RNA_CS_barcode_R1	62	0
RNA_CS_barcode_R1	63	0
RNA_CS_barcode_R1	64	0
RNA_CS_barcode_R1	65	0
RNA_CS_barcode_R1	66	0
RNA_CS_barcode_R1	67	0
RNA_CS_barcode_R1	68	0
RNA_CS_barcode_R1	69	0
RNA_CS_barcode_R1	70	0
RNA_CS_barcode_R1	71	0
RNA_CS_barcode_R1	72	0
RNA_CS_barcode_R1	73	0
RNA_CS_barcode_R1	74	0
RNA_CS_barcode_R1	75	0
RNA_CS_barcode_R1	76	0
RNA_CS_barcode_R1	77	0
RNA_CS_barcode_R1	78	0
RNA_CS_barcode_R1	79	0
RNA_CS_barcode_R1	80	0
RNA_CS_barcode_R1	81	0
RNA_CS_barcode_R1	82	0
RNA_CS_barcode_R1	83	0
RNA_CS_barcode_R1	84	0
RNA_CS_barcode_R1	85	0
RNA_CS_barcode_R1	86	0
RNA_CS_barcode_R1	87	0
RNA_CS_barcode_R1	88	0
RNA_CS_barcode_R1	89	0
RNA_CS_barcode_R1	90	0
RNA_CS_barcode_R1	91	0
RNA_CS_barcode_R1	92	0
RNA_CS_barcode_R1	93	0
RNA_CS_barcode_R1	94	0
RNA_CS_barcode_R1	95	0
RNA_CS_barcode_R1	96	0
RNA_CS_barcode_R1	97	0
RNA_CS_barcode_R1	98	0
RNA_CS_barcode_R1	99	0
RNA_CS_barcode_R1	100	0
RNA_CS_barcode_R1	101	0
RNA_CS_barcode_R1	102	0
RNA_CS_barcode_R1	103	0
RNA_CS_barcode_R1	104	0
RNA_CS_barcode_R1	105	0
RNA_CS_barcode_R1	106	0
RNA_CS_barcode_R1	107	0
RNA_CS_barcode_R1	108	0
RNA_CS_barcode_R1	109	0
RNA_CS_barcode_R1	110	0
RNA_CS_barcode_R1	111	0
RNA_CS_barcode_R1	112	0
RNA_CS_barcode_R1	113	0
RNA_CS_barcode_R1	114	0
RNA_CS_barcode_R1	115	0
RNA_CS_barcode_R1	116	0
RNA_CS_barcode_R1	117	0
RNA_CS_barcode_R1	118	0
RNA_CS_barcode_R1	119	0
RNA_CS_barcode_R1	120	0
RNA_CS_barcode_R1	121	0
RNA_CS_barcode_R1	122	0
RNA_CS_barcode_R1	123	0
RNA_CS_barcode_R1	124	0
RNA_CS_barcode_R1	125	0
RNA_CS_barcode_R1	126	0
RNA_CS_barcode_R1	127	0
RNA_CS_barcode_R1	128	0
RNA_CS_barcode_R1	129	0
RNA_CS_barcode_R1	130	0
RNA_CS_barcode_R1	131	0
RNA_CS_barcode_R1	132	0
RNA_CS_barcode_R1	133	0
RNA_CS_barcode_R1	134	0
RNA_CS_barcode_R1	135	0
RNA_CS_barcode_R1	136	0
RNA_CS_barcode_R1	137	0
RNA_CS_barcode_R1	138	0
RNA_CS_barcode_R1	139	0
RNA_CS_barcode_R1	140	0
RNA_CS_barcode_R1	141	0
RNA_CS_barcode_R1	142	0
RNA_CS_barcode_R1	143	0
RNA_CS_barcode_R1	144	0
RNA_CS_barcode_R1	145	0
RNA_CS_barcode_R1	146	0
RNA_CS_barcode_R1	147	0
RNA_CS_barcode_R1	148	0
RNA_CS_barcode_R1	149	0
RNA_CS_barcode_R1	150	0
RNA_CS_barcode_R1	151	0
RNA_CS_barcode_R1	152	0
RNA_CS_barcode_R1	153	0
RNA_CS_barcode_R1	154	0
RNA_CS_barcode_R1	155	0
RNA_CS_barcode_R1	156	0
RNA_CS_barcode_R1	157	0
RNA_CS_barcode_R1	158	0
RNA_CS_barcode_R1	159	0
RNA_CS_barcode_R1	160	0
RNA_CS_barcode_R1	161	0
RNA_CS_barcode_R1	162	0
RNA_CS_barcode_R1	163	0
RNA_CS_barcode_R1	164	0
RNA_CS_barcode_R1	165	0
RNA_CS_barcode_R1	166	0
RNA_CS_barcode_R1	167	0
RNA_CS_barcode_R1	168	0
RNA_CS_barcode_R1	169	0
RNA_CS_barcode_R1	170	0
RNA_CS_barcode_R1	171	0
RNA_CS_barcode_R1	172	0
RNA_CS_barcode_R1	173	0
RNA_CS_barcode_R1	174	0
RNA_CS_barcode_R1	175	0
RNA_CS_barcode_R1	176	0
RNA_CS_barcode_R1	177	0
RNA_CS_barcode_R1	178	0
RNA_CS_barcode_R1	179	0
RNA_CS_barcode_R1	180	0
RNA_CS_barcode_R1	181	0
RNA_CS_barcode_R1	182	0
RNA_CS_barcode_R1	183	0
RNA_CS_barcode_R1	184	0
RNA_CS_barcode_R1	185	0
RNA_CS_barcode_R1	186	0
RNA_CS_barcode_R1	187	0
RNA_CS_barcode_R1	188	0
RNA_CS_barcode_R1	189	0
RNA_CS_barcode_R1	190	0
RNA_CS_barcode_R1	191	0
RNA_CS_barcode_R1	192	0
RNA_CS_barcode_R1	193	0
RNA_CS_barcode_R1	194	0
RNA_CS_barcode_R1	195	0
RNA_CS_barcode_R1	196	0
RNA_CS_barcode_R1	197	0
RNA_CS_barcode_R1	198	0
RNA_CS_barcode_R1	199	0
RNA_CS_barcode_R1	200	0
RNA_CS_barcode_R1	201	0
RNA_CS_barcode_R1	202	0
RNA_CS_barcode_R1	203	0
RNA_CS_barcode_R1	204	0
RNA_CS_barcode_R1	205	0
RNA_CS_barcode_R1	206	0
RNA_CS_barcode_R1	207	0
RNA_CS_barcode_R1	208	0
RNA_CS_barcode_R1	209	0
RNA_CS_barcode_R1	210	0
RNA_CS_barcode_R1	211	0
RNA_CS_barcode_R1	212	0
RNA_CS_barcode_R1	213	0
RNA_CS_barcode_R1	214	0
RNA_CS_barcode_R1	215	0
RNA_CS_barcode_R1	216	0
RNA_CS_barcode_R1	217	0
RNA_CS_barcode_R1	218	0
RNA_CS_barcode_R1	219	0
RNA_CS_barcode_R1	220	0
RNA_CS_barcode_R1	221	0
RNA_CS_barcode_R1	222	0
RNA_CS_barcode_R1	223	0
RNA_CS_barcode_R1	224	0
RNA_CS_barcode_R1	225	0
RNA_CS_barcode_R1	226	0
RNA_CS_barcode_R1	227	0
RNA_CS_barcode_R1	228	0
RNA_CS_barcode_R1	229	0
RNA_CS_barcode_R1	230	0
RNA_CS_barcode_R1	231	0
RNA_CS_barcode_R1	232	0
RNA_CS_barcode_R1	233	0
RNA_CS_barcode_R1	234	0
RNA_CS_barcode_R1	235	0
RNA_CS_barcode_R1	236	0
RNA_CS_barcode_R1	237	0
RNA_CS_barcode_R1	238	0
RNA_CS_barcode_R1	239	0
RNA_CS_barcode_R1	240	0
RNA_CS_barcode_R1	241	0
RNA_CS_barcode_R1	242	0
RNA_CS_barcode_R1	243	0
RNA_CS_barcode_R1	244	0
RNA_CS_barcode_R1	245	0
RNA_CS_barcode_R1	246	0
RNA_CS_barcode_R1	247	0
RNA_CS_barcode_R1	248	0
RNA_CS_barcode_R1	249	0
RNA_CS_barcode_R1	250	0
RNA_CS_barcode_R1	251	0
RNA_CS_barcode_R1	252	0
RNA_CS_barcode_R1	253	0
RNA_CS_barcode_R1	254	0
RNA_CS_barcode_R1	255	0
RNA_CS_barcode_R1	256	0
RNA_CS_barcode_R1	257	0
RNA_CS_barcode_R1	258	0
RNA_CS_barcode_R1	259	0
RNA_CS_barcode_R1	260	0
RNA_CS_barcode_R1	261	0
RNA_CS_barcode_R1	262	0
RNA_CS_barcode_R1	263	0
RNA_CS_barcode_R1	264	0
RNA_CS_barcode_R1	265	0
RNA_CS_barcode_R1	266	0
RNA_CS_barcode_R1	267	0
RNA_CS_barcode_R1	268	0
RNA_CS_barcode_R1	269	0
RNA_CS_barcode_R1	270	0
RNA_CS_barcode_R1	271	0
RNA_CS_barcode_R1	272	0
RNA_CS_barcode_R1	273	0
RNA_CS_barcode_R1	274	0
RNA_CS_barcode_R1	275	0
RNA_CS_barcode_R1	276	0
RNA_CS_barcode_R1	277	0
RNA_CS_barcode_R1	278	0
RNA_CS_barcode_R1	279	0
RNA_CS_barcode_R1	280	0
RNA_CS_barcode_R1	281	0
RNA_CS_barcode_R1	282	0
RNA_CS_barcode_R1	283	0
RNA_CS_barcode_R1	284	0
RNA_CS_barcode_R1	285	0
RNA_CS_barcode_R1	286	0
RNA_CS_barcode_R1	287	0
RNA_CS_barcode_R1	288	0
RNA_CS_barcode_R1	289	0
RNA_CS_barcode_R1	290	0
RNA_CS_barcode_R1	291	0
RNA_CS_barcode_R1	292	0
RNA_CS_barcode_R1	293	0
RNA_CS_barcode_R1	294	0
RNA_CS_barcode_R1	295	0
RNA_CS_barcode_R1	296	0
RNA_CS_barcode_R1	297	0
RNA_CS_barcode_R1	298	0
RNA_CS_barcode_R1	299	0
RNA_CS_barcode_R1	300	0
RNA_CS_barcode_R1	301	0
RNA_CS_barcode_R1	302	0
RNA_CS_barcode_R1	303	0
RNA_CS_barcode_R1	304	0
RNA_CS_barcode_R1	305	0
RNA_CS_barcode_R1	306	0
RNA_CS_barcode_R1	307	0
RNA_CS_barcode_R1	308	0
RNA_CS_barcode_R1	309	0
RNA_CS_barcode_R1	310	0
RNA_CS_barcode_R1	311	0
RNA_CS_barcode_R1	312	0
RNA_CS_barcode_R1	313	0
RNA_CS_barcode_R1	314	0
RNA_CS_barcode_R1	315	0
RNA_CS_barcode_R1	316	0
RNA_CS_barcode_R1	317	0
RNA_CS_barcode_R1	318	0
RNA_CS_barcode_R1	319	0
RNA_CS_barcode_R1	320	0
RNA_CS_barcode_R1	321	0
RNA_CS_barcode_R1	322	0
RNA_CS_barcode_R1	323	0
RNA_CS_barcode_R1	324	0
RNA_CS_barcode_R1	325	0
RNA_CS_barcode_R1	326	0
RNA_CS_barcode_R1	327	0
RNA_CS_barcode_R1	328	0
RNA_CS_barcode_R1	329	0
RNA_CS_barcode_R1	330	0
RNA_CS_barcode_R1	331	0
RNA_CS_barcode_R1	332	0
RNA_CS_barcode_R1	333	0
RNA_CS_barcode_R1	334	0
RNA_CS_barcode_R1	335	0
RNA_CS_barcode_R1	336	0
RNA_CS_barcode_R1	337	0
RNA_CS_barcode_R1	338	0
RNA_CS_barcode_R1	339	0
RNA_CS_barcode_R1	340	0
RNA_CS_barcode_R1	341	0
RNA_CS_barcode_R1	342	0
RNA_CS_barcode_R1	343	0
RNA_CS_barcode_R1	344	0
RNA_CS_barcode_R1	345	0
RNA_CS_barcode_R1	346	0
RNA_CS_barcode_R1	347	0
RNA_CS_barcode_R1	348	0
RNA_CS_barcode_R1	349	0
RNA_CS_barcode_R1	350	0
RNA_CS_barcode_R1	351	0
RNA_CS_barcode_R1	352	0
RNA_CS_barcode_R1	353	0
RNA_CS_barcode_R1	354	0
RNA_CS_barcode_R1	355	0
RNA_CS_barcode_R1	356	0
RNA_CS_barcode_R1	357	0
RNA_CS_barcode_R1	358	0
RNA_CS_barcode_R1	359	0
RNA_CS_barcode_R1	360	0
RNA_CS_barcode_R1	361	0
RNA_CS_barcode_R1	362	0
RNA_CS_barcode_R1	363	0
RNA_CS_barcode_R1	364	0
RNA_CS_barcode_R1	365	0
RNA_CS_barcode_R1	366	0
RNA_CS_barcode_R1	367	0
RNA_CS_barcode_R1	368	0
RNA_CS_barcode_R1	369	0
RNA_CS_barcode_R1	370	0
RNA_CS_barcode_R1	371	0
RNA_CS_barcode_R1	372	0
RNA_CS_barcode_R1	373	0
RNA_CS_barcode_R1	374	0
RNA_CS_barcode_R1	375	0
RNA_CS_barcode_R1	376	0
RNA_CS_barcode_R1	377	0
RNA_CS_barcode_R1	378	0
RNA_CS_barcode_R1	379	0
RNA_CS_barcode_R1	380	0
RNA_CS_barcode_R1	381	0
RNA_CS_barcode_R1	382	0
RNA_CS_barcode_R1	383	0
RNA_CS_barcode_R1	384	0
RNA_CS_barcode_R1	385	0
RNA_CS_barcode_R1	386	0
RNA_CS_barcode_R1	387	0
RNA_CS_barcode_R1	388	0
RNA_CS_barcode_R1	389	0
RNA_CS_barcode_R1	390	0
RNA_CS_barcode_R1	391	0
RNA_CS_barcode_R1	392	0
RNA_CS_barcode_R1	393	0
RNA_CS_barcode_R1	394	0
RNA_CS_barcode_R1	395	0
RNA_CS_barcode_R1	396	0
RNA_CS_barcode_R1	397	0
RNA_CS_barcode_R1	398	0
RNA_CS_barcode_R1	399	0
RNA_CS_barcode_R1	400	0
RNA_CS_barcode_R1	401	0
RNA_CS_barcode_R1	402	0
RNA_CS_barcode_R1	403	0
RNA_CS_barcode_R1	404	0
RNA_CS_barcode_R1	405	0
RNA_CS_barcode_R1	406	0
RNA_CS_barcode_R1	407	0
RNA_CS_barcode_R1	408	0
RNA_CS_barcode_R1	409	0
RNA_CS_barcode_R1	410	0
RNA_CS_barcode_R1	411	0
RNA_CS_barcode_R1	412	0
RNA_CS_barcode_R1	413	0
RNA_CS_barcode_R1	414	0
RNA_CS_barcode_R1	415	0
RNA_CS_barcode_R1	416	0
RNA_CS_barcode_R1	417	0
RNA_CS_barcode_R1	418	0
RNA_CS_barcode_R1	419	0
RNA_CS_barcode_R1	420	0
RNA_CS_barcode_R1	421	0
RNA_CS_barcode_R1	422	0
RNA_CS_barcode_R1	423	0
RNA_CS_barcode_R1	424	0
RNA_CS_barcode_R1	425	0
RNA_CS_barcode_R1	426	0
RNA_CS_barcode_R1	427	0
RNA_CS_barcode_R1	428	0
RNA_CS_barcode_R1	429	0
RNA_CS_barcode_R1	430	0
RNA_CS_barcode_R1	431	0
RNA_CS_barcode_R1	432	0
RNA_CS_barcode_R1	433	0
RNA_CS_barcode_R1	434	0
RNA_CS_barcode_R1	435	0
RNA_CS_barcode_R1	436	0
RNA_CS_barcode_R1	437	0
RNA_CS_barcode_R1	438	0
RNA_CS_barcode_R1	439	0
RNA_CS_barcode_R1	440	0
RNA_CS_barcode_R1	441	0
RNA_CS_barcode_R1	442	0
RNA_CS_barcode_R1	443	0
RNA_CS_barcode_R1	444	0
RNA_CS_barcode_R1	445	0
RNA_CS_barcode_R1	446	0
RNA_CS_barcode_R1	447	0
RNA_CS_barcode_R1	448	0
RNA_CS_barcode_R1	449	0
RNA_CS_barcode_R1	450	0
RNA_CS_barcode_R1	451	0
RNA_CS_barcode_R1	452	0
RNA_CS_barcode_R1	453	0
RNA_CS_barcode_R1	454	0
RNA_CS_barcode_R1	455	0
RNA_CS_barcode_R1	456	0
RNA_CS_barcode_R1	457	0
RNA_CS_barcode_R1	458	0
RNA_CS_barcode_R1	459	0
RNA_CS_barcode_R1	460	0
RNA_CS_barcode_R1	461	0
RNA_CS_barcode_R1	462	0
RNA_CS_barcode_R1	463	0
RNA_CS_barcode_R1	464	0
RNA_CS_barcode_R1	465	0
RNA_CS_barcode_R1	466	0
RNA_CS_barcode_R1	467	0
RNA_CS_barcode_R1	468	0
RNA_CS_barcode_R1	469	0
RNA_CS_barcode_R1	470	0
RNA_CS_barcode_R1	471	0
RNA_CS_barcode_R1	472	0
RNA_CS_barcode_R1	473	0
RNA_CS_barcode_R1	474	0
RNA_CS_barcode_R1	475	0
RNA_CS_barcode_R1	476	0
RNA_CS_barcode_R1	477	0
RNA_CS_barcode_R1	478	0
RNA_CS_barcode_R1	479	0
RNA_CS_barcode_R1	480	0
RNA_CS_barcode_R1	481	0
RNA_CS_barcode_R1	482	0
RNA_CS_barcode_R1	483	0
RNA_CS_barcode_R1	484	0
RNA_CS_barcode_R1	485	0
RNA_CS_barcode_R1	486	0
RNA_CS_barcode_R1	487	0
RNA_CS_barcode_R1	488	0
RNA_CS_barcode_R1	489	0
RNA_CS_barcode_R1	490	0
RNA_CS_barcode_R1	491	0
RNA_CS_barcode_R1	492	0
RNA_CS_barcode_R1	493	0
RNA_CS_barcode_R1	494	0
RNA_CS_barcode_R1	495	0
RNA_CS_barcode_R1	496	0
RNA_CS_barcode_R1	497	0
RNA_CS_barcode_R1	498	0
RNA_CS_barcode_R1	499	0
RNA_CS_barcode_R1	500	0
RNA_CS_barcode_R1	501	0
RNA_CS_barcode_R1	502	0
RNA_CS_barcode_R1	503	0
RNA_CS_barcode_R1	504	0
RNA_CS_barcode_R1	505	0
RNA_CS_barcode_R1	506	0
RNA_CS_barcode_R1	507	0
RNA_CS_barcode_R1	508	0
RNA_CS_barcode_R1	509	0
RNA_CS_barcode_R1	510	0
RNA_CS_barcode_R1	511	0
RNA_CS_barcode_R1	512	0
RNA_CS_barcode_R1	513	0
RNA_CS_barcode_R1	514	0
RNA_CS_barcode_R1	515	0
RNA_CS_barcode_R1	516	0
RNA_CS_barcode_R1	517	0
RNA_CS_barcode_R1	518	0
RNA_CS_barcode_R1	519	0
RNA_CS_barcode_R1	520	0
RNA_CS_barcode_R1	521	0
RNA_CS_barcode_R1	522	0
RNA_CS_barcode_R1	523	0
RNA_CS_barcode_R1	524	0
RNA_CS_barcode_R1	525	0
RNA_CS_barcode_R1	526	0
RNA_CS_barcode_R1	527	0
RNA_CS_barcode_R1	528	0
RNA_CS_barcode_R1	529	0
RNA_CS_barcode_R1	530	0
RNA_CS_barcode_R1	531	0
RNA_CS_barcode_R1	532	0
RNA_CS_barcode_R1	533	0
RNA_CS_barcode_R1	534	0
RNA_CS_barcode_R1	535	0
RNA_CS_barcode_R1	536	0
RNA_CS_barcode_R1	537	0
RNA_CS_barcode_R1	538	0
RNA_CS_barcode_R1	539	0
RNA_CS_barcode_R1	540	0
RNA_CS_barcode_R1	541	0
RNA_CS_barcode_R1	542	0
RNA_CS_barcode_R1	543	0
RNA_CS_barcode_R1	544	0
RNA_CS_barcode_R1	545	0
RNA_CS_barcode_R1	546	0
RNA_CS_barcode_R1	547	0
RNA_CS_barcode_R1	548	0
RNA_CS_barcode_R1	549	0
RNA_CS_barcode_R1	550	0
RNA_CS_barcode_R1	551	0
RNA_CS_barcode_R1	552	0
RNA_CS_barcode_R1	553	0
RNA_CS_barcode_R1	554	0
RNA_CS_barcode_R1	555	0
RNA_CS_barcode_R1	556	0
RNA_CS_barcode_R1	557	0
RNA_CS_barcode_R1	558	0
RNA_CS_barcode_R1	559	0
RNA_CS_barcode_R1	560	0
RNA_CS_barcode_R1	561	0
RNA_CS_barcode_R1	562	0
RNA_CS_barcode_R1	563	0
RNA_CS_barcode_R1	564	0
RNA_CS_barcode_R1	565	0
RNA_CS_barcode_R1	566	0
RNA_CS_barcode_R1	567	0
RNA_CS_barcode_R1	568	0
RNA_CS_barcode_R1	569	0
RNA_CS_barcode_R1	570	0
RNA_CS_barcode_R1	571	0
RNA_CS_barcode_R1	572	0
RNA_CS_barcode_R1	573	0
RNA_CS_barcode_R1	574	0
RNA_CS_barcode_R1	575	0
RNA_CS_barcode_R1	576	0
RNA_CS_barcode_R1	577	0
RNA_CS_barcode_R1	578	0
RNA_CS_barcode_R1	579	0
RNA_CS_barcode_R1	580	0
RNA_CS_barcode_R1	581	0
RNA_CS_barcode_R1	582	0
RNA_CS_barcode_R1	583	0
RNA_CS_barcode_R1	584	0
RNA_CS_barcode_R1	585	0
RNA_CS_barcode_R1	586	0
RNA_CS_barcode_R1	587	0
RNA_CS_barcode_R1	588	0
RNA_CS_barcode_R1	589	0
RNA_CS_barcode_R1	590	0
RNA_CS_barcode_R1	591	0
RNA_CS_barcode_R1	592	0
RNA_CS_barcode_R1	593	0
RNA_CS_barcode_R1	594	1
RNA_CS_barcode_R1	595	1
RNA_CS_barcode_R1	596	5
RNA_CS_barcode_R1	597	7
RNA_CS_barcode_R1	598	9
RNA_CS_barcode_R1	599	14
RNA_CS_barcode_R1	600	262
RNA_CS_barcode_R1	601	324
RNA_CS_barcode_R1	602	331
RNA_CS_barcode_R1	603	354
RNA_CS_barcode_R1	604	360
RNA_CS_barcode_R1	605	371
RNA_CS_barcode_R1	606	371
RNA_CS_barcode_R1	607	372
RNA_CS_barcode_R1	608	374
RNA_CS_barcode_R1	609	386
RNA_CS_barcode_R1	610	388
RNA_CS_barcode_R1	611	394
RNA_CS_barcode_R1	612	400
RNA_CS_barcode_R1	613	402
RNA_CS_barcode_R1	614	402
RNA_CS_barcode_R1	615	403
RNA_CS_barcode_R1	616	403
RNA_CS_barcode_R1	617	403
RNA_CS_barcode_R1	618	406
RNA_CS_barcode_R1	619	406
RNA_CS_barcode_R1	620	406
RNA_CS_barcode_R1	621	406
RNA_CS_barcode_R1	622	406
RNA_CS_barcode_R1	623	407
RNA_CS_barcode_R1	624	413
RNA_CS_barcode_R1	625	413
RNA_CS_barcode_R1	626	413
RNA_CS_barcode_R1	627	413
RNA_CS_barcode_R1	628	413
RNA_CS_barcode_R1	629	413
RNA_CS_barcode_R1	630	413
RNA_CS_barcode_R1	631	413
RNA_CS_barcode_R1	632	414
RNA_CS_barcode_R1	633	417
RNA_CS_barcode_R1	634	418
RNA_CS_barcode_R1	635	418
RNA_CS_barcode_R1	636	418
RNA_CS_barcode_R1	637	419
RNA_CS_barcode_R1	638	419
RNA_CS_barcode_R1	639	419
RNA_CS_barcode_R1	640	419
RNA_CS_barcode_R1	641	421
RNA_CS_barcode_R1	642	421
RNA_CS_barcode_R1	643	421
RNA_CS_barcode_R1	644	423
RNA_CS_barcode_R1	645	426
RNA_CS_barcode_R1	646	427
RNA_CS_barcode_R1	647	427
RNA_CS_barcode_R1	648	429
RNA_CS_barcode_R1	649	429
RNA_CS_barcode_R1	650	429
RNA_CS_barcode_R1	651	429
RNA_CS_barcode_R1	652	429
RNA_CS_barcode_R1	653	429
RNA_CS_barcode_R1	654	429
RNA_CS_barcode_R1	655	429
RNA_CS_barcode_R1	656	429
RNA_CS_barcode_R1	657	429
RNA_CS_barcode_R1	658	429
RNA_CS_barcode_R1	659	429
RNA_CS_barcode_R1	660	430
RNA_CS_barcode_R1	661	430
RNA_CS_barcode_R1	662	431
RNA_CS_barcode_R1	663	431
RNA_CS_barcode_R1	664	433
RNA_CS_barcode_R1	665	433
RNA_CS_barcode_R1	666	433
RNA_CS_barcode_R1	667	433
RNA_CS_barcode_R1	668	433
RNA_CS_barcode_R1	669	433
RNA_CS_barcode_R1	670	433
RNA_CS_barcode_R1	671	433
RNA_CS_barcode_R1	672	433
RNA_CS_barcode_R1	673	433
RNA_CS_barcode_R1	674	435
RNA_CS_barcode_R1	675	435
RNA_CS_barcode_R1	676	435
RNA_CS_barcode_R1	677	437
RNA_CS_barcode_R1	678	439
RNA_CS_barcode_R1	679	439
RNA_CS_barcode_R1	680	439
RNA_CS_barcode_R1	681	441
RNA_CS_barcode_R1	682	441
RNA_CS_barcode_R1	683	443
RNA_CS_barcode_R1	684	443
RNA_CS_barcode_R1	685	444
RNA_CS_barcode_R1	686	444
RNA_CS_barcode_R1	687	446
RNA_CS_barcode_R1	688	446
RNA_CS_barcode_R1	689	446
RNA_CS_barcode_R1	690	447
RNA_CS_barcode_R1	691	447
RNA_CS_barcode_R1	692	447
RNA_CS_barcode_R1	693	450
RNA_CS_barcode_R1	694	451
RNA_CS_barcode_R1	695	451
RNA_CS_barcode_R1	696	451
RNA_CS_barcode_R1	697	451
RNA_CS_barcode_R1	698	451
RNA_CS_barcode_R1	699	451
RNA_CS_barcode_R1	700	451
RNA_CS_barcode_R1	701	453
RNA_CS_barcode_R1	702	453
RNA_CS_barcode_R1	703	453
RNA_CS_barcode_R1	704	453
RNA_CS_barcode_R1	705	454
RNA_CS_barcode_R1	706	456
RNA_CS_barcode_R1	707	456
RNA_CS_barcode_R1	708	456
RNA_CS_barcode_R1	709	457
RNA_CS_barcode_R1	710	460
RNA_CS_barcode_R1	711	460
RNA_CS_barcode_R1	712	461
RNA_CS_barcode_R1	713	461
RNA_CS_barcode_R1	714	462
RNA_CS_barcode_R1	715	463
RNA_CS_barcode_R1	716	463
RNA_CS_barcode_R1	717	463
RNA_CS_barcode_R1	718	464
RNA_CS_barcode_R1	719	465
RNA_CS_barcode_R1	720	466
RNA_CS_barcode_R1	721	466
RNA_CS_barcode_R1	722	466
RNA_CS_barcode_R1	723	466
RNA_CS_barcode_R1	724	467
RNA_CS_barcode_R1	725	467
RNA_CS_barcode_R1	726	467
RNA_CS_barcode_R1	727	467
RNA_CS_barcode_R1	728	467
RNA_CS_barcode_R1	729	467
RNA_CS_barcode_R1	730	467
RNA_CS_barcode_R1	731	467
RNA_CS_barcode_R1	732	468
RNA_CS_barcode_R1	733	470
RNA_CS_barcode_R1	734	470
RNA_CS_barcode_R1	735	470
RNA_CS_barcode_R1	736	470
RNA_CS_barcode_R1	737	470
RNA_CS_barcode_R1	738	470
RNA_CS_barcode_R1	739	470
RNA_CS_barcode_R1	740	470
RNA_CS_barcode_R1	741	471
RNA_CS_barcode_R1	742	471
RNA_CS_barcode_R1	743	473
RNA_CS_barcode_R1	744	474
RNA_CS_barcode_R1	745	475
RNA_CS_barcode_R1	746	476
RNA_CS_barcode_R1	747	476
RNA_CS_barcode_R1	748	477
RNA_CS_barcode_R1	749	477
RNA_CS_barcode_R1	750	477
RNA_CS_barcode_R1	751	477
RNA_CS_barcode_R1	752	478
RNA_CS_barcode_R1	753	478
RNA_CS_barcode_R1	754	479
RNA_CS_barcode_R1	755	480
RNA_CS_barcode_R1	756	480
RNA_CS_barcode_R1	757	481
RNA_CS_barcode_R1	758	481
RNA_CS_barcode_R1	759	482
RNA_CS_barcode_R1	760	482
RNA_CS_barcode_R1	761	482
RNA_CS_barcode_R1	762	482
RNA_CS_barcode_R1	763	483
RNA_CS_barcode_R1	764	483
RNA_CS_barcode_R1	765	484
RNA_CS_barcode_R1	766	484
RNA_CS_barcode_R1	767	484
RNA_CS_barcode_R1	768	484
RNA_CS_barcode_R1	769	484
RNA_CS_barcode_R1	770	485
RNA_CS_barcode_R1	771	485
RNA_CS_barcode_R1	772	485
RNA_CS_barcode_R1	773	485
RNA_CS_barcode_R1	774	485
RNA_CS_barcode_R1	775	486
RNA_CS_barcode_R1	776	486
RNA_CS_barcode_R1	777	489
RNA_CS_barcode_R1	778	489
RNA_CS_barcode_R1	779	490
RNA_CS_barcode_R1	780	490
RNA_CS_barcode_R1	781	491
RNA_CS_barcode_R1	782	491
RNA_CS_barcode_R1	783	491
RNA_CS_barcode_R1	784	491
RNA_CS_barcode_R1	785	491
RNA_CS_barcode_R1	786	491
RNA_CS_barcode_R1	787	491
RNA_CS_barcode_R1	788	492
RNA_CS_barcode_R1	789	492
RNA_CS_barcode_R1	790	492
RNA_CS_barcode_R1	791	493
RNA_CS_barcode_R1	792	493
RNA_CS_barcode_R1	793	493
RNA_CS_barcode_R1	794	493
RNA_CS_barcode_R1	795	493
RNA_CS_barcode_R1	796	493
RNA_CS_barcode_R1	797	493
RNA_CS_barcode_R1	798	493
RNA_CS_barcode_R1	799	495
RNA_CS_barcode_R1	800	496
RNA_CS_barcode_R1	801	496
RNA_CS_barcode_R1	802	496
RNA_CS_barcode_R1	803	496
RNA_CS_barcode_R1	804	496
RNA_CS_barcode_R1	805	496
RNA_CS_barcode_R1	806	497
RNA_CS_barcode_R1	807	497
RNA_CS_barcode_R1	808	500
RNA_CS_barcode_R1	809	500
RNA_CS_barcode_R1	810	500
RNA_CS_barcode_R1	811	500
RNA_CS_barcode_R1	812	500
RNA_CS_barcode_R1	813	501
RNA_CS_barcode_R1	814	501
RNA_CS_barcode_R1	815	501
RNA_CS_barcode_R1	816	501
RNA_CS_barcode_R1	817	501
RNA_CS_barcode_R1	818	502
RNA_CS_barcode_R1	819	503
RNA_CS_barcode_R1	820	503
RNA_CS_barcode_R1	821	503
RNA_CS_barcode_R1	822	505
RNA_CS_barcode_R1	823	505
RNA_CS_barcode_R1	824	505
RNA_CS_barcode_R1	825	505
RNA_CS_barcode_R1	826	505
RNA_CS_barcode_R1	827	505
RNA_CS_barcode_R1	828	505
RNA_CS_barcode_R1	829	507
RNA_CS_barcode_R1	830	507
RNA_CS_barcode_R1	831	507
RNA_CS_barcode_R1	832	507
RNA_CS_barcode_R1	833	508
RNA_CS_barcode_R1	834	509
RNA_CS_barcode_R1	835	509
RNA_CS_barcode_R1	836	510
RNA_CS_barcode_R1	837	510
RNA_CS_barcode_R1	838	510
RNA_CS_barcode_R1	839	510
RNA_CS_barcode_R1	840	510
RNA_CS_barcode_R1	841	511
RNA_CS_barcode_R1	842	511
RNA_CS_barcode_R1	843	512
RNA_CS_barcode_R1	844	512
RNA_CS_barcode_R1	845	515
RNA_CS_barcode_R1	846	516
RNA_CS_barcode_R1	847	516
RNA_CS_barcode_R1	848	516
RNA_CS_barcode_R1	849	516
RNA_CS_barcode_R1	850	516
RNA_CS_barcode_R1	851	516
RNA_CS_barcode_R1	852	517
RNA_CS_barcode_R1	853	519
RNA_CS_barcode_R1	854	519
RNA_CS_barcode_R1	855	519
RNA_CS_barcode_R1	856	519
RNA_CS_barcode_R1	857	519
RNA_CS_barcode_R1	858	519
RNA_CS_barcode_R1	859	519
RNA_CS_barcode_R1	860	519
RNA_CS_barcode_R1	861	519
RNA_CS_barcode_R1	862	520
RNA_CS_barcode_R1	863	520
RNA_CS_barcode_R1	864	520
RNA_CS_barcode_R1	865	521
RNA_CS_barcode_R1	866	521
RNA_CS_barcode_R1	867	521
RNA_CS_barcode_R1	868	521
RNA_CS_barcode_R1	869	522
RNA_CS_barcode_R1	870	523
RNA_CS_barcode_R1	871	524
RNA_CS_barcode_R1	872	526
RNA_CS_barcode_R1	873	527
RNA_CS_barcode_R1	874	527
RNA_CS_barcode_R1	875	527
RNA_CS_barcode_R1	876	528
RNA_CS_barcode_R1	877	528
RNA_CS_barcode_R1	878	528
RNA_CS_barcode_R1	879	528
RNA_CS_barcode_R1	880	529
RNA_CS_barcode_R1	881	530
RNA_CS_barcode_R1	882	531
RNA_CS_barcode_R1	883	532
RNA_CS_barcode_R1	884	532
RNA_CS_barcode_R1	885	532
RNA_CS_barcode_R1	886	532
RNA_CS_barcode_R1	887	532
RNA_CS_barcode_R1	888	532
RNA_CS_barcode_R1	889	533
RNA_CS_barcode_R1	890	533
RNA_CS_barcode_R1	891	535
RNA_CS_barcode_R1	892	535
RNA_CS_barcode_R1	893	535
RNA_CS_barcode_R1	894	535
RNA_CS_barcode_R1	895	535
RNA_CS_barcode_R1	896	535
RNA_CS_barcode_R1	897	535
RNA_CS_barcode_R1	898	535
RNA_CS_barcode_R1	899	535
RNA_CS_barcode_R1	900	535
RNA_CS_barcode_R1	901	535
RNA_CS_barcode_R1	902	535
RNA_CS_barcode_R1	903	535
RNA_CS_barcode_R1	904	537
RNA_CS_barcode_R1	905	537
RNA_CS_barcode_R1	906	538
RNA_CS_barcode_R1	907	538
RNA_CS_barcode_R1	908	538
RNA_CS_barcode_R1	909	539
RNA_CS_barcode_R1	910	540
RNA_CS_barcode_R1	911	540
RNA_CS_barcode_R1	912	540
RNA_CS_barcode_R1	913	540
RNA_CS_barcode_R1	914	540
RNA_CS_barcode_R1	915	540
RNA_CS_barcode_R1	916	540
RNA_CS_barcode_R1	917	543
RNA_CS_barcode_R1	918	544
RNA_CS_barcode_R1	919	544
RNA_CS_barcode_R1	920	544
RNA_CS_barcode_R1	921	545
RNA_CS_barcode_R1	922	545
RNA_CS_barcode_R1	923	546
RNA_CS_barcode_R1	924	548
RNA_CS_barcode_R1	925	548
RNA_CS_barcode_R1	926	549
RNA_CS_barcode_R1	927	550
RNA_CS_barcode_R1	928	550
RNA_CS_barcode_R1	929	550
RNA_CS_barcode_R1	930	550
RNA_CS_barcode_R1	931	550
RNA_CS_barcode_R1	932	550
RNA_CS_barcode_R1	933	550
RNA_CS_barcode_R1	934	550
RNA_CS_barcode_R1	935	550
RNA_CS_barcode_R1	936	550
RNA_CS_barcode_R1	937	550
RNA_CS_barcode_R1	938	550
RNA_CS_barcode_R1	939	551
RNA_CS_barcode_R1	940	552
RNA_CS_barcode_R1	941	553
RNA_CS_barcode_R1	942	553
RNA_CS_barcode_R1	943	553
RNA_CS_barcode_R1	944	553
RNA_CS_barcode_R1	945	554
RNA_CS_barcode_R1	946	554
RNA_CS_barcode_R1	947	556
RNA_CS_barcode_R1	948	556
RNA_CS_barcode_R1	949	556
RNA_CS_barcode_R1	950	557
RNA_CS_barcode_R1	951	557
RNA_CS_barcode_R1	952	557
RNA_CS_barcode_R1	953	557
RNA_CS_barcode_R1	954	558
RNA_CS_barcode_R1	955	558
RNA_CS_barcode_R1	956	558
RNA_CS_barcode_R1	957	558
RNA_CS_barcode_R1	958	558
RNA_CS_barcode_R1	959	559
RNA_CS_barcode_R1	960	559
RNA_CS_barcode_R1	961	559
RNA_CS_barcode_R1	962	559
RNA_CS_barcode_R1	963	559
RNA_CS_barcode_R1	964	559
RNA_CS_barcode_R1	965	559
RNA_CS_barcode_R1	966	560
RNA_CS_barcode_R1	967	560
RNA_CS_barcode_R1	968	560
RNA_CS_barcode_R1	969	561
RNA_CS_barcode_R1	970	562
RNA_CS_barcode_R1	971	564
RNA_CS_barcode_R1	972	564
RNA_CS_barcode_R1	973	564
RNA_CS_barcode_R1	974	565
RNA_CS_barcode_R1	975	566
RNA_CS_barcode_R1	976	566
RNA_CS_barcode_R1	977	566
RNA_CS_barcode_R1	978	566
RNA_CS_barcode_R1	979	566
RNA_CS_barcode_R1	980	566
RNA_CS_barcode_R1	981	566
RNA_CS_barcode_R1	982	566
RNA_CS_barcode_R1	983	566
RNA_CS_barcode_R1	984	566
RNA_CS_barcode_R1	985	566
RNA_CS_barcode_R1	986	566
RNA_CS_barcode_R1	987	566
RNA_CS_barcode_R1	988	567
RNA_CS_barcode_R1	989	567
RNA_CS_barcode_R1	990	568
RNA_CS_barcode_R1	991	568
RNA_CS_barcode_R1	992	568
RNA_CS_barcode_R1	993	568
RNA_CS_barcode_R1	994	568
RNA_CS_barcode_R1	995	569
RNA_CS_barcode_R1	996	569
RNA_CS_barcode_R1	997	569
RNA_CS_barcode_R1	998	569
RNA_CS_barcode_R1	999	569
RNA_CS_barcode_R1	1000	569
RNA_CS_barcode_R1	1001	569
RNA_CS_barcode_R1	1002	570
RNA_CS_barcode_R1	1003	570
RNA_CS_barcode_R1	1004	571
RNA_CS_barcode_R1	1005	571
RNA_CS_barcode_R1	1006	571
RNA_CS_barcode_R1	1007	571
RNA_CS_barcode_R1	1008	572
RNA_CS_barcode_R1	1009	573
RNA_CS_barcode_R1	1010	575
RNA_CS_barcode_R1	1011	575
RNA_CS_barcode_R1	1012	575
RNA_CS_barcode_R1	1013	576
RNA_CS_barcode_R1	1014	576
RNA_CS_barcode_R1	1015	578
RNA_CS_barcode_R1	1016	579
RNA_CS_barcode_R1	1017	579
RNA_CS_barcode_R1	1018	580
RNA_CS_barcode_R1	1019	580
RNA_CS_barcode_R1	1020	581
RNA_CS_barcode_R1	1021	581
RNA_CS_barcode_R1	1022	581
RNA_CS_barcode_R1	1023	581
RNA_CS_barcode_R1	1024	582
RNA_CS_barcode_R1	1025	583
RNA_CS_barcode_R1	1026	584
RNA_CS_barcode_R1	1027	585
RNA_CS_barcode_R1	1028	587
RNA_CS_barcode_R1	1029	587
RNA_CS_barcode_R1	1030	587
RNA_CS_barcode_R1	1031	587
RNA_CS_barcode_R1	1032	587
RNA_CS_barcode_R1	1033	587
RNA_CS_barcode_R1	1034	587
RNA_CS_barcode_R1	1035	587
RNA_CS_barcode_R1	1036	587
RNA_CS_barcode_R1	1037	588
RNA_CS_barcode_R1	1038	589
RNA_CS_barcode_R1	1039	589
RNA_CS_barcode_R1	1040	590
RNA_CS_barcode_R1	1041	591
RNA_CS_barcode_R1	1042	591
RNA_CS_barcode_R1	1043	591
RNA_CS_barcode_R1	1044	592
RNA_CS_barcode_R1	1045	592
RNA_CS_barcode_R1	1046	592
RNA_CS_barcode_R1	1047	593
RNA_CS_barcode_R1	1048	593
RNA_CS_barcode_R1	1049	593
RNA_CS_barcode_R1	1050	593
RNA_CS_barcode_R1	1051	594
RNA_CS_barcode_R1	1052	596
RNA_CS_barcode_R1	1053	596
RNA_CS_barcode_R1	1054	596
RNA_CS_barcode_R1	1055	596
RNA_CS_barcode_R1	1056	597
RNA_CS_barcode_R1	1057	599
RNA_CS_barcode_R1	1058	599
RNA_CS_barcode_R1	1059	599
RNA_CS_barcode_R1	1060	599
RNA_CS_barcode_R1	1061	599
RNA_CS_barcode_R1	1062	600
RNA_CS_barcode_R1	1063	600
RNA_CS_barcode_R1	1064	600
RNA_CS_barcode_R1	1065	600
RNA_CS_barcode_R1	1066	601
RNA_CS_barcode_R1	1067	602
RNA_CS_barcode_R1	1068	602
RNA_CS_barcode_R1	1069	605
RNA_CS_barcode_R1	1070	605
RNA_CS_barcode_R1	1071	605
RNA_CS_barcode_R1	1072	605
RNA_CS_barcode_R1	1073	605
RNA_CS_barcode_R1	1074	606
RNA_CS_barcode_R1	1075	606
RNA_CS_barcode_R1	1076	607
RNA_CS_barcode_R1	1077	607
RNA_CS_barcode_R1	1078	608
RNA_CS_barcode_R1	1079	608
RNA_CS_barcode_R1	1080	609
RNA_CS_barcode_R1	1081	609
RNA_CS_barcode_R1	1082	611
RNA_CS_barcode_R1	1083	611
RNA_CS_barcode_R1	1084	611
RNA_CS_barcode_R1	1085	612
RNA_CS_barcode_R1	1086	614
RNA_CS_barcode_R1	1087	614
RNA_CS_barcode_R1	1088	614
RNA_CS_barcode_R1	1089	614
RNA_CS_barcode_R1	1090	614
RNA_CS_barcode_R1	1091	614
RNA_CS_barcode_R1	1092	615
RNA_CS_barcode_R1	1093	615
RNA_CS_barcode_R1	1094	615
RNA_CS_barcode_R1	1095	615
RNA_CS_barcode_R1	1096	615
RNA_CS_barcode_R1	1097	616
RNA_CS_barcode_R1	1098	616
RNA_CS_barcode_R1	1099	618
RNA_CS_barcode_R1	1100	619
RNA_CS_barcode_R1	1101	619
RNA_CS_barcode_R1	1102	620
RNA_CS_barcode_R1	1103	620
RNA_CS_barcode_R1	1104	620
RNA_CS_barcode_R1	1105	621
RNA_CS_barcode_R1	1106	621
RNA_CS_barcode_R1	1107	621
RNA_CS_barcode_R1	1108	622
RNA_CS_barcode_R1	1109	622
RNA_CS_barcode_R1	1110	622
RNA_CS_barcode_R1	1111	622
RNA_CS_barcode_R1	1112	622
RNA_CS_barcode_R1	1113	623
RNA_CS_barcode_R1	1114	624
RNA_CS_barcode_R1	1115	624
RNA_CS_barcode_R1	1116	624
RNA_CS_barcode_R1	1117	624
RNA_CS_barcode_R1	1118	625
RNA_CS_barcode_R1	1119	628
RNA_CS_barcode_R1	1120	628
RNA_CS_barcode_R1	1121	629
RNA_CS_barcode_R1	1122	629
RNA_CS_barcode_R1	1123	629
RNA_CS_barcode_R1	1124	632
RNA_CS_barcode_R1	1125	632
RNA_CS_barcode_R1	1126	633
RNA_CS_barcode_R1	1127	633
RNA_CS_barcode_R1	1128	633
RNA_CS_barcode_R1	1129	633
RNA_CS_barcode_R1	1130	633
RNA_CS_barcode_R1	1131	634
RNA_CS_barcode_R1	1132	634
RNA_CS_barcode_R1	1133	634
RNA_CS_barcode_R1	1134	634
RNA_CS_barcode_R1	1135	634
RNA_CS_barcode_R1	1136	635
RNA_CS_barcode_R1	1137	635
RNA_CS_barcode_R1	1138	635
RNA_CS_barcode_R1	1139	636
RNA_CS_barcode_R1	1140	636
RNA_CS_barcode_R1	1141	636
RNA_CS_barcode_R1	1142	638
RNA_CS_barcode_R1	1143	638
RNA_CS_barcode_R1	1144	639
RNA_CS_barcode_R1	1145	639
RNA_CS_barcode_R1	1146	639
RNA_CS_barcode_R1	1147	639
RNA_CS_barcode_R1	1148	639
RNA_CS_barcode_R1	1149	639
RNA_CS_barcode_R1	1150	639
RNA_CS_barcode_R1	1151	640
RNA_CS_barcode_R1	1152	640
RNA_CS_barcode_R1	1153	640
RNA_CS_barcode_R1	1154	641
RNA_CS_barcode_R1	1155	641
RNA_CS_barcode_R1	1156	641
RNA_CS_barcode_R1	1157	641
RNA_CS_barcode_R1	1158	641
RNA_CS_barcode_R1	1159	642
RNA_CS_barcode_R1	1160	642
RNA_CS_barcode_R1	1161	642
RNA_CS_barcode_R1	1162	642
RNA_CS_barcode_R1	1163	642
RNA_CS_barcode_R1	1164	642
RNA_CS_barcode_R1	1165	642
RNA_CS_barcode_R1	1166	643
RNA_CS_barcode_R1	1167	643
RNA_CS_barcode_R1	1168	643
RNA_CS_barcode_R1	1169	643
RNA_CS_barcode_R1	1170	645
RNA_CS_barcode_R1	1171	646
RNA_CS_barcode_R1	1172	647
RNA_CS_barcode_R1	1173	649
RNA_CS_barcode_R1	1174	649
RNA_CS_barcode_R1	1175	649
RNA_CS_barcode_R1	1176	649
RNA_CS_barcode_R1	1177	649
RNA_CS_barcode_R1	1178	649
RNA_CS_barcode_R1	1179	649
RNA_CS_barcode_R1	1180	650
RNA_CS_barcode_R1	1181	650
RNA_CS_barcode_R1	1182	651
RNA_CS_barcode_R1	1183	651
RNA_CS_barcode_R1	1184	651
RNA_CS_barcode_R1	1185	651
RNA_CS_barcode_R1	1186	651
RNA_CS_barcode_R1	1187	651
RNA_CS_barcode_R1	1188	651
RNA_CS_barcode_R1	1189	652
RNA_CS_barcode_R1	1190	653
RNA_CS_barcode_R1	1191	654
RNA_CS_barcode_R1	1192	654
RNA_CS_barcode_R1	1193	654
RNA_CS_barcode_R1	1194	655
RNA_CS_barcode_R1	1195	656
RNA_CS_barcode_R1	1196	656
RNA_CS_barcode_R1	1197	656
RNA_CS_barcode_R1	1198	656
RNA_CS_barcode_R1	1199	656
RNA_CS_barcode_R1	1200	656
RNA_CS_barcode_R1	1201	656
RNA_CS_barcode_R1	1202	656
RNA_CS_barcode_R1	1203	656
RNA_CS_barcode_R1	1204	656
RNA_CS_barcode_R1	1205	656
RNA_CS_barcode_R1	1206	656
RNA_CS_barcode_R1	1207	656
RNA_CS_barcode_R1	1208	656
RNA_CS_barcode_R1	1209	656
RNA_CS_barcode_R1	1210	656
RNA_CS_barcode_R1	1211	656
RNA_CS_barcode_R1	1212	656
RNA_CS_barcode_R1	1213	656
RNA_CS_barcode_R1	1214	656
RNA_CS_barcode_R1	1215	656
RNA_CS_barcode_R1	1216	656
RNA_CS_barcode_R1	1217	656
RNA_CS_barcode_R1	1218	656
RNA_CS_barcode_R1	1219	656
RNA_CS_barcode_R1	1220	656
RNA_CS_barcode_R1	1221	656
RNA_CS_barcode_R1	1222	656
RNA_CS_barcode_R1	1223	656
RNA_CS_barcode_R1	1224	656
RNA_CS_barcode_R1	1225	656
RNA_CS_barcode_R1	1226	656
RNA_CS_barcode_R1	1227	656
RNA_CS_barcode_R1	1228	656
RNA_CS_barcode_R1	1229	656
RNA_CS_barcode_R1	1230	656
RNA_CS_barcode_R1	1231	656
RNA_CS_barcode_R1	1232	656
RNA_CS_barcode_R1	1233	656
RNA_CS_barcode_R1	1234	656
RNA_CS_barcode_R1	1235	656
RNA_CS_barcode_R1	1236	656
RNA_CS_barcode_R1	1237	656
RNA_CS_barcode_R1	1238	656
RNA_CS_barcode_R1	1239	656
RNA_CS_barcode_R1	1240	656
RNA_CS_barcode_R1	1241	656
RNA_CS_barcode_R1	1242	656
RNA_CS_barcode_R1	1243	656
RNA_CS_barcode_R1	1244	656
RNA_CS_barcode_R1	1245	656
RNA_CS_barcode_R1	1246	656
RNA_CS_barcode_R1	1247	656
RNA_CS_barcode_R1	1248	656
RNA_CS_barcode_R1	1249	656
RNA_CS_barcode_R1	1250	656
RNA_CS_barcode_R1	1251	656
RNA_CS_barcode_R1	1252	656
RNA_CS_barcode_R1	1253	656
RNA_CS_barcode_R1	1254	656
RNA_CS_barcode_R1	1255	656
RNA_CS_barcode_R1	1256	656
RNA_CS_barcode_R1	1257	656
RNA_CS_barcode_R1	1258	656
RNA_CS_barcode_R1	1259	656
RNA_CS_barcode_R1	1260	656
RNA_CS_barcode_R1	1261	656
RNA_CS_barcode_R1	1262	656
RNA_CS_barcode_R1	1263	656
RNA_CS_barcode_R1	1264	656
RNA_CS_barcode_R1	1265	656
RNA_CS_barcode_R1	1266	656
RNA_CS_barcode_R1	1267	656
RNA_CS_barcode_R1	1268	656
RNA_CS_barcode_R1	1269	656
RNA_CS_barcode_R1	1270	656
RNA_CS_barcode_R1	1271	656
RNA_CS_barcode_R1	1272	656
RNA_CS_barcode_R1	1273	656
RNA_CS_barcode_R1	1274	656
RNA_CS_barcode_R1	1275	656
RNA_CS_barcode_R1	1276	656
RNA_CS_barcode_R1	1277	656
RNA_CS_barcode_R1	1278	657
RNA_CS_barcode_R1	1279	657
RNA_CS_barcode_R1	1280	657
RNA_CS_barcode_R1	1281	657
RNA_CS_barcode_R1	1282	658
RNA_CS_barcode_R1	1283	658
RNA_CS_barcode_R1	1284	658
RNA_CS_barcode_R1	1285	658
RNA_CS_barcode_R1	1286	658
RNA_CS_barcode_R1	1287	658
RNA_CS_barcode_R1	1288	658
RNA_CS_barcode_R1	1289	659
RNA_CS_barcode_R1	1290	661
RNA_CS_barcode_R1	1291	661
RNA_CS_barcode_R1	1292	661
RNA_CS_barcode_R1	1293	661
RNA_CS_barcode_R1	1294	661
RNA_CS_barcode_R1	1295	661
RNA_CS_barcode_R1	1296	661
RNA_CS_barcode_R1	1297	661
RNA_CS_barcode_R1	1298	661
RNA_CS_barcode_R1	1299	661
RNA_CS_barcode_R1	1300	661
RNA_CS_barcode_R1	1301	661
RNA_CS_barcode_R1	1302	661
RNA_CS_barcode_R1	1303	661
RNA_CS_barcode_R1	1304	661
RNA_CS_barcode_R1	1305	661
RNA_CS_barcode_R1	1306	661
RNA_CS_barcode_R1	1307	661
RNA_CS_barcode_R1	1308	661
RNA_CS_barcode_R1	1309	661
RNA_CS_barcode_R1	1310	661
RNA_CS_barcode_R1	1311	661
RNA_CS_barcode_R1	1312	661
RNA_CS_barcode_R1	1313	661
RNA_CS_barcode_R1	1314	661
RNA_CS_barcode_R1	1315	661
RNA_CS_barcode_R1	1316	661
RNA_CS_barcode_R1	1317	661
RNA_CS_barcode_R1	1318	661
RNA_CS_barcode_R1	1319	661
RNA_CS_barcode_R1	1320	661
RNA_CS_barcode_R1	1321	661
RNA_CS_barcode_R1	1322	661
RNA_CS_barcode_R1	1323	661
RNA_CS_barcode_R1	1324	661
RNA_CS_barcode_R1	1325	661
RNA_CS_barcode_R1	1326	661
RNA_CS_barcode_R1	1327	661
RNA_CS_barcode_R1	1328	661
RNA_CS_barcode_R1	1329	661
RNA_CS_barcode_R1	1330	660
RNA_CS_barcode_R1	1331	660
RNA_CS_barcode_R1	1332	660
RNA_CS_barcode_R1	1333	660
RNA_CS_barcode_R1	1334	660
RNA_CS_barcode_R1	1335	660
RNA_CS_barcode_R1	1336	660
RNA_CS_barcode_R1	1337	660
RNA_CS_barcode_R1	1338	660
RNA_CS_barcode_R1	1339	660
RNA_CS_barcode_R1	1340	660
RNA_CS_barcode_R1	1341	660
RNA_CS_barcode_R1	1342	660
RNA_CS_barcode_R1	1343	660
RNA_CS_barcode_R1	1344	660
RNA_CS_barcode_R1	1345	660
RNA_CS_barcode_R1	1346	660
RNA_CS_barcode_R1	1347	660
RNA_CS_barcode_R1	1348	660
RNA_CS_barcode_R1	1349	660
RNA_CS_barcode_R1	1350	660
RNA_CS_barcode_R1	1351	660
RNA_CS_barcode_R1	1352	660
RNA_CS_barcode_R1	1353	660
RNA_CS_barcode_R1	1354	660
RNA_CS_barcode_R1	1355	660
RNA_CS_barcode_R1	1356	660
RNA_CS_barcode_R1	1357	660
RNA_CS_barcode_R1	1358	660
RNA_CS_barcode_R1	1359	660
RNA_CS_barcode_R1	1360	660
RNA_CS_barcode_R1	1361	660
RNA_CS_barcode_R1	1362	660
RNA_CS_barcode_R1	1363	660
RNA_CS_barcode_R1	1364	660
RNA_CS_barcode_R1	1365	660
RNA_CS_barcode_R1	1366	660
RNA_CS_barcode_R1	1367	660
RNA_CS_barcode_R1	1368	660
RNA_CS_barcode_R1	1369	660
RNA_CS_barcode_R1	1370	660
RNA_CS_barcode_R1	1371	660
RNA_CS_barcode_R1	1372	660
RNA_CS_barcode_R1	1373	660
RNA_CS_barcode_R1	1374	659
RNA_CS_barcode_R1	1375	659
RNA_CS_barcode_R1	1376	658
RNA_CS_barcode_R1	1377	658
RNA_CS_barcode_R1	1378	658
RNA_CS_barcode_R1	1379	658
RNA_CS_barcode_R1	1380	658
RNA_CS_barcode_R1	1381	658
RNA_CS_barcode_R1	1382	658
RNA_CS_barcode_R1	1383	658
RNA_CS_barcode_R1	1384	658
RNA_CS_barcode_R1	1385	658
RNA_CS_barcode_R1	1386	658
RNA_CS_barcode_R1	1387	658
RNA_CS_barcode_R1	1388	658
RNA_CS_barcode_R1	1389	658
RNA_CS_barcode_R1	1390	658
RNA_CS_barcode_R1	1391	658
RNA_CS_barcode_R1	1392	658
RNA_CS_barcode_R1	1393	658
RNA_CS_barcode_R1	1394	658
RNA_CS_barcode_R1	1395	658
RNA_CS_barcode_R1	1396	658
RNA_CS_barcode_R1	1397	658
RNA_CS_barcode_R1	1398	658
RNA_CS_barcode_R1	1399	658
RNA_CS_barcode_R1	1400	658
RNA_CS_barcode_R1	1401	658
RNA_CS_barcode_R1	1402	658
RNA_CS_barcode_R1	1403	659
RNA_CS_barcode_R1	1404	658
RNA_CS_barcode_R1	1405	658
RNA_CS_barcode_R1	1406	658
RNA_CS_barcode_R1	1407	658
RNA_CS_barcode_R1	1408	658
RNA_CS_barcode_R1	1409	658
RNA_CS_barcode_R1	1410	658
RNA_CS_barcode_R1	1411	658
RNA_CS_barcode_R1	1412	658
RNA_CS_barcode_R1	1413	658
RNA_CS_barcode_R1	1414	657
RNA_CS_barcode_R1	1415	657
RNA_CS_barcode_R1	1416	657
RNA_CS_barcode_R1	1417	657
RNA_CS_barcode_R1	1418	657
RNA_CS_barcode_R1	1419	657
RNA_CS_barcode_R1	1420	657
RNA_CS_barcode_R1	1421	657
RNA_CS_barcode_R1	1422	656
RNA_CS_barcode_R1	1423	656
RNA_CS_barcode_R1	1424	656
RNA_CS_barcode_R1	1425	655
RNA_CS_barcode_R1	1426	655
RNA_CS_barcode_R1	1427	655
RNA_CS_barcode_R1	1428	655
RNA_CS_barcode_R1	1429	655
RNA_CS_barcode_R1	1430	655
RNA_CS_barcode_R1	1431	655
RNA_CS_barcode_R1	1432	655
RNA_CS_barcode_R1	1433	655
RNA_CS_barcode_R1	1434	655
RNA_CS_barcode_R1	1435	655
RNA_CS_barcode_R1	1436	654
RNA_CS_barcode_R1	1437	654
RNA_CS_barcode_R1	1438	654
RNA_CS_barcode_R1	1439	654
RNA_CS_barcode_R1	1440	654
RNA_CS_barcode_R1	1441	654
RNA_CS_barcode_R1	1442	654
RNA_CS_barcode_R1	1443	654
RNA_CS_barcode_R1	1444	654
RNA_CS_barcode_R1	1445	654
RNA_CS_barcode_R1	1446	653
RNA_CS_barcode_R1	1447	653
RNA_CS_barcode_R1	1448	653
RNA_CS_barcode_R1	1449	653
RNA_CS_barcode_R1	1450	653
RNA_CS_barcode_R1	1451	653
RNA_CS_barcode_R1	1452	653
RNA_CS_barcode_R1	1453	652
RNA_CS_barcode_R1	1454	652
RNA_CS_barcode_R1	1455	652
RNA_CS_barcode_R1	1456	652
RNA_CS_barcode_R1	1457	652
RNA_CS_barcode_R1	1458	652
RNA_CS_barcode_R1	1459	652
RNA_CS_barcode_R1	1460	652
RNA_CS_barcode_R1	1461	652
RNA_CS_barcode_R1	1462	652
RNA_CS_barcode_R1	1463	652
RNA_CS_barcode_R1	1464	652
RNA_CS_barcode_R1	1465	652
RNA_CS_barcode_R1	1466	652
RNA_CS_barcode_R1	1467	652
RNA_CS_barcode_R1	1468	652
RNA_CS_barcode_R1	1469	652
RNA_CS_barcode_R1	1470	652
RNA_CS_barcode_R1	1471	652
RNA_CS_barcode_R1	1472	652
RNA_CS_barcode_R1	1473	652
RNA_CS_barcode_R1	1474	652
RNA_CS_barcode_R1	1475	652
RNA_CS_barcode_R1	1476	652
RNA_CS_barcode_R1	1477	652
RNA_CS_barcode_R1	1478	652
RNA_CS_barcode_R1	1479	652
RNA_CS_barcode_R1	1480	652
RNA_CS_barcode_R1	1481	652
RNA_CS_barcode_R1	1482	652
RNA_CS_barcode_R1	1483	652
RNA_CS_barcode_R1	1484	652
RNA_CS_barcode_R1	1485	652
RNA_CS_barcode_R1	1486	652
RNA_CS_barcode_R1	1487	652
RNA_CS_barcode_R1	1488	652
RNA_CS_barcode_R1	1489	652
RNA_CS_barcode_R1	1490	652
RNA_CS_barcode_R1	1491	652
RNA_CS_barcode_R1	1492	652
RNA_CS_barcode_R1	1493	652
RNA_CS_barcode_R1	1494	652
RNA_CS_barcode_R1	1495	652
RNA_CS_barcode_R1	1496	652
RNA_CS_barcode_R1	1497	652
RNA_CS_barcode_R1	1498	652
RNA_CS_barcode_R1	1499	652
RNA_CS_barcode_R1	1500	652
RNA_CS_barcode_R1	1501	652
RNA_CS_barcode_R1	1502	652
RNA_CS_barcode_R1	1503	652
RNA_CS_barcode_R1	1504	652
RNA_CS_barcode_R1	1505	652
RNA_CS_barcode_R1	1506	652
RNA_CS_barcode_R1	1507	652
RNA_CS_barcode_R1	1508	652
RNA_CS_barcode_R1	1509	652
RNA_CS_barcode_R1	1510	652
RNA_CS_barcode_R1	1511	652
RNA_CS_barcode_R1	1512	652
RNA_CS_barcode_R1	1513	652
RNA_CS_barcode_R1	1514	652
RNA_CS_barcode_R1	1515	652
RNA_CS_barcode_R1	1516	652
RNA_CS_barcode_R1	1517	652
RNA_CS_barcode_R1	1518	652
RNA_CS_barcode_R1	1519	652
RNA_CS_barcode_R1	1520	652
RNA_CS_barcode_R1	1521	651
RNA_CS_barcode_R1	1522	651
RNA_CS_barcode_R1	1523	651
RNA_CS_barcode_R1	1524	651
RNA_CS_barcode_R1	1525	651
RNA_CS_barcode_R1	1526	650
RNA_CS_barcode_R1	1527	650
RNA_CS_barcode_R1	1528	650
RNA_CS_barcode_R1	1529	650
RNA_CS_barcode_R1	1530	650
RNA_CS_barcode_R1	1531	650
RNA_CS_barcode_R1	1532	650
RNA_CS_barcode_R1	1533	650
RNA_CS_barcode_R1	1534	650
RNA_CS_barcode_R1	1535	650
RNA_CS_barcode_R1	1536	650
RNA_CS_barcode_R1	1537	650
RNA_CS_barcode_R1	1538	650
RNA_CS_barcode_R1	1539	650
RNA_CS_barcode_R1	1540	650
RNA_CS_barcode_R1	1541	650
RNA_CS_barcode_R1	1542	650
RNA_CS_barcode_R1	1543	650
RNA_CS_barcode_R1	1544	650
RNA_CS_barcode_R1	1545	650
RNA_CS_barcode_R1	1546	650
RNA_CS_barcode_R1	1547	650
RNA_CS_barcode_R1	1548	650
RNA_CS_barcode_R1	1549	650
RNA_CS_barcode_R1	1550	650
RNA_CS_barcode_R1	1551	649
RNA_CS_barcode_R1	1552	649
RNA_CS_barcode_R1	1553	649
RNA_CS_barcode_R1	1554	649
RNA_CS_barcode_R1	1555	648
RNA_CS_barcode_R1	1556	648
RNA_CS_barcode_R1	1557	648
RNA_CS_barcode_R1	1558	648
RNA_CS_barcode_R1	1559	648
RNA_CS_barcode_R1	1560	648
RNA_CS_barcode_R1	1561	648
RNA_CS_barcode_R1	1562	648
RNA_CS_barcode_R1	1563	648
RNA_CS_barcode_R1	1564	648
RNA_CS_barcode_R1	1565	647
RNA_CS_barcode_R1	1566	647
RNA_CS_barcode_R1	1567	647
RNA_CS_barcode_R1	1568	647
RNA_CS_barcode_R1	1569	647
RNA_CS_barcode_R1	1570	647
RNA_CS_barcode_R1	1571	647
RNA_CS_barcode_R1	1572	647
RNA_CS_barcode_R1	1573	647
RNA_CS_barcode_R1	1574	647
RNA_CS_barcode_R1	1575	647
RNA_CS_barcode_R1	1576	647
RNA_CS_barcode_R1	1577	647
RNA_CS_barcode_R1	1578	647
RNA_CS_barcode_R1	1579	647
RNA_CS_barcode_R1	1580	647
RNA_CS_barcode_R1	1581	647
RNA_CS_barcode_R1	1582	647
RNA_CS_barcode_R1	1583	647
RNA_CS_barcode_R1	1584	647
RNA_CS_barcode_R1	1585	647
RNA_CS_barcode_R1	1586	647
RNA_CS_barcode_R1	1587	647
RNA_CS_barcode_R1	1588	647
RNA_CS_barcode_R1	1589	647
RNA_CS_barcode_R1	1590	647
RNA_CS_barcode_R1	1591	647
RNA_CS_barcode_R1	1592	647
RNA_CS_barcode_R1	1593	645
RNA_CS_barcode_R1	1594	645
RNA_CS_barcode_R1	1595	644
RNA_CS_barcode_R1	1596	643
RNA_CS_barcode_R1	1597	643
RNA_CS_barcode_R1	1598	643
RNA_CS_barcode_R1	1599	643
RNA_CS_barcode_R1	1600	643
RNA_CS_barcode_R1	1601	643
RNA_CS_barcode_R1	1602	643
RNA_CS_barcode_R1	1603	643
RNA_CS_barcode_R1	1604	643
RNA_CS_barcode_R1	1605	643
RNA_CS_barcode_R1	1606	643
RNA_CS_barcode_R1	1607	643
RNA_CS_barcode_R1	1608	643
RNA_CS_barcode_R1	1609	643
RNA_CS_barcode_R1	1610	643
RNA_CS_barcode_R1	1611	643
RNA_CS_barcode_R1	1612	643
RNA_CS_barcode_R1	1613	643
RNA_CS_barcode_R1	1614	643
RNA_CS_barcode_R1	1615	643
RNA_CS_barcode_R1	1616	643
RNA_CS_barcode_R1	1617	643
RNA_CS_barcode_R1	1618	642
RNA_CS_barcode_R1	1619	642
RNA_CS_barcode_R1	1620	642
RNA_CS_barcode_R1	1621	642
RNA_CS_barcode_R1	1622	642
RNA_CS_barcode_R1	1623	642
RNA_CS_barcode_R1	1624	642
RNA_CS_barcode_R1	1625	642
RNA_CS_barcode_R1	1626	642
RNA_CS_barcode_R1	1627	642
RNA_CS_barcode_R1	1628	642
RNA_CS_barcode_R1	1629	642
RNA_CS_barcode_R1	1630	642
RNA_CS_barcode_R1	1631	642
RNA_CS_barcode_R1	1632	642
RNA_CS_barcode_R1	1633	642
RNA_CS_barcode_R1	1634	642
RNA_CS_barcode_R1	1635	642
RNA_CS_barcode_R1	1636	642
RNA_CS_barcode_R1	1637	642
RNA_CS_barcode_R1	1638	642
RNA_CS_barcode_R1	1639	642
RNA_CS_barcode_R1	1640	642
RNA_CS_barcode_R1	1641	642
RNA_CS_barcode_R1	1642	642
RNA_CS_barcode_R1	1643	642
RNA_CS_barcode_R1	1644	642
RNA_CS_barcode_R1	1645	642
RNA_CS_barcode_R1	1646	642
RNA_CS_barcode_R1	1647	642
RNA_CS_barcode_R1	1648	642
RNA_CS_barcode_R1	1649	642
RNA_CS_barcode_R1	1650	642
RNA_CS_barcode_R1	1651	642
RNA_CS_barcode_R1	1652	642
RNA_CS_barcode_R1	1653	642
RNA_CS_barcode_R1	1654	642
RNA_CS_barcode_R1	1655	642
RNA_CS_barcode_R1	1656	642
RNA_CS_barcode_R1	1657	642
RNA_CS_barcode_R1	1658	642
RNA_CS_barcode_R1	1659	642
RNA_CS_barcode_R1	1660	642
RNA_CS_barcode_R1	1661	642
RNA_CS_barcode_R1	1662	642
RNA_CS_barcode_R1	1663	642
RNA_CS_barcode_R1	1664	642
RNA_CS_barcode_R1	1665	642
RNA_CS_barcode_R1	1666	641
RNA_CS_barcode_R1	1667	641
RNA_CS_barcode_R1	1668	641
RNA_CS_barcode_R1	1669	640
RNA_CS_barcode_R1	1670	641
RNA_CS_barcode_R1	1671	641
RNA_CS_barcode_R1	1672	641
RNA_CS_barcode_R1	1673	640
RNA_CS_barcode_R1	1674	640
RNA_CS_barcode_R1	1675	640
RNA_CS_barcode_R1	1676	640
RNA_CS_barcode_R1	1677	640
RNA_CS_barcode_R1	1678	640
RNA_CS_barcode_R1	1679	640
RNA_CS_barcode_R1	1680	640
RNA_CS_barcode_R1	1681	640
RNA_CS_barcode_R1	1682	640
RNA_CS_barcode_R1	1683	640
RNA_CS_barcode_R1	1684	640
RNA_CS_barcode_R1	1685	640
RNA_CS_barcode_R1	1686	640
RNA_CS_barcode_R1	1687	640
RNA_CS_barcode_R1	1688	640
RNA_CS_barcode_R1	1689	640
RNA_CS_barcode_R1	1690	640
RNA_CS_barcode_R1	1691	640
RNA_CS_barcode_R1	1692	640
RNA_CS_barcode_R1	1693	640
RNA_CS_barcode_R1	1694	640
RNA_CS_barcode_R1	1695	640
RNA_CS_barcode_R1	1696	640
RNA_CS_barcode_R1	1697	640
RNA_CS_barcode_R1	1698	640
RNA_CS_barcode_R1	1699	640
RNA_CS_barcode_R1	1700	640
RNA_CS_barcode_R1	1701	640
RNA_CS_barcode_R1	1702	640
RNA_CS_barcode_R1	1703	640
RNA_CS_barcode_R1	1704	640
RNA_CS_barcode_R1	1705	640
RNA_CS_barcode_R1	1706	640
RNA_CS_barcode_R1	1707	640
RNA_CS_barcode_R1	1708	640
RNA_CS_barcode_R1	1709	640
RNA_CS_barcode_R1	1710	640
RNA_CS_barcode_R1	1711	640
RNA_CS_barcode_R1	1712	640
RNA_CS_barcode_R1	1713	640
RNA_CS_barcode_R1	1714	640
RNA_CS_barcode_R1	1715	640
RNA_CS_barcode_R1	1716	640
RNA_CS_barcode_R1	1717	640
RNA_CS_barcode_R1	1718	640
RNA_CS_barcode_R1	1719	640
RNA_CS_barcode_R1	1720	640
RNA_CS_barcode_R1	1721	640
RNA_CS_barcode_R1	1722	640
RNA_CS_barcode_R1	1723	640
RNA_CS_barcode_R1	1724	640
RNA_CS_barcode_R1	1725	640
RNA_CS_barcode_R1	1726	640
RNA_CS_barcode_R1	1727	640
RNA_CS_barcode_R1	1728	640
RNA_CS_barcode_R1	1729	640
RNA_CS_barcode_R1	1730	640
RNA_CS_barcode_R1	1731	640
RNA_CS_barcode_R1	1732	640
RNA_CS_barcode_R1	1733	640
RNA_CS_barcode_R1	1734	640
RNA_CS_barcode_R1	1735	640
RNA_CS_barcode_R1	1736	640
RNA_CS_barcode_R1	1737	639
RNA_CS_barcode_R1	1738	639
RNA_CS_barcode_R1	1739	639
RNA_CS_barcode_R1	1740	639
RNA_CS_barcode_R1	1741	639
RNA_CS_barcode_R1	1742	638
RNA_CS_barcode_R1	1743	638
RNA_CS_barcode_R1	1744	638
RNA_CS_barcode_R1	1745	638
RNA_CS_barcode_R1	1746	638
RNA_CS_barcode_R1	1747	638
RNA_CS_barcode_R1	1748	638
RNA_CS_barcode_R1	1749	638
RNA_CS_barcode_R1	1750	638
RNA_CS_barcode_R1	1751	638
RNA_CS_barcode_R1	1752	638
RNA_CS_barcode_R1	1753	638
RNA_CS_barcode_R1	1754	638
RNA_CS_barcode_R1	1755	638
RNA_CS_barcode_R1	1756	638
RNA_CS_barcode_R1	1757	638
RNA_CS_barcode_R1	1758	638
RNA_CS_barcode_R1	1759	638
RNA_CS_barcode_R1	1760	638
RNA_CS_barcode_R1	1761	638
RNA_CS_barcode_R1	1762	638
RNA_CS_barcode_R1	1763	638
RNA_CS_barcode_R1	1764	638
RNA_CS_barcode_R1	1765	638
RNA_CS_barcode_R1	1766	638
RNA_CS_barcode_R1	1767	638
RNA_CS_barcode_R1	1768	638
RNA_CS_barcode_R1	1769	638
RNA_CS_barcode_R1	1770	638
RNA_CS_barcode_R1	1771	638
RNA_CS_barcode_R1	1772	638
RNA_CS_barcode_R1	1773	638
RNA_CS_barcode_R1	1774	638
RNA_CS_barcode_R1	1775	638
RNA_CS_barcode_R1	1776	638
RNA_CS_barcode_R1	1777	638
RNA_CS_barcode_R1	1778	637
RNA_CS_barcode_R1	1779	637
RNA_CS_barcode_R1	1780	637
RNA_CS_barcode_R1	1781	637
RNA_CS_barcode_R1	1782	637
RNA_CS_barcode_R1	1783	637
RNA_CS_barcode_R1	1784	637
RNA_CS_barcode_R1	1785	637
RNA_CS_barcode_R1	1786	637
RNA_CS_barcode_R1	1787	637
RNA_CS_barcode_R1	1788	637
RNA_CS_barcode_R1	1789	637
RNA_CS_barcode_R1	1790	637
RNA_CS_barcode_R1	1791	637
RNA_CS_barcode_R1	1792	635
RNA_CS_barcode_R1	1793	635
RNA_CS_barcode_R1	1794	635
RNA_CS_barcode_R1	1795	635
RNA_CS_barcode_R1	1796	634
RNA_CS_barcode_R1	1797	634
RNA_CS_barcode_R1	1798	634
RNA_CS_barcode_R1	1799	633
RNA_CS_barcode_R1	1800	633
RNA_CS_barcode_R1	1801	633
RNA_CS_barcode_R1	1802	633
RNA_CS_barcode_R1	1803	633
RNA_CS_barcode_R1	1804	633
RNA_CS_barcode_R1	1805	633
RNA_CS_barcode_R1	1806	633
RNA_CS_barcode_R1	1807	633
RNA_CS_barcode_R1	1808	633
RNA_CS_barcode_R1	1809	633
RNA_CS_barcode_R1	1810	633
RNA_CS_barcode_R1	1811	633
RNA_CS_barcode_R1	1812	633
RNA_CS_barcode_R1	1813	633
RNA_CS_barcode_R1	1814	633
RNA_CS_barcode_R1	1815	633
RNA_CS_barcode_R1	1816	633
RNA_CS_barcode_R1	1817	633
RNA_CS_barcode_R1	1818	633
RNA_CS_barcode_R1	1819	633
RNA_CS_barcode_R1	1820	633
RNA_CS_barcode_R1	1821	633
RNA_CS_barcode_R1	1822	633
RNA_CS_barcode_R1	1823	633
RNA_CS_barcode_R1	1824	633
RNA_CS_barcode_R1	1825	633
RNA_CS_barcode_R1	1826	631
RNA_CS_barcode_R1	1827	631
RNA_CS_barcode_R1	1828	631
RNA_CS_barcode_R1	1829	631
RNA_CS_barcode_R1	1830	631
RNA_CS_barcode_R1	1831	631
RNA_CS_barcode_R1	1832	631
RNA_CS_barcode_R1	1833	631
RNA_CS_barcode_R1	1834	631
RNA_CS_barcode_R1	1835	631
RNA_CS_barcode_R1	1836	631
RNA_CS_barcode_R1	1837	631
RNA_CS_barcode_R1	1838	631
RNA_CS_barcode_R1	1839	631
RNA_CS_barcode_R1	1840	631
RNA_CS_barcode_R1	1841	631
RNA_CS_barcode_R1	1842	631
RNA_CS_barcode_R1	1843	631
RNA_CS_barcode_R1	1844	631
RNA_CS_barcode_R1	1845	631
RNA_CS_barcode_R1	1846	631
RNA_CS_barcode_R1	1847	630
RNA_CS_barcode_R1	1848	630
RNA_CS_barcode_R1	1849	630
RNA_CS_barcode_R1	1850	630
RNA_CS_barcode_R1	1851	630
RNA_CS_barcode_R1	1852	630
RNA_CS_barcode_R1	1853	630
RNA_CS_barcode_R1	1854	630
RNA_CS_barcode_R1	1855	630
RNA_CS_barcode_R1	1856	630
RNA_CS_barcode_R1	1857	630
RNA_CS_barcode_R1	1858	630
RNA_CS_barcode_R1	1859	630
RNA_CS_barcode_R1	1860	629
RNA_CS_barcode_R1	1861	629
RNA_CS_barcode_R1	1862	629
RNA_CS_barcode_R1	1863	629
RNA_CS_barcode_R1	1864	629
RNA_CS_barcode_R1	1865	629
RNA_CS_barcode_R1	1866	629
RNA_CS_barcode_R1	1867	629
RNA_CS_barcode_R1	1868	629
RNA_CS_barcode_R1	1869	628
RNA_CS_barcode_R1	1870	627
RNA_CS_barcode_R1	1871	625
RNA_CS_barcode_R1	1872	625
RNA_CS_barcode_R1	1873	624
RNA_CS_barcode_R1	1874	623
RNA_CS_barcode_R1	1875	623
RNA_CS_barcode_R1	1876	623
RNA_CS_barcode_R1	1877	623
RNA_CS_barcode_R1	1878	620
RNA_CS_barcode_R1	1879	619
RNA_CS_barcode_R1	1880	619
RNA_CS_barcode_R1	1881	619
RNA_CS_barcode_R1	1882	619
RNA_CS_barcode_R1	1883	619
RNA_CS_barcode_R1	1884	619
RNA_CS_barcode_R1	1885	619
RNA_CS_barcode_R1	1886	619
RNA_CS_barcode_R1	1887	617
RNA_CS_barcode_R1	1888	614
RNA_CS_barcode_R1	1889	614
RNA_CS_barcode_R1	1890	614
RNA_CS_barcode_R1	1891	614
RNA_CS_barcode_R1	1892	614
RNA_CS_barcode_R1	1893	612
RNA_CS_barcode_R1	1894	611
RNA_CS_barcode_R1	1895	611
RNA_CS_barcode_R1	1896	606
RNA_CS_barcode_R1	1897	606
RNA_CS_barcode_R1	1898	605
RNA_CS_barcode_R1	1899	605
RNA_CS_barcode_R1	1900	605
RNA_CS_barcode_R1	1901	605
RNA_CS_barcode_R1	1902	605
RNA_CS_barcode_R1	1903	605
RNA_CS_barcode_R1	1904	604
RNA_CS_barcode_R1	1905	594
RNA_CS_barcode_R1	1906	592
RNA_CS_barcode_R1	1907	590
RNA_CS_barcode_R1	1908	581
RNA_CS_barcode_R1	1909	570
RNA_CS_barcode_R1	1910	559
RNA_CS_barcode_R1	1911	534
RNA_CS_barcode_R1	1912	507
RNA_CS_barcode_R1	1913	371
RNA_CS_barcode_R1	1914	2
RNA_CS_barcode_R1	1915	2
RNA_CS_barcode_R1	1916	2
RNA_CS_barcode_R1	1917	2
RNA_CS_barcode_R1	1918	1
RNA_CS_barcode_R1	1919	1
RNA_CS_barcode_R1	1920	1
RNA_CS_barcode_R1	1921	0
RNA_CS_barcode_R1	1922	0
RNA_CS_barcode_R1	1923	0
RNA_CS_barcode_R1	1924	0
RNA_CS_barcode_R1	1925	0
RNA_CS_barcode_R1	1926	0
RNA_CS_barcode_R1	1927	0
RNA_CS_barcode_R1	1928	0
RNA_CS_barcode_R1	1929	0
RNA_CS_barcode_R1	1930	0
RNA_CS_barcode_R1	1931	0
RNA_CS_barcode_R1	1932	0
RNA_CS_barcode_R1	1933	0
RNA_CS_barcode_R1	1934	0
RNA_CS_barcode_R1	1935	0
RNA_CS_barcode_R1	1936	0
RNA_CS_barcode_R1	1937	0
RNA_CS_barcode_R1	1938	0
RNA_CS_barcode_R1	1939	0
RNA_CS_barcode_R1	1940	0
RNA_CS_barcode_R1	1941	0
RNA_CS_barcode_R1	1942	0
RNA_CS_barcode_R1	1943	0
RNA_CS_barcode_R1	1944	0
RNA_CS_barcode_R1	1945	0
RNA_CS_barcode_R1	1946	0
RNA_CS_barcode_R1	1947	0
RNA_CS_barcode_R1	1948	0
RNA_CS_barcode_R1	1949	0
RNA_CS_barcode_R1	1950	0
RNA_CS_barcode_R1	1951	0
RNA_CS_barcode_R1	1952	0
RNA_CS_barcode_R1	1953	0
RNA_CS_barcode_R1	1954	0
RNA_CS_barcode_R1	1955	0
RNA_CS_barcode_R1	1956	0
RNA_CS_barcode_R1	1957	0
RNA_CS_barcode_R1	1958	0
RNA_CS_barcode_R1	1959	0
RNA_CS_barcode_R1	1960	0
RNA_CS_barcode_R1	1961	0
RNA_CS_barcode_R1	1962	0
RNA_CS_barcode_R1	1963	0
RNA_CS_barcode_R1	1964	0
RNA_CS_barcode_R1	1965	0
RNA_CS_barcode_R1	1966	0
RNA_CS_barcode_R1	1967	0
RNA_CS_barcode_R1	1968	0
RNA_CS_barcode_R1	1969	0
RNA_CS_barcode_R1	1970	0
RNA_CS_barcode_R1	1971	0
RNA_CS_barcode_R1	1972	0
RNA_CS_barcode_R1	1973	0
RNA_CS_barcode_R1	1974	0
RNA_CS_barcode_R1	1975	0
RNA_CS_barcode_R1	1976	0
RNA_CS_barcode_R1	1977	0
RNA_CS_barcode_R1	1978	0
RNA_CS_barcode_R1	1979	0
RNA_CS_barcode_R1	1980	0
RNA_CS_barcode_R1	1981	0
RNA_CS_barcode_R1	1982	0
RNA_CS_barcode_R1	1983	0
RNA_CS_barcode_R1	1984	0
RNA_CS_barcode_R1	1985	0
RNA_CS_barcode_R1	1986	0
RNA_CS_barcode_R1	1987	0
RNA_CS_barcode_R1	1988	0
RNA_CS_barcode_R1	1989	0
RNA_CS_barcode_R1	1990	0
RNA_CS_barcode_R1	1991	0
RNA_CS_barcode_R1	1992	0
RNA_CS_barcode_R1	1993	0
RNA_CS_barcode_R1	1994	0
RNA_CS_barcode_R1	1995	0
RNA_CS_barcode_R1	1996	0
RNA_CS_barcode_R1	1997	0
RNA_CS_barcode_R1	1998	0
RNA_CS_barcode_R1	1999	0
[truncated: 8,056 more rows]
