# Supplementary material for: Massively parallel characterization of engineered transcript isoforms using direct RNA sequencing
Source: Nat Commun. 2022 Jan 21;13:434. doi: 10.1038/s41467-022-28074-5 (PMC8783025; doi:10.1038/s41467-022-28074-5)
Supplement: Supplementary file 6 — Source Data [file 41467_2022_28074_MOESM6_ESM.zip › Source Data/SI/figure-S1d.csv]

C10-I10-T10	2
C10-I10-T12	1
C10-I10-T10	2
C10-I10-T12	1
C10-I10-T13	2
C10-I10-T14	0
C10-I10-T15	0
C10-I10-T16	1
C10-I10-T17	1
C10-I10-T18	1
C10-I10-T20	0
C10-I10-T21	1
C10-I10-T27	1
C10-I10-T29	1
C10-I10-T33	0
C10-I11-T10	1
C10-I11-T12	0
C10-I11-T13	4
C10-I11-T14	3
C10-I11-T15	0
C10-I11-T16	4
C10-I11-T17	3
C10-I11-T18	1
C10-I11-T20	2
C10-I11-T21	3
C10-I11-T27	1
C10-I11-T29	2
C10-I11-T33	3
C10-I12-T10	2
C10-I12-T12	0
C10-I12-T13	1
C10-I12-T14	0
C10-I12-T15	0
C10-I12-T16	1
C10-I12-T17	0
C10-I12-T18	0
C10-I12-T20	0
C10-I12-T21	0
C10-I12-T27	0
C10-I12-T29	1
C10-I12-T33	0
C10-I13-T10	0
C10-I13-T12	0
C10-I13-T13	1
C10-I13-T14	0
C10-I13-T15	0
C10-I13-T16	0
C10-I13-T17	0
C10-I13-T18	0
C10-I13-T20	0
C10-I13-T21	0
C10-I13-T27	0
C10-I13-T29	1
C10-I13-T33	0
C10-I14-T10	0
C10-I14-T12	1
C10-I14-T13	1
C10-I14-T14	0
C10-I14-T15	0
C10-I14-T16	1
C10-I14-T17	0
C10-I14-T18	0
C10-I14-T20	0
C10-I14-T21	0
C10-I14-T27	0
C10-I14-T29	1
C10-I14-T33	0
C10-I15-T10	3
C10-I15-T12	0
C10-I15-T13	1
C10-I15-T14	0
C10-I15-T15	0
C10-I15-T16	1
C10-I15-T17	0
C10-I15-T18	0
C10-I15-T20	0
C10-I15-T21	0
C10-I15-T27	0
C10-I15-T29	1
C10-I15-T33	0
C10-I16-T10	1
C10-I16-T12	0
C10-I16-T13	1
C10-I16-T14	0
C10-I16-T15	0
C10-I16-T16	1
C10-I16-T17	0
C10-I16-T18	0
C10-I16-T20	0
C10-I16-T21	0
C10-I16-T27	0
C10-I16-T29	1
C10-I16-T33	0
C10-I17-T10	0
C10-I17-T12	0
C10-I17-T13	1
C10-I17-T14	0
C10-I17-T15	0
C10-I17-T16	1
C10-I17-T17	0
C10-I17-T18	0
C10-I17-T20	0
C10-I17-T21	0
C10-I17-T27	0
C10-I17-T29	2
C10-I17-T33	0
C10-I18-T10	1
C10-I18-T12	1
C10-I18-T13	1
C10-I18-T14	0
C10-I18-T15	0
C10-I18-T16	0
C10-I18-T17	0
C10-I18-T18	0
C10-I18-T20	1
C10-I18-T21	0
C10-I18-T27	0
C10-I18-T29	1
C10-I18-T33	0
C10-I19-T10	1
C10-I19-T12	0
C10-I19-T13	1
C10-I19-T14	0
C10-I19-T15	0
C10-I19-T16	1
C10-I19-T17	0
C10-I19-T18	0
C10-I19-T20	1
C10-I19-T21	0
C10-I19-T27	0
C10-I19-T29	1
C10-I19-T33	0
C10-I20-T10	1
C10-I20-T12	1
C10-I20-T13	1
C10-I20-T14	4
C10-I20-T15	0
C10-I20-T16	0
C10-I20-T17	0
C10-I20-T18	0
C10-I20-T20	0
C10-I20-T21	0
C10-I20-T27	0
C10-I20-T29	2
C10-I20-T33	0
C10-I21-T10	1
C10-I21-T12	7
C10-I21-T13	1
C10-I21-T14	0
C10-I21-T15	0
C10-I21-T16	0
C10-I21-T17	0
C10-I21-T18	0
C10-I21-T20	1
C10-I21-T21	0
C10-I21-T27	0
C10-I21-T29	1
C10-I21-T33	0
C10-I22-T10	1
C10-I22-T12	0
C10-I22-T13	1
C10-I22-T14	0
C10-I22-T15	0
C10-I22-T16	4
C10-I22-T17	0
C10-I22-T18	0
C10-I22-T20	0
C10-I22-T21	0
C10-I22-T27	0
C10-I22-T29	0
C10-I22-T33	0
C16-I10-T10	2
C16-I10-T12	1
C16-I10-T13	3
C16-I10-T14	1
C16-I10-T15	1
C16-I10-T16	2
C16-I10-T17	0
C16-I10-T18	1
C16-I10-T20	0
C16-I10-T21	1
C16-I10-T27	0
C16-I10-T29	1
C16-I10-T33	0
C16-I11-T10	1
C16-I11-T12	5
C16-I11-T13	4
C16-I11-T14	1
C16-I11-T15	0
C16-I11-T16	4
C16-I11-T17	1
C16-I11-T18	1
C16-I11-T20	1
C16-I11-T21	1
C16-I11-T27	1
C16-I11-T29	4
C16-I11-T33	1
C16-I12-T10	1
C16-I12-T12	1
C16-I12-T13	3
C16-I12-T14	0
C16-I12-T15	0
C16-I12-T16	1
C16-I12-T17	0
C16-I12-T18	0
C16-I12-T20	0
C16-I12-T21	0
C16-I12-T27	0
C16-I12-T29	1
C16-I12-T33	0
C16-I13-T10	1
C16-I13-T12	2
C16-I13-T13	1
C16-I13-T14	0
C16-I13-T15	0
C16-I13-T16	0
C16-I13-T17	0
C16-I13-T18	0
C16-I13-T20	0
C16-I13-T21	0
C16-I13-T27	0
C16-I13-T29	1
C16-I13-T33	0
C16-I14-T10	1
C16-I14-T12	0
C16-I14-T13	1
C16-I14-T14	0
C16-I14-T15	0
C16-I14-T16	1
C16-I14-T17	0
C16-I14-T18	0
C16-I14-T20	0
C16-I14-T21	0
C16-I14-T27	0
C16-I14-T29	1
C16-I14-T33	0
C16-I15-T10	1
C16-I15-T12	0
C16-I15-T13	1
C16-I15-T14	0
C16-I15-T15	0
C16-I15-T16	1
C16-I15-T17	0
C16-I15-T18	0
C16-I15-T20	0
C16-I15-T21	0
C16-I15-T27	0
C16-I15-T29	1
C16-I15-T33	0
C16-I16-T10	1
C16-I16-T12	0
C16-I16-T13	1
C16-I16-T14	0
C16-I16-T15	0
C16-I16-T16	1
C16-I16-T17	0
C16-I16-T18	0
C16-I16-T20	1
C16-I16-T21	0
C16-I16-T27	0
C16-I16-T29	1
C16-I16-T33	0
C16-I17-T10	1
C16-I17-T12	0
C16-I17-T13	1
C16-I17-T14	0
C16-I17-T15	0
C16-I17-T16	1
C16-I17-T17	0
C16-I17-T18	0
C16-I17-T20	0
C16-I17-T21	0
C16-I17-T27	0
C16-I17-T29	1
C16-I17-T33	0
C16-I18-T10	1
C16-I18-T12	1
C16-I18-T13	1
C16-I18-T14	0
C16-I18-T15	0
C16-I18-T16	1
C16-I18-T17	0
C16-I18-T18	0
C16-I18-T20	0
C16-I18-T21	0
C16-I18-T27	0
C16-I18-T29	1
C16-I18-T33	0
C16-I19-T10	1
C16-I19-T12	1
C16-I19-T13	1
C16-I19-T14	0
C16-I19-T15	0
C16-I19-T16	2
C16-I19-T17	0
C16-I19-T18	0
C16-I19-T20	0
C16-I19-T21	0
C16-I19-T27	0
C16-I19-T29	1
C16-I19-T33	0
C16-I20-T10	1
C16-I20-T12	0
C16-I20-T13	1
C16-I20-T14	0
C16-I20-T15	0
C16-I20-T16	0
C16-I20-T17	0
C16-I20-T18	0
C16-I20-T20	0
C16-I20-T21	0
C16-I20-T27	0
C16-I20-T29	1
C16-I20-T33	0
C16-I21-T10	1
C16-I21-T12	2
C16-I21-T13	1
C16-I21-T14	0
C16-I21-T15	0
C16-I21-T16	1
C16-I21-T17	0
C16-I21-T18	0
C16-I21-T20	0
C16-I21-T21	0
C16-I21-T27	0
C16-I21-T29	1
C16-I21-T33	0
C16-I22-T10	1
C16-I22-T12	1
C16-I22-T13	1
C16-I22-T14	0
C16-I22-T15	0
C16-I22-T16	1
C16-I22-T17	0
C16-I22-T18	0
C16-I22-T20	0
C16-I22-T21	0
C16-I22-T27	0
C16-I22-T29	1
C16-I22-T33	0
C18-I10-T10	1
C18-I10-T12	0
C18-I10-T13	2
C18-I10-T14	0
C18-I10-T15	1
C18-I10-T16	2
C18-I10-T17	0
C18-I10-T18	1
C18-I10-T20	1
C18-I10-T21	1
C18-I10-T27	0
C18-I10-T29	2
C18-I10-T33	0
C18-I11-T10	0
C18-I11-T12	1
C18-I11-T13	2
C18-I11-T14	1
C18-I11-T15	0
C18-I11-T16	0
C18-I11-T17	3
C18-I11-T18	0
C18-I11-T20	1
C18-I11-T21	1
C18-I11-T27	3
C18-I11-T29	3
C18-I11-T33	2
C18-I12-T10	1
C18-I12-T12	3
C18-I12-T13	1
C18-I12-T14	0
C18-I12-T15	0
C18-I12-T16	0
C18-I12-T17	0
C18-I12-T18	0
C18-I12-T20	0
C18-I12-T21	0
C18-I12-T27	0
C18-I12-T29	1
C18-I12-T33	0
C18-I13-T10	0
C18-I13-T12	1
C18-I13-T13	1
C18-I13-T14	0
C18-I13-T15	0
C18-I13-T16	1
C18-I13-T17	0
C18-I13-T18	0
C18-I13-T20	0
C18-I13-T21	0
C18-I13-T27	0
C18-I13-T29	1
C18-I13-T33	0
C18-I14-T10	1
C18-I14-T12	0
C18-I14-T13	1
C18-I14-T14	0
C18-I14-T15	0
C18-I14-T16	0
C18-I14-T17	0
C18-I14-T18	0
C18-I14-T20	0
C18-I14-T21	0
C18-I14-T27	0
C18-I14-T29	5
C18-I14-T33	0
C18-I15-T10	1
C18-I15-T12	1
C18-I15-T13	1
C18-I15-T14	0
C18-I15-T15	0
C18-I15-T16	1
C18-I15-T17	0
C18-I15-T18	0
C18-I15-T20	0
C18-I15-T21	0
C18-I15-T27	0
C18-I15-T29	1
C18-I15-T33	0
C18-I16-T10	1
C18-I16-T12	1
C18-I16-T13	1
C18-I16-T14	0
C18-I16-T15	0
C18-I16-T16	1
C18-I16-T17	0
C18-I16-T18	0
C18-I16-T20	1
C18-I16-T21	0
C18-I16-T27	0
C18-I16-T29	1
C18-I16-T33	0
C18-I17-T10	1
C18-I17-T12	2
C18-I17-T13	1
C18-I17-T14	2
C18-I17-T15	0
C18-I17-T16	1
C18-I17-T17	0
C18-I17-T18	0
C18-I17-T20	0
C18-I17-T21	0
C18-I17-T27	0
C18-I17-T29	1
C18-I17-T33	0
C18-I18-T10	1
C18-I18-T12	0
C18-I18-T13	1
C18-I18-T14	0
C18-I18-T15	0
C18-I18-T16	7
C18-I18-T17	0
C18-I18-T18	0
C18-I18-T20	0
C18-I18-T21	0
C18-I18-T27	0
C18-I18-T29	1
C18-I18-T33	0
C18-I19-T10	1
C18-I19-T12	1
C18-I19-T13	1
C18-I19-T14	0
C18-I19-T15	0
C18-I19-T16	1
C18-I19-T17	0
C18-I19-T18	0
C18-I19-T20	0
C18-I19-T21	0
C18-I19-T27	0
C18-I19-T29	1
C18-I19-T33	0
C18-I20-T10	1
C18-I20-T12	1
C18-I20-T13	1
C18-I20-T14	0
C18-I20-T15	0
C18-I20-T16	1
C18-I20-T17	0
C18-I20-T18	0
C18-I20-T20	0
C18-I20-T21	0
C18-I20-T27	0
C18-I20-T29	1
C18-I20-T33	0
C18-I21-T10	1
C18-I21-T12	1
C18-I21-T13	1
C18-I21-T14	0
C18-I21-T15	0
C18-I21-T16	1
C18-I21-T17	0
C18-I21-T18	0
C18-I21-T20	0
C18-I21-T21	1
C18-I21-T27	0
C18-I21-T29	1
C18-I21-T33	0
C18-I22-T10	1
C18-I22-T12	0
C18-I22-T13	1
C18-I22-T14	0
C18-I22-T15	0
C18-I22-T16	1
C18-I22-T17	0
C18-I22-T18	0
C18-I22-T20	0
C18-I22-T21	0
C18-I22-T27	0
C18-I22-T29	1
C18-I22-T33	0
C19-I10-T10	1
C19-I10-T12	3
C19-I10-T13	2
C19-I10-T14	1
C19-I10-T15	1
C19-I10-T16	3
C19-I10-T17	0
C19-I10-T18	1
C19-I10-T20	1
C19-I10-T21	1
C19-I10-T27	0
C19-I10-T29	2
C19-I10-T33	0
C19-I11-T10	1
C19-I11-T12	3
C19-I11-T13	2
C19-I11-T14	0
C19-I11-T15	1
C19-I11-T16	1
C19-I11-T17	1
C19-I11-T18	3
C19-I11-T20	1
C19-I11-T21	1
C19-I11-T27	0
C19-I11-T29	2
C19-I11-T33	0
C19-I12-T10	1
C19-I12-T12	3
C19-I12-T13	1
C19-I12-T14	0
C19-I12-T15	0
C19-I12-T16	3
C19-I12-T17	0
C19-I12-T18	0
C19-I12-T20	0
C19-I12-T21	0
C19-I12-T27	0
C19-I12-T29	1
C19-I12-T33	0
C19-I13-T10	1
C19-I13-T12	0
C19-I13-T13	1
C19-I13-T14	0
C19-I13-T15	0
C19-I13-T16	1
C19-I13-T17	0
C19-I13-T18	0
C19-I13-T20	0
C19-I13-T21	0
C19-I13-T27	0
C19-I13-T29	0
C19-I13-T33	0
C19-I14-T10	1
C19-I14-T12	0
C19-I14-T13	2
C19-I14-T14	0
C19-I14-T15	0
C19-I14-T16	1
C19-I14-T17	0
C19-I14-T18	0
C19-I14-T20	0
C19-I14-T21	0
C19-I14-T27	0
C19-I14-T29	1
C19-I14-T33	0
C19-I15-T10	1
C19-I15-T12	0
C19-I15-T13	1
C19-I15-T14	0
C19-I15-T15	0
C19-I15-T16	2
C19-I15-T17	0
C19-I15-T18	0
C19-I15-T20	0
C19-I15-T21	0
C19-I15-T27	0
C19-I15-T29	1
C19-I15-T33	0
C19-I16-T10	1
C19-I16-T12	0
C19-I16-T13	1
C19-I16-T14	0
C19-I16-T15	0
C19-I16-T16	1
C19-I16-T17	0
C19-I16-T18	0
C19-I16-T20	0
C19-I16-T21	0
C19-I16-T27	0
C19-I16-T29	1
C19-I16-T33	0
C19-I17-T10	1
C19-I17-T12	1
C19-I17-T13	1
C19-I17-T14	0
C19-I17-T15	0
C19-I17-T16	1
C19-I17-T17	0
C19-I17-T18	0
C19-I17-T20	0
C19-I17-T21	0
C19-I17-T27	0
C19-I17-T29	1
C19-I17-T33	0
C19-I18-T10	1
C19-I18-T12	1
C19-I18-T13	1
C19-I18-T14	0
C19-I18-T15	0
C19-I18-T16	1
C19-I18-T17	0
C19-I18-T18	0
C19-I18-T20	1
C19-I18-T21	0
C19-I18-T27	0
C19-I18-T29	0
C19-I18-T33	0
C19-I19-T10	1
C19-I19-T12	1
C19-I19-T13	1
C19-I19-T14	0
C19-I19-T15	0
C19-I19-T16	1
C19-I19-T17	0
C19-I19-T18	0
C19-I19-T20	0
C19-I19-T21	0
C19-I19-T27	0
C19-I19-T29	1
C19-I19-T33	0
C19-I20-T10	1
C19-I20-T12	7
C19-I20-T13	3
C19-I20-T14	0
C19-I20-T15	0
C19-I20-T16	4
C19-I20-T17	0
C19-I20-T18	0
C19-I20-T20	0
C19-I20-T21	0
C19-I20-T27	0
C19-I20-T29	1
C19-I20-T33	0
C19-I21-T10	1
C19-I21-T12	0
C19-I21-T13	1
C19-I21-T14	0
C19-I21-T15	0
C19-I21-T16	1
C19-I21-T17	0
C19-I21-T18	0
C19-I21-T20	0
C19-I21-T21	0
C19-I21-T27	0
C19-I21-T29	1
C19-I21-T33	0
C19-I22-T10	1
C19-I22-T12	0
C19-I22-T13	1
C19-I22-T14	0
C19-I22-T15	0
C19-I22-T16	0
C19-I22-T17	0
C19-I22-T18	0
C19-I22-T20	0
C19-I22-T21	0
C19-I22-T27	0
C19-I22-T29	1
C19-I22-T33	0
C20-I10-T10	2
C20-I10-T12	1
C20-I10-T13	2
C20-I10-T14	0
C20-I10-T15	1
C20-I10-T16	1
C20-I10-T17	1
C20-I10-T18	3
C20-I10-T20	0
C20-I10-T21	0
C20-I10-T27	0
C20-I10-T29	1
C20-I10-T33	0
C20-I11-T10	2
C20-I11-T12	9
C20-I11-T13	1
C20-I11-T14	6
C20-I11-T15	3
C20-I11-T16	3
C20-I11-T17	1
C20-I11-T18	1
C20-I11-T20	0
C20-I11-T21	0
C20-I11-T27	0
C20-I11-T29	2
C20-I11-T33	1
C20-I12-T10	1
C20-I12-T12	0
C20-I12-T13	1
C20-I12-T14	2
C20-I12-T15	0
C20-I12-T16	1
C20-I12-T17	0
C20-I12-T18	0
C20-I12-T20	0
C20-I12-T21	0
C20-I12-T27	0
C20-I12-T29	0
C20-I12-T33	0
C20-I13-T10	3
C20-I13-T12	1
C20-I13-T13	2
C20-I13-T14	0
C20-I13-T15	0
C20-I13-T16	1
C20-I13-T17	0
C20-I13-T18	0
C20-I13-T20	0
C20-I13-T21	0
C20-I13-T27	0
C20-I13-T29	0
C20-I13-T33	0
C20-I14-T10	1
C20-I14-T12	0
C20-I14-T13	1
C20-I14-T14	0
C20-I14-T15	0
C20-I14-T16	1
C20-I14-T17	0
C20-I14-T18	0
C20-I14-T20	0
C20-I14-T21	0
C20-I14-T27	1
C20-I14-T29	1
C20-I14-T33	0
C20-I15-T10	1
C20-I15-T12	1
C20-I15-T13	1
C20-I15-T14	0
C20-I15-T15	0
C20-I15-T16	1
C20-I15-T17	0
C20-I15-T18	0
C20-I15-T20	0
C20-I15-T21	0
C20-I15-T27	0
C20-I15-T29	1
C20-I15-T33	0
C20-I16-T10	1
C20-I16-T12	1
C20-I16-T13	1
C20-I16-T14	0
C20-I16-T15	0
C20-I16-T16	1
C20-I16-T17	0
C20-I16-T18	0
C20-I16-T20	0
C20-I16-T21	0
C20-I16-T27	0
C20-I16-T29	2
C20-I16-T33	0
C20-I17-T10	1
C20-I17-T12	1
C20-I17-T13	2
C20-I17-T14	0
C20-I17-T15	0
C20-I17-T16	1
C20-I17-T17	0
C20-I17-T18	0
C20-I17-T20	0
C20-I17-T21	0
C20-I17-T27	0
C20-I17-T29	1
C20-I17-T33	0
C20-I18-T10	2
C20-I18-T12	3
C20-I18-T13	1
C20-I18-T14	0
C20-I18-T15	0
C20-I18-T16	1
C20-I18-T17	0
C20-I18-T18	0
C20-I18-T20	0
C20-I18-T21	0
C20-I18-T27	0
C20-I18-T29	1
C20-I18-T33	0
C20-I19-T10	1
C20-I19-T12	0
C20-I19-T13	1
C20-I19-T14	0
C20-I19-T15	0
C20-I19-T16	2
C20-I19-T17	0
C20-I19-T18	0
C20-I19-T20	0
C20-I19-T21	0
C20-I19-T27	0
C20-I19-T29	0
C20-I19-T33	0
C20-I20-T10	1
C20-I20-T12	0
C20-I20-T13	7
C20-I20-T14	0
C20-I20-T15	0
C20-I20-T16	1
C20-I20-T17	0
C20-I20-T18	0
C20-I20-T20	0
C20-I20-T21	0
C20-I20-T27	0
C20-I20-T29	1
C20-I20-T33	0
C20-I21-T10	1
C20-I21-T12	1
C20-I21-T13	1
C20-I21-T14	0
C20-I21-T15	0
C20-I21-T16	1
C20-I21-T17	0
C20-I21-T18	0
C20-I21-T20	0
C20-I21-T21	0
C20-I21-T27	0
C20-I21-T29	1
C20-I21-T33	0
C20-I22-T10	1
C20-I22-T12	0
C20-I22-T13	1
C20-I22-T14	0
C20-I22-T15	0
C20-I22-T16	1
C20-I22-T17	0
C20-I22-T18	2
C20-I22-T20	0
C20-I22-T21	0
C20-I22-T27	0
C20-I22-T29	1
C20-I22-T33	0
C21-I10-T10	2
C21-I10-T12	1
C21-I10-T13	2
C21-I10-T14	0
C21-I10-T15	0
C21-I10-T16	2
C21-I10-T17	1
C21-I10-T18	0
C21-I10-T20	0
C21-I10-T21	0
C21-I10-T27	0
C21-I10-T29	2
C21-I10-T33	0
C21-I11-T10	4
C21-I11-T12	4
C21-I11-T13	6
C21-I11-T14	0
C21-I11-T15	1
C21-I11-T16	4
C21-I11-T17	3
C21-I11-T18	1
C21-I11-T20	3
C21-I11-T21	1
C21-I11-T27	0
C21-I11-T29	4
C21-I11-T33	3
C21-I12-T10	1
C21-I12-T12	3
C21-I12-T13	1
C21-I12-T14	0
C21-I12-T15	0
C21-I12-T16	1
C21-I12-T17	0
C21-I12-T18	0
C21-I12-T20	0
C21-I12-T21	0
C21-I12-T27	0
C21-I12-T29	1
C21-I12-T33	0
C21-I13-T10	1
C21-I13-T12	1
C21-I13-T13	1
C21-I13-T14	0
C21-I13-T15	0
C21-I13-T16	1
C21-I13-T17	0
C21-I13-T18	0
C21-I13-T20	0
C21-I13-T21	0
C21-I13-T27	0
C21-I13-T29	1
C21-I13-T33	0
C21-I14-T10	0
C21-I14-T12	0
C21-I14-T13	1
C21-I14-T14	1
C21-I14-T15	0
C21-I14-T16	1
C21-I14-T17	0
C21-I14-T18	0
C21-I14-T20	0
C21-I14-T21	0
C21-I14-T27	0
C21-I14-T29	1
C21-I14-T33	0
C21-I15-T10	0
C21-I15-T12	3
C21-I15-T13	1
C21-I15-T14	0
C21-I15-T15	0
C21-I15-T16	0
C21-I15-T17	0
C21-I15-T18	0
C21-I15-T20	1
C21-I15-T21	0
C21-I15-T27	1
C21-I15-T29	1
C21-I15-T33	0
C21-I16-T10	1
C21-I16-T12	0
C21-I16-T13	1
C21-I16-T14	0
C21-I16-T15	0
C21-I16-T16	1
C21-I16-T17	0
C21-I16-T18	0
C21-I16-T20	1
C21-I16-T21	0
C21-I16-T27	0
C21-I16-T29	1
C21-I16-T33	0
C21-I17-T10	1
C21-I17-T12	1
C21-I17-T13	1
C21-I17-T14	0
C21-I17-T15	0
C21-I17-T16	1
C21-I17-T17	0
C21-I17-T18	0
C21-I17-T20	0
C21-I17-T21	0
C21-I17-T27	0
C21-I17-T29	1
C21-I17-T33	0
C21-I18-T10	1
C21-I18-T12	0
C21-I18-T13	1
C21-I18-T14	0
C21-I18-T15	0
C21-I18-T16	1
C21-I18-T17	0
C21-I18-T18	0
C21-I18-T20	0
C21-I18-T21	0
C21-I18-T27	0
C21-I18-T29	1
C21-I18-T33	0
C21-I19-T10	1
C21-I19-T12	0
C21-I19-T13	1
C21-I19-T14	0
C21-I19-T15	0
C21-I19-T16	1
C21-I19-T17	0
C21-I19-T18	0
C21-I19-T20	0
C21-I19-T21	0
C21-I19-T27	0
C21-I19-T29	1
C21-I19-T33	0
C21-I20-T10	1
C21-I20-T12	0
C21-I20-T13	1
C21-I20-T14	2
C21-I20-T15	0
C21-I20-T16	0
C21-I20-T17	0
C21-I20-T18	0
C21-I20-T20	0
C21-I20-T21	0
C21-I20-T27	0
C21-I20-T29	2
C21-I20-T33	0
C21-I21-T10	1
C21-I21-T12	2
C21-I21-T13	1
C21-I21-T14	0
C21-I21-T15	0
C21-I21-T16	1
C21-I21-T17	0
C21-I21-T18	0
C21-I21-T20	0
C21-I21-T21	0
C21-I21-T27	0
C21-I21-T29	1
C21-I21-T33	0
C21-I22-T10	1
C21-I22-T12	2
C21-I22-T13	1
C21-I22-T14	0
C21-I22-T15	0
C21-I22-T16	1
C21-I22-T17	0
C21-I22-T18	0
C21-I22-T20	0
C21-I22-T21	0
C21-I22-T27	0
C21-I22-T29	1
C21-I22-T33	0
C22-I10-T10	1
C22-I10-T12	2
C22-I10-T13	2
C22-I10-T14	1
C22-I10-T15	0
C22-I10-T16	1
C22-I10-T17	1
C22-I10-T18	1
C22-I10-T20	0
C22-I10-T21	0
C22-I10-T27	1
C22-I10-T29	1
C22-I10-T33	1
C22-I11-T10	4
C22-I11-T12	3
C22-I11-T13	4
C22-I11-T14	1
C22-I11-T15	3
C22-I11-T16	4
C22-I11-T17	3
C22-I11-T18	3
C22-I11-T20	4
C22-I11-T21	4
C22-I11-T27	0
C22-I11-T29	2
C22-I11-T33	3
C22-I12-T10	1
C22-I12-T12	1
C22-I12-T13	1
C22-I12-T14	0
C22-I12-T15	0
C22-I12-T16	1
C22-I12-T17	0
C22-I12-T18	0
C22-I12-T20	1
C22-I12-T21	0
C22-I12-T27	0
C22-I12-T29	0
C22-I12-T33	0
C22-I13-T10	1
C22-I13-T12	2
C22-I13-T13	1
C22-I13-T14	2
C22-I13-T15	0
C22-I13-T16	1
C22-I13-T17	0
C22-I13-T18	0
C22-I13-T20	0
C22-I13-T21	0
C22-I13-T27	0
C22-I13-T29	1
C22-I13-T33	0
C22-I14-T10	1
C22-I14-T12	1
C22-I14-T13	1
C22-I14-T14	0
C22-I14-T15	0
C22-I14-T16	1
C22-I14-T17	2
C22-I14-T18	0
C22-I14-T20	2
C22-I14-T21	0
C22-I14-T27	0
C22-I14-T29	0
C22-I14-T33	0
C22-I15-T10	1
C22-I15-T12	0
C22-I15-T13	1
C22-I15-T14	0
C22-I15-T15	0
C22-I15-T16	1
C22-I15-T17	0
C22-I15-T18	0
C22-I15-T20	0
C22-I15-T21	0
C22-I15-T27	0
C22-I15-T29	0
C22-I15-T33	0
C22-I16-T10	1
C22-I16-T12	1
C22-I16-T13	1
C22-I16-T14	0
C22-I16-T15	0
C22-I16-T16	0
C22-I16-T17	0
C22-I16-T18	0
C22-I16-T20	1
C22-I16-T21	0
C22-I16-T27	0
C22-I16-T29	0
C22-I16-T33	0
C22-I17-T10	1
C22-I17-T12	0
C22-I17-T13	1
C22-I17-T14	0
C22-I17-T15	0
C22-I17-T16	1
C22-I17-T17	0
C22-I17-T18	0
C22-I17-T20	0
C22-I17-T21	0
C22-I17-T27	0
C22-I17-T29	1
C22-I17-T33	0
C22-I18-T10	1
C22-I18-T12	1
C22-I18-T13	1
C22-I18-T14	0
C22-I18-T15	0
C22-I18-T16	0
C22-I18-T17	0
C22-I18-T18	0
C22-I18-T20	0
C22-I18-T21	0
C22-I18-T27	0
C22-I18-T29	1
C22-I18-T33	0
C22-I19-T10	1
C22-I19-T12	5
C22-I19-T13	1
C22-I19-T14	2
C22-I19-T15	0
C22-I19-T16	1
C22-I19-T17	0
C22-I19-T18	0
C22-I19-T20	0
C22-I19-T21	0
C22-I19-T27	0
C22-I19-T29	3
C22-I19-T33	0
C22-I20-T10	1
C22-I20-T12	4
C22-I20-T13	1
C22-I20-T14	0
C22-I20-T15	0
C22-I20-T16	2
C22-I20-T17	0
C22-I20-T18	0
C22-I20-T20	0
C22-I20-T21	0
C22-I20-T27	0
C22-I20-T29	1
C22-I20-T33	0
C22-I21-T10	2
C22-I21-T12	1
C22-I21-T13	1
C22-I21-T14	0
C22-I21-T15	0
C22-I21-T16	0
C22-I21-T17	0
C22-I21-T18	0
C22-I21-T20	0
C22-I21-T21	0
C22-I21-T27	0
C22-I21-T29	1
C22-I21-T33	0
C22-I22-T10	0
C22-I22-T12	0
C22-I22-T13	1
C22-I22-T14	0
C22-I22-T15	0
C22-I22-T16	1
C22-I22-T17	0
C22-I22-T18	0
C22-I22-T20	0
C22-I22-T21	0
C22-I22-T27	0
C22-I22-T29	1
C22-I22-T33	0
