# Supplementary material for: Massively parallel characterization of engineered transcript isoforms using direct RNA sequencing
Source: Nat Commun. 2022 Jan 21;13:434. doi: 10.1038/s41467-022-28074-5 (PMC8783025; doi:10.1038/s41467-022-28074-5)
Supplement: Supplementary file 6 — Source Data [file 41467_2022_28074_MOESM6_ESM.zip › Source Data/maintext/figure-6ab.tsv]

pVGA010	0	7
pVGA010	1	7
pVGA010	2	9
pVGA010	3	9
pVGA010	4	9
pVGA010	5	9
pVGA010	6	9
pVGA010	7	9
pVGA010	8	9
pVGA010	9	9
pVGA010	10	10
pVGA010	11	10
pVGA010	12	10
pVGA010	13	10
pVGA010	14	10
pVGA010	15	10
pVGA010	16	10
pVGA010	17	10
pVGA010	18	10
pVGA010	19	10
pVGA010	20	10
pVGA010	21	10
pVGA010	22	10
pVGA010	23	10
pVGA010	24	10
pVGA010	25	10
pVGA010	26	11
pVGA010	27	11
pVGA010	28	11
pVGA010	29	12
pVGA010	30	12
pVGA010	31	12
pVGA010	32	13
pVGA010	33	13
pVGA010	34	13
pVGA010	35	13
pVGA010	36	13
pVGA010	37	13
pVGA010	38	13
pVGA010	39	13
pVGA010	40	13
pVGA010	41	13
pVGA010	42	13
pVGA010	43	13
pVGA010	44	13
pVGA010	45	13
pVGA010	46	13
pVGA010	47	13
pVGA010	48	13
pVGA010	49	13
pVGA010	50	13
pVGA010	51	13
pVGA010	52	13
pVGA010	53	16
pVGA010	54	21
pVGA010	55	22
pVGA010	56	40
pVGA010	57	60
pVGA010	58	153
pVGA010	59	1975
pVGA010	60	7471
pVGA010	61	10589
pVGA010	62	11518
pVGA010	63	11837
pVGA010	64	12018
pVGA010	65	13483
pVGA010	66	13914
pVGA010	67	14352
pVGA010	68	14583
pVGA010	69	14832
pVGA010	70	15525
pVGA010	71	15731
pVGA010	72	15798
pVGA010	73	15858
pVGA010	74	16191
pVGA010	75	16247
pVGA010	76	16251
pVGA010	77	16272
pVGA010	78	16287
pVGA010	79	16308
pVGA010	80	16333
pVGA010	81	16341
pVGA010	82	16375
pVGA010	83	16383
pVGA010	84	16390
pVGA010	85	16399
pVGA010	86	16401
pVGA010	87	16405
pVGA010	88	16426
pVGA010	89	16435
pVGA010	90	16473
pVGA010	91	16484
pVGA010	92	16485
pVGA010	93	16488
pVGA010	94	16491
pVGA010	95	16546
pVGA010	96	16551
pVGA010	97	16555
pVGA010	98	16560
pVGA010	99	16577
pVGA010	100	16606
pVGA010	101	16641
pVGA010	102	16654
pVGA010	103	16660
pVGA010	104	16664
pVGA010	105	16666
pVGA010	106	16667
pVGA010	107	16678
pVGA010	108	16690
pVGA010	109	16706
pVGA010	110	16713
pVGA010	111	16714
pVGA010	112	16718
pVGA010	113	16721
pVGA010	114	16725
pVGA010	115	16726
pVGA010	116	16728
pVGA010	117	16731
pVGA010	118	16735
pVGA010	119	16735
pVGA010	120	16749
pVGA010	121	16755
pVGA010	122	16766
pVGA010	123	16777
pVGA010	124	16783
pVGA010	125	16784
pVGA010	126	16793
pVGA010	127	16803
pVGA010	128	16806
pVGA010	129	16813
pVGA010	130	16816
pVGA010	131	16825
pVGA010	132	16834
pVGA010	133	16834
pVGA010	134	16834
pVGA010	135	16835
pVGA010	136	16838
pVGA010	137	16839
pVGA010	138	16840
pVGA010	139	16847
pVGA010	140	16852
pVGA010	141	16855
pVGA010	142	16858
pVGA010	143	16860
pVGA010	144	16862
pVGA010	145	16863
pVGA010	146	16869
pVGA010	147	16871
pVGA010	148	16878
pVGA010	149	16882
pVGA010	150	16882
pVGA010	151	16884
pVGA010	152	16890
pVGA010	153	16895
pVGA010	154	16896
pVGA010	155	16897
pVGA010	156	16906
pVGA010	157	16906
pVGA010	158	16917
pVGA010	159	16926
pVGA010	160	16928
pVGA010	161	16938
pVGA010	162	16951
pVGA010	163	16961
pVGA010	164	16970
pVGA010	165	16976
pVGA010	166	16988
pVGA010	167	16995
pVGA010	168	16997
pVGA010	169	16996
pVGA010	170	16998
pVGA010	171	16999
pVGA010	172	17001
pVGA010	173	17000
pVGA010	174	16998
pVGA010	175	16995
pVGA010	176	16980
pVGA010	177	16965
pVGA010	178	16949
pVGA010	179	16955
pVGA010	180	16916
pVGA010	181	16919
pVGA010	182	16910
pVGA010	183	16910
pVGA010	184	16910
pVGA010	185	16911
pVGA010	186	16915
pVGA010	187	16918
pVGA010	188	16918
pVGA010	189	16919
pVGA010	190	16924
pVGA010	191	16925
pVGA010	192	16925
pVGA010	193	16939
pVGA010	194	16941
pVGA010	195	16941
pVGA010	196	16953
pVGA010	197	16955
pVGA010	198	16976
pVGA010	199	16977
pVGA010	200	16980
pVGA010	201	16975
pVGA010	202	16981
pVGA010	203	16980
pVGA010	204	16981
pVGA010	205	16985
pVGA010	206	16982
pVGA010	207	16980
pVGA010	208	16976
pVGA010	209	16981
pVGA010	210	16966
pVGA010	211	16943
pVGA010	212	16945
pVGA010	213	16955
pVGA010	214	16952
pVGA010	215	16960
pVGA010	216	16959
pVGA010	217	16953
pVGA010	218	16948
pVGA010	219	16930
pVGA010	220	16913
pVGA010	221	16882
pVGA010	222	16861
pVGA010	223	16855
pVGA010	224	16862
pVGA010	225	16861
pVGA010	226	16871
pVGA010	227	16873
pVGA010	228	16873
pVGA010	229	16869
pVGA010	230	16831
pVGA010	231	16802
pVGA010	232	16799
pVGA010	233	16786
pVGA010	234	16771
pVGA010	235	16752
pVGA010	236	16753
pVGA010	237	16753
pVGA010	238	16739
pVGA010	239	16740
pVGA010	240	16706
pVGA010	241	16707
pVGA010	242	16707
pVGA010	243	16705
pVGA010	244	16683
pVGA010	245	16670
pVGA010	246	16672
pVGA010	247	16650
pVGA010	248	16649
pVGA010	249	16655
pVGA010	250	16660
pVGA010	251	16656
pVGA010	252	16651
pVGA010	253	16650
pVGA010	254	16630
pVGA010	255	16620
pVGA010	256	16616
pVGA010	257	16567
pVGA010	258	16561
pVGA010	259	16563
pVGA010	260	16561
pVGA010	261	16554
pVGA010	262	16543
pVGA010	263	16532
pVGA010	264	16491
pVGA010	265	16495
pVGA010	266	16461
pVGA010	267	16451
pVGA010	268	16439
pVGA010	269	16422
pVGA010	270	16419
pVGA010	271	16414
pVGA010	272	16405
pVGA010	273	16327
pVGA010	274	16308
pVGA010	275	16268
pVGA010	276	16212
pVGA010	277	16200
pVGA010	278	16207
pVGA010	279	16209
pVGA010	280	16222
pVGA010	281	16236
pVGA010	282	16243
pVGA010	283	16225
pVGA010	284	16220
pVGA010	285	16227
pVGA010	286	16219
pVGA010	287	16206
pVGA010	288	16200
pVGA010	289	16202
pVGA010	290	16212
pVGA010	291	16180
pVGA010	292	16165
pVGA010	293	16150
pVGA010	294	16141
pVGA010	295	16103
pVGA010	296	16076
pVGA010	297	16062
pVGA010	298	16041
pVGA010	299	16027
pVGA010	300	15945
pVGA010	301	15924
pVGA010	302	15918
pVGA010	303	15921
pVGA010	304	15919
pVGA010	305	15914
pVGA010	306	15920
pVGA010	307	15940
pVGA010	308	15925
pVGA010	309	15933
pVGA010	310	15914
pVGA010	311	15929
pVGA010	312	15921
pVGA010	313	15924
pVGA010	314	15926
pVGA010	315	15934
pVGA010	316	15926
pVGA010	317	15926
pVGA010	318	15907
pVGA010	319	15889
pVGA010	320	15883
pVGA010	321	15857
pVGA010	322	15854
pVGA010	323	15833
pVGA010	324	15810
pVGA010	325	15717
pVGA010	326	15691
pVGA010	327	15701
pVGA010	328	15700
pVGA010	329	15707
pVGA010	330	15701
pVGA010	331	15675
pVGA010	332	15676
pVGA010	333	15663
pVGA010	334	15666
pVGA010	335	15644
pVGA010	336	15656
pVGA010	337	15653
pVGA010	338	15656
pVGA010	339	15667
pVGA010	340	15667
pVGA010	341	15654
pVGA010	342	15676
pVGA010	343	15679
pVGA010	344	15689
pVGA010	345	15688
pVGA010	346	15681
pVGA010	347	15681
pVGA010	348	15656
pVGA010	349	15665
pVGA010	350	15675
pVGA010	351	15680
pVGA010	352	15671
pVGA010	353	15648
pVGA010	354	15604
pVGA010	355	15547
pVGA010	356	15501
pVGA010	357	15478
pVGA010	358	15483
pVGA010	359	15466
pVGA010	360	15442
pVGA010	361	15427
pVGA010	362	15427
pVGA010	363	15387
pVGA010	364	15364
pVGA010	365	15309
pVGA010	366	15290
pVGA010	367	15303
pVGA010	368	15347
pVGA010	369	15336
pVGA010	370	15343
pVGA010	371	15336
pVGA010	372	15332
pVGA010	373	15348
pVGA010	374	15344
pVGA010	375	15329
pVGA010	376	15325
pVGA010	377	15315
pVGA010	378	15302
pVGA010	379	15319
pVGA010	380	15323
pVGA010	381	15314
pVGA010	382	15291
pVGA010	383	15276
pVGA010	384	15275
pVGA010	385	15241
pVGA010	386	15229
pVGA010	387	15227
pVGA010	388	15216
pVGA010	389	15212
pVGA010	390	15219
pVGA010	391	15222
pVGA010	392	15203
pVGA010	393	15174
pVGA010	394	15092
pVGA010	395	15081
pVGA010	396	15072
pVGA010	397	15057
pVGA010	398	15041
pVGA010	399	15034
pVGA010	400	15038
pVGA010	401	15031
pVGA010	402	15034
pVGA010	403	15041
pVGA010	404	15017
pVGA010	405	15036
pVGA010	406	15011
pVGA010	407	15020
pVGA010	408	15017
pVGA010	409	15013
pVGA010	410	15010
pVGA010	411	15007
pVGA010	412	15000
pVGA010	413	14991
pVGA010	414	14981
pVGA010	415	14943
pVGA010	416	14936
pVGA010	417	14935
pVGA010	418	14900
pVGA010	419	14821
pVGA010	420	14793
pVGA010	421	14784
pVGA010	422	14775
pVGA010	423	14737
pVGA010	424	14694
pVGA010	425	14692
pVGA010	426	14674
pVGA010	427	14682
pVGA010	428	14657
pVGA010	429	14649
pVGA010	430	14652
pVGA010	431	14663
pVGA010	432	14677
pVGA010	433	14688
pVGA010	434	14689
pVGA010	435	14702
pVGA010	436	14638
pVGA010	437	14621
pVGA010	438	14607
pVGA010	439	14578
pVGA010	440	14594
pVGA010	441	14600
pVGA010	442	14635
pVGA010	443	14635
pVGA010	444	14635
pVGA010	445	14606
pVGA010	446	14593
pVGA010	447	14588
pVGA010	448	14561
pVGA010	449	14568
pVGA010	450	14535
pVGA010	451	14526
pVGA010	452	14500
pVGA010	453	14509
pVGA010	454	14514
pVGA010	455	14492
pVGA010	456	14491
pVGA010	457	14479
pVGA010	458	14472
pVGA010	459	14427
pVGA010	460	14435
pVGA010	461	14453
pVGA010	462	14459
pVGA010	463	14466
pVGA010	464	14455
pVGA010	465	14421
pVGA010	466	14388
pVGA010	467	14393
pVGA010	468	14388
pVGA010	469	14385
pVGA010	470	14362
pVGA010	471	14343
pVGA010	472	14303
pVGA010	473	14283
pVGA010	474	14269
pVGA010	475	14286
pVGA010	476	14275
pVGA010	477	14265
pVGA010	478	14261
pVGA010	479	14258
pVGA010	480	14255
pVGA010	481	14236
pVGA010	482	14226
pVGA010	483	14207
pVGA010	484	14191
pVGA010	485	14180
pVGA010	486	14172
pVGA010	487	14160
pVGA010	488	14137
pVGA010	489	14135
pVGA010	490	14127
pVGA010	491	14112
pVGA010	492	14111
pVGA010	493	14105
pVGA010	494	14102
pVGA010	495	14067
pVGA010	496	14028
pVGA010	497	14011
pVGA010	498	14011
pVGA010	499	13984
pVGA010	500	13958
pVGA010	501	13949
pVGA010	502	13916
pVGA010	503	13918
pVGA010	504	13919
pVGA010	505	13930
pVGA010	506	13933
pVGA010	507	13924
pVGA010	508	13901
pVGA010	509	13889
pVGA010	510	13880
pVGA010	511	13863
pVGA010	512	13852
pVGA010	513	13842
pVGA010	514	13819
pVGA010	515	13814
pVGA010	516	13808
pVGA010	517	13776
pVGA010	518	13759
pVGA010	519	13738
pVGA010	520	13731
pVGA010	521	13726
pVGA010	522	13688
pVGA010	523	13636
pVGA010	524	13614
pVGA010	525	13601
pVGA010	526	13595
pVGA010	527	13578
pVGA010	528	13565
pVGA010	529	13502
pVGA010	530	13431
pVGA010	531	13322
pVGA010	532	13222
pVGA010	533	13205
pVGA010	534	13120
pVGA010	535	13094
pVGA010	536	13061
pVGA010	537	13025
pVGA010	538	12992
pVGA010	539	12969
pVGA010	540	12965
pVGA010	541	12958
pVGA010	542	12954
pVGA010	543	12933
pVGA010	544	12920
pVGA010	545	12903
pVGA010	546	12890
pVGA010	547	12879
pVGA010	548	12864
pVGA010	549	12832
pVGA010	550	12828
pVGA010	551	12816
pVGA010	552	12808
pVGA010	553	12804
pVGA010	554	12795
pVGA010	555	12791
pVGA010	556	12784
pVGA010	557	12777
pVGA010	558	12771
pVGA010	559	12753
pVGA010	560	12718
pVGA010	561	12699
pVGA010	562	12693
pVGA010	563	12692
pVGA010	564	12681
pVGA010	565	12677
pVGA010	566	12656
pVGA010	567	12641
pVGA010	568	12633
pVGA010	569	12631
pVGA010	570	12613
pVGA010	571	12597
pVGA010	572	12548
pVGA010	573	12526
pVGA010	574	12524
pVGA010	575	12517
pVGA010	576	12507
pVGA010	577	12498
pVGA010	578	12484
pVGA010	579	12476
pVGA010	580	12457
pVGA010	581	12413
pVGA010	582	12350
pVGA010	583	12308
pVGA010	584	12304
pVGA010	585	12301
pVGA010	586	12297
pVGA010	587	12288
pVGA010	588	12263
pVGA010	589	12253
pVGA010	590	12253
pVGA010	591	12252
pVGA010	592	12241
pVGA010	593	12230
pVGA010	594	12206
pVGA010	595	12202
pVGA010	596	12179
pVGA010	597	12174
pVGA010	598	12167
pVGA010	599	12164
pVGA010	600	12159
pVGA010	601	12151
pVGA010	602	12146
pVGA010	603	12137
pVGA010	604	12132
pVGA010	605	12109
pVGA010	606	12075
pVGA010	607	12063
pVGA010	608	12054
pVGA010	609	12037
pVGA010	610	12025
pVGA010	611	12006
pVGA010	612	11990
pVGA010	613	11976
pVGA010	614	11966
pVGA010	615	11961
pVGA010	616	11934
pVGA010	617	11904
pVGA010	618	11874
pVGA010	619	11855
pVGA010	620	11849
pVGA010	621	11833
pVGA010	622	11803
pVGA010	623	11756
pVGA010	624	11716
pVGA010	625	11710
pVGA010	626	11679
pVGA010	627	11651
pVGA010	628	11633
pVGA010	629	11624
pVGA010	630	11599
pVGA010	631	11589
pVGA010	632	11583
pVGA010	633	11570
pVGA010	634	11520
pVGA010	635	11506
pVGA010	636	11494
pVGA010	637	11465
pVGA010	638	11432
pVGA010	639	11405
pVGA010	640	11352
pVGA010	641	11321
pVGA010	642	11300
pVGA010	643	11247
pVGA010	644	11226
pVGA010	645	11176
pVGA010	646	11150
pVGA010	647	11115
pVGA010	648	11075
pVGA010	649	11067
pVGA010	650	11059
pVGA010	651	11058
pVGA010	652	11035
pVGA010	653	11003
pVGA010	654	10993
pVGA010	655	10952
pVGA010	656	10513
pVGA010	657	10210
pVGA010	658	10113
pVGA010	659	10006
pVGA010	660	9909
pVGA010	661	9420
pVGA010	662	9317
pVGA010	663	9279
pVGA010	664	9249
pVGA010	665	9236
pVGA010	666	9070
pVGA010	667	8817
pVGA010	668	8794
pVGA010	669	8773
pVGA010	670	8764
pVGA010	671	8747
pVGA010	672	8732
pVGA010	673	8695
pVGA010	674	8670
pVGA010	675	8652
pVGA010	676	8645
pVGA010	677	8632
pVGA010	678	8630
pVGA010	679	8602
pVGA010	680	8593
pVGA010	681	8587
pVGA010	682	8553
pVGA010	683	8502
pVGA010	684	8444
pVGA010	685	8394
pVGA010	686	8376
pVGA010	687	8368
pVGA010	688	8344
pVGA010	689	8331
pVGA010	690	8323
pVGA010	691	8302
pVGA010	692	8287
pVGA010	693	8258
pVGA010	694	8206
pVGA010	695	8188
pVGA010	696	8156
pVGA010	697	8147
pVGA010	698	8141
pVGA010	699	8128
pVGA010	700	8125
pVGA010	701	8103
pVGA010	702	8067
pVGA010	703	8025
pVGA010	704	7947
pVGA010	705	7506
pVGA010	706	6411
pVGA010	707	4619
pVGA010	708	4511
pVGA010	709	3837
pVGA010	710	3742
pVGA010	711	3739
pVGA010	712	3734
pVGA010	713	3725
pVGA010	714	3718
pVGA010	715	3668
pVGA010	716	3643
pVGA010	717	3634
pVGA010	718	3619
pVGA010	719	3609
pVGA010	720	3582
pVGA010	721	3576
pVGA010	722	3567
pVGA010	723	3556
pVGA010	724	3529
pVGA010	725	3499
pVGA010	726	3485
pVGA010	727	3475
pVGA010	728	3321
pVGA010	729	3264
pVGA010	730	3210
pVGA010	731	3162
pVGA010	732	3037
pVGA010	733	2987
pVGA010	734	2836
pVGA010	735	2794
pVGA010	736	2773
pVGA010	737	2743
pVGA011	0	128
pVGA011	1	133
pVGA011	2	138
pVGA011	3	139
pVGA011	4	143
pVGA011	5	143
pVGA011	6	145
pVGA011	7	146
pVGA011	8	147
pVGA011	9	148
pVGA011	10	153
pVGA011	11	155
pVGA011	12	155
pVGA011	13	156
pVGA011	14	157
pVGA011	15	157
pVGA011	16	157
pVGA011	17	157
pVGA011	18	157
pVGA011	19	158
pVGA011	20	159
pVGA011	21	160
pVGA011	22	160
pVGA011	23	160
pVGA011	24	162
pVGA011	25	164
pVGA011	26	165
pVGA011	27	165
pVGA011	28	166
pVGA011	29	167
pVGA011	30	167
pVGA011	31	168
pVGA011	32	168
pVGA011	33	168
pVGA011	34	169
pVGA011	35	169
pVGA011	36	169
pVGA011	37	169
pVGA011	38	170
pVGA011	39	170
pVGA011	40	170
pVGA011	41	171
pVGA011	42	171
pVGA011	43	171
pVGA011	44	171
pVGA011	45	171
pVGA011	46	172
pVGA011	47	172
pVGA011	48	172
pVGA011	49	172
pVGA011	50	172
pVGA011	51	172
pVGA011	52	172
pVGA011	53	175
pVGA011	54	176
pVGA011	55	177
pVGA011	56	210
pVGA011	57	238
pVGA011	58	335
pVGA011	59	2577
pVGA011	60	8990
pVGA011	61	12577
pVGA011	62	13710
pVGA011	63	14040
pVGA011	64	14214
pVGA011	65	16032
pVGA011	66	16590
pVGA011	67	17062
pVGA011	68	17372
pVGA011	69	17711
pVGA011	70	18525
pVGA011	71	18734
pVGA011	72	18835
pVGA011	73	18905
pVGA011	74	19291
pVGA011	75	19341
pVGA011	76	19348
pVGA011	77	19366
pVGA011	78	19380
pVGA011	79	19406
pVGA011	80	19424
pVGA011	81	19433
pVGA011	82	19469
pVGA011	83	19478
pVGA011	84	19490
pVGA011	85	19499
pVGA011	86	19506
pVGA011	87	19511
pVGA011	88	19523
pVGA011	89	19532
pVGA011	90	19577
pVGA011	91	19589
pVGA011	92	19593
pVGA011	93	19596
pVGA011	94	19599
pVGA011	95	19658
pVGA011	96	19668
pVGA011	97	19676
pVGA011	98	19682
pVGA011	99	19694
pVGA011	100	19729
pVGA011	101	19772
pVGA011	102	19784
pVGA011	103	19795
pVGA011	104	19798
pVGA011	105	19798
pVGA011	106	19803
pVGA011	107	19809
pVGA011	108	19829
pVGA011	109	19851
pVGA011	110	19855
pVGA011	111	19857
pVGA011	112	19862
pVGA011	113	19870
pVGA011	114	19876
pVGA011	115	19879
pVGA011	116	19881
pVGA011	117	19892
pVGA011	118	19894
pVGA011	119	19895
pVGA011	120	19904
pVGA011	121	19915
pVGA011	122	19937
pVGA011	123	19949
pVGA011	124	19955
pVGA011	125	19957
pVGA011	126	19964
pVGA011	127	19974
pVGA011	128	19978
pVGA011	129	19984
pVGA011	130	19986
pVGA011	131	19995
pVGA011	132	20015
pVGA011	133	20018
pVGA011	134	20020
pVGA011	135	20021
pVGA011	136	20022
pVGA011	137	20024
pVGA011	138	20026
pVGA011	139	20038
pVGA011	140	20046
pVGA011	141	20048
pVGA011	142	20058
pVGA011	143	20067
pVGA011	144	20073
pVGA011	145	20075
pVGA011	146	20084
pVGA011	147	20084
pVGA011	148	20093
pVGA011	149	20108
pVGA011	150	20110
pVGA011	151	20112
pVGA011	152	20124
pVGA011	153	20126
pVGA011	154	20126
pVGA011	155	20125
pVGA011	156	20135
pVGA011	157	20135
pVGA011	158	20137
pVGA011	159	20145
pVGA011	160	20147
pVGA011	161	20167
pVGA011	162	20188
pVGA011	163	20199
pVGA011	164	20205
pVGA011	165	20207
pVGA011	166	20224
pVGA011	167	20236
pVGA011	168	20239
pVGA011	169	20241
pVGA011	170	20249
pVGA011	171	20254
pVGA011	172	20261
pVGA011	173	20261
pVGA011	174	20261
pVGA011	175	20261
pVGA011	176	20253
pVGA011	177	20236
pVGA011	178	20212
pVGA011	179	20216
pVGA011	180	20210
pVGA011	181	20213
pVGA011	182	20179
pVGA011	183	20181
pVGA011	184	20182
pVGA011	185	20188
pVGA011	186	20193
pVGA011	187	20197
pVGA011	188	20205
pVGA011	189	20207
pVGA011	190	20209
pVGA011	191	20208
pVGA011	192	20214
pVGA011	193	20216
pVGA011	194	20221
pVGA011	195	20211
pVGA011	196	20210
pVGA011	197	20223
pVGA011	198	20246
pVGA011	199	20250
pVGA011	200	20250
pVGA011	201	20252
pVGA011	202	20250
pVGA011	203	20243
pVGA011	204	20242
pVGA011	205	20240
pVGA011	206	20239
pVGA011	207	20239
pVGA011	208	20224
pVGA011	209	20199
pVGA011	210	20197
pVGA011	211	20194
pVGA011	212	20202
pVGA011	213	20220
pVGA011	214	20221
pVGA011	215	20232
pVGA011	216	20246
pVGA011	217	20256
pVGA011	218	20278
pVGA011	219	20296
pVGA011	220	20288
pVGA011	221	20304
pVGA011	222	20307
pVGA011	223	20335
pVGA011	224	20365
pVGA011	225	20371
pVGA011	226	20374
pVGA011	227	20354
pVGA011	228	20355
pVGA011	229	20372
pVGA011	230	20376
pVGA011	231	20369
pVGA011	232	20375
pVGA011	233	20368
pVGA011	234	20377
pVGA011	235	20379
pVGA011	236	20374
pVGA011	237	20367
pVGA011	238	20351
pVGA011	239	20350
pVGA011	240	20325
pVGA011	241	20322
pVGA011	242	20338
pVGA011	243	20343
pVGA011	244	20341
pVGA011	245	20339
pVGA011	246	20349
pVGA011	247	20406
pVGA011	248	20424
pVGA011	249	20424
pVGA011	250	20433
pVGA011	251	20453
pVGA011	252	20485
pVGA011	253	20487
pVGA011	254	20483
pVGA011	255	20479
pVGA011	256	20467
pVGA011	257	20465
pVGA011	258	20458
pVGA011	259	20449
pVGA011	260	20436
pVGA011	261	20424
pVGA011	262	20338
pVGA011	263	20264
pVGA011	264	20221
pVGA011	265	20214
pVGA011	266	20204
pVGA011	267	20172
pVGA011	268	20182
pVGA011	269	20178
pVGA011	270	20176
pVGA011	271	20155
pVGA011	272	20025
pVGA011	273	19970
pVGA011	274	19904
pVGA011	275	19893
pVGA011	276	19869
pVGA011	277	19863
pVGA011	278	19857
pVGA011	279	19805
pVGA011	280	19800
pVGA011	281	19783
pVGA011	282	19799
pVGA011	283	19788
pVGA011	284	19754
pVGA011	285	19738
pVGA011	286	19719
pVGA011	287	19705
pVGA011	288	19691
pVGA011	289	19680
pVGA011	290	19614
pVGA011	291	19554
pVGA011	292	19547
pVGA011	293	19534
pVGA011	294	19521
pVGA011	295	19449
pVGA011	296	19431
pVGA011	297	19267
pVGA011	298	19148
pVGA011	299	18934
pVGA011	300	18143
pVGA011	301	17158
pVGA011	302	14554
pVGA011	303	13150
pVGA011	304	13026
pVGA011	305	12710
pVGA011	306	12708
pVGA011	307	12702
pVGA011	308	12700
pVGA011	309	12700
pVGA011	310	12701
pVGA011	311	12713
pVGA011	312	12711
pVGA011	313	12693
pVGA011	314	12685
pVGA011	315	12674
pVGA011	316	12685
pVGA011	317	12709
pVGA011	318	12747
pVGA011	319	12756
pVGA011	320	12756
pVGA011	321	12771
pVGA011	322	12793
pVGA011	323	12798
pVGA011	324	12805
pVGA011	325	12806
pVGA011	326	12831
pVGA011	327	12833
pVGA011	328	12830
pVGA011	329	12830
pVGA011	330	12837
pVGA011	331	12837
pVGA011	332	12837
pVGA011	333	12835
pVGA011	334	12830
pVGA011	335	12826
pVGA011	336	12822
pVGA011	337	12823
pVGA011	338	12819
pVGA011	339	12821
pVGA011	340	12812
pVGA011	341	12802
pVGA011	342	12806
pVGA011	343	12809
pVGA011	344	12810
pVGA011	345	12805
pVGA011	346	12801
pVGA011	347	12802
pVGA011	348	12797
pVGA011	349	12808
pVGA011	350	12805
pVGA011	351	12815
pVGA011	352	12826
pVGA011	353	12830
pVGA011	354	12838
pVGA011	355	12840
pVGA011	356	12835
pVGA011	357	12842
pVGA011	358	12845
pVGA011	359	12861
pVGA011	360	12863
pVGA011	361	12862
pVGA011	362	12859
pVGA011	363	12842
pVGA011	364	12844
pVGA011	365	12847
pVGA011	366	12845
pVGA011	367	12838
pVGA011	368	12828
pVGA011	369	12821
pVGA011	370	12812
pVGA011	371	12797
pVGA011	372	12788
pVGA011	373	12791
pVGA011	374	12790
pVGA011	375	12781
pVGA011	376	12780
pVGA011	377	12778
pVGA011	378	12772
pVGA011	379	12767
pVGA011	380	12755
pVGA011	381	12748
pVGA011	382	12757
pVGA011	383	12769
pVGA011	384	12768
pVGA011	385	12771
pVGA011	386	12770
pVGA011	387	12772
pVGA011	388	12777
pVGA011	389	12770
pVGA011	390	12762
pVGA011	391	12757
pVGA011	392	12756
pVGA011	393	12744
pVGA011	394	12754
pVGA011	395	12757
pVGA011	396	12752
pVGA011	397	12740
pVGA011	398	12733
pVGA011	399	12733
pVGA011	400	12724
pVGA011	401	12720
pVGA011	402	12714
pVGA011	403	12707
pVGA011	404	12707
pVGA011	405	12706
pVGA011	406	12709
pVGA011	407	12699
pVGA011	408	12687
pVGA011	409	12655
pVGA011	410	12659
pVGA011	411	12661
pVGA011	412	12654
pVGA011	413	12645
pVGA011	414	12638
pVGA011	415	12636
pVGA011	416	12629
pVGA011	417	12630
pVGA011	418	12626
pVGA011	419	12616
pVGA011	420	12617
pVGA011	421	12607
pVGA011	422	12613
pVGA011	423	12610
pVGA011	424	12603
pVGA011	425	12598
pVGA011	426	12597
pVGA011	427	12590
pVGA011	428	12587
pVGA011	429	12579
pVGA011	430	12562
pVGA011	431	12559
pVGA011	432	12564
pVGA011	433	12553
pVGA011	434	12528
pVGA011	435	12491
pVGA011	436	12490
pVGA011	437	12484
pVGA011	438	12474
pVGA011	439	12451
pVGA011	440	12435
pVGA011	441	12433
pVGA011	442	12434
pVGA011	443	12428
pVGA011	444	12426
pVGA011	445	12423
pVGA011	446	12399
pVGA011	447	12397
pVGA011	448	12395
pVGA011	449	12387
pVGA011	450	12388
pVGA011	451	12380
pVGA011	452	12376
pVGA011	453	12367
pVGA011	454	12357
pVGA011	455	12356
pVGA011	456	12353
pVGA011	457	12347
pVGA011	458	12335
pVGA011	459	12323
pVGA011	460	12296
pVGA011	461	12287
pVGA011	462	12291
pVGA011	463	12285
pVGA011	464	12286
pVGA011	465	12290
pVGA011	466	12287
pVGA011	467	12274
pVGA011	468	12274
pVGA011	469	12276
pVGA011	470	12270
pVGA011	471	12266
pVGA011	472	12254
pVGA011	473	12242
pVGA011	474	12218
pVGA011	475	12204
pVGA011	476	12185
pVGA011	477	12173
pVGA011	478	12147
pVGA011	479	12141
pVGA011	480	12139
pVGA011	481	12139
pVGA011	482	12138
pVGA011	483	12139
pVGA011	484	12137
pVGA011	485	12131
pVGA011	486	12122
pVGA011	487	12113
pVGA011	488	12109
pVGA011	489	12106
pVGA011	490	12105
pVGA011	491	12104
pVGA011	492	12100
pVGA011	493	12096
pVGA011	494	12083
pVGA011	495	12047
pVGA011	496	12010
pVGA011	497	11979
pVGA011	498	11960
pVGA011	499	11938
pVGA011	500	11931
pVGA011	501	11929
pVGA011	502	11904
pVGA011	503	11773
pVGA011	504	11697
pVGA011	505	11657
pVGA011	506	11603
pVGA011	507	11490
pVGA011	508	11432
pVGA011	509	11411
pVGA011	510	11367
pVGA011	511	11354
pVGA011	512	11331
pVGA011	513	11336
pVGA011	514	11335
pVGA011	515	11324
pVGA011	516	11310
pVGA011	517	11248
pVGA011	518	11238
pVGA011	519	11229
pVGA011	520	11227
pVGA011	521	11216
pVGA011	522	11207
pVGA011	523	11196
pVGA011	524	11190
pVGA011	525	11186
pVGA011	526	11177
pVGA011	527	11161
pVGA011	528	11144
pVGA011	529	11131
pVGA011	530	11119
pVGA011	531	11107
pVGA011	532	11101
pVGA011	533	11084
pVGA011	534	11070
pVGA011	535	11047
pVGA011	536	11023
pVGA011	537	10997
pVGA011	538	10877
pVGA011	539	10715
pVGA011	540	10330
pVGA011	541	9641
pVGA011	542	7493
pVGA011	543	4570
pVGA011	544	4204
pVGA011	545	3492
pVGA011	546	3486
pVGA011	547	3479
pVGA011	548	3486
pVGA011	549	3481
pVGA011	550	3478
pVGA011	551	3479
pVGA011	552	3477
pVGA011	553	3476
pVGA011	554	3473
pVGA011	555	3472
pVGA011	556	3468
pVGA011	557	3465
pVGA011	558	3464
pVGA011	559	3463
pVGA011	560	3462
pVGA011	561	3461
pVGA011	562	3463
pVGA011	563	3462
pVGA011	564	3459
pVGA011	565	3457
pVGA011	566	3457
pVGA011	567	3457
pVGA011	568	3454
pVGA011	569	3452
pVGA011	570	3445
pVGA011	571	3438
pVGA011	572	3431
pVGA011	573	3430
pVGA011	574	3431
pVGA011	575	3426
pVGA011	576	3424
pVGA011	577	3422
pVGA011	578	3421
pVGA011	579	3419
pVGA011	580	3419
pVGA011	581	3416
pVGA011	582	3415
pVGA011	583	3413
pVGA011	584	3413
pVGA011	585	3414
pVGA011	586	3412
pVGA011	587	3410
pVGA011	588	3407
pVGA011	589	3406
pVGA011	590	3405
pVGA011	591	3403
pVGA011	592	3399
pVGA011	593	3392
pVGA011	594	3382
pVGA011	595	3383
pVGA011	596	3382
pVGA011	597	3380
pVGA011	598	3380
pVGA011	599	3375
pVGA011	600	3374
pVGA011	601	3374
pVGA011	602	3374
pVGA011	603	3376
pVGA011	604	3377
pVGA011	605	3370
pVGA011	606	3370
pVGA011	607	3363
pVGA011	608	3362
pVGA011	609	3362
pVGA011	610	3361
pVGA011	611	3361
pVGA011	612	3360
pVGA011	613	3360
pVGA011	614	3360
pVGA011	615	3362
pVGA011	616	3355
pVGA011	617	3351
pVGA011	618	3349
pVGA011	619	3349
pVGA011	620	3347
pVGA011	621	3346
pVGA011	622	3344
pVGA011	623	3339
pVGA011	624	3334
pVGA011	625	3333
pVGA011	626	3330
pVGA011	627	3322
pVGA011	628	3315
pVGA011	629	3305
pVGA011	630	3300
pVGA011	631	3299
pVGA011	632	3298
pVGA011	633	3292
pVGA011	634	3289
pVGA011	635	3280
pVGA011	636	3277
pVGA011	637	3272
pVGA011	638	3265
pVGA011	639	3264
pVGA011	640	3262
pVGA011	641	3260
pVGA011	642	3255
pVGA011	643	3255
pVGA011	644	3253
pVGA011	645	3235
pVGA011	646	3231
pVGA011	647	3224
pVGA011	648	3220
pVGA011	649	3213
pVGA011	650	3206
pVGA011	651	3189
pVGA011	652	3182
pVGA011	653	3180
pVGA011	654	3170
pVGA011	655	3168
pVGA011	656	3159
pVGA011	657	3155
pVGA011	658	3150
pVGA011	659	3136
pVGA011	660	3136
pVGA011	661	3134
pVGA011	662	3133
pVGA011	663	3125
pVGA011	664	3112
pVGA011	665	3110
pVGA011	666	3098
pVGA011	667	2996
pVGA011	668	2910
pVGA011	669	2890
pVGA011	670	2872
pVGA011	671	2846
pVGA011	672	2721
pVGA011	673	2691
pVGA011	674	2675
pVGA011	675	2668
pVGA011	676	2667
pVGA011	677	2625
pVGA011	678	2560
pVGA011	679	2556
pVGA011	680	2554
pVGA011	681	2553
pVGA011	682	2552
pVGA011	683	2549
pVGA011	684	2540
pVGA011	685	2538
pVGA011	686	2536
pVGA011	687	2534
pVGA011	688	2528
pVGA011	689	2527
pVGA011	690	2525
pVGA011	691	2524
pVGA011	692	2523
pVGA011	693	2520
pVGA011	694	2510
pVGA011	695	2506
pVGA011	696	2494
pVGA011	697	2493
pVGA011	698	2490
pVGA011	699	2483
pVGA011	700	2482
pVGA011	701	2478
pVGA011	702	2470
pVGA011	703	2469
pVGA011	704	2465
pVGA011	705	2454
pVGA011	706	2443
pVGA011	707	2433
pVGA011	708	2431
pVGA011	709	2428
pVGA011	710	2425
pVGA011	711	2423
pVGA011	712	2417
pVGA011	713	2407
pVGA011	714	2390
pVGA011	715	2349
pVGA011	716	2229
pVGA011	717	1899
pVGA011	718	1407
pVGA011	719	1367
pVGA011	720	1174
pVGA011	721	1142
pVGA011	722	1141
pVGA011	723	1141
pVGA011	724	1139
pVGA011	725	1136
pVGA011	726	1113
pVGA011	727	1100
pVGA011	728	1097
pVGA011	729	1086
pVGA011	730	1081
pVGA011	731	1076
pVGA011	732	1076
pVGA011	733	1073
pVGA011	734	1069
pVGA011	735	1064
pVGA011	736	1056
pVGA011	737	1051
pVGA011	738	1048
pVGA011	739	1001
pVGA011	740	990
pVGA011	741	975
pVGA011	742	964
pVGA011	743	913
pVGA011	744	895
pVGA011	745	859
pVGA011	746	847
pVGA011	747	841
pVGA011	748	832
pVGA012	0	12
pVGA012	1	12
pVGA012	2	13
pVGA012	3	13
pVGA012	4	13
pVGA012	5	13
pVGA012	6	13
pVGA012	7	13
pVGA012	8	13
pVGA012	9	13
pVGA012	10	14
pVGA012	11	17
pVGA012	12	17
pVGA012	13	17
pVGA012	14	17
pVGA012	15	17
pVGA012	16	17
pVGA012	17	17
pVGA012	18	17
pVGA012	19	17
pVGA012	20	17
pVGA012	21	17
pVGA012	22	17
pVGA012	23	17
pVGA012	24	17
pVGA012	25	17
pVGA012	26	17
pVGA012	27	17
pVGA012	28	18
pVGA012	29	18
pVGA012	30	18
pVGA012	31	18
pVGA012	32	18
pVGA012	33	18
pVGA012	34	18
pVGA012	35	18
pVGA012	36	18
pVGA012	37	18
pVGA012	38	18
pVGA012	39	18
pVGA012	40	18
pVGA012	41	18
pVGA012	42	18
pVGA012	43	18
pVGA012	44	18
pVGA012	45	18
pVGA012	46	18
pVGA012	47	18
pVGA012	48	19
pVGA012	49	19
pVGA012	50	19
pVGA012	51	19
pVGA012	52	20
pVGA012	53	21
pVGA012	54	30
pVGA012	55	33
pVGA012	56	88
pVGA012	57	119
pVGA012	58	232
pVGA012	59	2930
pVGA012	60	10867
pVGA012	61	15602
pVGA012	62	16961
pVGA012	63	17475
pVGA012	64	17728
pVGA012	65	19744
pVGA012	66	20394
pVGA012	67	20952
pVGA012	68	21341
pVGA012	69	21726
pVGA012	70	22944
pVGA012	71	23234
pVGA012	72	23347
pVGA012	73	23423
pVGA012	74	23811
pVGA012	75	23874
pVGA012	76	23887
pVGA012	77	23919
pVGA012	78	23948
pVGA012	79	23981
pVGA012	80	24012
pVGA012	81	24022
pVGA012	82	24065
pVGA012	83	24070
pVGA012	84	24081
pVGA012	85	24086
pVGA012	86	24092
pVGA012	87	24096
pVGA012	88	24128
pVGA012	89	24133
pVGA012	90	24173
pVGA012	91	24186
pVGA012	92	24192
pVGA012	93	24197
pVGA012	94	24201
pVGA012	95	24283
pVGA012	96	24291
pVGA012	97	24298
pVGA012	98	24308
pVGA012	99	24333
pVGA012	100	24376
pVGA012	101	24436
pVGA012	102	24455
pVGA012	103	24461
pVGA012	104	24466
pVGA012	105	24467
pVGA012	106	24475
pVGA012	107	24486
pVGA012	108	24506
pVGA012	109	24528
pVGA012	110	24531
pVGA012	111	24536
pVGA012	112	24541
pVGA012	113	24550
pVGA012	114	24556
pVGA012	115	24563
pVGA012	116	24566
pVGA012	117	24575
pVGA012	118	24583
pVGA012	119	24584
pVGA012	120	24598
pVGA012	121	24608
pVGA012	122	24642
pVGA012	123	24655
pVGA012	124	24657
pVGA012	125	24656
pVGA012	126	24672
pVGA012	127	24685
pVGA012	128	24688
pVGA012	129	24702
pVGA012	130	24705
pVGA012	131	24710
pVGA012	132	24734
pVGA012	133	24745
pVGA012	134	24748
pVGA012	135	24757
pVGA012	136	24766
pVGA012	137	24769
pVGA012	138	24773
pVGA012	139	24782
pVGA012	140	24798
pVGA012	141	24801
pVGA012	142	24815
pVGA012	143	24826
pVGA012	144	24829
pVGA012	145	24832
pVGA012	146	24836
pVGA012	147	24842
pVGA012	148	24852
pVGA012	149	24862
pVGA012	150	24868
pVGA012	151	24871
pVGA012	152	24892
pVGA012	153	24904
pVGA012	154	24916
pVGA012	155	24915
pVGA012	156	24921
pVGA012	157	24917
pVGA012	158	24932
pVGA012	159	24941
pVGA012	160	24944
pVGA012	161	24956
pVGA012	162	24965
pVGA012	163	24972
pVGA012	164	24992
pVGA012	165	25005
pVGA012	166	25030
pVGA012	167	25043
pVGA012	168	25052
pVGA012	169	25059
pVGA012	170	25065
pVGA012	171	25072
pVGA012	172	25075
pVGA012	173	25075
pVGA012	174	25076
pVGA012	175	25078
pVGA012	176	25070
pVGA012	177	25065
pVGA012	178	25032
pVGA012	179	25040
pVGA012	180	25044
pVGA012	181	25047
pVGA012	182	25006
pVGA012	183	25006
pVGA012	184	25006
pVGA012	185	25008
pVGA012	186	25012
pVGA012	187	25024
pVGA012	188	25048
pVGA012	189	25056
pVGA012	190	25057
pVGA012	191	25058
pVGA012	192	25058
pVGA012	193	25066
pVGA012	194	25072
pVGA012	195	25078
pVGA012	196	25081
pVGA012	197	25094
pVGA012	198	25102
pVGA012	199	25104
pVGA012	200	25104
pVGA012	201	25104
pVGA012	202	25108
pVGA012	203	25118
pVGA012	204	25127
pVGA012	205	25145
pVGA012	206	25162
pVGA012	207	25173
pVGA012	208	25186
pVGA012	209	25206
pVGA012	210	25213
pVGA012	211	25216
pVGA012	212	25226
pVGA012	213	25242
pVGA012	214	25248
pVGA012	215	25257
pVGA012	216	25277
pVGA012	217	25282
pVGA012	218	25342
pVGA012	219	25357
pVGA012	220	25363
pVGA012	221	25349
pVGA012	222	25348
pVGA012	223	25345
pVGA012	224	25352
pVGA012	225	25337
pVGA012	226	25338
pVGA012	227	25313
pVGA012	228	25281
pVGA012	229	25264
pVGA012	230	25258
pVGA012	231	25234
pVGA012	232	25224
pVGA012	233	25223
pVGA012	234	25213
pVGA012	235	25198
pVGA012	236	25189
pVGA012	237	25171
pVGA012	238	25139
pVGA012	239	25127
pVGA012	240	25127
pVGA012	241	25108
pVGA012	242	25108
pVGA012	243	25095
pVGA012	244	25091
pVGA012	245	25065
pVGA012	246	25074
pVGA012	247	25085
pVGA012	248	25075
pVGA012	249	25073
pVGA012	250	25075
pVGA012	251	25107
pVGA012	252	25115
pVGA012	253	25124
pVGA012	254	25128
pVGA012	255	25135
pVGA012	256	25149
pVGA012	257	25133
pVGA012	258	25115
pVGA012	259	25121
pVGA012	260	25093
pVGA012	261	25090
pVGA012	262	25075
pVGA012	263	25076
pVGA012	264	25064
pVGA012	265	25055
pVGA012	266	25042
pVGA012	267	25033
pVGA012	268	25030
pVGA012	269	25021
pVGA012	270	25009
pVGA012	271	25004
pVGA012	272	25012
pVGA012	273	25010
pVGA012	274	25012
pVGA012	275	25004
pVGA012	276	24998
pVGA012	277	24974
pVGA012	278	24878
pVGA012	279	24817
pVGA012	280	24781
pVGA012	281	24751
pVGA012	282	24715
pVGA012	283	24681
pVGA012	284	24670
pVGA012	285	24664
pVGA012	286	24662
pVGA012	287	24633
pVGA012	288	24568
pVGA012	289	24523
pVGA012	290	24493
pVGA012	291	24253
pVGA012	292	24051
pVGA012	293	23187
pVGA012	294	22081
pVGA012	295	22018
pVGA012	296	22007
pVGA012	297	21481
pVGA012	298	21460
pVGA012	299	21273
pVGA012	300	21227
pVGA012	301	21213
pVGA012	302	21208
pVGA012	303	21207
pVGA012	304	21206
pVGA012	305	21211
pVGA012	306	21246
pVGA012	307	21252
pVGA012	308	21270
pVGA012	309	21264
pVGA012	310	21317
pVGA012	311	21322
pVGA012	312	21327
pVGA012	313	21326
pVGA012	314	21334
pVGA012	315	21331
pVGA012	316	21334
pVGA012	317	21327
pVGA012	318	21316
pVGA012	319	21301
pVGA012	320	21284
pVGA012	321	21279
pVGA012	322	21271
pVGA012	323	21263
pVGA012	324	21226
pVGA012	325	21215
pVGA012	326	21206
pVGA012	327	21206
pVGA012	328	21209
pVGA012	329	21203
pVGA012	330	21187
pVGA012	331	21198
pVGA012	332	21191
pVGA012	333	21211
pVGA012	334	21197
pVGA012	335	21212
pVGA012	336	21224
pVGA012	337	21230
pVGA012	338	21242
pVGA012	339	21238
pVGA012	340	21233
pVGA012	341	21261
pVGA012	342	21263
pVGA012	343	21271
pVGA012	344	21272
pVGA012	345	21267
pVGA012	346	21263
pVGA012	347	21242
pVGA012	348	21244
pVGA012	349	21243
pVGA012	350	21243
pVGA012	351	21242
pVGA012	352	21224
pVGA012	353	21199
pVGA012	354	21181
pVGA012	355	21160
pVGA012	356	21149
pVGA012	357	21152
pVGA012	358	21143
pVGA012	359	21135
pVGA012	360	21117
pVGA012	361	21117
pVGA012	362	21100
pVGA012	363	21085
pVGA012	364	21049
pVGA012	365	21057
pVGA012	366	21071
pVGA012	367	21106
pVGA012	368	21102
pVGA012	369	21111
pVGA012	370	21101
pVGA012	371	21097
pVGA012	372	21114
pVGA012	373	21110
pVGA012	374	21099
pVGA012	375	21092
pVGA012	376	21080
pVGA012	377	21077
pVGA012	378	21096
pVGA012	379	21103
pVGA012	380	21095
pVGA012	381	21084
pVGA012	382	21061
pVGA012	383	21060
pVGA012	384	21040
pVGA012	385	21026
pVGA012	386	21025
pVGA012	387	21010
pVGA012	388	21010
pVGA012	389	21015
pVGA012	390	21021
pVGA012	391	21011
pVGA012	392	20990
pVGA012	393	20944
pVGA012	394	20962
pVGA012	395	20969
pVGA012	396	20963
pVGA012	397	20957
pVGA012	398	20954
pVGA012	399	20958
pVGA012	400	20948
pVGA012	401	20948
pVGA012	402	20951
pVGA012	403	20941
pVGA012	404	20947
pVGA012	405	20940
pVGA012	406	20958
pVGA012	407	20962
pVGA012	408	20958
pVGA012	409	20956
pVGA012	410	20957
pVGA012	411	20948
pVGA012	412	20942
pVGA012	413	20930
pVGA012	414	20909
pVGA012	415	20905
pVGA012	416	20917
pVGA012	417	20893
pVGA012	418	20868
pVGA012	419	20795
pVGA012	420	20782
pVGA012	421	20778
pVGA012	422	20781
pVGA012	423	20773
pVGA012	424	20770
pVGA012	425	20752
pVGA012	426	20755
pVGA012	427	20737
pVGA012	428	20716
pVGA012	429	20713
pVGA012	430	20709
pVGA012	431	20698
pVGA012	432	20691
pVGA012	433	20671
pVGA012	434	20650
pVGA012	435	20644
pVGA012	436	20632
pVGA012	437	20622
pVGA012	438	20627
pVGA012	439	20638
pVGA012	440	20633
pVGA012	441	20624
pVGA012	442	20668
pVGA012	443	20666
pVGA012	444	20664
pVGA012	445	20663
pVGA012	446	20660
pVGA012	447	20670
pVGA012	448	20657
pVGA012	449	20659
pVGA012	450	20653
pVGA012	451	20636
pVGA012	452	20628
pVGA012	453	20642
pVGA012	454	20628
pVGA012	455	20623
pVGA012	456	20622
pVGA012	457	20612
pVGA012	458	20602
pVGA012	459	20607
pVGA012	460	20596
pVGA012	461	20591
pVGA012	462	20584
pVGA012	463	20571
pVGA012	464	20550
pVGA012	465	20518
pVGA012	466	20487
pVGA012	467	20464
pVGA012	468	20430
pVGA012	469	20399
pVGA012	470	20395
pVGA012	471	20360
pVGA012	472	20311
pVGA012	473	20297
pVGA012	474	20276
pVGA012	475	20263
pVGA012	476	20222
pVGA012	477	20207
pVGA012	478	20200
pVGA012	479	20192
pVGA012	480	20175
pVGA012	481	20162
pVGA012	482	20156
pVGA012	483	20155
pVGA012	484	20139
pVGA012	485	20115
pVGA012	486	20107
pVGA012	487	20086
pVGA012	488	20069
pVGA012	489	20018
pVGA012	490	20001
pVGA012	491	19936
pVGA012	492	19750
pVGA012	493	19709
pVGA012	494	19641
pVGA012	495	18821
pVGA012	496	18777
pVGA012	497	18428
pVGA012	498	18274
pVGA012	499	18039
pVGA012	500	17901
pVGA012	501	17863
pVGA012	502	17825
pVGA012	503	17751
pVGA012	504	17719
pVGA012	505	17691
pVGA012	506	17670
pVGA012	507	17644
pVGA012	508	17618
pVGA012	509	17580
pVGA012	510	17571
pVGA012	511	17568
pVGA012	512	17559
[truncated: 984 more rows]
