# Supplementary material for: Massively parallel characterization of engineered transcript isoforms using direct RNA sequencing
Source: Nat Commun. 2022 Jan 21;13:434. doi: 10.1038/s41467-022-28074-5 (PMC8783025; doi:10.1038/s41467-022-28074-5)
Supplement: Supplementary file 6 — Source Data [file 41467_2022_28074_MOESM6_ESM.zip › Source Data/maintext/figure-5cf.csv]

	ref	TE	pre_term	post_term	context	insulator	terminator	term-ins
0	S00-M00-T50	0.29	333	219	S00	M00	T50	M00-T50
1	S00-M00-T51	0.67	144	40	S00	M00	T51	M00-T51
2	S00-M00-T52	0.83	192	26	S00	M00	T52	M00-T52
3	S00-M00-T53	0.11	357	309	S00	M00	T53	M00-T53
4	S00-M00-T54	0.53	155	64	S00	M00	T54	M00-T54
5	S00-M00-T55	0.72	409	97	S00	M00	T55	M00-T55
6	S00-M00-T56	0.67	475	131	S00	M00	T56	M00-T56
7	S00-M00-T57	0.01	375	367	S00	M00	T57	M00-T57
8	S00-M00-T58	0.02	446	431	S00	M00	T58	M00-T58
9	S00-M00-T59	0.44	58	29	S00	M00	T59	M00-T59
10	S00-M00-T60	0.72	302	73	S00	M00	T60	M00-T60
11	S00-M00-T61	0.54	498	201	S00	M00	T61	M00-T61
12	S00-M00-T62	0.25	53	37	S00	M00	T62	M00-T62
13	S00-M00-T63	0.22	454	337	S00	M00	T63	M00-T63
14	S00-M00-T64	0.49	469	212	S00	M00	T64	M00-T64
15	S00-M00-T65	0.67	172	49	S00	M00	T65	M00-T65
16	S00-M00-T66	0.59	459	163	S00	M00	T66	M00-T66
17	S00-M00-T67	0.15	261	215	S00	M00	T67	M00-T67
18	S00-M00-T68	0.25	820	573	S00	M00	T68	M00-T68
19	S00-M00-T69	0.19	317	243	S00	M00	T69	M00-T69
20	S00-M00-T70	0.62	208	69	S00	M00	T70	M00-T70
21	S00-M00-T71	0.09	142	126	S00	M00	T71	M00-T71
22	S00-M00-T72	0.05	190	177	S00	M00	T72	M00-T72
23	S00-M00-T73	0.46	87	42	S00	M00	T73	M00-T73
25	S00-M00-T75	0.36	174	101	S00	M00	T75	M00-T75
26	S00-M00-T76	0.09	194	172	S00	M00	T76	M00-T76
27	S00-M00-T77	0.03	269	258	S00	M00	T77	M00-T77
28	S00-M00-T78	0.05	147	138	S00	M00	T78	M00-T78
29	S00-M00-T79	0.45	221	108	S00	M00	T79	M00-T79
30	S00-M00-T80	0.05	175	165	S00	M00	T80	M00-T80
31	S00-M00-T81	0.06	229	211	S00	M00	T81	M00-T81
32	S00-M00-T82	0.05	357	337	S00	M00	T82	M00-T82
33	S00-M00-T83	0.32	158	99	S00	M00	T83	M00-T83
34	S00-M00-T84	0.01	181	177	S00	M00	T84	M00-T84
35	S00-M00-T85	0.03	183	176	S00	M00	T85	M00-T85
36	S00-M00-T86	0.02	184	178	S00	M00	T86	M00-T86
37	S00-M00-T87	0.64	309	97	S00	M00	T87	M00-T87
38	S00-M00-T88	0.05	222	208	S00	M00	T88	M00-T88
39	S00-M00-T89	0.05	485	450	S00	M00	T89	M00-T89
40	S00-M00-T90	0.02	351	341	S00	M00	T90	M00-T90
