# Supplementary material for: Massively parallel characterization of engineered transcript isoforms using direct RNA sequencing
Source: Nat Commun. 2022 Jan 21;13:434. doi: 10.1038/s41467-022-28074-5 (PMC8783025; doi:10.1038/s41467-022-28074-5)
Supplement: Supplementary file 6 — Source Data [file 41467_2022_28074_MOESM6_ESM.zip › Source Data/maintext/figure-2c.csv]

terminator	Us_in_max_delta_tract	TE
T10	4	0.63
T12	4	0.73
T13	4	0.5
T14	2	0.32
T15	2	0.1
T16	5	0.83
T18	2	0.13
T20	5	0.26
T29	5	0.89
T17	2	0.03
T21	3	0.05
T27	2	0.04
