# Supplementary material for: Massively parallel characterization of engineered transcript isoforms using direct RNA sequencing
Source: Nat Commun. 2022 Jan 21;13:434. doi: 10.1038/s41467-022-28074-5 (PMC8783025; doi:10.1038/s41467-022-28074-5)
Supplement: Supplementary file 6 — Source Data [file 41467_2022_28074_MOESM6_ESM.zip › Source Data/maintext/figure-2a.tsv]

C10-I10-T10	0	1
C10-I10-T10	1	2
C10-I10-T10	2	2
C10-I10-T10	3	2
C10-I10-T10	4	2
C10-I10-T10	5	2
C10-I10-T10	6	2
C10-I10-T10	7	2
C10-I10-T10	8	2
C10-I10-T10	9	2
C10-I10-T10	10	2
C10-I10-T10	11	2
C10-I10-T10	12	2
C10-I10-T10	13	2
C10-I10-T10	14	2
C10-I10-T10	15	2
C10-I10-T10	16	2
C10-I10-T10	17	2
C10-I10-T10	18	2
C10-I10-T10	19	2
C10-I10-T10	20	2
C10-I10-T10	21	2
C10-I10-T10	22	2
C10-I10-T10	23	2
C10-I10-T10	24	2
C10-I10-T10	25	3
C10-I10-T10	26	7
C10-I10-T10	27	10
C10-I10-T10	28	33
C10-I10-T10	29	91
C10-I10-T10	30	128
C10-I10-T10	31	156
C10-I10-T10	32	289
C10-I10-T10	33	326
C10-I10-T10	34	345
C10-I10-T10	35	388
C10-I10-T10	36	389
C10-I10-T10	37	394
C10-I10-T10	38	398
C10-I10-T10	39	401
C10-I10-T10	40	402
C10-I10-T10	41	405
C10-I10-T10	42	405
C10-I10-T10	43	408
C10-I10-T10	44	411
C10-I10-T10	45	411
C10-I10-T10	46	411
C10-I10-T10	47	412
C10-I10-T10	48	413
C10-I10-T10	49	413
C10-I10-T10	50	413
C10-I10-T10	51	413
C10-I10-T10	52	415
C10-I10-T10	53	416
C10-I10-T10	54	417
C10-I10-T10	55	417
C10-I10-T10	56	417
C10-I10-T10	57	417
C10-I10-T10	58	418
C10-I10-T10	59	419
C10-I10-T10	60	420
C10-I10-T10	61	421
C10-I10-T10	62	421
C10-I10-T10	63	423
C10-I10-T10	64	424
C10-I10-T10	65	424
C10-I10-T10	66	424
C10-I10-T10	67	426
C10-I10-T10	68	426
C10-I10-T10	69	427
C10-I10-T10	70	427
C10-I10-T10	71	427
C10-I10-T10	72	427
C10-I10-T10	73	427
C10-I10-T10	74	427
C10-I10-T10	75	427
C10-I10-T10	76	427
C10-I10-T10	77	427
C10-I10-T10	78	427
C10-I10-T10	79	427
C10-I10-T10	80	427
C10-I10-T10	81	427
C10-I10-T10	82	427
C10-I10-T10	83	427
C10-I10-T10	84	427
C10-I10-T10	85	427
C10-I10-T10	86	428
C10-I10-T10	87	429
C10-I10-T10	88	429
C10-I10-T10	89	429
C10-I10-T10	90	430
C10-I10-T10	91	430
C10-I10-T10	92	430
C10-I10-T10	93	431
C10-I10-T10	94	431
C10-I10-T10	95	431
C10-I10-T10	96	431
C10-I10-T10	97	431
C10-I10-T10	98	431
C10-I10-T10	99	431
C10-I10-T10	100	431
C10-I10-T10	101	431
C10-I10-T10	102	432
C10-I10-T10	103	432
C10-I10-T10	104	433
C10-I10-T10	105	433
C10-I10-T10	106	433
C10-I10-T10	107	434
C10-I10-T10	108	435
C10-I10-T10	109	435
C10-I10-T10	110	435
C10-I10-T10	111	435
C10-I10-T10	112	435
C10-I10-T10	113	436
C10-I10-T10	114	436
C10-I10-T10	115	436
C10-I10-T10	116	436
C10-I10-T10	117	436
C10-I10-T10	118	437
C10-I10-T10	119	437
C10-I10-T10	120	437
C10-I10-T10	121	437
C10-I10-T10	122	437
C10-I10-T10	123	437
C10-I10-T10	124	437
C10-I10-T10	125	437
C10-I10-T10	126	437
C10-I10-T10	127	437
C10-I10-T10	128	437
C10-I10-T10	129	438
C10-I10-T10	130	438
C10-I10-T10	131	438
C10-I10-T10	132	438
C10-I10-T10	133	438
C10-I10-T10	134	438
C10-I10-T10	135	438
C10-I10-T10	136	438
C10-I10-T10	137	438
C10-I10-T10	138	438
C10-I10-T10	139	438
C10-I10-T10	140	438
C10-I10-T10	141	438
C10-I10-T10	142	438
C10-I10-T10	143	438
C10-I10-T10	144	438
C10-I10-T10	145	438
C10-I10-T10	146	439
C10-I10-T10	147	439
C10-I10-T10	148	440
C10-I10-T10	149	440
C10-I10-T10	150	440
C10-I10-T10	151	441
C10-I10-T10	152	442
C10-I10-T10	153	442
C10-I10-T10	154	442
C10-I10-T10	155	442
C10-I10-T10	156	442
C10-I10-T10	157	442
C10-I10-T10	158	443
C10-I10-T10	159	443
C10-I10-T10	160	443
C10-I10-T10	161	443
C10-I10-T10	162	443
C10-I10-T10	163	444
C10-I10-T10	164	444
C10-I10-T10	165	444
C10-I10-T10	166	444
C10-I10-T10	167	445
C10-I10-T10	168	445
C10-I10-T10	169	445
C10-I10-T10	170	445
C10-I10-T10	171	445
C10-I10-T10	172	445
C10-I10-T10	173	445
C10-I10-T10	174	445
C10-I10-T10	175	447
C10-I10-T10	176	447
C10-I10-T10	177	447
C10-I10-T10	178	447
C10-I10-T10	179	448
C10-I10-T10	180	448
C10-I10-T10	181	448
C10-I10-T10	182	448
C10-I10-T10	183	448
C10-I10-T10	184	448
C10-I10-T10	185	448
C10-I10-T10	186	450
C10-I10-T10	187	450
C10-I10-T10	188	450
C10-I10-T10	189	450
C10-I10-T10	190	450
C10-I10-T10	191	450
C10-I10-T10	192	451
C10-I10-T10	193	453
C10-I10-T10	194	453
C10-I10-T10	195	453
C10-I10-T10	196	453
C10-I10-T10	197	454
C10-I10-T10	198	454
C10-I10-T10	199	454
C10-I10-T10	200	454
C10-I10-T10	201	454
C10-I10-T10	202	454
C10-I10-T10	203	454
C10-I10-T10	204	456
C10-I10-T10	205	456
C10-I10-T10	206	456
C10-I10-T10	207	457
C10-I10-T10	208	458
C10-I10-T10	209	458
C10-I10-T10	210	458
C10-I10-T10	211	458
C10-I10-T10	212	459
C10-I10-T10	213	461
C10-I10-T10	214	461
C10-I10-T10	215	463
C10-I10-T10	216	463
C10-I10-T10	217	463
C10-I10-T10	218	463
C10-I10-T10	219	464
C10-I10-T10	220	464
C10-I10-T10	221	464
C10-I10-T10	222	465
C10-I10-T10	223	465
C10-I10-T10	224	465
C10-I10-T10	225	466
C10-I10-T10	226	466
C10-I10-T10	227	466
C10-I10-T10	228	466
C10-I10-T10	229	466
C10-I10-T10	230	466
C10-I10-T10	231	466
C10-I10-T10	232	467
C10-I10-T10	233	467
C10-I10-T10	234	467
C10-I10-T10	235	467
C10-I10-T10	236	467
C10-I10-T10	237	467
C10-I10-T10	238	467
C10-I10-T10	239	467
C10-I10-T10	240	467
C10-I10-T10	241	468
C10-I10-T10	242	468
C10-I10-T10	243	468
C10-I10-T10	244	470
C10-I10-T10	245	470
C10-I10-T10	246	470
C10-I10-T10	247	470
C10-I10-T10	248	471
C10-I10-T10	249	471
C10-I10-T10	250	471
C10-I10-T10	251	471
C10-I10-T10	252	471
C10-I10-T10	253	472
C10-I10-T10	254	473
C10-I10-T10	255	473
C10-I10-T10	256	473
C10-I10-T10	257	473
C10-I10-T10	258	473
C10-I10-T10	259	473
C10-I10-T10	260	473
C10-I10-T10	261	473
C10-I10-T10	262	474
C10-I10-T10	263	474
C10-I10-T10	264	474
C10-I10-T10	265	474
C10-I10-T10	266	475
C10-I10-T10	267	475
C10-I10-T10	268	475
C10-I10-T10	269	475
C10-I10-T10	270	475
C10-I10-T10	271	475
C10-I10-T10	272	475
C10-I10-T10	273	475
C10-I10-T10	274	475
C10-I10-T10	275	477
C10-I10-T10	276	477
C10-I10-T10	277	477
C10-I10-T10	278	477
C10-I10-T10	279	477
C10-I10-T10	280	477
C10-I10-T10	281	477
C10-I10-T10	282	477
C10-I10-T10	283	477
C10-I10-T10	284	477
C10-I10-T10	285	477
C10-I10-T10	286	478
C10-I10-T10	287	478
C10-I10-T10	288	478
C10-I10-T10	289	479
C10-I10-T10	290	479
C10-I10-T10	291	480
C10-I10-T10	292	480
C10-I10-T10	293	480
C10-I10-T10	294	480
C10-I10-T10	295	480
C10-I10-T10	296	480
C10-I10-T10	297	481
C10-I10-T10	298	481
C10-I10-T10	299	481
C10-I10-T10	300	481
C10-I10-T10	301	483
C10-I10-T10	302	483
C10-I10-T10	303	483
C10-I10-T10	304	485
C10-I10-T10	305	485
C10-I10-T10	306	485
C10-I10-T10	307	486
C10-I10-T10	308	487
C10-I10-T10	309	487
C10-I10-T10	310	487
C10-I10-T10	311	487
C10-I10-T10	312	488
C10-I10-T10	313	488
C10-I10-T10	314	488
C10-I10-T10	315	488
C10-I10-T10	316	488
C10-I10-T10	317	488
C10-I10-T10	318	488
C10-I10-T10	319	488
C10-I10-T10	320	488
C10-I10-T10	321	488
C10-I10-T10	322	488
C10-I10-T10	323	489
C10-I10-T10	324	490
C10-I10-T10	325	490
C10-I10-T10	326	490
C10-I10-T10	327	490
C10-I10-T10	328	490
C10-I10-T10	329	490
C10-I10-T10	330	490
C10-I10-T10	331	491
C10-I10-T10	332	491
C10-I10-T10	333	491
C10-I10-T10	334	492
C10-I10-T10	335	492
C10-I10-T10	336	492
C10-I10-T10	337	492
C10-I10-T10	338	492
C10-I10-T10	339	492
C10-I10-T10	340	492
C10-I10-T10	341	492
C10-I10-T10	342	492
C10-I10-T10	343	492
C10-I10-T10	344	492
C10-I10-T10	345	492
C10-I10-T10	346	492
C10-I10-T10	347	492
C10-I10-T10	348	492
C10-I10-T10	349	493
C10-I10-T10	350	494
C10-I10-T10	351	495
C10-I10-T10	352	495
C10-I10-T10	353	496
C10-I10-T10	354	496
C10-I10-T10	355	496
C10-I10-T10	356	496
C10-I10-T10	357	497
C10-I10-T10	358	497
C10-I10-T10	359	498
C10-I10-T10	360	498
C10-I10-T10	361	499
C10-I10-T10	362	499
C10-I10-T10	363	500
C10-I10-T10	364	501
C10-I10-T10	365	502
C10-I10-T10	366	502
C10-I10-T10	367	502
C10-I10-T10	368	502
C10-I10-T10	369	502
C10-I10-T10	370	505
C10-I10-T10	371	506
C10-I10-T10	372	506
C10-I10-T10	373	507
C10-I10-T10	374	507
C10-I10-T10	375	508
C10-I10-T10	376	508
C10-I10-T10	377	508
C10-I10-T10	378	509
C10-I10-T10	379	509
C10-I10-T10	380	509
C10-I10-T10	381	509
C10-I10-T10	382	509
C10-I10-T10	383	510
C10-I10-T10	384	511
C10-I10-T10	385	513
C10-I10-T10	386	513
C10-I10-T10	387	514
C10-I10-T10	388	514
C10-I10-T10	389	514
C10-I10-T10	390	514
C10-I10-T10	391	515
C10-I10-T10	392	515
C10-I10-T10	393	515
C10-I10-T10	394	515
C10-I10-T10	395	516
C10-I10-T10	396	518
C10-I10-T10	397	519
C10-I10-T10	398	519
C10-I10-T10	399	519
C10-I10-T10	400	520
C10-I10-T10	401	521
C10-I10-T10	402	521
C10-I10-T10	403	521
C10-I10-T10	404	522
C10-I10-T10	405	522
C10-I10-T10	406	522
C10-I10-T10	407	523
C10-I10-T10	408	524
C10-I10-T10	409	525
C10-I10-T10	410	528
C10-I10-T10	411	531
C10-I10-T10	412	531
C10-I10-T10	413	532
C10-I10-T10	414	532
C10-I10-T10	415	533
C10-I10-T10	416	533
C10-I10-T10	417	535
C10-I10-T10	418	536
C10-I10-T10	419	536
C10-I10-T10	420	537
C10-I10-T10	421	537
C10-I10-T10	422	537
C10-I10-T10	423	537
C10-I10-T10	424	538
C10-I10-T10	425	540
C10-I10-T10	426	541
C10-I10-T10	427	541
C10-I10-T10	428	542
C10-I10-T10	429	545
C10-I10-T10	430	545
C10-I10-T10	431	545
C10-I10-T10	432	545
C10-I10-T10	433	545
C10-I10-T10	434	545
C10-I10-T10	435	546
C10-I10-T10	436	546
C10-I10-T10	437	546
C10-I10-T10	438	549
C10-I10-T10	439	550
C10-I10-T10	440	550
C10-I10-T10	441	551
C10-I10-T10	442	552
C10-I10-T10	443	552
C10-I10-T10	444	552
C10-I10-T10	445	552
C10-I10-T10	446	553
C10-I10-T10	447	554
C10-I10-T10	448	556
C10-I10-T10	449	556
C10-I10-T10	450	556
C10-I10-T10	451	556
C10-I10-T10	452	556
C10-I10-T10	453	556
C10-I10-T10	454	556
C10-I10-T10	455	556
C10-I10-T10	456	556
C10-I10-T10	457	556
C10-I10-T10	458	556
C10-I10-T10	459	555
C10-I10-T10	460	555
C10-I10-T10	461	556
C10-I10-T10	462	556
C10-I10-T10	463	557
C10-I10-T10	464	557
C10-I10-T10	465	558
C10-I10-T10	466	559
C10-I10-T10	467	559
C10-I10-T10	468	559
C10-I10-T10	469	559
C10-I10-T10	470	559
C10-I10-T10	471	559
C10-I10-T10	472	560
C10-I10-T10	473	560
C10-I10-T10	474	560
C10-I10-T10	475	560
C10-I10-T10	476	564
C10-I10-T10	477	564
C10-I10-T10	478	564
C10-I10-T10	479	564
C10-I10-T10	480	564
C10-I10-T10	481	564
C10-I10-T10	482	564
C10-I10-T10	483	565
C10-I10-T10	484	565
C10-I10-T10	485	567
C10-I10-T10	486	567
C10-I10-T10	487	567
C10-I10-T10	488	567
C10-I10-T10	489	567
C10-I10-T10	490	568
C10-I10-T10	491	568
C10-I10-T10	492	568
C10-I10-T10	493	569
C10-I10-T10	494	571
C10-I10-T10	495	571
C10-I10-T10	496	573
C10-I10-T10	497	573
C10-I10-T10	498	574
C10-I10-T10	499	574
C10-I10-T10	500	576
C10-I10-T10	501	578
C10-I10-T10	502	579
C10-I10-T10	503	579
C10-I10-T10	504	579
C10-I10-T10	505	579
C10-I10-T10	506	579
C10-I10-T10	507	579
C10-I10-T10	508	581
C10-I10-T10	509	581
C10-I10-T10	510	581
C10-I10-T10	511	582
C10-I10-T10	512	584
C10-I10-T10	513	585
C10-I10-T10	514	585
C10-I10-T10	515	588
C10-I10-T10	516	593
C10-I10-T10	517	596
C10-I10-T10	518	599
C10-I10-T10	519	599
C10-I10-T10	520	600
C10-I10-T10	521	601
C10-I10-T10	522	603
C10-I10-T10	523	603
C10-I10-T10	524	608
C10-I10-T10	525	612
C10-I10-T10	526	614
C10-I10-T10	527	616
C10-I10-T10	528	617
C10-I10-T10	529	618
C10-I10-T10	530	618
C10-I10-T10	531	618
C10-I10-T10	532	619
C10-I10-T10	533	619
C10-I10-T10	534	620
C10-I10-T10	535	620
C10-I10-T10	536	620
C10-I10-T10	537	621
C10-I10-T10	538	625
C10-I10-T10	539	628
C10-I10-T10	540	630
C10-I10-T10	541	630
C10-I10-T10	542	630
C10-I10-T10	543	632
C10-I10-T10	544	632
C10-I10-T10	545	632
C10-I10-T10	546	632
C10-I10-T10	547	634
C10-I10-T10	548	635
C10-I10-T10	549	635
C10-I10-T10	550	636
C10-I10-T10	551	639
C10-I10-T10	552	639
C10-I10-T10	553	639
C10-I10-T10	554	639
C10-I10-T10	555	639
C10-I10-T10	556	639
C10-I10-T10	557	639
C10-I10-T10	558	639
C10-I10-T10	559	639
C10-I10-T10	560	639
C10-I10-T10	561	640
C10-I10-T10	562	640
C10-I10-T10	563	642
C10-I10-T10	564	642
C10-I10-T10	565	642
C10-I10-T10	566	646
C10-I10-T10	567	646
C10-I10-T10	568	647
C10-I10-T10	569	647
C10-I10-T10	570	647
C10-I10-T10	571	647
C10-I10-T10	572	649
C10-I10-T10	573	651
C10-I10-T10	574	653
C10-I10-T10	575	653
C10-I10-T10	576	653
C10-I10-T10	577	656
C10-I10-T10	578	657
C10-I10-T10	579	657
C10-I10-T10	580	657
C10-I10-T10	581	657
C10-I10-T10	582	659
C10-I10-T10	583	660
C10-I10-T10	584	660
C10-I10-T10	585	660
C10-I10-T10	586	660
C10-I10-T10	587	662
C10-I10-T10	588	663
C10-I10-T10	589	663
C10-I10-T10	590	663
C10-I10-T10	591	663
C10-I10-T10	592	663
C10-I10-T10	593	663
C10-I10-T10	594	663
C10-I10-T10	595	663
C10-I10-T10	596	664
C10-I10-T10	597	664
C10-I10-T10	598	664
C10-I10-T10	599	666
C10-I10-T10	600	666
C10-I10-T10	601	668
C10-I10-T10	602	668
C10-I10-T10	603	668
C10-I10-T10	604	668
C10-I10-T10	605	668
C10-I10-T10	606	670
C10-I10-T10	607	672
C10-I10-T10	608	672
C10-I10-T10	609	672
C10-I10-T10	610	672
C10-I10-T10	611	673
C10-I10-T10	612	673
C10-I10-T10	613	673
C10-I10-T10	614	673
C10-I10-T10	615	674
C10-I10-T10	616	674
C10-I10-T10	617	674
C10-I10-T10	618	679
C10-I10-T10	619	680
C10-I10-T10	620	680
C10-I10-T10	621	680
C10-I10-T10	622	682
C10-I10-T10	623	682
C10-I10-T10	624	683
C10-I10-T10	625	683
C10-I10-T10	626	687
C10-I10-T10	627	687
C10-I10-T10	628	688
C10-I10-T10	629	688
C10-I10-T10	630	690
C10-I10-T10	631	690
C10-I10-T10	632	690
C10-I10-T10	633	690
C10-I10-T10	634	690
C10-I10-T10	635	691
C10-I10-T10	636	691
C10-I10-T10	637	691
C10-I10-T10	638	692
C10-I10-T10	639	692
C10-I10-T10	640	692
C10-I10-T10	641	692
C10-I10-T10	642	693
C10-I10-T10	643	693
C10-I10-T10	644	693
C10-I10-T10	645	693
C10-I10-T10	646	693
C10-I10-T10	647	693
C10-I10-T10	648	694
C10-I10-T10	649	694
C10-I10-T10	650	694
C10-I10-T10	651	694
C10-I10-T10	652	695
C10-I10-T10	653	695
C10-I10-T10	654	697
C10-I10-T10	655	697
C10-I10-T10	656	700
C10-I10-T10	657	701
C10-I10-T10	658	701
C10-I10-T10	659	702
C10-I10-T10	660	702
C10-I10-T10	661	702
C10-I10-T10	662	703
C10-I10-T10	663	703
C10-I10-T10	664	703
C10-I10-T10	665	703
C10-I10-T10	666	704
C10-I10-T10	667	706
C10-I10-T10	668	706
C10-I10-T10	669	706
C10-I10-T10	670	706
C10-I10-T10	671	706
C10-I10-T10	672	706
C10-I10-T10	673	706
C10-I10-T10	674	706
C10-I10-T10	675	706
C10-I10-T10	676	712
C10-I10-T10	677	715
C10-I10-T10	678	718
C10-I10-T10	679	720
C10-I10-T10	680	724
C10-I10-T10	681	726
C10-I10-T10	682	726
C10-I10-T10	683	726
C10-I10-T10	684	726
C10-I10-T10	685	726
C10-I10-T10	686	726
C10-I10-T10	687	727
C10-I10-T10	688	727
C10-I10-T10	689	727
C10-I10-T10	690	727
C10-I10-T10	691	727
C10-I10-T10	692	729
C10-I10-T10	693	730
C10-I10-T10	694	730
C10-I10-T10	695	730
C10-I10-T10	696	730
C10-I10-T10	697	731
C10-I10-T10	698	731
C10-I10-T10	699	731
C10-I10-T10	700	731
C10-I10-T10	701	731
C10-I10-T10	702	731
C10-I10-T10	703	731
C10-I10-T10	704	731
C10-I10-T10	705	731
C10-I10-T10	706	731
C10-I10-T10	707	732
C10-I10-T10	708	732
C10-I10-T10	709	733
C10-I10-T10	710	733
C10-I10-T10	711	733
C10-I10-T10	712	733
C10-I10-T10	713	733
C10-I10-T10	714	733
C10-I10-T10	715	733
C10-I10-T10	716	733
C10-I10-T10	717	733
C10-I10-T10	718	733
C10-I10-T10	719	735
C10-I10-T10	720	736
C10-I10-T10	721	736
C10-I10-T10	722	736
C10-I10-T10	723	736
C10-I10-T10	724	736
C10-I10-T10	725	736
C10-I10-T10	726	736
C10-I10-T10	727	737
C10-I10-T10	728	737
C10-I10-T10	729	737
C10-I10-T10	730	740
C10-I10-T10	731	740
C10-I10-T10	732	741
C10-I10-T10	733	741
C10-I10-T10	734	740
C10-I10-T10	735	740
C10-I10-T10	736	740
C10-I10-T10	737	740
C10-I10-T10	738	740
C10-I10-T10	739	740
C10-I10-T10	740	740
C10-I10-T10	741	740
C10-I10-T10	742	740
C10-I10-T10	743	740
C10-I10-T10	744	740
C10-I10-T10	745	740
C10-I10-T10	746	740
C10-I10-T10	747	740
C10-I10-T10	748	740
C10-I10-T10	749	741
C10-I10-T10	750	741
C10-I10-T10	751	740
C10-I10-T10	752	740
C10-I10-T10	753	740
C10-I10-T10	754	740
C10-I10-T10	755	740
C10-I10-T10	756	741
C10-I10-T10	757	742
C10-I10-T10	758	743
C10-I10-T10	759	745
C10-I10-T10	760	746
C10-I10-T10	761	746
C10-I10-T10	762	747
C10-I10-T10	763	748
C10-I10-T10	764	749
C10-I10-T10	765	749
C10-I10-T10	766	749
C10-I10-T10	767	749
C10-I10-T10	768	749
C10-I10-T10	769	748
C10-I10-T10	770	748
C10-I10-T10	771	749
C10-I10-T10	772	752
C10-I10-T10	773	753
C10-I10-T10	774	753
C10-I10-T10	775	753
C10-I10-T10	776	752
C10-I10-T10	777	751
C10-I10-T10	778	750
C10-I10-T10	779	750
C10-I10-T10	780	750
C10-I10-T10	781	751
C10-I10-T10	782	752
C10-I10-T10	783	752
C10-I10-T10	784	753
C10-I10-T10	785	753
C10-I10-T10	786	753
C10-I10-T10	787	753
C10-I10-T10	788	754
C10-I10-T10	789	754
C10-I10-T10	790	754
C10-I10-T10	791	754
C10-I10-T10	792	754
C10-I10-T10	793	754
C10-I10-T10	794	754
C10-I10-T10	795	755
C10-I10-T10	796	755
C10-I10-T10	797	755
C10-I10-T10	798	755
C10-I10-T10	799	755
C10-I10-T10	800	755
C10-I10-T10	801	755
C10-I10-T10	802	755
C10-I10-T10	803	755
C10-I10-T10	804	755
C10-I10-T10	805	755
C10-I10-T10	806	755
C10-I10-T10	807	755
C10-I10-T10	808	755
C10-I10-T10	809	755
C10-I10-T10	810	755
C10-I10-T10	811	755
C10-I10-T10	812	755
C10-I10-T10	813	755
C10-I10-T10	814	755
C10-I10-T10	815	755
C10-I10-T10	816	755
C10-I10-T10	817	755
C10-I10-T10	818	755
C10-I10-T10	819	755
C10-I10-T10	820	755
C10-I10-T10	821	755
C10-I10-T10	822	755
C10-I10-T10	823	755
C10-I10-T10	824	755
C10-I10-T10	825	755
C10-I10-T10	826	755
C10-I10-T10	827	755
C10-I10-T10	828	755
C10-I10-T10	829	755
C10-I10-T10	830	755
C10-I10-T10	831	755
C10-I10-T10	832	755
C10-I10-T10	833	755
C10-I10-T10	834	755
C10-I10-T10	835	755
C10-I10-T10	836	755
C10-I10-T10	837	755
C10-I10-T10	838	755
C10-I10-T10	839	755
C10-I10-T10	840	755
C10-I10-T10	841	755
C10-I10-T10	842	755
C10-I10-T10	843	755
C10-I10-T10	844	755
C10-I10-T10	845	755
C10-I10-T10	846	755
C10-I10-T10	847	755
C10-I10-T10	848	755
C10-I10-T10	849	755
C10-I10-T10	850	755
C10-I10-T10	851	755
C10-I10-T10	852	755
C10-I10-T10	853	755
C10-I10-T10	854	755
C10-I10-T10	855	755
C10-I10-T10	856	755
C10-I10-T10	857	755
C10-I10-T10	858	755
C10-I10-T10	859	755
C10-I10-T10	860	755
C10-I10-T10	861	755
C10-I10-T10	862	755
C10-I10-T10	863	755
C10-I10-T10	864	755
C10-I10-T10	865	755
C10-I10-T10	866	755
C10-I10-T10	867	755
C10-I10-T10	868	755
C10-I10-T10	869	755
C10-I10-T10	870	755
C10-I10-T10	871	755
C10-I10-T10	872	755
C10-I10-T10	873	754
C10-I10-T10	874	754
C10-I10-T10	875	754
C10-I10-T10	876	752
C10-I10-T10	877	751
C10-I10-T10	878	750
C10-I10-T10	879	750
C10-I10-T10	880	749
C10-I10-T10	881	748
C10-I10-T10	882	747
C10-I10-T10	883	742
C10-I10-T10	884	742
C10-I10-T10	885	742
C10-I10-T10	886	712
C10-I10-T10	887	707
C10-I10-T10	888	695
C10-I10-T10	889	679
C10-I10-T10	890	616
C10-I10-T10	891	543
C10-I10-T10	892	274
C10-I10-T10	893	173
C10-I10-T10	894	165
C10-I10-T10	895	129
C10-I10-T10	896	129
C10-I10-T10	897	128
C10-I10-T10	898	127
C10-I10-T10	899	127
C10-I10-T10	900	127
C10-I10-T10	901	128
C10-I10-T10	902	128
C10-I10-T10	903	128
C10-I10-T10	904	128
C10-I10-T10	905	128
C10-I10-T10	906	128
C10-I10-T10	907	128
C10-I10-T10	908	127
C10-I10-T10	909	127
C10-I10-T10	910	125
C10-I10-T10	911	124
C10-I10-T10	912	124
C10-I10-T10	913	122
C10-I10-T10	914	122
C10-I10-T10	915	122
C10-I10-T10	916	122
C10-I10-T10	917	121
C10-I10-T10	918	121
C10-I10-T10	919	121
C10-I10-T10	920	121
C10-I10-T10	921	121
C10-I10-T10	922	121
C10-I10-T10	923	121
C10-I10-T10	924	121
C10-I10-T10	925	121
C10-I10-T10	926	121
C10-I10-T10	927	121
C10-I10-T10	928	121
C10-I10-T10	929	121
C10-I10-T10	930	121
C10-I10-T10	931	121
C10-I10-T10	932	120
C10-I10-T10	933	120
C10-I10-T10	934	120
C10-I10-T10	935	120
C10-I10-T10	936	120
C10-I10-T10	937	120
C10-I10-T10	938	120
C10-I10-T10	939	120
C10-I10-T10	940	120
C10-I10-T10	941	120
C10-I10-T10	942	120
C10-I10-T10	943	119
C10-I10-T10	944	119
C10-I10-T10	945	118
C10-I10-T10	946	117
C10-I10-T10	947	117
C10-I10-T10	948	117
C10-I10-T10	949	117
C10-I10-T10	950	116
C10-I10-T10	951	115
C10-I10-T10	952	111
C10-I10-T10	953	111
C10-I10-T10	954	111
C10-I10-T10	955	111
C10-I10-T10	956	111
C10-I10-T10	957	110
C10-I10-T10	958	109
C10-I10-T10	959	107
C10-I10-T10	960	107
C10-I10-T10	961	107
C10-I10-T10	962	106
C10-I10-T10	963	106
C10-I10-T10	964	106
C10-I10-T10	965	106
C10-I10-T10	966	105
C10-I10-T10	967	105
C10-I10-T10	968	105
C10-I10-T10	969	105
C10-I10-T10	970	105
C10-I10-T10	971	105
C10-I10-T10	972	104
C10-I10-T10	973	103
C10-I10-T10	974	103
C10-I10-T10	975	103
C10-I10-T10	976	103
C10-I10-T10	977	103
C10-I10-T10	978	103
C10-I10-T10	979	103
C10-I10-T10	980	103
C10-I10-T10	981	103
C10-I10-T10	982	103
C10-I10-T10	983	102
C10-I10-T10	984	102
C10-I10-T10	985	101
C10-I10-T10	986	101
C10-I10-T10	987	101
C10-I10-T10	988	101
C10-I10-T10	989	101
C10-I10-T10	990	101
C10-I10-T10	991	101
C10-I10-T10	992	101
C10-I10-T10	993	101
C10-I10-T10	994	101
C10-I10-T10	995	101
C10-I10-T10	996	101
C10-I10-T10	997	101
C10-I10-T10	998	100
C10-I10-T10	999	100
C10-I10-T10	1000	100
C10-I10-T10	1001	100
C10-I10-T10	1002	100
C10-I10-T10	1003	100
C10-I10-T10	1004	100
C10-I10-T10	1005	100
C10-I10-T10	1006	100
C10-I10-T10	1007	100
C10-I10-T10	1008	100
C10-I10-T10	1009	100
C10-I10-T10	1010	100
C10-I10-T10	1011	100
C10-I10-T10	1012	100
C10-I10-T10	1013	100
C10-I10-T10	1014	100
C10-I10-T10	1015	100
C10-I10-T10	1016	100
C10-I10-T10	1017	100
C10-I10-T10	1018	100
C10-I10-T10	1019	100
C10-I10-T10	1020	100
C10-I10-T10	1021	100
C10-I10-T10	1022	99
C10-I10-T10	1023	98
C10-I10-T10	1024	98
C10-I10-T10	1025	98
C10-I10-T10	1026	98
C10-I10-T10	1027	98
C10-I10-T10	1028	97
C10-I10-T10	1029	97
C10-I10-T10	1030	97
C10-I10-T10	1031	97
C10-I10-T10	1032	97
C10-I10-T10	1033	97
C10-I10-T10	1034	97
C10-I10-T10	1035	97
C10-I10-T10	1036	97
C10-I10-T10	1037	97
C10-I10-T10	1038	97
C10-I10-T10	1039	97
C10-I10-T10	1040	97
C10-I10-T10	1041	97
C10-I10-T10	1042	97
C10-I10-T10	1043	97
C10-I10-T10	1044	97
C10-I10-T10	1045	97
C10-I10-T10	1046	97
C10-I10-T10	1047	96
C10-I10-T10	1048	96
C10-I10-T10	1049	96
C10-I10-T10	1050	96
C10-I10-T10	1051	96
C10-I10-T10	1052	96
C10-I10-T10	1053	96
C10-I10-T10	1054	96
C10-I10-T10	1055	96
C10-I10-T10	1056	96
C10-I10-T10	1057	96
C10-I10-T10	1058	96
C10-I10-T10	1059	95
C10-I10-T10	1060	95
C10-I10-T10	1061	95
C10-I10-T10	1062	95
C10-I10-T10	1063	95
C10-I10-T10	1064	95
C10-I10-T10	1065	95
C10-I10-T10	1066	95
C10-I10-T10	1067	95
C10-I10-T10	1068	95
C10-I10-T10	1069	94
C10-I10-T10	1070	94
C10-I10-T10	1071	94
C10-I10-T10	1072	94
C10-I10-T10	1073	94
C10-I10-T10	1074	94
C10-I10-T10	1075	94
C10-I10-T10	1076	94
C10-I10-T10	1077	94
C10-I10-T10	1078	94
C10-I10-T10	1079	94
C10-I10-T10	1080	94
C10-I10-T10	1081	93
C10-I10-T10	1082	93
C10-I10-T10	1083	93
C10-I10-T10	1084	92
C10-I10-T10	1085	92
C10-I10-T10	1086	92
C10-I10-T10	1087	92
C10-I10-T10	1088	92
C10-I10-T10	1089	92
C10-I10-T10	1090	92
C10-I10-T10	1091	92
C10-I10-T10	1092	92
C10-I10-T10	1093	92
C10-I10-T10	1094	92
C10-I10-T10	1095	92
C10-I10-T10	1096	92
C10-I10-T10	1097	92
C10-I10-T10	1098	91
C10-I10-T10	1099	91
C10-I10-T10	1100	91
C10-I10-T10	1101	91
C10-I10-T10	1102	91
C10-I10-T10	1103	91
C10-I10-T10	1104	91
C10-I10-T10	1105	91
C10-I10-T10	1106	91
C10-I10-T10	1107	90
C10-I10-T10	1108	90
C10-I10-T10	1109	90
C10-I10-T10	1110	90
C10-I10-T10	1111	90
C10-I10-T10	1112	90
C10-I10-T10	1113	90
C10-I10-T10	1114	90
C10-I10-T10	1115	90
C10-I10-T10	1116	90
C10-I10-T10	1117	90
C10-I10-T10	1118	90
C10-I10-T10	1119	90
C10-I10-T10	1120	89
C10-I10-T10	1121	89
C10-I10-T10	1122	89
C10-I10-T10	1123	89
C10-I10-T10	1124	89
C10-I10-T10	1125	89
C10-I10-T10	1126	89
C10-I10-T10	1127	89
C10-I10-T10	1128	88
C10-I10-T10	1129	88
C10-I10-T10	1130	88
C10-I10-T10	1131	88
C10-I10-T10	1132	88
C10-I10-T10	1133	88
C10-I10-T10	1134	88
C10-I10-T10	1135	88
C10-I10-T10	1136	88
C10-I10-T10	1137	87
C10-I10-T10	1138	87
C10-I10-T10	1139	87
C10-I10-T10	1140	87
C10-I10-T10	1141	87
C10-I10-T10	1142	86
C10-I10-T10	1143	86
C10-I10-T10	1144	86
C10-I10-T10	1145	86
C10-I10-T10	1146	86
C10-I10-T10	1147	86
C10-I10-T10	1148	86
C10-I10-T10	1149	85
C10-I10-T10	1150	85
C10-I10-T10	1151	85
C10-I10-T10	1152	85
C10-I10-T10	1153	85
C10-I10-T10	1154	85
C10-I10-T10	1155	85
C10-I10-T10	1156	85
C10-I10-T10	1157	85
C10-I10-T10	1158	85
C10-I10-T10	1159	85
C10-I10-T10	1160	85
C10-I10-T10	1161	85
C10-I10-T10	1162	84
C10-I10-T10	1163	84
C10-I10-T10	1164	84
C10-I10-T10	1165	84
C10-I10-T10	1166	84
C10-I10-T10	1167	84
C10-I10-T10	1168	84
C10-I10-T10	1169	84
C10-I10-T10	1170	84
C10-I10-T10	1171	84
C10-I10-T10	1172	84
C10-I10-T10	1173	84
C10-I10-T10	1174	82
C10-I10-T10	1175	81
C10-I10-T10	1176	81
C10-I10-T10	1177	81
C10-I10-T10	1178	81
C10-I10-T10	1179	81
C10-I10-T10	1180	81
C10-I10-T10	1181	81
C10-I10-T10	1182	81
C10-I10-T10	1183	81
C10-I10-T10	1184	81
C10-I10-T10	1185	81
C10-I10-T10	1186	81
C10-I10-T10	1187	81
C10-I10-T10	1188	81
C10-I10-T10	1189	81
C10-I10-T10	1190	81
C10-I10-T10	1191	81
C10-I10-T10	1192	81
C10-I10-T10	1193	81
C10-I10-T10	1194	81
C10-I10-T10	1195	81
C10-I10-T10	1196	81
C10-I10-T10	1197	81
C10-I10-T10	1198	81
C10-I10-T10	1199	81
C10-I10-T10	1200	80
C10-I10-T10	1201	79
C10-I10-T10	1202	79
C10-I10-T10	1203	79
C10-I10-T10	1204	79
C10-I10-T10	1205	79
C10-I10-T10	1206	79
C10-I10-T10	1207	79
C10-I10-T10	1208	79
C10-I10-T10	1209	79
C10-I10-T10	1210	79
C10-I10-T10	1211	79
C10-I10-T10	1212	79
C10-I10-T10	1213	79
C10-I10-T10	1214	79
C10-I10-T10	1215	79
C10-I10-T10	1216	79
C10-I10-T10	1217	79
C10-I10-T10	1218	79
C10-I10-T10	1219	79
C10-I10-T10	1220	79
C10-I10-T10	1221	78
C10-I10-T10	1222	78
C10-I10-T10	1223	78
C10-I10-T10	1224	78
C10-I10-T10	1225	78
C10-I10-T10	1226	78
C10-I10-T10	1227	78
C10-I10-T10	1228	78
C10-I10-T10	1229	78
C10-I10-T10	1230	78
C10-I10-T10	1231	78
C10-I10-T10	1232	78
C10-I10-T10	1233	78
C10-I10-T10	1234	78
C10-I10-T10	1235	77
C10-I10-T10	1236	76
C10-I10-T10	1237	76
C10-I10-T10	1238	76
C10-I10-T10	1239	76
C10-I10-T10	1240	76
C10-I10-T10	1241	76
C10-I10-T10	1242	76
C10-I10-T10	1243	76
C10-I10-T10	1244	76
C10-I10-T10	1245	75
C10-I10-T10	1246	75
C10-I10-T10	1247	75
C10-I10-T10	1248	75
C10-I10-T10	1249	75
C10-I10-T10	1250	75
C10-I10-T10	1251	75
C10-I10-T10	1252	75
C10-I10-T10	1253	74
C10-I10-T10	1254	74
C10-I10-T10	1255	73
C10-I10-T10	1256	72
C10-I10-T10	1257	72
C10-I10-T10	1258	72
C10-I10-T10	1259	72
C10-I10-T10	1260	72
C10-I10-T10	1261	72
C10-I10-T10	1262	72
C10-I10-T10	1263	72
C10-I10-T10	1264	72
C10-I10-T10	1265	72
C10-I10-T10	1266	72
C10-I10-T10	1267	72
C10-I10-T10	1268	72
C10-I10-T10	1269	72
C10-I10-T10	1270	72
C10-I10-T10	1271	72
C10-I10-T10	1272	72
C10-I10-T10	1273	72
C10-I10-T10	1274	72
C10-I10-T10	1275	72
C10-I10-T10	1276	72
C10-I10-T10	1277	72
C10-I10-T10	1278	72
C10-I10-T10	1279	72
C10-I10-T10	1280	71
C10-I10-T10	1281	71
C10-I10-T10	1282	71
C10-I10-T10	1283	71
C10-I10-T10	1284	71
C10-I10-T10	1285	71
C10-I10-T10	1286	71
C10-I10-T10	1287	71
C10-I10-T10	1288	71
C10-I10-T10	1289	71
C10-I10-T10	1290	71
C10-I10-T10	1291	71
C10-I10-T10	1292	70
C10-I10-T10	1293	70
C10-I10-T10	1294	70
C10-I10-T10	1295	70
C10-I10-T10	1296	70
C10-I10-T10	1297	70
C10-I10-T10	1298	70
C10-I10-T10	1299	70
C10-I10-T10	1300	70
C10-I10-T10	1301	70
C10-I10-T10	1302	70
C10-I10-T10	1303	70
C10-I10-T10	1304	70
C10-I10-T10	1305	70
C10-I10-T10	1306	70
C10-I10-T10	1307	70
C10-I10-T10	1308	70
C10-I10-T10	1309	70
C10-I10-T10	1310	70
C10-I10-T10	1311	70
C10-I10-T10	1312	68
C10-I10-T10	1313	68
C10-I10-T10	1314	68
C10-I10-T10	1315	67
C10-I10-T10	1316	67
C10-I10-T10	1317	67
C10-I10-T10	1318	67
C10-I10-T10	1319	66
C10-I10-T10	1320	66
C10-I10-T10	1321	66
C10-I10-T10	1322	66
C10-I10-T10	1323	66
C10-I10-T10	1324	66
C10-I10-T10	1325	66
C10-I10-T10	1326	65
C10-I10-T10	1327	64
C10-I10-T10	1328	64
C10-I10-T10	1329	64
C10-I10-T10	1330	64
C10-I10-T10	1331	64
C10-I10-T10	1332	64
C10-I10-T10	1333	63
C10-I10-T10	1334	63
C10-I10-T10	1335	62
C10-I10-T10	1336	62
C10-I10-T10	1337	62
C10-I10-T10	1338	62
C10-I10-T10	1339	62
C10-I10-T10	1340	62
C10-I10-T10	1341	62
C10-I10-T10	1342	62
C10-I10-T10	1343	62
C10-I10-T10	1344	62
C10-I10-T10	1345	62
C10-I10-T10	1346	62
C10-I10-T10	1347	62
C10-I10-T10	1348	62
C10-I10-T10	1349	62
C10-I10-T10	1350	61
C10-I10-T10	1351	61
C10-I10-T10	1352	61
C10-I10-T10	1353	61
C10-I10-T10	1354	60
C10-I10-T10	1355	60
C10-I10-T10	1356	60
C10-I10-T10	1357	60
C10-I10-T10	1358	60
C10-I10-T10	1359	59
C10-I10-T10	1360	59
C10-I10-T10	1361	59
C10-I10-T10	1362	59
C10-I10-T10	1363	59
C10-I10-T10	1364	59
C10-I10-T10	1365	59
C10-I10-T10	1366	59
C10-I10-T10	1367	59
C10-I10-T10	1368	59
C10-I10-T10	1369	59
C10-I10-T10	1370	59
C10-I10-T10	1371	59
C10-I10-T10	1372	59
C10-I10-T10	1373	59
C10-I10-T10	1374	59
C10-I10-T10	1375	59
C10-I10-T10	1376	59
C10-I10-T10	1377	59
C10-I10-T10	1378	58
C10-I10-T10	1379	58
C10-I10-T10	1380	58
C10-I10-T10	1381	58
C10-I10-T10	1382	58
C10-I10-T10	1383	58
C10-I10-T10	1384	58
C10-I10-T10	1385	58
C10-I10-T10	1386	58
C10-I10-T10	1387	58
C10-I10-T10	1388	57
C10-I10-T10	1389	57
C10-I10-T10	1390	57
C10-I10-T10	1391	57
C10-I10-T10	1392	57
C10-I10-T10	1393	57
C10-I10-T10	1394	57
C10-I10-T10	1395	57
C10-I10-T10	1396	57
C10-I10-T10	1397	57
C10-I10-T10	1398	57
C10-I10-T10	1399	57
C10-I10-T10	1400	57
C10-I10-T10	1401	57
C10-I10-T10	1402	57
C10-I10-T10	1403	57
C10-I10-T10	1404	56
C10-I10-T10	1405	56
C10-I10-T10	1406	56
C10-I10-T10	1407	56
C10-I10-T10	1408	56
C10-I10-T10	1409	56
C10-I10-T10	1410	56
C10-I10-T10	1411	56
C10-I10-T10	1412	56
C10-I10-T10	1413	56
C10-I10-T10	1414	56
C10-I10-T10	1415	56
C10-I10-T10	1416	56
C10-I10-T10	1417	56
C10-I10-T10	1418	56
C10-I10-T10	1419	56
C10-I10-T10	1420	56
C10-I10-T10	1421	56
C10-I10-T10	1422	56
C10-I10-T10	1423	56
C10-I10-T10	1424	56
C10-I10-T10	1425	56
C10-I10-T10	1426	56
C10-I10-T10	1427	56
C10-I10-T10	1428	56
C10-I10-T10	1429	56
C10-I10-T10	1430	56
C10-I10-T10	1431	56
C10-I10-T10	1432	56
C10-I10-T10	1433	56
C10-I10-T10	1434	56
C10-I10-T10	1435	56
C10-I10-T10	1436	56
C10-I10-T10	1437	56
C10-I10-T10	1438	56
C10-I10-T10	1439	56
C10-I10-T10	1440	56
C10-I10-T10	1441	56
C10-I10-T10	1442	56
C10-I10-T10	1443	56
C10-I10-T10	1444	56
C10-I10-T10	1445	56
C10-I10-T10	1446	56
C10-I10-T10	1447	56
C10-I10-T10	1448	56
C10-I10-T10	1449	56
C10-I10-T10	1450	56
C10-I10-T10	1451	56
C10-I10-T10	1452	56
C10-I10-T10	1453	56
C10-I10-T10	1454	55
C10-I10-T10	1455	55
C10-I10-T10	1456	55
C10-I10-T10	1457	55
C10-I10-T10	1458	55
C10-I10-T10	1459	56
C10-I10-T10	1460	56
C10-I10-T10	1461	56
C10-I10-T10	1462	56
C10-I10-T10	1463	56
C10-I10-T10	1464	56
C10-I10-T10	1465	56
C10-I10-T10	1466	56
C10-I10-T10	1467	56
C10-I10-T10	1468	56
C10-I10-T10	1469	55
C10-I10-T10	1470	55
C10-I10-T10	1471	55
C10-I10-T10	1472	55
C10-I10-T10	1473	55
C10-I10-T10	1474	55
C10-I10-T10	1475	54
C10-I10-T10	1476	54
C10-I10-T10	1477	54
C10-I10-T10	1478	53
C10-I10-T10	1479	53
C10-I10-T10	1480	53
C10-I10-T10	1481	52
C10-I10-T10	1482	52
C10-I10-T10	1483	52
C10-I10-T10	1484	52
C10-I10-T10	1485	52
C10-I10-T10	1486	52
C10-I10-T10	1487	52
C10-I10-T10	1488	52
C10-I10-T10	1489	52
C10-I10-T10	1490	52
C10-I10-T10	1491	52
C10-I10-T10	1492	51
C10-I10-T10	1493	50
C10-I10-T10	1494	50
C10-I10-T10	1495	49
C10-I10-T10	1496	49
C10-I10-T10	1497	49
C10-I10-T10	1498	49
C10-I10-T10	1499	49
C10-I10-T10	1500	49
C10-I10-T10	1501	49
C10-I10-T10	1502	48
C10-I10-T10	1503	48
C10-I10-T10	1504	48
C10-I10-T10	1505	48
C10-I10-T10	1506	48
C10-I10-T10	1507	48
C10-I10-T10	1508	48
C10-I10-T10	1509	48
C10-I10-T10	1510	48
C10-I10-T10	1511	48
C10-I10-T10	1512	48
C10-I10-T10	1513	48
C10-I10-T10	1514	48
C10-I10-T10	1515	48
C10-I10-T10	1516	48
C10-I10-T10	1517	48
C10-I10-T10	1518	48
C10-I10-T10	1519	48
C10-I10-T10	1520	49
C10-I10-T10	1521	49
C10-I10-T10	1522	49
C10-I10-T10	1523	49
C10-I10-T10	1524	49
C10-I10-T10	1525	48
C10-I10-T10	1526	48
C10-I10-T10	1527	47
C10-I10-T10	1528	47
C10-I10-T10	1529	47
C10-I10-T10	1530	47
C10-I10-T10	1531	47
C10-I10-T10	1532	47
C10-I10-T10	1533	47
C10-I10-T10	1534	47
C10-I10-T10	1535	46
C10-I10-T10	1536	45
C10-I10-T10	1537	45
C10-I10-T10	1538	45
C10-I10-T10	1539	45
C10-I10-T10	1540	45
C10-I10-T10	1541	45
C10-I10-T10	1542	45
C10-I10-T10	1543	44
C10-I10-T10	1544	44
C10-I10-T10	1545	44
C10-I10-T10	1546	44
C10-I10-T10	1547	44
C10-I10-T10	1548	44
C10-I10-T10	1549	44
C10-I10-T10	1550	44
C10-I10-T10	1551	44
C10-I10-T10	1552	44
C10-I10-T10	1553	44
C10-I10-T10	1554	44
C10-I10-T10	1555	44
C10-I10-T10	1556	44
C10-I10-T10	1557	44
C10-I10-T10	1558	44
C10-I10-T10	1559	44
C10-I10-T10	1560	44
C10-I10-T10	1561	43
C10-I10-T10	1562	43
C10-I10-T10	1563	43
C10-I10-T10	1564	42
C10-I10-T10	1565	42
C10-I10-T10	1566	42
C10-I10-T10	1567	42
C10-I10-T10	1568	42
C10-I10-T10	1569	42
C10-I10-T10	1570	42
C10-I10-T10	1571	42
C10-I10-T10	1572	42
C10-I10-T10	1573	42
C10-I10-T10	1574	42
C10-I10-T10	1575	42
C10-I10-T10	1576	42
C10-I10-T10	1577	42
C10-I10-T10	1578	42
C10-I10-T10	1579	42
C10-I10-T10	1580	42
C10-I10-T10	1581	42
C10-I10-T10	1582	42
C10-I10-T10	1583	42
C10-I10-T10	1584	42
C10-I10-T10	1585	41
C10-I10-T10	1586	41
C10-I10-T10	1587	41
C10-I10-T10	1588	41
C10-I10-T10	1589	41
C10-I10-T10	1590	41
C10-I10-T10	1591	40
C10-I10-T10	1592	39
C10-I10-T10	1593	40
C10-I10-T10	1594	40
C10-I10-T10	1595	40
C10-I10-T10	1596	40
C10-I10-T10	1597	40
C10-I10-T10	1598	40
C10-I10-T10	1599	40
C10-I10-T10	1600	40
C10-I10-T10	1601	39
C10-I10-T10	1602	39
C10-I10-T10	1603	39
C10-I10-T10	1604	38
C10-I10-T10	1605	38
C10-I10-T10	1606	38
C10-I10-T10	1607	37
C10-I10-T10	1608	37
C10-I10-T10	1609	37
C10-I10-T10	1610	37
C10-I10-T10	1611	37
C10-I10-T10	1612	37
C10-I10-T10	1613	37
C10-I10-T10	1614	37
C10-I10-T10	1615	37
C10-I10-T10	1616	37
C10-I10-T10	1617	36
C10-I10-T10	1618	36
C10-I10-T10	1619	36
C10-I10-T10	1620	36
C10-I10-T10	1621	36
C10-I10-T10	1622	36
C10-I10-T10	1623	36
C10-I10-T10	1624	36
C10-I10-T10	1625	36
C10-I10-T10	1626	36
C10-I10-T10	1627	36
C10-I10-T10	1628	36
C10-I10-T10	1629	36
C10-I10-T10	1630	36
C10-I10-T10	1631	36
C10-I10-T10	1632	36
C10-I10-T10	1633	36
C10-I10-T10	1634	36
C10-I10-T10	1635	36
C10-I10-T10	1636	36
C10-I10-T10	1637	36
C10-I10-T10	1638	36
C10-I10-T10	1639	36
C10-I10-T10	1640	36
C10-I10-T10	1641	36
C10-I10-T10	1642	36
C10-I10-T10	1643	36
C10-I10-T10	1644	36
C10-I10-T10	1645	36
C10-I10-T10	1646	36
C10-I10-T10	1647	36
C10-I10-T10	1648	36
C10-I10-T10	1649	36
C10-I10-T10	1650	36
C10-I10-T10	1651	36
C10-I10-T10	1652	36
C10-I10-T10	1653	36
C10-I10-T10	1654	36
C10-I10-T10	1655	36
C10-I10-T10	1656	36
C10-I10-T10	1657	36
C10-I10-T10	1658	36
C10-I10-T10	1659	36
C10-I10-T10	1660	36
C10-I10-T10	1661	36
C10-I10-T10	1662	36
C10-I10-T10	1663	35
C10-I10-T10	1664	34
C10-I10-T10	1665	34
C10-I10-T10	1666	34
C10-I10-T10	1667	33
C10-I10-T10	1668	33
C10-I10-T10	1669	32
C10-I10-T10	1670	32
C10-I10-T10	1671	32
C10-I10-T10	1672	31
C10-I10-T10	1673	31
C10-I10-T10	1674	31
C10-I10-T10	1675	31
C10-I10-T10	1676	31
C10-I10-T10	1677	31
C10-I10-T10	1678	31
C10-I10-T10	1679	31
C10-I10-T10	1680	31
C10-I10-T10	1681	31
C10-I10-T10	1682	31
C10-I10-T10	1683	31
C10-I10-T10	1684	31
C10-I10-T10	1685	31
C10-I10-T10	1686	31
C10-I10-T10	1687	31
C10-I10-T10	1688	32
C10-I10-T10	1689	32
C10-I10-T10	1690	32
C10-I10-T10	1691	32
C10-I10-T10	1692	30
C10-I10-T10	1693	30
C10-I10-T10	1694	30
C10-I10-T10	1695	30
C10-I10-T10	1696	30
C10-I10-T10	1697	30
C10-I10-T10	1698	29
C10-I10-T10	1699	29
C10-I10-T10	1700	26
C10-I10-T10	1701	26
C10-I10-T10	1702	26
C10-I10-T10	1703	25
C10-I10-T10	1704	24
C10-I10-T10	1705	24
C10-I10-T10	1706	24
C10-I10-T10	1707	20
C10-I10-T10	1708	18
C10-I10-T10	1709	18
C10-I10-T10	1710	18
C10-I10-T10	1711	17
C10-I10-T10	1712	17
C10-I10-T10	1713	17
C10-I10-T10	1714	17
C10-I10-T10	1715	17
C10-I10-T10	1716	17
C10-I10-T10	1717	17
C10-I10-T10	1718	17
C10-I10-T10	1719	14
C10-I10-T10	1720	14
C10-I10-T10	1721	13
C10-I10-T10	1722	11
C10-I10-T10	1723	11
C10-I10-T10	1724	9
C10-I10-T10	1725	9
C10-I10-T10	1726	9
C10-I10-T10	1727	9
C10-I10-T10	1728	9
C10-I10-T10	1729	9
C10-I10-T10	1730	9
C10-I10-T10	1731	9
C10-I10-T10	1732	9
C10-I10-T10	1733	9
C10-I10-T10	1734	9
C10-I10-T10	1735	9
C10-I10-T10	1736	9
C10-I10-T10	1737	9
C10-I10-T10	1738	9
C10-I10-T10	1739	9
C10-I10-T10	1740	9
C10-I10-T10	1741	9
C10-I10-T10	1742	9
C10-I10-T10	1743	9
C10-I10-T10	1744	9
C10-I10-T10	1745	9
C10-I10-T10	1746	9
C10-I10-T10	1747	9
C10-I10-T10	1748	9
C10-I10-T10	1749	9
C10-I10-T10	1750	9
C10-I10-T10	1751	9
C10-I10-T10	1752	9
C10-I10-T10	1753	9
C10-I10-T10	1754	9
C10-I10-T10	1755	9
C10-I10-T10	1756	9
C10-I10-T10	1757	9
C10-I10-T10	1758	9
C10-I10-T10	1759	9
C10-I10-T10	1760	9
C10-I10-T10	1761	9
C10-I10-T10	1762	9
C10-I10-T10	1763	9
C10-I10-T10	1764	9
C10-I10-T10	1765	9
C10-I10-T10	1766	9
C10-I10-T10	1767	9
C10-I10-T10	1768	9
C10-I10-T10	1769	9
C10-I10-T10	1770	9
C10-I10-T10	1771	9
C10-I10-T10	1772	9
C10-I10-T10	1773	9
C10-I10-T10	1774	9
C10-I10-T10	1775	9
C10-I10-T10	1776	9
C10-I10-T10	1777	9
C10-I10-T10	1778	9
C10-I10-T10	1779	9
C10-I10-T10	1780	9
C10-I10-T10	1781	9
C10-I10-T10	1782	9
C10-I10-T10	1783	9
C10-I10-T10	1784	9
C10-I10-T10	1785	9
C10-I10-T10	1786	9
C10-I10-T10	1787	9
C10-I10-T10	1788	9
C10-I10-T10	1789	9
C10-I10-T10	1790	9
C10-I10-T10	1791	9
C10-I10-T10	1792	9
C10-I10-T10	1793	9
C10-I10-T10	1794	9
C10-I10-T10	1795	9
C10-I10-T10	1796	9
C10-I10-T10	1797	9
C10-I10-T10	1798	9
C10-I10-T10	1799	9
C10-I10-T10	1800	9
C10-I10-T10	1801	9
C10-I10-T10	1802	9
C10-I10-T10	1803	9
C10-I10-T10	1804	9
C10-I10-T10	1805	9
C10-I10-T10	1806	9
C10-I10-T10	1807	9
C10-I10-T10	1808	9
C10-I10-T10	1809	9
C10-I10-T10	1810	9
C10-I10-T10	1811	9
C10-I10-T10	1812	9
C10-I10-T10	1813	9
C10-I10-T10	1814	9
C10-I10-T10	1815	9
C10-I10-T10	1816	9
C10-I10-T10	1817	9
C10-I10-T10	1818	9
C10-I10-T10	1819	9
C10-I10-T10	1820	9
C10-I10-T10	1821	9
C10-I10-T10	1822	9
C10-I10-T10	1823	9
C10-I10-T10	1824	9
C10-I10-T10	1825	9
C10-I10-T10	1826	9
C10-I10-T10	1827	9
C10-I10-T10	1828	9
C10-I10-T10	1829	9
C10-I10-T10	1830	9
C10-I10-T10	1831	9
C10-I10-T10	1832	9
C10-I10-T10	1833	9
C10-I10-T10	1834	9
C10-I10-T10	1835	9
C10-I10-T10	1836	9
C10-I10-T10	1837	9
C10-I10-T10	1838	9
C10-I10-T10	1839	9
C10-I10-T10	1840	9
C10-I10-T10	1841	9
C10-I10-T10	1842	9
C10-I10-T10	1843	9
C10-I10-T10	1844	9
C10-I10-T10	1845	9
C10-I10-T10	1846	9
C10-I10-T10	1847	9
C10-I10-T10	1848	9
C10-I10-T10	1849	9
C10-I10-T10	1850	9
C10-I10-T10	1851	9
C10-I10-T10	1852	9
C10-I10-T10	1853	9
C10-I10-T10	1854	9
C10-I10-T10	1855	9
C10-I10-T10	1856	9
C10-I10-T10	1857	9
C10-I10-T10	1858	9
C10-I10-T10	1859	9
C10-I10-T10	1860	9
C10-I10-T10	1861	9
C10-I10-T10	1862	9
C10-I10-T10	1863	9
C10-I10-T10	1864	9
C10-I10-T10	1865	9
C10-I10-T10	1866	9
C10-I10-T10	1867	9
C10-I10-T10	1868	9
C10-I10-T10	1869	9
C10-I10-T10	1870	9
C10-I10-T10	1871	9
C10-I10-T10	1872	9
C10-I10-T10	1873	9
C10-I10-T10	1874	9
C10-I10-T10	1875	9
C10-I10-T10	1876	9
C10-I10-T10	1877	9
C10-I10-T10	1878	9
C10-I10-T10	1879	9
C10-I10-T10	1880	9
C10-I10-T10	1881	9
C10-I10-T10	1882	9
C10-I10-T10	1883	9
C10-I10-T10	1884	9
C10-I10-T10	1885	9
C10-I10-T10	1886	9
C10-I10-T10	1887	9
C10-I10-T10	1888	9
C10-I10-T10	1889	9
C10-I10-T10	1890	9
C10-I10-T10	1891	9
C10-I10-T10	1892	9
C10-I10-T10	1893	9
C10-I10-T10	1894	9
C10-I10-T10	1895	9
C10-I10-T10	1896	9
C10-I10-T10	1897	9
C10-I10-T10	1898	9
C10-I10-T10	1899	9
C10-I10-T10	1900	9
C10-I10-T10	1901	9
C10-I10-T10	1902	9
C10-I10-T10	1903	9
C10-I10-T10	1904	9
C10-I10-T10	1905	9
C10-I10-T10	1906	9
C10-I10-T10	1907	9
C10-I10-T10	1908	9
C10-I10-T10	1909	9
C10-I10-T10	1910	9
C10-I10-T10	1911	9
C10-I10-T10	1912	9
C10-I10-T10	1913	9
C10-I10-T10	1914	9
C10-I10-T10	1915	9
C10-I10-T10	1916	9
C10-I10-T10	1917	9
C10-I10-T10	1918	9
C10-I10-T10	1919	9
C10-I10-T10	1920	9
C10-I10-T10	1921	9
C10-I10-T10	1922	9
C10-I10-T10	1923	9
C10-I10-T10	1924	9
C10-I10-T10	1925	9
C10-I10-T10	1926	9
C10-I10-T10	1927	9
C10-I10-T10	1928	9
C10-I10-T10	1929	9
C10-I10-T10	1930	9
C10-I10-T10	1931	9
C10-I10-T10	1932	9
C10-I10-T10	1933	9
C10-I10-T10	1934	9
C10-I10-T10	1935	9
C10-I10-T10	1936	9
C10-I10-T10	1937	9
C10-I10-T10	1938	9
C10-I10-T10	1939	9
C10-I10-T10	1940	9
C10-I10-T10	1941	9
C10-I10-T10	1942	9
C10-I10-T10	1943	9
C10-I10-T10	1944	9
C10-I10-T10	1945	9
C10-I10-T10	1946	9
C10-I10-T10	1947	9
C10-I10-T10	1948	9
C10-I10-T10	1949	9
C10-I10-T10	1950	9
C10-I10-T10	1951	9
C10-I10-T10	1952	9
C10-I10-T10	1953	9
C10-I10-T10	1954	10
C10-I10-T10	1955	10
C10-I10-T10	1956	10
C10-I10-T10	1957	10
C10-I10-T10	1958	10
C10-I10-T10	1959	10
C10-I10-T10	1960	10
C10-I10-T10	1961	10
C10-I10-T10	1962	10
C10-I10-T10	1963	10
C10-I10-T10	1964	10
C10-I10-T10	1965	10
C10-I10-T10	1966	10
C10-I10-T10	1967	10
C10-I10-T10	1968	10
C10-I10-T10	1969	10
C10-I10-T10	1970	10
C10-I10-T10	1971	10
C10-I10-T10	1972	10
C10-I10-T10	1973	10
C10-I10-T10	1974	10
C10-I10-T10	1975	10
C10-I10-T10	1976	10
C10-I10-T10	1977	10
C10-I10-T10	1978	10
C10-I10-T10	1979	10
C10-I10-T10	1980	10
C10-I10-T10	1981	10
C10-I10-T10	1982	10
C10-I10-T10	1983	10
C10-I10-T10	1984	10
C10-I10-T10	1985	10
C10-I10-T10	1986	10
C10-I10-T10	1987	10
C10-I10-T10	1988	10
C10-I10-T10	1989	10
C10-I10-T10	1990	10
C10-I10-T10	1991	10
C10-I10-T10	1992	10
C10-I10-T10	1993	10
C10-I10-T10	1994	10
C10-I10-T10	1995	10
C10-I10-T10	1996	10
C10-I10-T10	1997	10
C10-I10-T10	1998	10
C10-I10-T10	1999	10
[truncated: 998,000+ more rows]
