# Supplementary material for: Massively parallel characterization of engineered transcript isoforms using direct RNA sequencing
Source: Nat Commun. 2022 Jan 21;13:434. doi: 10.1038/s41467-022-28074-5 (PMC8783025; doi:10.1038/s41467-022-28074-5)
Supplement: Supplementary file 6 — Source Data [file 41467_2022_28074_MOESM6_ESM.zip › Source Data/maintext/figure-4bcd.csv]

	ref	TE	pre_term	post_term	context	insulator	terminator	term-ins
0	S10-M20-T10	0.47	172	81	S10	M20	T10	M20-T10
1	S10-M21-T10	0.82	895	136	S10	M21	T10	M21-T10
2	S10-M21-T16	0.86	2849	310	S10	M21	T16	M21-T16
3	S10-M21-T29	0.42	1895	977	S10	M21	T29	M21-T29
4	S10-M22-T10	0.82	164	25	S10	M22	T10	M22-T10
5	S10-M22-T29	0.82	670	98	S10	M22	T29	M22-T29
6	S10-M51-T10	0.78	1211	218	S10	M51	T10	M51-T10
7	S10-M51-T16	0.83	1086	151	S10	M51	T16	M51-T16
8	S10-M51-T29	0.86	2353	263	S10	M51	T29	M51-T29
9	S10-M53-T10	0.78	1027	181	S10	M53	T10	M53-T10
10	S10-M53-T29	0.85	869	101	S10	M53	T29	M53-T29
11	S10-M55-T29	0.91	544	37	S10	M55	T29	M55-T29
12	S10-M57-T16	0.9	1028	82	S10	M57	T16	M57-T16
13	S10-M58-T16	0.92	5319	339	S10	M58	T16	M58-T16
14	S10-M59-T10	0.8	543	86	S10	M59	T10	M59-T10
15	S10-M61-T29	0.91	6025	402	S10	M61	T29	M61-T29
16	S10-M62-T10	0.7	410	101	S10	M62	T10	M62-T10
17	S10-M63-T10	0.62	1954	640	S10	M63	T10	M63-T10
18	S10-M64-T10	0.73	452	106	S10	M64	T10	M64-T10
19	S10-M64-T99	0.32	365	225	S10	M64	T99	M64-T99
20	S10-M65-T29	0.87	2226	220	S10	M65	T29	M65-T29
21	S10-M68-T16	0.83	1435	198	S10	M68	T16	M68-T16
22	S10-M68-T29	0.85	559	67	S10	M68	T29	M68-T29
23	S10-M69-T10	0.83	881	120	S10	M69	T10	M69-T10
24	S10-M69-T29	0.83	1810	245	S10	M69	T29	M69-T29
25	S10-M70-T16	0.9	3240	267	S10	M70	T16	M70-T16
26	S10-M71-T16	0.82	1268	186	S10	M71	T16	M71-T16
27	S10-M72-T10	0.8	1253	205	S10	M72	T10	M72-T10
28	S10-M72-T16	0.87	1180	115	S10	M72	T16	M72-T16
29	S10-M73-T10	0.74	610	136	S10	M73	T10	M73-T10
30	S10-M73-T16	0.85	3624	447	S10	M73	T16	M73-T16
31	S10-M74-T10	0.83	2016	283	S10	M74	T10	M74-T10
32	S10-M75-T10	0.82	3411	510	S10	M75	T10	M75-T10
33	S10-M75-T16	0.73	410	94	S10	M75	T16	M75-T16
34	S10-M75-T29	0.85	1734	214	S10	M75	T29	M75-T29
35	S10-M76-T16	0.73	2244	513	S10	M76	T16	M76-T16
36	S10-M77-T16	0.89	1571	137	S10	M77	T16	M77-T16
37	S10-M77-T29	0.86	1951	209	S10	M77	T29	M77-T29
38	S10-M78-T16	0.87	374	36	S10	M78	T16	M78-T16
39	S10-M79-T16	0.69	1647	432	S10	M79	T16	M79-T16
40	S10-M79-T29	0.46	164	78	S10	M79	T29	M79-T29
41	S10-M81-T16	0.8	909	148	S10	M81	T16	M81-T16
42	S10-M81-T99	0.77	119	23	S10	M81	T99	M81-T99
43	S10-M83-T10	0.78	1654	303	S10	M83	T10	M83-T10
44	S10-M83-T16	0.7	1306	332	S10	M83	T16	M83-T16
45	S10-M83-T99	0.84	2187	284	S10	M83	T99	M83-T99
46	S10-M84-T10	0.72	2166	515	S10	M84	T10	M84-T10
47	S10-M84-T16	0.78	1365	252	S10	M84	T16	M84-T16
48	S10-M84-T99	0.77	454	87	S10	M84	T99	M84-T99
49	S10-M85-T16	0.85	3409	405	S10	M85	T16	M85-T16
50	S10-M85-T29	0.49	1056	471	S10	M85	T29	M85-T29
51	S10-M86-T10	0.46	304	145	S10	M86	T10	M86-T10
52	S10-M86-T29	0.89	1389	130	S10	M86	T29	M86-T29
53	S10-M87-T10	0.86	2965	331	S10	M87	T10	M87-T10
54	S10-M87-T16	0.92	1284	79	S10	M87	T16	M87-T16
55	S10-M87-T99	0.89	4050	383	S10	M87	T99	M87-T99
56	S10-M88-T10	0.86	3227	361	S10	M88	T10	M88-T10
57	S10-M89-T16	0.93	881	48	S10	M89	T16	M89-T16
58	S10-M90-T10	0.77	370	69	S10	M90	T10	M90-T10
59	S10-M90-T16	0.87	664	67	S10	M90	T16	M90-T16
60	S10-M91-T16	0.87	543	52	S10	M91	T16	M91-T16
61	S10-M91-T99	0.75	2093	434	S10	M91	T99	M91-T99
62	S16-M20-T16	0.89	827	78	S16	M20	T16	M20-T16
63	S16-M20-T29	0.8	1485	242	S16	M20	T29	M20-T29
64	S16-M21-T10	0.86	1546	177	S16	M21	T10	M21-T10
65	S16-M21-T16	0.85	954	117	S16	M21	T16	M21-T16
66	S16-M21-T29	0.52	121	51	S16	M21	T29	M21-T29
67	S16-M21-T99	0.83	1361	192	S16	M21	T99	M21-T99
68	S16-M22-T10	0.8	2644	420	S16	M22	T10	M22-T10
69	S16-M22-T29	0.78	1992	367	S16	M22	T29	M22-T29
70	S16-M50-T10	0.69	1558	408	S16	M50	T10	M50-T10
71	S16-M50-T16	0.93	257	14	S16	M50	T16	M50-T16
72	S16-M50-T29	0.91	2526	189	S16	M50	T29	M50-T29
73	S16-M52-T16	0.76	1982	401	S16	M52	T16	M52-T16
74	S16-M54-T10	0.7	1360	343	S16	M54	T10	M54-T10
75	S16-M54-T16	0.29	218	143	S16	M54	T16	M54-T16
76	S16-M55-T16	0.87	796	79	S16	M55	T16	M55-T16
77	S16-M56-T10	0.64	898	274	S16	M56	T10	M56-T10
78	S16-M56-T16	0.9	3444	275	S16	M56	T16	M56-T16
79	S16-M56-T29	0.65	2073	628	S16	M56	T29	M56-T29
80	S16-M57-T16	0.89	6494	564	S16	M57	T16	M57-T16
81	S16-M57-T29	0.15	897	728	S16	M57	T29	M57-T29
82	S16-M58-T10	0.73	3090	708	S16	M58	T10	M58-T10
83	S16-M59-T10	0.85	927	113	S16	M59	T10	M59-T10
84	S16-M60-T16	0.77	1313	250	S16	M60	T16	M60-T16
85	S16-M60-T29	0.61	110	37	S16	M60	T29	M60-T29
86	S16-M61-T10	0.7	4572	1161	S16	M61	T10	M61-T10
87	S16-M61-T16	0.91	1150	82	S16	M61	T16	M61-T16
88	S16-M61-T29	0.89	2535	227	S16	M61	T29	M61-T29
89	S16-M61-T99	0.8	128	21	S16	M61	T99	M61-T99
90	S16-M62-T10	0.64	2763	845	S16	M62	T10	M62-T10
91	S16-M62-T16	0.9	1270	96	S16	M62	T16	M62-T16
92	S16-M63-T16	0.93	136	7	S16	M63	T16	M63-T16
93	S16-M63-T29	0.86	3554	393	S16	M63	T29	M63-T29
94	S16-M64-T16	0.79	1329	223	S16	M64	T16	M64-T16
95	S16-M65-T10	0.74	707	156	S16	M65	T10	M65-T10
96	S16-M66-T10	0.83	577	82	S16	M66	T10	M66-T10
97	S16-M66-T16	0.9	884	71	S16	M66	T16	M66-T16
98	S16-M66-T29	0.9	10437	866	S16	M66	T29	M66-T29
99	S16-M67-T29	0.85	818	96	S16	M67	T29	M67-T29
100	S16-M68-T16	0.86	4955	560	S16	M68	T16	M68-T16
101	S16-M68-T99	0.84	4065	512	S16	M68	T99	M68-T99
102	S16-M69-T10	0.75	2386	510	S16	M69	T10	M69-T10
103	S16-M69-T16	0.87	1271	126	S16	M69	T16	M69-T16
104	S16-M69-T99	0.84	1628	219	S16	M69	T99	M69-T99
105	S16-M70-T10	0.67	3626	1018	S16	M70	T10	M70-T10
106	S16-M71-T16	0.86	2306	265	S16	M71	T16	M71-T16
107	S16-M72-T10	0.79	2233	374	S16	M72	T10	M72-T10
108	S16-M72-T16	0.89	5866	509	S16	M72	T16	M72-T16
109	S16-M72-T29	0.84	1493	193	S16	M72	T29	M72-T29
110	S16-M74-T10	0.86	2287	251	S16	M74	T10	M74-T10
111	S16-M74-T29	0.86	372	40	S16	M74	T29	M74-T29
112	S16-M75-T16	0.83	1329	180	S16	M75	T16	M75-T16
113	S16-M76-T10	0.73	1721	395	S16	M76	T10	M76-T10
114	S16-M76-T16	0.7	3594	902	S16	M76	T16	M76-T16
115	S16-M77-T10	0.8	590	96	S16	M77	T10	M77-T10
116	S16-M77-T16	0.9	1166	97	S16	M77	T16	M77-T16
117	S16-M78-T10	0.84	685	89	S16	M78	T10	M78-T10
118	S16-M79-T10	0.68	1143	306	S16	M79	T10	M79-T10
119	S16-M80-T16	0.86	1401	150	S16	M80	T16	M80-T16
120	S16-M80-T29	0.87	3231	326	S16	M80	T29	M80-T29
121	S16-M82-T10	0.74	605	132	S16	M82	T10	M82-T10
122	S16-M82-T16	0.75	973	204	S16	M82	T16	M82-T16
123	S16-M82-T29	0.61	432	145	S16	M82	T29	M82-T29
124	S16-M82-T99	0.84	1955	259	S16	M82	T99	M82-T99
125	S16-M83-T99	0.86	4643	527	S16	M83	T99	M83-T99
126	S16-M84-T10	0.16	171	136	S16	M84	T10	M84-T10
127	S16-M84-T16	0.77	3154	586	S16	M84	T16	M84-T16
128	S16-M84-T99	0.79	1860	309	S16	M84	T99	M84-T99
129	S16-M85-T16	0.87	5241	499	S16	M85	T16	M85-T16
130	S16-M85-T29	0.56	3074	1192	S16	M85	T29	M85-T29
131	S16-M86-T10	0.38	2813	1565	S16	M86	T10	M86-T10
132	S16-M88-T10	0.8	1181	193	S16	M88	T10	M88-T10
133	S16-M88-T29	0.83	355	51	S16	M88	T29	M88-T29
134	S16-M89-T10	0.76	2256	445	S16	M89	T10	M89-T10
135	S16-M90-T10	0.77	3298	614	S16	M90	T10	M90-T10
136	S16-M91-T29	0.85	5567	671	S16	M91	T29	M91-T29
137	S18-M20-T16	0.87	1690	167	S18	M20	T16	M20-T16
138	S18-M20-T29	0.76	3295	669	S18	M20	T29	M20-T29
139	S18-M21-T10	0.68	702	188	S18	M21	T10	M21-T10
140	S18-M21-T29	0.46	1324	641	S18	M21	T29	M21-T29
141	S18-M22-T10	0.49	137	61	S18	M22	T10	M22-T10
142	S18-M22-T16	0.75	912	193	S18	M22	T16	M22-T16
143	S18-M22-T29	0.75	195	40	S18	M22	T29	M22-T29
144	S18-M50-T10	0.57	5065	1906	S18	M50	T10	M50-T10
145	S18-M50-T16	0.87	626	65	S18	M50	T16	M50-T16
146	S18-M51-T16	0.85	839	97	S18	M51	T16	M51-T16
147	S18-M51-T29	0.79	167	29	S18	M51	T29	M51-T29
148	S18-M52-T10	0.32	1427	900	S18	M52	T10	M52-T10
149	S18-M53-T10	0.69	1050	278	S18	M53	T10	M53-T10
150	S18-M53-T16	0.74	3031	654	S18	M53	T16	M53-T16
151	S18-M54-T16	0.27	454	309	S18	M54	T16	M54-T16
152	S18-M55-T16	0.89	3132	297	S18	M55	T16	M55-T16
153	S18-M56-T10	0.64	4863	1502	S18	M56	T10	M56-T10
154	S18-M56-T16	0.89	1724	148	S18	M56	T16	M56-T16
155	S18-M56-T29	0.3	2509	1630	S18	M56	T29	M56-T29
156	S18-M57-T10	0.52	2179	905	S18	M57	T10	M57-T10
157	S18-M57-T29	0.18	326	255	S18	M57	T29	M57-T29
158	S18-M58-T99	0.85	2630	313	S18	M58	T99	M58-T99
159	S18-M59-T29	0.58	4184	1544	S18	M59	T29	M59-T29
160	S18-M60-T10	0.64	842	263	S18	M60	T10	M60-T10
161	S18-M60-T16	0.8	399	63	S18	M60	T16	M60-T16
162	S18-M60-T29	0.67	2405	664	S18	M60	T29	M60-T29
163	S18-M61-T16	0.91	5227	365	S18	M61	T16	M61-T16
164	S18-M62-T10	0.68	3644	967	S18	M62	T10	M62-T10
165	S18-M62-T16	0.9	5708	459	S18	M62	T16	M62-T16
166	S18-M63-T10	0.62	2316	762	S18	M63	T10	M63-T10
167	S18-M63-T16	0.9	4092	340	S18	M63	T16	M63-T16
168	S18-M64-T10	0.54	335	134	S18	M64	T10	M64-T10
169	S18-M64-T16	0.73	824	189	S18	M64	T16	M64-T16
170	S18-M64-T99	0.49	1379	614	S18	M64	T99	M64-T99
171	S18-M65-T10	0.66	1240	360	S18	M65	T10	M65-T10
172	S18-M65-T16	0.87	691	68	S18	M65	T16	M65-T16
173	S18-M65-T29	0.84	701	91	S18	M65	T29	M65-T29
174	S18-M65-T99	0.8	3270	527	S18	M65	T99	M65-T99
175	S18-M66-T10	0.76	1815	368	S18	M66	T10	M66-T10
176	S18-M66-T16	0.85	1354	167	S18	M66	T16	M66-T16
177	S18-M66-T29	0.89	3540	307	S18	M66	T29	M66-T29
178	S18-M67-T10	0.64	337	103	S18	M67	T10	M67-T10
179	S18-M67-T99	0.85	1120	137	S18	M67	T99	M67-T99
180	S18-M68-T10	0.63	733	232	S18	M68	T10	M68-T10
181	S18-M68-T16	0.82	832	121	S18	M68	T16	M68-T16
182	S18-M68-T29	0.8	5497	904	S18	M68	T29	M68-T29
183	S18-M68-T99	0.79	1316	222	S18	M68	T99	M68-T99
184	S18-M69-T10	0.65	1331	397	S18	M69	T10	M69-T10
185	S18-M69-T16	0.86	1319	143	S18	M69	T16	M69-T16
186	S18-M69-T29	0.82	1231	183	S18	M69	T29	M69-T29
187	S18-M70-T16	0.86	1661	189	S18	M70	T16	M70-T16
188	S18-M72-T10	0.75	3154	655	S18	M72	T10	M72-T10
189	S18-M72-T16	0.85	3602	448	S18	M72	T16	M72-T16
190	S18-M72-T29	0.84	2906	364	S18	M72	T29	M72-T29
191	S18-M73-T10	0.61	340	116	S18	M73	T10	M73-T10
192	S18-M73-T16	0.85	3675	441	S18	M73	T16	M73-T16
193	S18-M74-T16	0.86	858	94	S18	M74	T16	M74-T16
194	S18-M74-T29	0.87	787	78	S18	M74	T29	M74-T29
195	S18-M75-T29	0.8	1441	234	S18	M75	T29	M75-T29
196	S18-M76-T10	0.54	1036	413	S18	M76	T10	M76-T10
197	S18-M76-T16	0.76	1207	244	S18	M76	T16	M76-T16
198	S18-M76-T29	0.85	4522	524	S18	M76	T29	M76-T29
199	S18-M77-T10	0.72	2391	569	S18	M77	T10	M77-T10
200	S18-M77-T16	0.9	3978	322	S18	M77	T16	M77-T16
201	S18-M77-T29	0.86	2913	306	S18	M77	T29	M77-T29
202	S18-M78-T10	0.54	497	197	S18	M78	T10	M78-T10
203	S18-M78-T16	0.87	1044	103	S18	M78	T16	M78-T16
204	S18-M79-T10	0.51	2071	891	S18	M79	T10	M79-T10
205	S18-M79-T16	0.75	445	94	S18	M79	T16	M79-T16
206	S18-M80-T29	0.79	2202	371	S18	M80	T29	M80-T29
207	S18-M81-T10	0.47	359	168	S18	M81	T10	M81-T10
208	S18-M81-T29	0.76	1707	346	S18	M81	T29	M81-T29
209	S18-M82-T16	0.78	353	65	S18	M82	T16	M82-T16
210	S18-M82-T29	0.58	561	205	S18	M82	T29	M82-T29
211	S18-M83-T10	0.65	933	278	S18	M83	T10	M83-T10
212	S18-M83-T29	0.8	4102	649	S18	M83	T29	M83-T29
213	S18-M83-T99	0.79	974	161	S18	M83	T99	M83-T99
214	S18-M84-T10	0.7	3912	988	S18	M84	T10	M84-T10
215	S18-M84-T16	0.83	2509	349	S18	M84	T16	M84-T16
216	S18-M85-T16	0.83	5566	803	S18	M85	T16	M85-T16
218	S18-M88-T10	0.79	1659	279	S18	M88	T10	M88-T10
219	S18-M88-T99	0.9	2193	178	S18	M88	T99	M88-T99
220	S18-M89-T10	0.69	1253	330	S18	M89	T10	M89-T10
221	S18-M89-T29	0.86	1919	205	S18	M89	T29	M89-T29
222	S18-M90-T10	0.72	743	178	S18	M90	T10	M90-T10
223	S18-M90-T16	0.91	275	20	S18	M90	T16	M90-T16
224	S18-M90-T29	0.89	2194	204	S18	M90	T29	M90-T29
225	S18-M91-T10	0.51	2829	1218	S18	M91	T10	M91-T10
226	S19-M20-T10	0.37	643	368	S19	M20	T10	M20-T10
227	S19-M20-T16	0.86	2164	242	S19	M20	T16	M20-T16
228	S19-M20-T29	0.8	3313	523	S19	M20	T29	M20-T29
229	S19-M20-T99	0.87	3364	341	S19	M20	T99	M20-T99
230	S19-M21-T10	0.84	8209	1085	S19	M21	T10	M21-T10
231	S19-M21-T16	0.9	4241	351	S19	M21	T16	M21-T16
232	S19-M22-T16	0.85	1729	203	S19	M22	T16	M22-T16
233	S19-M22-T29	0.79	420	72	S19	M22	T29	M22-T29
234	S19-M22-T99	0.87	2752	270	S19	M22	T99	M22-T99
235	S19-M50-T10	0.63	2766	883	S19	M50	T10	M50-T10
236	S19-M50-T29	0.91	4081	301	S19	M50	T29	M50-T29
237	S19-M51-T16	0.84	274	35	S19	M51	T16	M51-T16
238	S19-M51-T99	0.82	1162	174	S19	M51	T99	M51-T99
239	S19-M52-T10	0.47	202	95	S19	M52	T10	M52-T10
240	S19-M52-T29	0.86	898	98	S19	M52	T29	M52-T29
241	S19-M52-T99	0.8	1293	201	S19	M52	T99	M52-T99
242	S19-M53-T16	0.7	3719	943	S19	M53	T16	M53-T16
243	S19-M54-T16	0.23	1741	1253	S19	M54	T16	M54-T16
244	S19-M54-T29	0.85	155	18	S19	M54	T29	M54-T29
245	S19-M54-T99	0.64	755	234	S19	M54	T99	M54-T99
246	S19-M55-T10	0.72	972	233	S19	M55	T10	M55-T10
247	S19-M55-T29	0.85	791	91	S19	M55	T29	M55-T29
248	S19-M56-T10	0.7	264	66	S19	M56	T10	M56-T10
249	S19-M56-T16	0.91	7516	505	S19	M56	T16	M56-T16
250	S19-M56-T29	0.66	926	273	S19	M56	T29	M56-T29
251	S19-M57-T10	0.78	2405	438	S19	M57	T10	M57-T10
252	S19-M57-T16	0.34	2223	1344	S19	M57	T16	M57-T16
253	S19-M57-T29	0.15	1012	824	S19	M57	T29	M57-T29
254	S19-M58-T16	0.91	7400	518	S19	M58	T16	M58-T16
255	S19-M58-T29	0.87	2718	283	S19	M58	T29	M58-T29
256	S19-M59-T16	0.82	4171	627	S19	M59	T16	M59-T16
257	S19-M59-T29	0.59	1651	583	S19	M59	T29	M59-T29
258	S19-M59-T99	0.63	798	258	S19	M59	T99	M59-T99
259	S19-M60-T10	0.77	632	123	S19	M60	T10	M60-T10
260	S19-M60-T16	0.82	978	144	S19	M60	T16	M60-T16
261	S19-M60-T29	0.68	1246	336	S19	M60	T29	M60-T29
262	S19-M61-T16	0.93	4688	254	S19	M61	T16	M61-T16
263	S19-M61-T29	0.89	2119	193	S19	M61	T29	M61-T29
264	S19-M62-T10	0.64	4138	1286	S19	M62	T10	M62-T10
265	S19-M62-T16	0.91	4413	309	S19	M62	T16	M62-T16
266	S19-M63-T10	0.52	2479	1044	S19	M63	T10	M63-T10
267	S19-M63-T29	0.85	885	103	S19	M63	T29	M63-T29
268	S19-M63-T99	0.85	1118	139	S19	M63	T99	M63-T99
269	S19-M64-T10	0.66	960	281	S19	M64	T10	M64-T10
270	S19-M64-T16	0.83	2543	351	S19	M64	T16	M64-T16
271	S19-M64-T29	0.85	426	52	S19	M64	T29	M64-T29
272	S19-M64-T99	0.51	1313	570	S19	M64	T99	M64-T99
273	S19-M65-T16	0.86	1582	179	S19	M65	T16	M65-T16
274	S19-M66-T16	0.91	6396	462	S19	M66	T16	M66-T16
275	S19-M66-T29	0.9	1473	118	S19	M66	T29	M66-T29
276	S19-M69-T10	0.84	1342	169	S19	M69	T10	M69-T10
277	S19-M69-T16	0.91	226	16	S19	M69	T16	M69-T16
278	S19-M70-T10	0.72	181	44	S19	M70	T10	M70-T10
279	S19-M70-T16	0.9	895	68	S19	M70	T16	M70-T16
280	S19-M70-T29	0.84	891	113	S19	M70	T29	M70-T29
281	S19-M72-T10	0.79	1238	215	S19	M72	T10	M72-T10
282	S19-M72-T16	0.89	4680	428	S19	M72	T16	M72-T16
283	S19-M72-T29	0.85	4054	500	S19	M72	T29	M72-T29
284	S19-M73-T10	0.59	1622	584	S19	M73	T10	M73-T10
285	S19-M73-T16	0.7	1293	322	S19	M73	T16	M73-T16
286	S19-M74-T10	0.73	2371	547	S19	M74	T10	M74-T10
287	S19-M74-T16	0.89	2439	222	S19	M74	T16	M74-T16
288	S19-M74-T29	0.89	848	80	S19	M74	T29	M74-T29
289	S19-M74-T99	0.85	336	40	S19	M74	T99	M74-T99
290	S19-M75-T10	0.82	2043	314	S19	M75	T10	M75-T10
291	S19-M75-T29	0.83	1123	162	S19	M75	T29	M75-T29
292	S19-M76-T10	0.68	4986	1367	S19	M76	T10	M76-T10
293	S19-M76-T16	0.73	588	133	S19	M76	T16	M76-T16
294	S19-M77-T16	0.9	209	16	S19	M77	T16	M77-T16
295	S19-M78-T10	0.75	2469	515	S19	M78	T10	M78-T10
296	S19-M79-T10	0.53	1589	658	S19	M79	T10	M79-T10
297	S19-M79-T16	0.77	1123	213	S19	M79	T16	M79-T16
298	S19-M79-T29	0.22	539	398	S19	M79	T29	M79-T29
299	S19-M79-T99	0.82	3707	572	S19	M79	T99	M79-T99
300	S19-M80-T10	0.83	447	64	S19	M80	T10	M80-T10
301	S19-M80-T29	0.9	1714	139	S19	M80	T29	M80-T29
302	S19-M81-T29	0.77	1658	312	S19	M81	T29	M81-T29
303	S19-M81-T99	0.79	7289	1250	S19	M81	T99	M81-T99
304	S19-M82-T10	0.68	460	126	S19	M82	T10	M82-T10
305	S19-M82-T16	0.82	2294	342	S19	M82	T16	M82-T16
306	S19-M82-T99	0.86	893	95	S19	M82	T99	M82-T99
307	S19-M83-T10	0.75	368	76	S19	M83	T10	M83-T10
308	S19-M84-T16	0.64	2223	687	S19	M84	T16	M84-T16
309	S19-M85-T10	0.84	2537	319	S19	M85	T10	M85-T10
310	S19-M85-T16	0.86	2880	313	S19	M85	T16	M85-T16
311	S19-M85-T29	0.7	465	116	S19	M85	T29	M85-T29
312	S19-M86-T16	0.9	1345	113	S19	M86	T16	M86-T16
313	S19-M87-T10	0.73	523	120	S19	M87	T10	M87-T10
314	S19-M87-T16	0.91	3749	244	S19	M87	T16	M87-T16
315	S19-M87-T29	0.76	407	82	S19	M87	T29	M87-T29
316	S19-M87-T99	0.87	3101	296	S19	M87	T99	M87-T99
317	S19-M88-T10	0.84	3275	429	S19	M88	T10	M88-T10
318	S19-M88-T16	0.93	531	28	S19	M88	T16	M88-T16
319	S19-M88-T29	0.86	6259	669	S19	M88	T29	M88-T29
320	S19-M89-T10	0.79	923	161	S19	M89	T10	M89-T10
321	S19-M89-T16	0.85	5893	711	S19	M89	T16	M89-T16
322	S19-M90-T16	0.9	3444	274	S19	M90	T16	M90-T16
323	S19-M91-T10	0.59	1234	426	S19	M91	T10	M91-T10
324	S20-M20-T10	0.32	2001	1266	S20	M20	T10	M20-T10
325	S20-M20-T16	0.9	7104	548	S20	M20	T16	M20-T16
326	S20-M20-T29	0.76	1027	201	S20	M20	T29	M20-T29
327	S20-M20-T99	0.87	1608	156	S20	M20	T99	M20-T99
328	S20-M21-T10	0.85	1424	165	S20	M21	T10	M21-T10
329	S20-M21-T16	0.91	1646	115	S20	M21	T16	M21-T16
330	S20-M21-T29	0.32	487	304	S20	M21	T29	M21-T29
331	S20-M22-T10	0.75	2519	518	S20	M22	T10	M22-T10
332	S20-M22-T16	0.75	385	79	S20	M22	T16	M22-T16
333	S20-M22-T29	0.79	717	122	S20	M22	T29	M22-T29
334	S20-M50-T10	0.73	3837	873	S20	M50	T10	M50-T10
335	S20-M50-T16	0.9	6793	523	S20	M50	T16	M50-T16
336	S20-M51-T16	0.9	1144	91	S20	M51	T16	M51-T16
337	S20-M51-T29	0.89	1434	135	S20	M51	T29	M51-T29
338	S20-M52-T10	0.34	1663	1019	S20	M52	T10	M52-T10
339	S20-M52-T29	0.85	769	91	S20	M52	T29	M52-T29
340	S20-M53-T10	0.76	3821	748	S20	M53	T10	M53-T10
341	S20-M53-T29	0.84	939	124	S20	M53	T29	M53-T29
342	S20-M53-T99	0.86	906	96	S20	M53	T99	M53-T99
343	S20-M54-T16	0.2	324	245	S20	M54	T16	M54-T16
344	S20-M54-T29	0.86	1902	207	S20	M54	T29	M54-T29
345	S20-M54-T99	0.66	734	212	S20	M54	T99	M54-T99
346	S20-M55-T16	0.9	6390	517	S20	M55	T16	M55-T16
347	S20-M56-T10	0.7	539	134	S20	M56	T10	M56-T10
348	S20-M56-T16	0.9	742	56	S20	M56	T16	M56-T16
349	S20-M57-T10	0.61	110	37	S20	M57	T10	M57-T10
350	S20-M57-T16	0.92	503	28	S20	M57	T16	M57-T16
351	S20-M57-T99	0.89	7866	686	S20	M57	T99	M57-T99
352	S20-M58-T10	0.67	1786	507	S20	M58	T10	M58-T10
353	S20-M58-T16	0.92	1261	79	S20	M58	T16	M58-T16
354	S20-M58-T29	0.86	596	68	S20	M58	T29	M58-T29
355	S20-M59-T10	0.85	155	19	S20	M59	T10	M59-T10
356	S20-M59-T16	0.87	1996	191	S20	M59	T16	M59-T16
357	S20-M59-T29	0.67	2451	675	S20	M59	T29	M59-T29
358	S20-M60-T10	0.78	4685	844	S20	M60	T10	M60-T10
359	S20-M60-T16	0.79	163	28	S20	M60	T16	M60-T16
360	S20-M61-T16	0.93	1425	71	S20	M61	T16	M61-T16
361	S20-M61-T29	0.84	1584	205	S20	M61	T29	M61-T29
362	S20-M62-T10	0.59	1040	375	S20	M62	T10	M62-T10
363	S20-M62-T16	0.92	1620	90	S20	M62	T16	M62-T16
364	S20-M62-T29	0.86	6436	682	S20	M62	T29	M62-T29
365	S20-M63-T10	0.59	973	343	S20	M63	T10	M63-T10
366	S20-M63-T16	0.91	3123	203	S20	M63	T16	M63-T16
367	S20-M63-T29	0.85	4295	502	S20	M63	T29	M63-T29
368	S20-M64-T99	0.25	647	450	S20	M64	T99	M64-T99
369	S20-M65-T16	0.9	279	22	S20	M65	T16	M65-T16
370	S20-M65-T99	0.78	1996	364	S20	M65	T99	M65-T99
371	S20-M66-T10	0.86	2734	293	S20	M66	T10	M66-T10
372	S20-M66-T16	0.82	6128	902	S20	M66	T16	M66-T16
373	S20-M66-T29	0.89	3854	354	S20	M66	T29	M66-T29
374	S20-M68-T10	0.79	2413	420	S20	M68	T10	M68-T10
375	S20-M68-T16	0.85	1484	176	S20	M68	T16	M68-T16
376	S20-M68-T99	0.83	2332	338	S20	M68	T99	M68-T99
377	S20-M69-T10	0.82	1006	150	S20	M69	T10	M69-T10
378	S20-M69-T29	0.82	613	94	S20	M69	T29	M69-T29
379	S20-M70-T10	0.66	2700	787	S20	M70	T10	M70-T10
380	S20-M70-T29	0.93	728	35	S20	M70	T29	M70-T29
381	S20-M71-T16	0.79	929	157	S20	M71	T16	M71-T16
382	S20-M71-T29	0.85	11215	1359	S20	M71	T29	M71-T29
383	S20-M72-T10	0.82	2817	422	S20	M72	T10	M72-T10
384	S20-M73-T10	0.69	638	168	S20	M73	T10	M73-T10
385	S20-M73-T16	0.83	1162	161	S20	M73	T16	M73-T16
386	S20-M74-T10	0.85	4371	504	S20	M74	T10	M74-T10
387	S20-M75-T10	0.77	747	141	S20	M75	T10	M75-T10
388	S20-M75-T29	0.74	637	138	S20	M75	T29	M75-T29
389	S20-M75-T99	0.89	539	50	S20	M75	T99	M75-T99
390	S20-M76-T10	0.74	1787	386	S20	M76	T10	M76-T10
391	S20-M76-T16	0.72	2768	677	S20	M76	T16	M76-T16
392	S20-M76-T99	0.61	1428	492	S20	M76	T99	M76-T99
393	S20-M77-T16	0.92	4663	293	S20	M77	T16	M77-T16
394	S20-M78-T10	0.82	3558	548	S20	M78	T10	M78-T10
395	S20-M79-T10	0.54	604	243	S20	M79	T10	M79-T10
396	S20-M80-T16	0.89	924	86	S20	M80	T16	M80-T16
397	S20-M80-T99	0.78	487	88	S20	M80	T99	M80-T99
398	S20-M81-T16	0.83	1453	209	S20	M81	T16	M81-T16
399	S20-M81-T29	0.76	2555	499	S20	M81	T29	M81-T29
400	S20-M81-T99	0.77	135	25	S20	M81	T99	M81-T99
401	S20-M82-T10	0.63	1679	536	S20	M82	T10	M82-T10
402	S20-M82-T16	0.75	1569	333	S20	M82	T16	M82-T16
403	S20-M83-T16	0.76	3776	751	S20	M83	T16	M83-T16
404	S20-M84-T99	0.59	1061	381	S20	M84	T99	M84-T99
405	S20-M85-T16	0.89	4044	366	S20	M85	T16	M85-T16
406	S20-M85-T29	0.75	422	90	S20	M85	T29	M85-T29
407	S20-M85-T99	0.86	6089	687	S20	M85	T99	M85-T99
408	S20-M86-T10	0.18	268	210	S20	M86	T10	M86-T10
409	S20-M86-T29	0.86	1965	217	S20	M86	T29	M86-T29
410	S20-M87-T10	0.84	3364	431	S20	M87	T10	M87-T10
411	S20-M87-T16	0.92	6867	427	S20	M87	T16	M87-T16
412	S20-M88-T16	0.92	4226	244	S20	M88	T16	M88-T16
413	S20-M88-T29	0.86	476	50	S20	M88	T29	M88-T29
414	S20-M89-T16	0.86	3187	360	S20	M89	T16	M89-T16
415	S20-M89-T29	0.89	739	68	S20	M89	T29	M89-T29
416	S20-M90-T29	0.86	1118	120	S20	M90	T29	M90-T29
417	S20-M91-T10	0.56	1116	432	S20	M91	T10	M91-T10
418	S20-M91-T16	0.9	1755	146	S20	M91	T16	M91-T16
419	S21-M21-T10	0.75	1366	288	S21	M21	T10	M21-T10
420	S21-M21-T16	0.87	5452	552	S21	M21	T16	M21-T16
421	S21-M21-T29	0.66	463	136	S21	M21	T29	M21-T29
422	S21-M22-T10	0.77	3093	588	S21	M22	T10	M22-T10
423	S21-M22-T16	0.84	2516	335	S21	M22	T16	M22-T16
424	S21-M22-T29	0.84	709	91	S21	M22	T29	M22-T29
425	S21-M50-T16	0.85	1981	228	S21	M50	T16	M50-T16
426	S21-M51-T16	0.84	4042	511	S21	M51	T16	M51-T16
427	S21-M51-T99	0.84	137	18	S21	M51	T99	M51-T99
428	S21-M52-T10	0.48	308	142	S21	M52	T10	M52-T10
429	S21-M52-T16	0.84	1010	129	S21	M52	T16	M52-T16
430	S21-M53-T16	0.72	999	241	S21	M53	T16	M53-T16
431	S21-M55-T10	0.74	1661	368	S21	M55	T10	M55-T10
432	S21-M55-T29	0.86	3352	378	S21	M55	T29	M55-T29
433	S21-M56-T10	0.68	2258	599	S21	M56	T10	M56-T10
434	S21-M56-T16	0.9	1484	112	S21	M56	T16	M56-T16
435	S21-M56-T99	0.84	3063	400	S21	M56	T99	M56-T99
436	S21-M57-T16	0.9	2319	192	S21	M57	T16	M57-T16
437	S21-M58-T29	0.87	4609	462	S21	M58	T29	M58-T29
438	S21-M59-T16	0.84	4059	509	S21	M59	T16	M59-T16
439	S21-M60-T10	0.76	2338	458	S21	M60	T10	M60-T10
440	S21-M60-T16	0.83	1852	266	S21	M60	T16	M60-T16
441	S21-M60-T99	0.56	902	348	S21	M60	T99	M60-T99
442	S21-M61-T16	0.9	3779	284	S21	M61	T16	M61-T16
443	S21-M63-T16	0.87	4062	402	S21	M63	T16	M63-T16
444	S21-M64-T16	0.77	660	124	S21	M64	T16	M64-T16
445	S21-M64-T29	0.77	1652	319	S21	M64	T29	M64-T29
446	S21-M65-T10	0.72	394	94	S21	M65	T10	M65-T10
447	S21-M65-T29	0.84	2339	299	S21	M65	T29	M65-T29
448	S21-M66-T10	0.76	209	41	S21	M66	T10	M66-T10
449	S21-M66-T16	0.87	2686	256	S21	M66	T16	M66-T16
450	S21-M66-T29	0.89	3004	257	S21	M66	T29	M66-T29
451	S21-M67-T10	0.82	466	70	S21	M67	T10	M67-T10
452	S21-M67-T16	0.9	721	61	S21	M67	T16	M67-T16
453	S21-M67-T29	0.84	1601	206	S21	M67	T29	M67-T29
454	S21-M68-T10	0.57	354	136	S21	M68	T10	M68-T10
455	S21-M68-T29	0.86	2491	286	S21	M68	T29	M68-T29
456	S21-M69-T16	0.83	4627	666	S21	M69	T16	M69-T16
457	S21-M70-T29	0.86	1477	157	S21	M70	T29	M70-T29
458	S21-M71-T16	0.85	1334	157	S21	M71	T16	M71-T16
459	S21-M71-T29	0.83	717	102	S21	M71	T29	M71-T29
460	S21-M71-T99	0.82	174	26	S21	M71	T99	M71-T99
461	S21-M72-T10	0.72	2066	501	S21	M72	T10	M72-T10
462	S21-M72-T29	0.83	1799	245	S21	M72	T29	M72-T29
463	S21-M73-T16	0.82	4181	630	S21	M73	T16	M73-T16
464	S21-M73-T29	0.9	163	13	S21	M73	T29	M73-T29
465	S21-M74-T10	0.85	3535	441	S21	M74	T10	M74-T10
466	S21-M74-T16	0.89	2359	214	S21	M74	T16	M74-T16
467	S21-M75-T29	0.79	1684	284	S21	M75	T29	M75-T29
468	S21-M76-T29	0.87	1989	192	S21	M76	T29	M76-T29
469	S21-M77-T16	0.9	523	41	S21	M77	T16	M77-T16
470	S21-M77-T29	0.85	165	19	S21	M77	T29	M77-T29
471	S21-M78-T29	0.85	1478	182	S21	M78	T29	M78-T29
472	S21-M79-T10	0.65	1188	360	S21	M79	T10	M79-T10
473	S21-M79-T29	0.37	1640	933	S21	M79	T29	M79-T29
474	S21-M80-T29	0.87	1786	173	S21	M80	T29	M80-T29
475	S21-M80-T99	0.84	1101	141	S21	M80	T99	M80-T99
476	S21-M81-T16	0.8	321	50	S21	M81	T16	M81-T16
477	S21-M82-T10	0.82	117	17	S21	M82	T10	M82-T10
478	S21-M83-T16	0.92	633	35	S21	M83	T16	M83-T16
479	S21-M83-T99	0.87	3791	392	S21	M83	T99	M83-T99
481	S21-M84-T16	0.79	191	32	S21	M84	T16	M84-T16
482	S21-M84-T29	0.86	3505	379	S21	M84	T29	M84-T29
483	S21-M84-T99	0.8	727	113	S21	M84	T99	M84-T99
484	S21-M85-T16	0.85	3735	444	S21	M85	T16	M85-T16
485	S21-M86-T10	0.56	476	184	S21	M86	T10	M86-T10
486	S21-M86-T16	0.84	4557	581	S21	M86	T16	M86-T16
487	S21-M86-T29	0.86	663	71	S21	M86	T29	M86-T29
488	S21-M87-T16	0.89	6383	561	S21	M87	T16	M87-T16
489	S21-M87-T29	0.87	1422	146	S21	M87	T29	M87-T29
490	S21-M87-T99	0.86	5158	575	S21	M87	T99	M87-T99
491	S21-M88-T29	0.87	3297	345	S21	M88	T29	M88-T29
492	S21-M89-T10	0.75	426	89	S21	M89	T10	M89-T10
493	S21-M89-T29	0.85	821	99	S21	M89	T29	M89-T29
494	S21-M90-T10	0.77	231	43	S21	M90	T10	M90-T10
495	S21-M91-T10	0.54	382	153	S21	M91	T10	M91-T10
496	S22-M20-T10	0.48	359	165	S22	M20	T10	M20-T10
497	S22-M21-T10	0.77	2862	557	S22	M21	T10	M21-T10
498	S22-M21-T29	0.63	550	178	S22	M21	T29	M21-T29
499	S22-M21-T99	0.84	760	101	S22	M21	T99	M21-T99
500	S22-M22-T10	0.74	648	141	S22	M22	T10	M22-T10
501	S22-M22-T16	0.82	1891	278	S22	M22	T16	M22-T16
502	S22-M22-T29	0.79	3168	533	S22	M22	T29	M22-T29
503	S22-M50-T16	0.73	342	80	S22	M50	T16	M50-T16
504	S22-M51-T10	0.72	568	139	S22	M51	T10	M51-T10
505	S22-M51-T16	0.82	130	20	S22	M51	T16	M51-T16
506	S22-M51-T99	0.76	2571	509	S22	M51	T99	M51-T99
507	S22-M52-T16	0.76	761	155	S22	M52	T16	M52-T16
508	S22-M53-T16	0.63	848	271	S22	M53	T16	M53-T16
509	S22-M54-T10	0.69	413	107	S22	M54	T10	M54-T10
510	S22-M54-T29	0.85	4384	524	S22	M54	T29	M54-T29
511	S22-M55-T99	0.76	1638	325	S22	M55	T99	M55-T99
512	S22-M56-T10	0.59	426	148	S22	M56	T10	M56-T10
513	S22-M56-T29	0.76	2641	515	S22	M56	T29	M56-T29
514	S22-M57-T10	0.58	4508	1671	S22	M57	T10	M57-T10
515	S22-M58-T10	0.72	676	164	S22	M58	T10	M58-T10
516	S22-M58-T16	0.89	883	81	S22	M58	T16	M58-T16
517	S22-M59-T10	0.66	1140	334	S22	M59	T10	M59-T10
518	S22-M59-T29	0.39	244	135	S22	M59	T29	M59-T29
519	S22-M60-T10	0.67	2066	578	S22	M60	T10	M60-T10
520	S22-M60-T29	0.78	105	19	S22	M60	T29	M60-T29
521	S22-M61-T29	0.87	3529	339	S22	M61	T29	M61-T29
522	S22-M62-T16	0.89	564	51	S22	M62	T16	M62-T16
523	S22-M63-T16	0.89	4330	401	S22	M63	T16	M63-T16
524	S22-M66-T16	0.7	1174	296	S22	M66	T16	M66-T16
525	S22-M66-T29	0.87	1943	188	S22	M66	T29	M66-T29
526	S22-M66-T99	0.9	1547	126	S22	M66	T99	M66-T99
527	S22-M67-T16	0.91	917	64	S22	M67	T16	M67-T16
528	S22-M68-T29	0.8	1209	192	S22	M68	T29	M68-T29
529	S22-M69-T29	0.73	135	31	S22	M69	T29	M69-T29
530	S22-M70-T29	0.87	2309	234	S22	M70	T29	M70-T29
531	S22-M72-T10	0.82	527	78	S22	M72	T10	M72-T10
532	S22-M72-T99	0.82	964	147	S22	M72	T99	M72-T99
533	S22-M73-T29	0.87	5671	584	S22	M73	T29	M73-T29
534	S22-M74-T10	0.78	957	173	S22	M74	T10	M74-T10
535	S22-M74-T16	0.86	4779	525	S22	M74	T16	M74-T16
536	S22-M74-T29	0.85	1035	128	S22	M74	T29	M74-T29
537	S22-M75-T16	0.61	346	118	S22	M75	T16	M75-T16
538	S22-M75-T29	0.79	133	23	S22	M75	T29	M75-T29
539	S22-M76-T10	0.73	170	39	S22	M76	T10	M76-T10
540	S22-M76-T16	0.69	605	159	S22	M76	T16	M76-T16
541	S22-M77-T16	0.87	2517	258	S22	M77	T16	M77-T16
542	S22-M78-T10	0.74	123	27	S22	M78	T10	M78-T10
543	S22-M78-T16	0.86	1590	177	S22	M78	T16	M78-T16
544	S22-M80-T10	0.78	2759	483	S22	M80	T10	M80-T10
545	S22-M80-T16	0.85	2169	268	S22	M80	T16	M80-T16
546	S22-M81-T10	0.65	258	78	S22	M81	T10	M81-T10
547	S22-M81-T16	0.77	1545	293	S22	M81	T16	M81-T16
548	S22-M81-T29	0.72	964	234	S22	M81	T29	M81-T29
549	S22-M82-T16	0.77	1524	283	S22	M82	T16	M82-T16
550	S22-M83-T10	0.7	1985	506	S22	M83	T10	M83-T10
551	S22-M84-T10	0.63	450	144	S22	M84	T10	M84-T10
552	S22-M84-T16	0.86	649	71	S22	M84	T16	M84-T16
553	S22-M85-T10	0.85	953	115	S22	M85	T10	M85-T10
554	S22-M87-T10	0.78	792	140	S22	M87	T10	M87-T10
555	S22-M87-T16	0.91	105	7	S22	M87	T16	M87-T16
556	S22-M87-T29	0.83	751	103	S22	M87	T29	M87-T29
557	S22-M88-T16	0.92	726	47	S22	M88	T16	M88-T16
558	S22-M89-T10	0.72	534	126	S22	M89	T10	M89-T10
559	S22-M89-T29	0.86	179	20	S22	M89	T29	M89-T29
560	S22-M90-T10	0.69	354	91	S22	M90	T10	M90-T10
561	S22-M91-T16	0.89	1477	140	S22	M91	T16	M91-T16
