# Supplementary material for: Massively parallel characterization of engineered transcript isoforms using direct RNA sequencing
Source: Nat Commun. 2022 Jan 21;13:434. doi: 10.1038/s41467-022-28074-5 (PMC8783025; doi:10.1038/s41467-022-28074-5)
Supplement: Supplementary file 6 — Source Data [file 41467_2022_28074_MOESM6_ESM.zip › Source Data/maintext/figure-5d.tsv]

S00-M00-T99U	0	0
S00-M00-T99U	1	0
S00-M00-T99U	2	0
S00-M00-T99U	3	0
S00-M00-T99U	4	0
S00-M00-T99U	5	0
S00-M00-T99U	6	0
S00-M00-T99U	7	0
S00-M00-T99U	8	0
S00-M00-T99U	9	0
S00-M00-T99U	10	0
S00-M00-T99U	11	0
S00-M00-T99U	12	0
S00-M00-T99U	13	0
S00-M00-T99U	14	0
S00-M00-T99U	15	0
S00-M00-T99U	16	0
S00-M00-T99U	17	0
S00-M00-T99U	18	0
S00-M00-T99U	19	0
S00-M00-T99U	20	0
S00-M00-T99U	21	0
S00-M00-T99U	22	0
S00-M00-T99U	23	0
S00-M00-T99U	24	0
S00-M00-T99U	25	0
S00-M00-T99U	26	1
S00-M00-T99U	27	3
S00-M00-T99U	28	7
S00-M00-T99U	29	20
S00-M00-T99U	30	30
S00-M00-T99U	31	37
S00-M00-T99U	32	59
S00-M00-T99U	33	74
S00-M00-T99U	34	75
S00-M00-T99U	35	81
S00-M00-T99U	36	83
S00-M00-T99U	37	84
S00-M00-T99U	38	84
S00-M00-T99U	39	85
S00-M00-T99U	40	85
S00-M00-T99U	41	85
S00-M00-T99U	42	85
S00-M00-T99U	43	85
S00-M00-T99U	44	86
S00-M00-T99U	45	86
S00-M00-T99U	46	86
S00-M00-T99U	47	86
S00-M00-T99U	48	86
S00-M00-T99U	49	86
S00-M00-T99U	50	86
S00-M00-T99U	51	86
S00-M00-T99U	52	86
S00-M00-T99U	53	86
S00-M00-T99U	54	86
S00-M00-T99U	55	86
S00-M00-T99U	56	86
S00-M00-T99U	57	86
S00-M00-T99U	58	86
S00-M00-T99U	59	86
S00-M00-T99U	60	86
S00-M00-T99U	61	86
S00-M00-T99U	62	86
S00-M00-T99U	63	87
S00-M00-T99U	64	87
S00-M00-T99U	65	87
S00-M00-T99U	66	87
S00-M00-T99U	67	87
S00-M00-T99U	68	87
S00-M00-T99U	69	87
S00-M00-T99U	70	87
S00-M00-T99U	71	87
S00-M00-T99U	72	87
S00-M00-T99U	73	87
S00-M00-T99U	74	87
S00-M00-T99U	75	87
S00-M00-T99U	76	87
S00-M00-T99U	77	87
S00-M00-T99U	78	88
S00-M00-T99U	79	88
S00-M00-T99U	80	88
S00-M00-T99U	81	89
S00-M00-T99U	82	89
S00-M00-T99U	83	89
S00-M00-T99U	84	89
S00-M00-T99U	85	89
S00-M00-T99U	86	89
S00-M00-T99U	87	89
S00-M00-T99U	88	90
S00-M00-T99U	89	90
S00-M00-T99U	90	90
S00-M00-T99U	91	90
S00-M00-T99U	92	90
S00-M00-T99U	93	90
S00-M00-T99U	94	90
S00-M00-T99U	95	90
S00-M00-T99U	96	90
S00-M00-T99U	97	90
S00-M00-T99U	98	90
S00-M00-T99U	99	90
S00-M00-T99U	100	90
S00-M00-T99U	101	90
S00-M00-T99U	102	90
S00-M00-T99U	103	90
S00-M00-T99U	104	90
S00-M00-T99U	105	90
S00-M00-T99U	106	90
S00-M00-T99U	107	90
S00-M00-T99U	108	91
S00-M00-T99U	109	91
S00-M00-T99U	110	91
S00-M00-T99U	111	91
S00-M00-T99U	112	91
S00-M00-T99U	113	91
S00-M00-T99U	114	91
S00-M00-T99U	115	92
S00-M00-T99U	116	92
S00-M00-T99U	117	92
S00-M00-T99U	118	92
S00-M00-T99U	119	92
S00-M00-T99U	120	92
S00-M00-T99U	121	94
S00-M00-T99U	122	94
S00-M00-T99U	123	94
S00-M00-T99U	124	94
S00-M00-T99U	125	94
S00-M00-T99U	126	94
S00-M00-T99U	127	94
S00-M00-T99U	128	94
S00-M00-T99U	129	94
S00-M00-T99U	130	94
S00-M00-T99U	131	94
S00-M00-T99U	132	94
S00-M00-T99U	133	94
S00-M00-T99U	134	94
S00-M00-T99U	135	94
S00-M00-T99U	136	94
S00-M00-T99U	137	94
S00-M00-T99U	138	94
S00-M00-T99U	139	94
S00-M00-T99U	140	94
S00-M00-T99U	141	94
S00-M00-T99U	142	94
S00-M00-T99U	143	94
S00-M00-T99U	144	94
S00-M00-T99U	145	94
S00-M00-T99U	146	94
S00-M00-T99U	147	94
S00-M00-T99U	148	94
S00-M00-T99U	149	94
S00-M00-T99U	150	94
S00-M00-T99U	151	94
S00-M00-T99U	152	94
S00-M00-T99U	153	94
S00-M00-T99U	154	94
S00-M00-T99U	155	94
S00-M00-T99U	156	94
S00-M00-T99U	157	94
S00-M00-T99U	158	94
S00-M00-T99U	159	94
S00-M00-T99U	160	94
S00-M00-T99U	161	94
S00-M00-T99U	162	94
S00-M00-T99U	163	95
S00-M00-T99U	164	95
S00-M00-T99U	165	95
S00-M00-T99U	166	95
S00-M00-T99U	167	95
S00-M00-T99U	168	95
S00-M00-T99U	169	95
S00-M00-T99U	170	95
S00-M00-T99U	171	96
S00-M00-T99U	172	96
S00-M00-T99U	173	96
S00-M00-T99U	174	96
S00-M00-T99U	175	96
S00-M00-T99U	176	96
S00-M00-T99U	177	96
S00-M00-T99U	178	96
S00-M00-T99U	179	96
S00-M00-T99U	180	97
S00-M00-T99U	181	97
S00-M00-T99U	182	97
S00-M00-T99U	183	97
S00-M00-T99U	184	97
S00-M00-T99U	185	97
S00-M00-T99U	186	97
S00-M00-T99U	187	97
S00-M00-T99U	188	97
S00-M00-T99U	189	97
S00-M00-T99U	190	97
S00-M00-T99U	191	97
S00-M00-T99U	192	97
S00-M00-T99U	193	97
S00-M00-T99U	194	97
S00-M00-T99U	195	97
S00-M00-T99U	196	97
S00-M00-T99U	197	98
S00-M00-T99U	198	98
S00-M00-T99U	199	99
S00-M00-T99U	200	99
S00-M00-T99U	201	99
S00-M00-T99U	202	99
S00-M00-T99U	203	99
S00-M00-T99U	204	99
S00-M00-T99U	205	99
S00-M00-T99U	206	99
S00-M00-T99U	207	99
S00-M00-T99U	208	99
S00-M00-T99U	209	99
S00-M00-T99U	210	100
S00-M00-T99U	211	100
S00-M00-T99U	212	100
S00-M00-T99U	213	100
S00-M00-T99U	214	100
S00-M00-T99U	215	100
S00-M00-T99U	216	100
S00-M00-T99U	217	100
S00-M00-T99U	218	100
S00-M00-T99U	219	100
S00-M00-T99U	220	100
S00-M00-T99U	221	100
S00-M00-T99U	222	100
S00-M00-T99U	223	100
S00-M00-T99U	224	100
S00-M00-T99U	225	100
S00-M00-T99U	226	100
S00-M00-T99U	227	100
S00-M00-T99U	228	100
S00-M00-T99U	229	100
S00-M00-T99U	230	100
S00-M00-T99U	231	100
S00-M00-T99U	232	100
S00-M00-T99U	233	100
S00-M00-T99U	234	100
S00-M00-T99U	235	100
S00-M00-T99U	236	100
S00-M00-T99U	237	100
S00-M00-T99U	238	100
S00-M00-T99U	239	100
S00-M00-T99U	240	100
S00-M00-T99U	241	100
S00-M00-T99U	242	100
S00-M00-T99U	243	100
S00-M00-T99U	244	100
S00-M00-T99U	245	100
S00-M00-T99U	246	100
S00-M00-T99U	247	100
S00-M00-T99U	248	100
S00-M00-T99U	249	100
S00-M00-T99U	250	101
S00-M00-T99U	251	102
S00-M00-T99U	252	102
S00-M00-T99U	253	102
S00-M00-T99U	254	103
S00-M00-T99U	255	103
S00-M00-T99U	256	103
S00-M00-T99U	257	103
S00-M00-T99U	258	104
S00-M00-T99U	259	104
S00-M00-T99U	260	104
S00-M00-T99U	261	104
S00-M00-T99U	262	104
S00-M00-T99U	263	104
S00-M00-T99U	264	104
S00-M00-T99U	265	104
S00-M00-T99U	266	104
S00-M00-T99U	267	104
S00-M00-T99U	268	104
S00-M00-T99U	269	104
S00-M00-T99U	270	104
S00-M00-T99U	271	104
S00-M00-T99U	272	104
S00-M00-T99U	273	104
S00-M00-T99U	274	104
S00-M00-T99U	275	106
S00-M00-T99U	276	106
S00-M00-T99U	277	107
S00-M00-T99U	278	107
S00-M00-T99U	279	107
S00-M00-T99U	280	107
S00-M00-T99U	281	107
S00-M00-T99U	282	107
S00-M00-T99U	283	107
S00-M00-T99U	284	107
S00-M00-T99U	285	107
S00-M00-T99U	286	107
S00-M00-T99U	287	108
S00-M00-T99U	288	108
S00-M00-T99U	289	108
S00-M00-T99U	290	108
S00-M00-T99U	291	108
S00-M00-T99U	292	108
S00-M00-T99U	293	108
S00-M00-T99U	294	108
S00-M00-T99U	295	108
S00-M00-T99U	296	108
S00-M00-T99U	297	108
S00-M00-T99U	298	108
S00-M00-T99U	299	108
S00-M00-T99U	300	108
S00-M00-T99U	301	108
S00-M00-T99U	302	108
S00-M00-T99U	303	109
S00-M00-T99U	304	110
S00-M00-T99U	305	110
S00-M00-T99U	306	110
S00-M00-T99U	307	110
S00-M00-T99U	308	112
S00-M00-T99U	309	112
S00-M00-T99U	310	113
S00-M00-T99U	311	113
S00-M00-T99U	312	113
S00-M00-T99U	313	113
S00-M00-T99U	314	113
S00-M00-T99U	315	113
S00-M00-T99U	316	113
S00-M00-T99U	317	113
S00-M00-T99U	318	113
S00-M00-T99U	319	113
S00-M00-T99U	320	113
S00-M00-T99U	321	113
S00-M00-T99U	322	113
S00-M00-T99U	323	113
S00-M00-T99U	324	114
S00-M00-T99U	325	114
S00-M00-T99U	326	114
S00-M00-T99U	327	114
S00-M00-T99U	328	114
S00-M00-T99U	329	114
S00-M00-T99U	330	114
S00-M00-T99U	331	114
S00-M00-T99U	332	114
S00-M00-T99U	333	116
S00-M00-T99U	334	116
S00-M00-T99U	335	116
S00-M00-T99U	336	116
S00-M00-T99U	337	116
S00-M00-T99U	338	116
S00-M00-T99U	339	116
S00-M00-T99U	340	116
S00-M00-T99U	341	116
S00-M00-T99U	342	116
S00-M00-T99U	343	117
S00-M00-T99U	344	117
S00-M00-T99U	345	118
S00-M00-T99U	346	118
S00-M00-T99U	347	118
S00-M00-T99U	348	118
S00-M00-T99U	349	118
S00-M00-T99U	350	118
S00-M00-T99U	351	118
S00-M00-T99U	352	118
S00-M00-T99U	353	118
S00-M00-T99U	354	118
S00-M00-T99U	355	119
S00-M00-T99U	356	119
S00-M00-T99U	357	120
S00-M00-T99U	358	120
S00-M00-T99U	359	120
S00-M00-T99U	360	120
S00-M00-T99U	361	121
S00-M00-T99U	362	121
S00-M00-T99U	363	121
S00-M00-T99U	364	121
S00-M00-T99U	365	121
S00-M00-T99U	366	122
S00-M00-T99U	367	122
S00-M00-T99U	368	122
S00-M00-T99U	369	122
S00-M00-T99U	370	122
S00-M00-T99U	371	122
S00-M00-T99U	372	122
S00-M00-T99U	373	122
S00-M00-T99U	374	122
S00-M00-T99U	375	122
S00-M00-T99U	376	122
S00-M00-T99U	377	122
S00-M00-T99U	378	122
S00-M00-T99U	379	122
S00-M00-T99U	380	122
S00-M00-T99U	381	122
S00-M00-T99U	382	122
S00-M00-T99U	383	122
S00-M00-T99U	384	122
S00-M00-T99U	385	122
S00-M00-T99U	386	123
S00-M00-T99U	387	123
S00-M00-T99U	388	124
S00-M00-T99U	389	125
S00-M00-T99U	390	125
S00-M00-T99U	391	126
S00-M00-T99U	392	126
S00-M00-T99U	393	126
S00-M00-T99U	394	126
S00-M00-T99U	395	126
S00-M00-T99U	396	126
S00-M00-T99U	397	126
S00-M00-T99U	398	126
S00-M00-T99U	399	126
S00-M00-T99U	400	126
S00-M00-T99U	401	127
S00-M00-T99U	402	128
S00-M00-T99U	403	128
S00-M00-T99U	404	128
S00-M00-T99U	405	128
S00-M00-T99U	406	129
S00-M00-T99U	407	129
S00-M00-T99U	408	129
S00-M00-T99U	409	129
S00-M00-T99U	410	129
S00-M00-T99U	411	129
S00-M00-T99U	412	129
S00-M00-T99U	413	129
S00-M00-T99U	414	129
S00-M00-T99U	415	129
S00-M00-T99U	416	129
S00-M00-T99U	417	129
S00-M00-T99U	418	129
S00-M00-T99U	419	129
S00-M00-T99U	420	129
S00-M00-T99U	421	130
S00-M00-T99U	422	130
S00-M00-T99U	423	130
S00-M00-T99U	424	131
S00-M00-T99U	425	131
S00-M00-T99U	426	131
S00-M00-T99U	427	131
S00-M00-T99U	428	131
S00-M00-T99U	429	132
S00-M00-T99U	430	134
S00-M00-T99U	431	134
S00-M00-T99U	432	134
S00-M00-T99U	433	134
S00-M00-T99U	434	135
S00-M00-T99U	435	135
S00-M00-T99U	436	135
S00-M00-T99U	437	135
S00-M00-T99U	438	136
S00-M00-T99U	439	136
S00-M00-T99U	440	136
S00-M00-T99U	441	136
S00-M00-T99U	442	136
S00-M00-T99U	443	136
S00-M00-T99U	444	136
S00-M00-T99U	445	137
S00-M00-T99U	446	138
S00-M00-T99U	447	138
S00-M00-T99U	448	138
S00-M00-T99U	449	138
S00-M00-T99U	450	139
S00-M00-T99U	451	139
S00-M00-T99U	452	139
S00-M00-T99U	453	139
S00-M00-T99U	454	140
S00-M00-T99U	455	140
S00-M00-T99U	456	141
S00-M00-T99U	457	141
S00-M00-T99U	458	141
S00-M00-T99U	459	141
S00-M00-T99U	460	141
S00-M00-T99U	461	141
S00-M00-T99U	462	141
S00-M00-T99U	463	142
S00-M00-T99U	464	142
S00-M00-T99U	465	142
S00-M00-T99U	466	142
S00-M00-T99U	467	142
S00-M00-T99U	468	142
S00-M00-T99U	469	142
S00-M00-T99U	470	142
S00-M00-T99U	471	142
S00-M00-T99U	472	142
S00-M00-T99U	473	142
S00-M00-T99U	474	142
S00-M00-T99U	475	142
S00-M00-T99U	476	142
S00-M00-T99U	477	142
S00-M00-T99U	478	142
S00-M00-T99U	479	142
S00-M00-T99U	480	142
S00-M00-T99U	481	142
S00-M00-T99U	482	142
S00-M00-T99U	483	142
S00-M00-T99U	484	142
S00-M00-T99U	485	142
S00-M00-T99U	486	142
S00-M00-T99U	487	142
S00-M00-T99U	488	142
S00-M00-T99U	489	142
S00-M00-T99U	490	142
S00-M00-T99U	491	142
S00-M00-T99U	492	142
S00-M00-T99U	493	144
S00-M00-T99U	494	144
S00-M00-T99U	495	146
S00-M00-T99U	496	146
S00-M00-T99U	497	146
S00-M00-T99U	498	148
S00-M00-T99U	499	148
S00-M00-T99U	500	148
S00-M00-T99U	501	149
S00-M00-T99U	502	149
S00-M00-T99U	503	149
S00-M00-T99U	504	149
S00-M00-T99U	505	149
S00-M00-T99U	506	149
S00-M00-T99U	507	149
S00-M00-T99U	508	149
S00-M00-T99U	509	150
S00-M00-T99U	510	150
S00-M00-T99U	511	150
S00-M00-T99U	512	150
S00-M00-T99U	513	150
S00-M00-T99U	514	153
S00-M00-T99U	515	154
S00-M00-T99U	516	155
S00-M00-T99U	517	155
S00-M00-T99U	518	156
S00-M00-T99U	519	156
S00-M00-T99U	520	156
S00-M00-T99U	521	157
S00-M00-T99U	522	157
S00-M00-T99U	523	157
S00-M00-T99U	524	159
S00-M00-T99U	525	160
S00-M00-T99U	526	160
S00-M00-T99U	527	161
S00-M00-T99U	528	161
S00-M00-T99U	529	161
S00-M00-T99U	530	161
S00-M00-T99U	531	161
S00-M00-T99U	532	161
S00-M00-T99U	533	161
S00-M00-T99U	534	161
S00-M00-T99U	535	161
S00-M00-T99U	536	161
S00-M00-T99U	537	161
S00-M00-T99U	538	161
S00-M00-T99U	539	161
S00-M00-T99U	540	162
S00-M00-T99U	541	163
S00-M00-T99U	542	163
S00-M00-T99U	543	163
S00-M00-T99U	544	163
S00-M00-T99U	545	163
S00-M00-T99U	546	163
S00-M00-T99U	547	164
S00-M00-T99U	548	165
S00-M00-T99U	549	165
S00-M00-T99U	550	165
S00-M00-T99U	551	165
S00-M00-T99U	552	165
S00-M00-T99U	553	165
S00-M00-T99U	554	165
S00-M00-T99U	555	166
S00-M00-T99U	556	166
S00-M00-T99U	557	166
S00-M00-T99U	558	166
S00-M00-T99U	559	167
S00-M00-T99U	560	167
S00-M00-T99U	561	167
S00-M00-T99U	562	167
S00-M00-T99U	563	169
S00-M00-T99U	564	169
S00-M00-T99U	565	170
S00-M00-T99U	566	170
S00-M00-T99U	567	170
S00-M00-T99U	568	170
S00-M00-T99U	569	170
S00-M00-T99U	570	170
S00-M00-T99U	571	170
S00-M00-T99U	572	170
S00-M00-T99U	573	170
S00-M00-T99U	574	171
S00-M00-T99U	575	171
S00-M00-T99U	576	171
S00-M00-T99U	577	171
S00-M00-T99U	578	171
S00-M00-T99U	579	171
S00-M00-T99U	580	172
S00-M00-T99U	581	172
S00-M00-T99U	582	172
S00-M00-T99U	583	172
S00-M00-T99U	584	172
S00-M00-T99U	585	172
S00-M00-T99U	586	172
S00-M00-T99U	587	172
S00-M00-T99U	588	172
S00-M00-T99U	589	173
S00-M00-T99U	590	173
S00-M00-T99U	591	173
S00-M00-T99U	592	173
S00-M00-T99U	593	173
S00-M00-T99U	594	173
S00-M00-T99U	595	174
S00-M00-T99U	596	174
S00-M00-T99U	597	174
S00-M00-T99U	598	174
S00-M00-T99U	599	174
S00-M00-T99U	600	174
S00-M00-T99U	601	174
S00-M00-T99U	602	175
S00-M00-T99U	603	175
S00-M00-T99U	604	175
S00-M00-T99U	605	175
S00-M00-T99U	606	176
S00-M00-T99U	607	176
S00-M00-T99U	608	176
S00-M00-T99U	609	176
S00-M00-T99U	610	177
S00-M00-T99U	611	177
S00-M00-T99U	612	177
S00-M00-T99U	613	177
S00-M00-T99U	614	179
S00-M00-T99U	615	179
S00-M00-T99U	616	179
S00-M00-T99U	617	179
S00-M00-T99U	618	179
S00-M00-T99U	619	179
S00-M00-T99U	620	179
S00-M00-T99U	621	179
S00-M00-T99U	622	180
S00-M00-T99U	623	180
S00-M00-T99U	624	180
S00-M00-T99U	625	181
S00-M00-T99U	626	181
S00-M00-T99U	627	181
S00-M00-T99U	628	181
S00-M00-T99U	629	181
S00-M00-T99U	630	181
S00-M00-T99U	631	181
S00-M00-T99U	632	181
S00-M00-T99U	633	180
S00-M00-T99U	634	180
S00-M00-T99U	635	180
S00-M00-T99U	636	180
S00-M00-T99U	637	180
S00-M00-T99U	638	180
S00-M00-T99U	639	180
S00-M00-T99U	640	180
S00-M00-T99U	641	180
S00-M00-T99U	642	180
S00-M00-T99U	643	180
S00-M00-T99U	644	180
S00-M00-T99U	645	180
S00-M00-T99U	646	180
S00-M00-T99U	647	180
S00-M00-T99U	648	180
S00-M00-T99U	649	180
S00-M00-T99U	650	180
S00-M00-T99U	651	180
S00-M00-T99U	652	181
S00-M00-T99U	653	181
S00-M00-T99U	654	182
S00-M00-T99U	655	182
S00-M00-T99U	656	182
S00-M00-T99U	657	183
S00-M00-T99U	658	183
S00-M00-T99U	659	183
S00-M00-T99U	660	183
S00-M00-T99U	661	183
S00-M00-T99U	662	183
S00-M00-T99U	663	183
S00-M00-T99U	664	183
S00-M00-T99U	665	183
S00-M00-T99U	666	183
S00-M00-T99U	667	183
S00-M00-T99U	668	183
S00-M00-T99U	669	183
S00-M00-T99U	670	183
S00-M00-T99U	671	183
S00-M00-T99U	672	183
S00-M00-T99U	673	183
S00-M00-T99U	674	183
S00-M00-T99U	675	183
S00-M00-T99U	676	183
S00-M00-T99U	677	183
S00-M00-T99U	678	185
S00-M00-T99U	679	187
S00-M00-T99U	680	187
S00-M00-T99U	681	187
S00-M00-T99U	682	187
S00-M00-T99U	683	187
S00-M00-T99U	684	187
S00-M00-T99U	685	186
S00-M00-T99U	686	186
S00-M00-T99U	687	186
S00-M00-T99U	688	186
S00-M00-T99U	689	187
S00-M00-T99U	690	187
S00-M00-T99U	691	187
S00-M00-T99U	692	187
S00-M00-T99U	693	188
S00-M00-T99U	694	188
S00-M00-T99U	695	188
S00-M00-T99U	696	188
S00-M00-T99U	697	191
S00-M00-T99U	698	191
S00-M00-T99U	699	192
S00-M00-T99U	700	192
S00-M00-T99U	701	192
S00-M00-T99U	702	192
S00-M00-T99U	703	192
S00-M00-T99U	704	192
S00-M00-T99U	705	192
S00-M00-T99U	706	193
S00-M00-T99U	707	194
S00-M00-T99U	708	194
S00-M00-T99U	709	195
S00-M00-T99U	710	195
S00-M00-T99U	711	195
S00-M00-T99U	712	195
S00-M00-T99U	713	195
S00-M00-T99U	714	195
S00-M00-T99U	715	195
S00-M00-T99U	716	195
S00-M00-T99U	717	195
S00-M00-T99U	718	195
S00-M00-T99U	719	196
S00-M00-T99U	720	196
S00-M00-T99U	721	196
S00-M00-T99U	722	196
S00-M00-T99U	723	196
S00-M00-T99U	724	196
S00-M00-T99U	725	196
S00-M00-T99U	726	196
S00-M00-T99U	727	196
S00-M00-T99U	728	196
S00-M00-T99U	729	199
S00-M00-T99U	730	199
S00-M00-T99U	731	199
S00-M00-T99U	732	199
S00-M00-T99U	733	199
S00-M00-T99U	734	199
S00-M00-T99U	735	199
S00-M00-T99U	736	199
S00-M00-T99U	737	199
S00-M00-T99U	738	200
S00-M00-T99U	739	200
S00-M00-T99U	740	200
S00-M00-T99U	741	200
S00-M00-T99U	742	201
S00-M00-T99U	743	202
S00-M00-T99U	744	202
S00-M00-T99U	745	203
S00-M00-T99U	746	203
S00-M00-T99U	747	204
S00-M00-T99U	748	204
S00-M00-T99U	749	204
S00-M00-T99U	750	204
S00-M00-T99U	751	204
S00-M00-T99U	752	205
S00-M00-T99U	753	205
S00-M00-T99U	754	206
S00-M00-T99U	755	206
S00-M00-T99U	756	206
S00-M00-T99U	757	206
S00-M00-T99U	758	207
S00-M00-T99U	759	207
S00-M00-T99U	760	207
S00-M00-T99U	761	207
S00-M00-T99U	762	207
S00-M00-T99U	763	207
S00-M00-T99U	764	207
S00-M00-T99U	765	207
S00-M00-T99U	766	207
S00-M00-T99U	767	207
S00-M00-T99U	768	207
S00-M00-T99U	769	206
S00-M00-T99U	770	205
S00-M00-T99U	771	215
S00-M00-T99U	772	215
S00-M00-T99U	773	220
S00-M00-T99U	774	223
S00-M00-T99U	775	223
S00-M00-T99U	776	223
S00-M00-T99U	777	223
S00-M00-T99U	778	223
S00-M00-T99U	779	223
S00-M00-T99U	780	223
S00-M00-T99U	781	223
S00-M00-T99U	782	223
S00-M00-T99U	783	223
S00-M00-T99U	784	223
S00-M00-T99U	785	221
S00-M00-T99U	786	221
S00-M00-T99U	787	221
S00-M00-T99U	788	221
S00-M00-T99U	789	221
S00-M00-T99U	790	221
S00-M00-T99U	791	221
S00-M00-T99U	792	221
S00-M00-T99U	793	221
S00-M00-T99U	794	221
S00-M00-T99U	795	221
S00-M00-T99U	796	221
S00-M00-T99U	797	221
S00-M00-T99U	798	221
S00-M00-T99U	799	221
S00-M00-T99U	800	221
S00-M00-T99U	801	221
S00-M00-T99U	802	221
S00-M00-T99U	803	221
S00-M00-T99U	804	221
S00-M00-T99U	805	221
S00-M00-T99U	806	221
S00-M00-T99U	807	221
S00-M00-T99U	808	221
S00-M00-T99U	809	221
S00-M00-T99U	810	221
S00-M00-T99U	811	220
S00-M00-T99U	812	219
S00-M00-T99U	813	216
S00-M00-T99U	814	214
S00-M00-T99U	815	213
S00-M00-T99U	816	213
S00-M00-T99U	817	213
S00-M00-T99U	818	211
S00-M00-T99U	819	211
S00-M00-T99U	820	210
S00-M00-T99U	821	207
S00-M00-T99U	822	206
S00-M00-T99U	823	202
S00-M00-T99U	824	199
S00-M00-T99U	825	198
S00-M00-T99U	826	181
S00-M00-T99U	827	141
S00-M00-T99U	828	120
S00-M00-T99U	829	108
S00-M00-T99U	830	108
S00-M00-T99U	831	103
S00-M00-T99U	832	103
S00-M00-T99U	833	103
S00-M00-T99U	834	102
S00-M00-T99U	835	101
S00-M00-T99U	836	93
S00-M00-T99U	837	89
S00-M00-T99U	838	88
S00-M00-T99U	839	88
S00-M00-T99U	840	88
S00-M00-T99U	841	88
S00-M00-T99U	842	88
S00-M00-T99U	843	88
S00-M00-T99U	844	88
S00-M00-T99U	845	89
S00-M00-T99U	846	89
S00-M00-T99U	847	89
S00-M00-T99U	848	89
S00-M00-T99U	849	89
S00-M00-T99U	850	89
S00-M00-T99U	851	89
S00-M00-T99U	852	89
S00-M00-T99U	853	88
S00-M00-T99U	854	88
S00-M00-T99U	855	88
S00-M00-T99U	856	88
S00-M00-T99U	857	88
S00-M00-T99U	858	88
S00-M00-T99U	859	88
S00-M00-T99U	860	88
S00-M00-T99U	861	88
S00-M00-T99U	862	88
S00-M00-T99U	863	88
S00-M00-T99U	864	87
S00-M00-T99U	865	86
S00-M00-T99U	866	86
S00-M00-T99U	867	86
S00-M00-T99U	868	86
S00-M00-T99U	869	86
S00-M00-T99U	870	86
S00-M00-T99U	871	86
S00-M00-T99U	872	86
S00-M00-T99U	873	85
S00-M00-T99U	874	85
S00-M00-T99U	875	85
S00-M00-T99U	876	85
S00-M00-T99U	877	85
S00-M00-T99U	878	84
S00-M00-T99U	879	84
S00-M00-T99U	880	84
S00-M00-T99U	881	84
S00-M00-T99U	882	84
S00-M00-T99U	883	84
S00-M00-T99U	884	84
S00-M00-T99U	885	84
S00-M00-T99U	886	84
S00-M00-T99U	887	84
S00-M00-T99U	888	84
S00-M00-T99U	889	84
S00-M00-T99U	890	84
S00-M00-T99U	891	84
S00-M00-T99U	892	84
S00-M00-T99U	893	84
S00-M00-T99U	894	84
S00-M00-T99U	895	84
S00-M00-T99U	896	84
S00-M00-T99U	897	84
S00-M00-T99U	898	84
S00-M00-T99U	899	84
S00-M00-T99U	900	84
S00-M00-T99U	901	84
S00-M00-T99U	902	84
S00-M00-T99U	903	84
S00-M00-T99U	904	84
S00-M00-T99U	905	83
S00-M00-T99U	906	83
S00-M00-T99U	907	83
S00-M00-T99U	908	83
S00-M00-T99U	909	83
S00-M00-T99U	910	83
S00-M00-T99U	911	83
S00-M00-T99U	912	83
S00-M00-T99U	913	83
S00-M00-T99U	914	83
S00-M00-T99U	915	82
S00-M00-T99U	916	82
S00-M00-T99U	917	82
S00-M00-T99U	918	82
S00-M00-T99U	919	82
S00-M00-T99U	920	82
S00-M00-T99U	921	82
S00-M00-T99U	922	82
S00-M00-T99U	923	82
S00-M00-T99U	924	82
S00-M00-T99U	925	82
S00-M00-T99U	926	82
S00-M00-T99U	927	82
S00-M00-T99U	928	82
S00-M00-T99U	929	82
S00-M00-T99U	930	82
S00-M00-T99U	931	81
S00-M00-T99U	932	81
S00-M00-T99U	933	81
S00-M00-T99U	934	81
S00-M00-T99U	935	81
S00-M00-T99U	936	81
S00-M00-T99U	937	81
S00-M00-T99U	938	81
S00-M00-T99U	939	81
S00-M00-T99U	940	81
S00-M00-T99U	941	81
S00-M00-T99U	942	81
S00-M00-T99U	943	81
S00-M00-T99U	944	81
S00-M00-T99U	945	81
S00-M00-T99U	946	81
S00-M00-T99U	947	81
S00-M00-T99U	948	81
S00-M00-T99U	949	81
S00-M00-T99U	950	81
S00-M00-T99U	951	81
S00-M00-T99U	952	81
S00-M00-T99U	953	81
S00-M00-T99U	954	81
S00-M00-T99U	955	81
S00-M00-T99U	956	81
S00-M00-T99U	957	81
S00-M00-T99U	958	81
S00-M00-T99U	959	81
S00-M00-T99U	960	81
S00-M00-T99U	961	81
S00-M00-T99U	962	81
S00-M00-T99U	963	81
S00-M00-T99U	964	81
S00-M00-T99U	965	81
S00-M00-T99U	966	81
S00-M00-T99U	967	81
S00-M00-T99U	968	81
S00-M00-T99U	969	81
S00-M00-T99U	970	81
S00-M00-T99U	971	81
S00-M00-T99U	972	81
S00-M00-T99U	973	81
S00-M00-T99U	974	81
S00-M00-T99U	975	81
S00-M00-T99U	976	81
S00-M00-T99U	977	81
S00-M00-T99U	978	81
S00-M00-T99U	979	81
S00-M00-T99U	980	81
S00-M00-T99U	981	81
S00-M00-T99U	982	81
S00-M00-T99U	983	81
S00-M00-T99U	984	81
S00-M00-T99U	985	81
S00-M00-T99U	986	81
S00-M00-T99U	987	81
S00-M00-T99U	988	81
S00-M00-T99U	989	81
S00-M00-T99U	990	81
S00-M00-T99U	991	81
S00-M00-T99U	992	81
S00-M00-T99U	993	81
S00-M00-T99U	994	81
S00-M00-T99U	995	81
S00-M00-T99U	996	81
S00-M00-T99U	997	81
S00-M00-T99U	998	81
S00-M00-T99U	999	81
S00-M00-T99U	1000	81
S00-M00-T99U	1001	81
S00-M00-T99U	1002	81
S00-M00-T99U	1003	80
S00-M00-T99U	1004	80
S00-M00-T99U	1005	80
S00-M00-T99U	1006	80
S00-M00-T99U	1007	80
S00-M00-T99U	1008	80
S00-M00-T99U	1009	80
S00-M00-T99U	1010	80
S00-M00-T99U	1011	80
S00-M00-T99U	1012	80
S00-M00-T99U	1013	80
S00-M00-T99U	1014	80
S00-M00-T99U	1015	80
S00-M00-T99U	1016	79
S00-M00-T99U	1017	79
S00-M00-T99U	1018	79
S00-M00-T99U	1019	79
S00-M00-T99U	1020	79
S00-M00-T99U	1021	79
S00-M00-T99U	1022	79
S00-M00-T99U	1023	79
S00-M00-T99U	1024	79
S00-M00-T99U	1025	79
S00-M00-T99U	1026	79
S00-M00-T99U	1027	79
S00-M00-T99U	1028	79
S00-M00-T99U	1029	79
S00-M00-T99U	1030	79
S00-M00-T99U	1031	79
S00-M00-T99U	1032	79
S00-M00-T99U	1033	79
S00-M00-T99U	1034	79
S00-M00-T99U	1035	79
S00-M00-T99U	1036	79
S00-M00-T99U	1037	78
S00-M00-T99U	1038	78
S00-M00-T99U	1039	78
S00-M00-T99U	1040	78
S00-M00-T99U	1041	78
S00-M00-T99U	1042	78
S00-M00-T99U	1043	78
S00-M00-T99U	1044	77
S00-M00-T99U	1045	77
S00-M00-T99U	1046	77
S00-M00-T99U	1047	77
S00-M00-T99U	1048	77
S00-M00-T99U	1049	76
S00-M00-T99U	1050	76
S00-M00-T99U	1051	76
S00-M00-T99U	1052	76
S00-M00-T99U	1053	76
S00-M00-T99U	1054	76
S00-M00-T99U	1055	76
S00-M00-T99U	1056	76
S00-M00-T99U	1057	76
S00-M00-T99U	1058	75
S00-M00-T99U	1059	75
S00-M00-T99U	1060	75
S00-M00-T99U	1061	75
S00-M00-T99U	1062	75
S00-M00-T99U	1063	75
S00-M00-T99U	1064	75
S00-M00-T99U	1065	75
S00-M00-T99U	1066	75
S00-M00-T99U	1067	75
S00-M00-T99U	1068	75
S00-M00-T99U	1069	75
S00-M00-T99U	1070	75
S00-M00-T99U	1071	75
S00-M00-T99U	1072	75
S00-M00-T99U	1073	75
S00-M00-T99U	1074	75
S00-M00-T99U	1075	75
S00-M00-T99U	1076	74
S00-M00-T99U	1077	74
S00-M00-T99U	1078	73
S00-M00-T99U	1079	73
S00-M00-T99U	1080	72
S00-M00-T99U	1081	72
S00-M00-T99U	1082	72
S00-M00-T99U	1083	72
S00-M00-T99U	1084	72
S00-M00-T99U	1085	72
S00-M00-T99U	1086	72
S00-M00-T99U	1087	72
S00-M00-T99U	1088	71
S00-M00-T99U	1089	71
S00-M00-T99U	1090	70
S00-M00-T99U	1091	70
S00-M00-T99U	1092	70
S00-M00-T99U	1093	70
S00-M00-T99U	1094	70
S00-M00-T99U	1095	70
S00-M00-T99U	1096	70
S00-M00-T99U	1097	70
S00-M00-T99U	1098	70
S00-M00-T99U	1099	70
S00-M00-T99U	1100	69
S00-M00-T99U	1101	67
S00-M00-T99U	1102	67
S00-M00-T99U	1103	67
S00-M00-T99U	1104	67
S00-M00-T99U	1105	67
S00-M00-T99U	1106	66
S00-M00-T99U	1107	65
S00-M00-T99U	1108	65
S00-M00-T99U	1109	65
S00-M00-T99U	1110	65
S00-M00-T99U	1111	65
S00-M00-T99U	1112	65
S00-M00-T99U	1113	65
S00-M00-T99U	1114	65
S00-M00-T99U	1115	65
S00-M00-T99U	1116	65
S00-M00-T99U	1117	65
S00-M00-T99U	1118	64
S00-M00-T99U	1119	64
S00-M00-T99U	1120	64
S00-M00-T99U	1121	63
S00-M00-T99U	1122	63
S00-M00-T99U	1123	63
S00-M00-T99U	1124	63
S00-M00-T99U	1125	63
S00-M00-T99U	1126	63
S00-M00-T99U	1127	63
S00-M00-T99U	1128	63
S00-M00-T99U	1129	63
S00-M00-T99U	1130	63
S00-M00-T99U	1131	63
S00-M00-T99U	1132	63
S00-M00-T99U	1133	63
S00-M00-T99U	1134	63
S00-M00-T99U	1135	63
S00-M00-T99U	1136	63
S00-M00-T99U	1137	63
S00-M00-T99U	1138	63
S00-M00-T99U	1139	63
S00-M00-T99U	1140	63
S00-M00-T99U	1141	63
S00-M00-T99U	1142	63
S00-M00-T99U	1143	63
S00-M00-T99U	1144	63
S00-M00-T99U	1145	63
S00-M00-T99U	1146	63
S00-M00-T99U	1147	63
S00-M00-T99U	1148	63
S00-M00-T99U	1149	63
S00-M00-T99U	1150	63
S00-M00-T99U	1151	63
S00-M00-T99U	1152	63
S00-M00-T99U	1153	62
S00-M00-T99U	1154	62
S00-M00-T99U	1155	62
S00-M00-T99U	1156	62
S00-M00-T99U	1157	62
S00-M00-T99U	1158	62
S00-M00-T99U	1159	62
S00-M00-T99U	1160	62
S00-M00-T99U	1161	62
S00-M00-T99U	1162	62
S00-M00-T99U	1163	62
S00-M00-T99U	1164	62
S00-M00-T99U	1165	62
S00-M00-T99U	1166	62
S00-M00-T99U	1167	62
S00-M00-T99U	1168	62
S00-M00-T99U	1169	62
S00-M00-T99U	1170	62
S00-M00-T99U	1171	62
S00-M00-T99U	1172	62
S00-M00-T99U	1173	62
S00-M00-T99U	1174	62
S00-M00-T99U	1175	62
S00-M00-T99U	1176	62
S00-M00-T99U	1177	62
S00-M00-T99U	1178	62
S00-M00-T99U	1179	62
S00-M00-T99U	1180	62
S00-M00-T99U	1181	62
S00-M00-T99U	1182	62
S00-M00-T99U	1183	62
S00-M00-T99U	1184	62
S00-M00-T99U	1185	62
S00-M00-T99U	1186	62
S00-M00-T99U	1187	62
S00-M00-T99U	1188	61
S00-M00-T99U	1189	61
S00-M00-T99U	1190	61
S00-M00-T99U	1191	61
S00-M00-T99U	1192	61
S00-M00-T99U	1193	61
S00-M00-T99U	1194	61
S00-M00-T99U	1195	61
S00-M00-T99U	1196	61
S00-M00-T99U	1197	61
S00-M00-T99U	1198	61
S00-M00-T99U	1199	61
S00-M00-T99U	1200	61
S00-M00-T99U	1201	61
S00-M00-T99U	1202	61
S00-M00-T99U	1203	61
S00-M00-T99U	1204	61
S00-M00-T99U	1205	61
S00-M00-T99U	1206	61
S00-M00-T99U	1207	61
S00-M00-T99U	1208	61
S00-M00-T99U	1209	61
S00-M00-T99U	1210	60
S00-M00-T99U	1211	60
S00-M00-T99U	1212	60
S00-M00-T99U	1213	60
S00-M00-T99U	1214	60
S00-M00-T99U	1215	60
S00-M00-T99U	1216	59
S00-M00-T99U	1217	59
S00-M00-T99U	1218	59
S00-M00-T99U	1219	59
S00-M00-T99U	1220	59
S00-M00-T99U	1221	59
S00-M00-T99U	1222	59
S00-M00-T99U	1223	59
S00-M00-T99U	1224	59
S00-M00-T99U	1225	59
S00-M00-T99U	1226	59
S00-M00-T99U	1227	59
S00-M00-T99U	1228	59
S00-M00-T99U	1229	59
S00-M00-T99U	1230	59
S00-M00-T99U	1231	59
S00-M00-T99U	1232	59
S00-M00-T99U	1233	59
S00-M00-T99U	1234	59
S00-M00-T99U	1235	59
S00-M00-T99U	1236	59
S00-M00-T99U	1237	59
S00-M00-T99U	1238	59
S00-M00-T99U	1239	59
S00-M00-T99U	1240	58
S00-M00-T99U	1241	58
S00-M00-T99U	1242	58
S00-M00-T99U	1243	58
S00-M00-T99U	1244	58
S00-M00-T99U	1245	58
S00-M00-T99U	1246	58
S00-M00-T99U	1247	58
S00-M00-T99U	1248	58
S00-M00-T99U	1249	58
S00-M00-T99U	1250	58
S00-M00-T99U	1251	58
S00-M00-T99U	1252	58
S00-M00-T99U	1253	58
S00-M00-T99U	1254	58
S00-M00-T99U	1255	58
S00-M00-T99U	1256	58
S00-M00-T99U	1257	58
S00-M00-T99U	1258	58
S00-M00-T99U	1259	58
S00-M00-T99U	1260	58
S00-M00-T99U	1261	58
S00-M00-T99U	1262	58
S00-M00-T99U	1263	58
S00-M00-T99U	1264	58
S00-M00-T99U	1265	58
S00-M00-T99U	1266	58
S00-M00-T99U	1267	57
S00-M00-T99U	1268	57
S00-M00-T99U	1269	57
S00-M00-T99U	1270	57
S00-M00-T99U	1271	57
S00-M00-T99U	1272	57
S00-M00-T99U	1273	57
S00-M00-T99U	1274	57
S00-M00-T99U	1275	57
S00-M00-T99U	1276	57
S00-M00-T99U	1277	57
S00-M00-T99U	1278	57
S00-M00-T99U	1279	57
S00-M00-T99U	1280	57
S00-M00-T99U	1281	57
S00-M00-T99U	1282	57
S00-M00-T99U	1283	57
S00-M00-T99U	1284	56
S00-M00-T99U	1285	56
S00-M00-T99U	1286	56
S00-M00-T99U	1287	56
S00-M00-T99U	1288	56
S00-M00-T99U	1289	56
S00-M00-T99U	1290	56
S00-M00-T99U	1291	56
S00-M00-T99U	1292	56
S00-M00-T99U	1293	56
S00-M00-T99U	1294	56
S00-M00-T99U	1295	56
S00-M00-T99U	1296	56
S00-M00-T99U	1297	55
S00-M00-T99U	1298	55
S00-M00-T99U	1299	55
S00-M00-T99U	1300	55
S00-M00-T99U	1301	55
S00-M00-T99U	1302	55
S00-M00-T99U	1303	54
S00-M00-T99U	1304	54
S00-M00-T99U	1305	54
S00-M00-T99U	1306	54
S00-M00-T99U	1307	54
S00-M00-T99U	1308	54
S00-M00-T99U	1309	54
S00-M00-T99U	1310	54
S00-M00-T99U	1311	54
S00-M00-T99U	1312	54
S00-M00-T99U	1313	54
S00-M00-T99U	1314	54
S00-M00-T99U	1315	54
S00-M00-T99U	1316	54
S00-M00-T99U	1317	54
S00-M00-T99U	1318	54
S00-M00-T99U	1319	53
S00-M00-T99U	1320	53
S00-M00-T99U	1321	53
S00-M00-T99U	1322	53
S00-M00-T99U	1323	53
S00-M00-T99U	1324	53
S00-M00-T99U	1325	53
S00-M00-T99U	1326	53
S00-M00-T99U	1327	53
S00-M00-T99U	1328	53
S00-M00-T99U	1329	53
S00-M00-T99U	1330	53
S00-M00-T99U	1331	53
S00-M00-T99U	1332	53
S00-M00-T99U	1333	53
S00-M00-T99U	1334	53
S00-M00-T99U	1335	53
S00-M00-T99U	1336	53
S00-M00-T99U	1337	53
S00-M00-T99U	1338	53
S00-M00-T99U	1339	53
S00-M00-T99U	1340	53
S00-M00-T99U	1341	53
S00-M00-T99U	1342	53
S00-M00-T99U	1343	53
S00-M00-T99U	1344	53
S00-M00-T99U	1345	53
S00-M00-T99U	1346	53
S00-M00-T99U	1347	53
S00-M00-T99U	1348	53
S00-M00-T99U	1349	53
S00-M00-T99U	1350	53
S00-M00-T99U	1351	53
S00-M00-T99U	1352	53
S00-M00-T99U	1353	53
S00-M00-T99U	1354	53
S00-M00-T99U	1355	52
S00-M00-T99U	1356	51
S00-M00-T99U	1357	51
S00-M00-T99U	1358	51
S00-M00-T99U	1359	50
S00-M00-T99U	1360	50
S00-M00-T99U	1361	50
S00-M00-T99U	1362	50
S00-M00-T99U	1363	50
S00-M00-T99U	1364	50
S00-M00-T99U	1365	50
S00-M00-T99U	1366	50
S00-M00-T99U	1367	50
S00-M00-T99U	1368	50
S00-M00-T99U	1369	50
S00-M00-T99U	1370	50
S00-M00-T99U	1371	50
S00-M00-T99U	1372	50
S00-M00-T99U	1373	50
S00-M00-T99U	1374	50
S00-M00-T99U	1375	50
S00-M00-T99U	1376	50
S00-M00-T99U	1377	50
S00-M00-T99U	1378	50
S00-M00-T99U	1379	50
S00-M00-T99U	1380	50
S00-M00-T99U	1381	50
S00-M00-T99U	1382	50
S00-M00-T99U	1383	50
S00-M00-T99U	1384	50
S00-M00-T99U	1385	50
S00-M00-T99U	1386	50
S00-M00-T99U	1387	49
S00-M00-T99U	1388	49
S00-M00-T99U	1389	49
S00-M00-T99U	1390	49
S00-M00-T99U	1391	49
S00-M00-T99U	1392	49
S00-M00-T99U	1393	49
S00-M00-T99U	1394	49
S00-M00-T99U	1395	49
S00-M00-T99U	1396	49
S00-M00-T99U	1397	49
S00-M00-T99U	1398	49
S00-M00-T99U	1399	49
S00-M00-T99U	1400	49
S00-M00-T99U	1401	49
S00-M00-T99U	1402	49
S00-M00-T99U	1403	49
S00-M00-T99U	1404	49
S00-M00-T99U	1405	49
S00-M00-T99U	1406	49
S00-M00-T99U	1407	49
S00-M00-T99U	1408	49
S00-M00-T99U	1409	49
S00-M00-T99U	1410	49
S00-M00-T99U	1411	49
S00-M00-T99U	1412	49
S00-M00-T99U	1413	49
S00-M00-T99U	1414	49
S00-M00-T99U	1415	49
S00-M00-T99U	1416	49
S00-M00-T99U	1417	49
S00-M00-T99U	1418	49
S00-M00-T99U	1419	49
S00-M00-T99U	1420	49
S00-M00-T99U	1421	49
S00-M00-T99U	1422	49
S00-M00-T99U	1423	49
S00-M00-T99U	1424	49
S00-M00-T99U	1425	49
S00-M00-T99U	1426	49
S00-M00-T99U	1427	48
S00-M00-T99U	1428	48
S00-M00-T99U	1429	48
S00-M00-T99U	1430	48
S00-M00-T99U	1431	47
S00-M00-T99U	1432	47
S00-M00-T99U	1433	47
S00-M00-T99U	1434	47
S00-M00-T99U	1435	47
S00-M00-T99U	1436	47
S00-M00-T99U	1437	47
S00-M00-T99U	1438	47
S00-M00-T99U	1439	47
S00-M00-T99U	1440	47
S00-M00-T99U	1441	47
S00-M00-T99U	1442	47
S00-M00-T99U	1443	47
S00-M00-T99U	1444	47
S00-M00-T99U	1445	47
S00-M00-T99U	1446	46
S00-M00-T99U	1447	46
S00-M00-T99U	1448	46
S00-M00-T99U	1449	45
S00-M00-T99U	1450	45
S00-M00-T99U	1451	45
S00-M00-T99U	1452	44
S00-M00-T99U	1453	44
S00-M00-T99U	1454	44
S00-M00-T99U	1455	44
S00-M00-T99U	1456	44
S00-M00-T99U	1457	44
S00-M00-T99U	1458	44
S00-M00-T99U	1459	44
S00-M00-T99U	1460	44
S00-M00-T99U	1461	44
S00-M00-T99U	1462	44
S00-M00-T99U	1463	44
S00-M00-T99U	1464	44
S00-M00-T99U	1465	43
S00-M00-T99U	1466	43
S00-M00-T99U	1467	43
S00-M00-T99U	1468	43
S00-M00-T99U	1469	43
S00-M00-T99U	1470	43
S00-M00-T99U	1471	43
S00-M00-T99U	1472	43
S00-M00-T99U	1473	43
S00-M00-T99U	1474	43
S00-M00-T99U	1475	43
S00-M00-T99U	1476	43
S00-M00-T99U	1477	43
S00-M00-T99U	1478	43
S00-M00-T99U	1479	43
S00-M00-T99U	1480	43
S00-M00-T99U	1481	43
S00-M00-T99U	1482	42
S00-M00-T99U	1483	42
S00-M00-T99U	1484	42
S00-M00-T99U	1485	42
S00-M00-T99U	1486	42
S00-M00-T99U	1487	42
S00-M00-T99U	1488	42
S00-M00-T99U	1489	42
S00-M00-T99U	1490	42
S00-M00-T99U	1491	42
S00-M00-T99U	1492	42
S00-M00-T99U	1493	42
S00-M00-T99U	1494	42
S00-M00-T99U	1495	42
S00-M00-T99U	1496	42
S00-M00-T99U	1497	42
S00-M00-T99U	1498	42
S00-M00-T99U	1499	42
S00-M00-T99U	1500	42
S00-M00-T99U	1501	42
S00-M00-T99U	1502	42
S00-M00-T99U	1503	42
S00-M00-T99U	1504	42
S00-M00-T99U	1505	42
S00-M00-T99U	1506	42
S00-M00-T99U	1507	41
S00-M00-T99U	1508	41
S00-M00-T99U	1509	41
S00-M00-T99U	1510	41
S00-M00-T99U	1511	41
S00-M00-T99U	1512	41
S00-M00-T99U	1513	41
S00-M00-T99U	1514	41
S00-M00-T99U	1515	41
S00-M00-T99U	1516	41
S00-M00-T99U	1517	41
S00-M00-T99U	1518	41
S00-M00-T99U	1519	41
S00-M00-T99U	1520	41
S00-M00-T99U	1521	41
S00-M00-T99U	1522	41
S00-M00-T99U	1523	41
S00-M00-T99U	1524	41
S00-M00-T99U	1525	41
S00-M00-T99U	1526	41
S00-M00-T99U	1527	41
S00-M00-T99U	1528	41
S00-M00-T99U	1529	41
S00-M00-T99U	1530	41
S00-M00-T99U	1531	41
S00-M00-T99U	1532	41
S00-M00-T99U	1533	41
S00-M00-T99U	1534	41
S00-M00-T99U	1535	41
S00-M00-T99U	1536	41
S00-M00-T99U	1537	41
S00-M00-T99U	1538	41
S00-M00-T99U	1539	41
S00-M00-T99U	1540	41
S00-M00-T99U	1541	41
S00-M00-T99U	1542	41
S00-M00-T99U	1543	41
S00-M00-T99U	1544	41
S00-M00-T99U	1545	41
S00-M00-T99U	1546	41
S00-M00-T99U	1547	41
S00-M00-T99U	1548	41
S00-M00-T99U	1549	41
S00-M00-T99U	1550	41
S00-M00-T99U	1551	41
S00-M00-T99U	1552	41
S00-M00-T99U	1553	41
S00-M00-T99U	1554	41
S00-M00-T99U	1555	40
S00-M00-T99U	1556	40
S00-M00-T99U	1557	40
S00-M00-T99U	1558	40
S00-M00-T99U	1559	40
S00-M00-T99U	1560	40
S00-M00-T99U	1561	40
S00-M00-T99U	1562	40
S00-M00-T99U	1563	40
S00-M00-T99U	1564	40
S00-M00-T99U	1565	40
S00-M00-T99U	1566	40
S00-M00-T99U	1567	40
S00-M00-T99U	1568	40
S00-M00-T99U	1569	40
S00-M00-T99U	1570	39
S00-M00-T99U	1571	38
S00-M00-T99U	1572	38
S00-M00-T99U	1573	38
S00-M00-T99U	1574	38
S00-M00-T99U	1575	38
S00-M00-T99U	1576	38
S00-M00-T99U	1577	38
S00-M00-T99U	1578	38
S00-M00-T99U	1579	38
S00-M00-T99U	1580	38
S00-M00-T99U	1581	38
S00-M00-T99U	1582	38
S00-M00-T99U	1583	38
S00-M00-T99U	1584	38
S00-M00-T99U	1585	38
S00-M00-T99U	1586	38
S00-M00-T99U	1587	38
S00-M00-T99U	1588	38
S00-M00-T99U	1589	38
S00-M00-T99U	1590	38
S00-M00-T99U	1591	38
S00-M00-T99U	1592	38
S00-M00-T99U	1593	38
S00-M00-T99U	1594	37
S00-M00-T99U	1595	37
S00-M00-T99U	1596	37
S00-M00-T99U	1597	36
S00-M00-T99U	1598	36
S00-M00-T99U	1599	36
S00-M00-T99U	1600	35
S00-M00-T99U	1601	35
S00-M00-T99U	1602	35
S00-M00-T99U	1603	35
S00-M00-T99U	1604	35
S00-M00-T99U	1605	35
S00-M00-T99U	1606	35
S00-M00-T99U	1607	35
S00-M00-T99U	1608	35
S00-M00-T99U	1609	35
S00-M00-T99U	1610	35
S00-M00-T99U	1611	35
S00-M00-T99U	1612	35
S00-M00-T99U	1613	35
S00-M00-T99U	1614	35
S00-M00-T99U	1615	35
S00-M00-T99U	1616	35
S00-M00-T99U	1617	35
S00-M00-T99U	1618	35
S00-M00-T99U	1619	35
S00-M00-T99U	1620	35
S00-M00-T99U	1621	35
S00-M00-T99U	1622	35
S00-M00-T99U	1623	34
S00-M00-T99U	1624	34
S00-M00-T99U	1625	34
S00-M00-T99U	1626	33
S00-M00-T99U	1627	32
S00-M00-T99U	1628	30
S00-M00-T99U	1629	30
S00-M00-T99U	1630	30
S00-M00-T99U	1631	30
S00-M00-T99U	1632	30
S00-M00-T99U	1633	29
S00-M00-T99U	1634	29
S00-M00-T99U	1635	29
S00-M00-T99U	1636	28
S00-M00-T99U	1637	28
S00-M00-T99U	1638	28
S00-M00-T99U	1639	27
S00-M00-T99U	1640	27
S00-M00-T99U	1641	27
S00-M00-T99U	1642	27
S00-M00-T99U	1643	27
S00-M00-T99U	1644	27
S00-M00-T99U	1645	26
S00-M00-T99U	1646	26
S00-M00-T99U	1647	25
S00-M00-T99U	1648	23
S00-M00-T99U	1649	21
S00-M00-T99U	1650	10
S00-M00-T99U	1651	10
S00-M00-T99U	1652	9
S00-M00-T99U	1653	9
S00-M00-T99U	1654	9
S00-M00-T99U	1655	9
S00-M00-T99U	1656	9
S00-M00-T99U	1657	9
S00-M00-T99U	1658	9
S00-M00-T99U	1659	9
S00-M00-T99U	1660	9
S00-M00-T99U	1661	9
S00-M00-T99U	1662	9
S00-M00-T99U	1663	9
S00-M00-T99U	1664	9
S00-M00-T99U	1665	9
S00-M00-T99U	1666	9
S00-M00-T99U	1667	9
S00-M00-T99U	1668	9
S00-M00-T99U	1669	9
S00-M00-T99U	1670	9
S00-M00-T99U	1671	9
S00-M00-T99U	1672	9
S00-M00-T99U	1673	9
S00-M00-T99U	1674	9
S00-M00-T99U	1675	9
S00-M00-T99U	1676	9
S00-M00-T99U	1677	9
S00-M00-T99U	1678	9
S00-M00-T99U	1679	9
S00-M00-T99U	1680	9
S00-M00-T99U	1681	9
S00-M00-T99U	1682	9
S00-M00-T99U	1683	9
S00-M00-T99U	1684	9
S00-M00-T99U	1685	9
S00-M00-T99U	1686	9
S00-M00-T99U	1687	9
S00-M00-T99U	1688	9
S00-M00-T99U	1689	9
S00-M00-T99U	1690	9
S00-M00-T99U	1691	9
S00-M00-T99U	1692	9
S00-M00-T99U	1693	9
S00-M00-T99U	1694	9
S00-M00-T99U	1695	9
S00-M00-T99U	1696	9
S00-M00-T99U	1697	9
S00-M00-T99U	1698	9
S00-M00-T99U	1699	9
S00-M00-T99U	1700	9
S00-M00-T99U	1701	9
S00-M00-T99U	1702	9
S00-M00-T99U	1703	9
S00-M00-T99U	1704	8
S00-M00-T99U	1705	8
S00-M00-T99U	1706	8
S00-M00-T99U	1707	8
S00-M00-T99U	1708	8
S00-M00-T99U	1709	8
S00-M00-T99U	1710	8
S00-M00-T99U	1711	8
S00-M00-T99U	1712	8
S00-M00-T99U	1713	8
S00-M00-T99U	1714	8
S00-M00-T99U	1715	8
S00-M00-T99U	1716	8
S00-M00-T99U	1717	8
S00-M00-T99U	1718	8
S00-M00-T99U	1719	8
S00-M00-T99U	1720	8
S00-M00-T99U	1721	8
S00-M00-T99U	1722	8
S00-M00-T99U	1723	8
S00-M00-T99U	1724	8
S00-M00-T99U	1725	8
S00-M00-T99U	1726	8
S00-M00-T99U	1727	8
S00-M00-T99U	1728	8
S00-M00-T99U	1729	8
S00-M00-T99U	1730	8
S00-M00-T99U	1731	8
S00-M00-T99U	1732	8
S00-M00-T99U	1733	8
S00-M00-T99U	1734	8
S00-M00-T99U	1735	8
S00-M00-T99U	1736	8
S00-M00-T99U	1737	8
S00-M00-T99U	1738	8
S00-M00-T99U	1739	8
S00-M00-T99U	1740	8
S00-M00-T99U	1741	8
S00-M00-T99U	1742	8
S00-M00-T99U	1743	8
S00-M00-T99U	1744	8
S00-M00-T99U	1745	8
S00-M00-T99U	1746	8
S00-M00-T99U	1747	8
S00-M00-T99U	1748	8
S00-M00-T99U	1749	8
S00-M00-T99U	1750	8
S00-M00-T99U	1751	8
S00-M00-T99U	1752	8
S00-M00-T99U	1753	8
S00-M00-T99U	1754	8
S00-M00-T99U	1755	8
S00-M00-T99U	1756	8
S00-M00-T99U	1757	8
S00-M00-T99U	1758	8
S00-M00-T99U	1759	8
S00-M00-T99U	1760	8
S00-M00-T99U	1761	8
S00-M00-T99U	1762	8
S00-M00-T99U	1763	8
S00-M00-T99U	1764	8
S00-M00-T99U	1765	8
S00-M00-T99U	1766	8
S00-M00-T99U	1767	8
S00-M00-T99U	1768	8
S00-M00-T99U	1769	8
S00-M00-T99U	1770	8
S00-M00-T99U	1771	8
S00-M00-T99U	1772	8
S00-M00-T99U	1773	8
S00-M00-T99U	1774	8
S00-M00-T99U	1775	8
S00-M00-T99U	1776	8
S00-M00-T99U	1777	8
S00-M00-T99U	1778	8
S00-M00-T99U	1779	8
S00-M00-T99U	1780	8
S00-M00-T99U	1781	8
S00-M00-T99U	1782	8
S00-M00-T99U	1783	8
S00-M00-T99U	1784	8
S00-M00-T99U	1785	8
S00-M00-T99U	1786	8
S00-M00-T99U	1787	8
S00-M00-T99U	1788	8
S00-M00-T99U	1789	8
S00-M00-T99U	1790	8
S00-M00-T99U	1791	8
S00-M00-T99U	1792	8
S00-M00-T99U	1793	8
S00-M00-T99U	1794	8
S00-M00-T99U	1795	8
S00-M00-T99U	1796	8
S00-M00-T99U	1797	8
S00-M00-T99U	1798	8
S00-M00-T99U	1799	8
S00-M00-T99U	1800	8
S00-M00-T99U	1801	8
S00-M00-T99U	1802	8
S00-M00-T99U	1803	8
S00-M00-T99U	1804	8
S00-M00-T99U	1805	8
S00-M00-T99U	1806	8
S00-M00-T99U	1807	8
S00-M00-T99U	1808	8
S00-M00-T99U	1809	8
S00-M00-T99U	1810	8
S00-M00-T99U	1811	8
S00-M00-T99U	1812	8
S00-M00-T99U	1813	8
S00-M00-T99U	1814	8
S00-M00-T99U	1815	8
S00-M00-T99U	1816	8
S00-M00-T99U	1817	8
S00-M00-T99U	1818	8
S00-M00-T99U	1819	8
S00-M00-T99U	1820	8
S00-M00-T99U	1821	8
S00-M00-T99U	1822	8
S00-M00-T99U	1823	8
S00-M00-T99U	1824	8
S00-M00-T99U	1825	8
S00-M00-T99U	1826	8
S00-M00-T99U	1827	8
S00-M00-T99U	1828	8
S00-M00-T99U	1829	8
S00-M00-T99U	1830	8
S00-M00-T99U	1831	8
S00-M00-T99U	1832	8
S00-M00-T99U	1833	8
S00-M00-T99U	1834	8
S00-M00-T99U	1835	8
S00-M00-T99U	1836	8
S00-M00-T99U	1837	8
S00-M00-T99U	1838	8
S00-M00-T99U	1839	8
S00-M00-T99U	1840	8
S00-M00-T99U	1841	8
S00-M00-T99U	1842	8
S00-M00-T99U	1843	8
S00-M00-T99U	1844	8
S00-M00-T99U	1845	8
S00-M00-T99U	1846	8
S00-M00-T99U	1847	8
S00-M00-T99U	1848	8
S00-M00-T99U	1849	8
S00-M00-T99U	1850	8
S00-M00-T99U	1851	8
S00-M00-T99U	1852	8
S00-M00-T99U	1853	8
S00-M00-T99U	1854	8
S00-M00-T99U	1855	8
S00-M00-T99U	1856	8
S00-M00-T99U	1857	8
S00-M00-T99U	1858	8
S00-M00-T99U	1859	8
S00-M00-T99U	1860	8
S00-M00-T99U	1861	8
S00-M00-T99U	1862	8
S00-M00-T99U	1863	8
S00-M00-T99U	1864	8
S00-M00-T99U	1865	8
S00-M00-T99U	1866	8
S00-M00-T99U	1867	8
S00-M00-T99U	1868	8
S00-M00-T99U	1869	8
S00-M00-T99U	1870	8
S00-M00-T99U	1871	8
S00-M00-T99U	1872	8
S00-M00-T99U	1873	8
S00-M00-T99U	1874	8
S00-M00-T99U	1875	8
S00-M00-T99U	1876	8
S00-M00-T99U	1877	8
S00-M00-T99U	1878	8
S00-M00-T99U	1879	8
S00-M00-T99U	1880	8
S00-M00-T99U	1881	8
S00-M00-T99U	1882	8
S00-M00-T99U	1883	8
S00-M00-T99U	1884	8
S00-M00-T99U	1885	8
S00-M00-T99U	1886	8
S00-M00-T99U	1887	8
S00-M00-T99U	1888	8
S00-M00-T99U	1889	8
S00-M00-T99U	1890	8
S00-M00-T99U	1891	8
S00-M00-T99U	1892	8
S00-M00-T99U	1893	8
S00-M00-T99U	1894	8
S00-M00-T99U	1895	8
S00-M00-T99U	1896	8
S00-M00-T99U	1897	8
S00-M00-T99U	1898	8
S00-M00-T99U	1899	8
S00-M00-T99U	1900	8
S00-M00-T99U	1901	8
S00-M00-T99U	1902	8
S00-M00-T99U	1903	8
S00-M00-T99U	1904	8
S00-M00-T99U	1905	8
S00-M00-T99U	1906	8
S00-M00-T99U	1907	8
S00-M00-T99U	1908	8
S00-M00-T99U	1909	8
S00-M00-T99U	1910	8
S00-M00-T99U	1911	8
S00-M00-T99U	1912	8
S00-M00-T99U	1913	8
S00-M00-T99U	1914	8
S00-M00-T99U	1915	8
S00-M00-T99U	1916	8
S00-M00-T99U	1917	8
S00-M00-T99U	1918	8
S00-M00-T99U	1919	8
S00-M00-T99U	1920	8
S00-M00-T99U	1921	8
S00-M00-T99U	1922	8
S00-M00-T99U	1923	8
S00-M00-T99U	1924	8
S00-M00-T99U	1925	8
S00-M00-T99U	1926	8
S00-M00-T99U	1927	8
S00-M00-T99U	1928	8
S00-M00-T99U	1929	8
S00-M00-T99U	1930	8
S00-M00-T99U	1931	8
S00-M00-T99U	1932	8
S00-M00-T99U	1933	8
S00-M00-T99U	1934	8
S00-M00-T99U	1935	8
S00-M00-T99U	1936	8
S00-M00-T99U	1937	8
S00-M00-T99U	1938	8
S00-M00-T99U	1939	8
S00-M00-T99U	1940	8
S00-M00-T99U	1941	8
S00-M00-T99U	1942	8
S00-M00-T99U	1943	8
S00-M00-T99U	1944	8
S00-M00-T99U	1945	8
S00-M00-T99U	1946	8
S00-M00-T99U	1947	8
S00-M00-T99U	1948	8
S00-M00-T99U	1949	8
S00-M00-T99U	1950	8
S00-M00-T99U	1951	8
S00-M00-T99U	1952	8
S00-M00-T99U	1953	8
S00-M00-T99U	1954	8
S00-M00-T99U	1955	8
S00-M00-T99U	1956	8
S00-M00-T99U	1957	8
S00-M00-T99U	1958	8
S00-M00-T99U	1959	8
S00-M00-T99U	1960	8
S00-M00-T99U	1961	8
S00-M00-T99U	1962	8
S00-M00-T99U	1963	8
S00-M00-T99U	1964	8
S00-M00-T99U	1965	8
S00-M00-T99U	1966	8
S00-M00-T99U	1967	8
S00-M00-T99U	1968	8
S00-M00-T99U	1969	8
S00-M00-T99U	1970	8
S00-M00-T99U	1971	8
S00-M00-T99U	1972	8
S00-M00-T99U	1973	8
S00-M00-T99U	1974	8
S00-M00-T99U	1975	8
S00-M00-T99U	1976	8
S00-M00-T99U	1977	8
S00-M00-T99U	1978	8
S00-M00-T99U	1979	8
S00-M00-T99U	1980	8
S00-M00-T99U	1981	8
S00-M00-T99U	1982	8
S00-M00-T99U	1983	8
S00-M00-T99U	1984	8
S00-M00-T99U	1985	8
S00-M00-T99U	1986	8
S00-M00-T99U	1987	8
S00-M00-T99U	1988	8
S00-M00-T99U	1989	8
S00-M00-T99U	1990	8
S00-M00-T99U	1991	8
S00-M00-T99U	1992	8
S00-M00-T99U	1993	8
S00-M00-T99U	1994	8
S00-M00-T99U	1995	8
S00-M00-T99U	1996	8
S00-M00-T99U	1997	8
S00-M00-T99U	1998	8
S00-M00-T99U	1999	8
[truncated: 5,538 more rows]
