# Supplementary material for: Massively parallel characterization of engineered transcript isoforms using direct RNA sequencing
Source: Nat Commun. 2022 Jan 21;13:434. doi: 10.1038/s41467-022-28074-5 (PMC8783025; doi:10.1038/s41467-022-28074-5)
Supplement: Supplementary file 6 — Source Data [file 41467_2022_28074_MOESM6_ESM.zip › Source Data/maintext/figure-6c.csv]

	Unnamed: 0_low_T7RNAP	ref	TE_low_T7RNAP	pre_term_low_T7RNAP	post_term_low_T7RNAP	context_low_T7RNAP	insulator_low_T7RNAP	terminator_low_T7RNAP	term-ins_low_T7RNAP	Unnamed: 0_high_T7RNAP	TE_high_T7RNAP	pre_term_high_T7RNAP	post_term_high_T7RNAP	context_high_T7RNAP	insulator_high_T7RNAP	terminator_high_T7RNAP	term-ins_high_T7RNAP	spacer	modifier	terminator
0	0	S00-M00-T51	0.67	123	35	S00	M00	T51	M00-T51	1	0.67	144	40	S00	M00	T51	M00-T51	S00	M00	T51
1	1	S00-M00-T52	0.79	359	61	S00	M00	T52	M00-T52	2	0.83	192	26	S00	M00	T52	M00-T52	S00	M00	T52
2	2	S00-M00-T53	0.08	434	391	S00	M00	T53	M00-T53	3	0.11	357	309	S00	M00	T53	M00-T53	S00	M00	T53
3	3	S00-M00-T54	0.66	362	105	S00	M00	T54	M00-T54	4	0.53	155	64	S00	M00	T54	M00-T54	S00	M00	T54
4	4	S00-M00-T55	0.59	721	253	S00	M00	T55	M00-T55	5	0.72	409	97	S00	M00	T55	M00-T55	S00	M00	T55
5	5	S00-M00-T56	0.72	669	160	S00	M00	T56	M00-T56	6	0.67	475	131	S00	M00	T56	M00-T56	S00	M00	T56
7	7	S00-M00-T58	0.05	563	526	S00	M00	T58	M00-T58	8	0.02	446	431	S00	M00	T58	M00-T58	S00	M00	T58
8	9	S00-M00-T60	0.75	443	91	S00	M00	T60	M00-T60	10	0.72	302	73	S00	M00	T60	M00-T60	S00	M00	T60
9	10	S00-M00-T61	0.73	932	213	S00	M00	T61	M00-T61	11	0.54	498	201	S00	M00	T61	M00-T61	S00	M00	T61
10	11	S00-M00-T62	0.21	57	43	S00	M00	T62	M00-T62	12	0.25	53	37	S00	M00	T62	M00-T62	S00	M00	T62
11	12	S00-M00-T63	0.26	609	419	S00	M00	T63	M00-T63	13	0.22	454	337	S00	M00	T63	M00-T63	S00	M00	T63
12	13	S00-M00-T64	0.48	397	184	S00	M00	T64	M00-T64	14	0.49	469	212	S00	M00	T64	M00-T64	S00	M00	T64
13	14	S00-M00-T65	0.7	219	55	S00	M00	T65	M00-T65	15	0.67	172	49	S00	M00	T65	M00-T65	S00	M00	T65
14	15	S00-M00-T66	0.63	444	142	S00	M00	T66	M00-T66	16	0.59	459	163	S00	M00	T66	M00-T66	S00	M00	T66
15	16	S00-M00-T67	0.12	232	198	S00	M00	T67	M00-T67	17	0.15	261	215	S00	M00	T67	M00-T67	S00	M00	T67
16	17	S00-M00-T68	0.31	1207	777	S00	M00	T68	M00-T68	18	0.25	820	573	S00	M00	T68	M00-T68	S00	M00	T68
17	18	S00-M00-T69	0.16	336	270	S00	M00	T69	M00-T69	19	0.19	317	243	S00	M00	T69	M00-T69	S00	M00	T69
18	19	S00-M00-T70	0.65	161	49	S00	M00	T70	M00-T70	20	0.62	208	69	S00	M00	T70	M00-T70	S00	M00	T70
19	20	S00-M00-T71	0.13	118	99	S00	M00	T71	M00-T71	21	0.09	142	126	S00	M00	T71	M00-T71	S00	M00	T71
20	21	S00-M00-T72	0.01	151	150	S00	M00	T72	M00-T72	22	0.05	190	177	S00	M00	T72	M00-T72	S00	M00	T72
21	22	S00-M00-T73	0.69	105	27	S00	M00	T73	M00-T73	23	0.46	87	42	S00	M00	T73	M00-T73	S00	M00	T73
22	24	S00-M00-T75	0.53	235	97	S00	M00	T75	M00-T75	25	0.36	174	101	S00	M00	T75	M00-T75	S00	M00	T75
23	25	S00-M00-T76	0.08	181	162	S00	M00	T76	M00-T76	26	0.09	194	172	S00	M00	T76	M00-T76	S00	M00	T76
24	26	S00-M00-T77	0.03	336	321	S00	M00	T77	M00-T77	27	0.03	269	258	S00	M00	T77	M00-T77	S00	M00	T77
25	27	S00-M00-T78	0.07	148	134	S00	M00	T78	M00-T78	28	0.05	147	138	S00	M00	T78	M00-T78	S00	M00	T78
26	28	S00-M00-T79	0.66	374	109	S00	M00	T79	M00-T79	29	0.45	221	108	S00	M00	T79	M00-T79	S00	M00	T79
27	29	S00-M00-T80	0.09	175	155	S00	M00	T80	M00-T80	30	0.05	175	165	S00	M00	T80	M00-T80	S00	M00	T80
28	30	S00-M00-T81	0.1	288	252	S00	M00	T81	M00-T81	31	0.06	229	211	S00	M00	T81	M00-T81	S00	M00	T81
29	31	S00-M00-T82	0.05	425	397	S00	M00	T82	M00-T82	32	0.05	357	337	S00	M00	T82	M00-T82	S00	M00	T82
30	32	S00-M00-T83	0.63	292	94	S00	M00	T83	M00-T83	33	0.32	158	99	S00	M00	T83	M00-T83	S00	M00	T83
31	33	S00-M00-T84	0.02	177	172	S00	M00	T84	M00-T84	34	0.01	181	177	S00	M00	T84	M00-T84	S00	M00	T84
32	34	S00-M00-T85	0.03	191	183	S00	M00	T85	M00-T85	35	0.03	183	176	S00	M00	T85	M00-T85	S00	M00	T85
33	35	S00-M00-T86	0.03	179	172	S00	M00	T86	M00-T86	36	0.02	184	178	S00	M00	T86	M00-T86	S00	M00	T86
34	36	S00-M00-T87	0.8	900	143	S00	M00	T87	M00-T87	37	0.64	309	97	S00	M00	T87	M00-T87	S00	M00	T87
35	37	S00-M00-T88	0.07	227	206	S00	M00	T88	M00-T88	38	0.05	222	208	S00	M00	T88	M00-T88	S00	M00	T88
36	38	S00-M00-T89	0.05	560	523	S00	M00	T89	M00-T89	39	0.05	485	450	S00	M00	T89	M00-T89	S00	M00	T89
37	39	S00-M00-T90	0.01	398	391	S00	M00	T90	M00-T90	40	0.02	351	341	S00	M00	T90	M00-T90	S00	M00	T90
