# Supplementary material for: Massively parallel characterization of engineered transcript isoforms using direct RNA sequencing
Source: Nat Commun. 2022 Jan 21;13:434. doi: 10.1038/s41467-022-28074-5 (PMC8783025; doi:10.1038/s41467-022-28074-5)
Supplement: Supplementary file 6 — Source Data [file 41467_2022_28074_MOESM6_ESM.zip › Source Data/maintext/figure-3bcdef.csv]

	ref	TE	pre_term	post_term	context	insulator	terminator	term-ins
0	S10-M10-T10	0.79	755	128	S10	M10	T10	M10-T10
1	S10-M10-T12	0.77	655	126	S10	M10	T12	M10-T12
2	S10-M10-T13	0.54	332	133	S10	M10	T13	M10-T13
3	S10-M10-T14	0.29	394	259	S10	M10	T14	M10-T14
4	S10-M10-T15	0.09	286	254	S10	M10	T15	M10-T15
5	S10-M10-T16	0.9	708	55	S10	M10	T16	M10-T16
6	S10-M10-T17	0.05	313	295	S10	M10	T17	M10-T17
7	S10-M10-T18	0.17	206	163	S10	M10	T18	M10-T18
8	S10-M10-T20	0.27	407	275	S10	M10	T20	M10-T20
9	S10-M10-T21	0.07	386	352	S10	M10	T21	M10-T21
10	S10-M10-T27	0.05	296	279	S10	M10	T27	M10-T27
11	S10-M10-T29	0.91	977	68	S10	M10	T29	M10-T29
12	S10-M10-T33	0.02	325	315	S10	M10	T33	M10-T33
13	S10-M11-T10	0.79	727	125	S10	M11	T10	M11-T10
14	S10-M11-T12	0.84	920	120	S10	M11	T12	M11-T12
15	S10-M11-T13	0.63	345	111	S10	M11	T13	M11-T13
16	S10-M11-T14	0.23	415	304	S10	M11	T14	M11-T14
17	S10-M11-T15	0.09	345	307	S10	M11	T15	M11-T15
18	S10-M11-T16	0.76	452	92	S10	M11	T16	M11-T16
19	S10-M11-T17	0.03	340	325	S10	M11	T17	M11-T17
20	S10-M11-T18	0.04	165	157	S10	M11	T18	M11-T18
21	S10-M11-T20	0.26	368	255	S10	M11	T20	M11-T20
22	S10-M11-T21	0.05	326	304	S10	M11	T21	M11-T21
23	S10-M11-T27	0.03	257	247	S10	M11	T27	M11-T27
24	S10-M11-T29	0.87	667	65	S10	M11	T29	M11-T29
25	S10-M11-T33	0.01	406	396	S10	M11	T33	M11-T33
26	S10-M12-T10	0.42	530	275	S10	M12	T10	M12-T10
27	S10-M12-T12	0.66	753	217	S10	M12	T12	M12-T12
28	S10-M12-T13	0.64	579	179	S10	M12	T13	M12-T13
29	S10-M12-T14	0.25	626	441	S10	M12	T14	M12-T14
30	S10-M12-T15	0.09	389	346	S10	M12	T15	M12-T15
31	S10-M12-T16	0.79	825	143	S10	M12	T16	M12-T16
32	S10-M12-T17	0.05	458	430	S10	M12	T17	M12-T17
33	S10-M12-T18	0.11	284	245	S10	M12	T18	M12-T18
34	S10-M12-T20	0.38	564	315	S10	M12	T20	M12-T20
35	S10-M12-T21	0.04	519	492	S10	M12	T21	M12-T21
36	S10-M12-T27	0.05	365	341	S10	M12	T27	M12-T27
37	S10-M12-T29	0.9	1362	107	S10	M12	T29	M12-T29
38	S10-M12-T33	0.04	502	479	S10	M12	T33	M12-T33
39	S10-M13-T10	0.61	428	146	S10	M13	T10	M13-T10
40	S10-M13-T12	0.19	391	303	S10	M13	T12	M13-T12
41	S10-M13-T13	0.32	255	158	S10	M13	T13	M13-T13
42	S10-M13-T14	0.36	365	212	S10	M13	T14	M13-T14
43	S10-M13-T15	0.09	307	273	S10	M13	T15	M13-T15
44	S10-M13-T16	0.83	554	76	S10	M13	T16	M13-T16
45	S10-M13-T17	0.02	311	302	S10	M13	T17	M13-T17
46	S10-M13-T18	0.14	203	168	S10	M13	T18	M13-T18
47	S10-M13-T20	0.3	361	233	S10	M13	T20	M13-T20
48	S10-M13-T21	0.05	327	308	S10	M13	T21	M13-T21
49	S10-M13-T27	0.04	267	254	S10	M13	T27	M13-T27
50	S10-M13-T29	0.92	793	50	S10	M13	T29	M13-T29
51	S10-M13-T33	0.01	354	348	S10	M13	T33	M13-T33
52	S10-M14-T10	0.67	278	77	S10	M14	T10	M14-T10
53	S10-M14-T12	0.84	437	55	S10	M14	T12	M14-T12
54	S10-M14-T13	0.46	183	88	S10	M14	T13	M14-T13
55	S10-M14-T14	0.38	230	128	S10	M14	T14	M14-T14
56	S10-M14-T15	0.13	139	117	S10	M14	T15	M14-T15
57	S10-M14-T16	0.89	494	46	S10	M14	T16	M14-T16
58	S10-M14-T17	0.02	139	135	S10	M14	T17	M14-T17
59	S10-M14-T20	0.29	257	169	S10	M14	T20	M14-T20
60	S10-M14-T21	0.05	195	181	S10	M14	T21	M14-T21
61	S10-M14-T27	0.03	114	110	S10	M14	T27	M14-T27
62	S10-M14-T29	0.9	555	44	S10	M14	T29	M14-T29
63	S10-M14-T33	0.01	156	154	S10	M14	T33	M14-T33
64	S10-M15-T10	0.58	312	116	S10	M15	T10	M15-T10
65	S10-M15-T12	0.73	418	98	S10	M15	T12	M15-T12
66	S10-M15-T13	0.39	217	119	S10	M15	T13	M15-T13
67	S10-M15-T14	0.37	312	177	S10	M15	T14	M15-T14
68	S10-M15-T15	0.09	175	156	S10	M15	T15	M15-T15
69	S10-M15-T16	0.85	440	55	S10	M15	T16	M15-T16
70	S10-M15-T17	0.03	194	187	S10	M15	T17	M15-T17
71	S10-M15-T18	0.15	162	133	S10	M15	T18	M15-T18
72	S10-M15-T20	0.35	247	145	S10	M15	T20	M15-T20
73	S10-M15-T21	0.02	258	250	S10	M15	T21	M15-T21
74	S10-M15-T27	0.02	147	143	S10	M15	T27	M15-T27
75	S10-M15-T29	0.87	529	51	S10	M15	T29	M15-T29
76	S10-M15-T33	0.02	225	218	S10	M15	T33	M15-T33
77	S10-M16-T10	0.79	471	82	S10	M16	T10	M16-T10
78	S10-M16-T12	0.47	359	167	S10	M16	T12	M16-T12
79	S10-M16-T13	0.54	225	89	S10	M16	T13	M16-T13
80	S10-M16-T14	0.32	251	155	S10	M16	T14	M16-T14
81	S10-M16-T15	0.1	213	187	S10	M16	T15	M16-T15
82	S10-M16-T16	0.59	265	92	S10	M16	T16	M16-T16
83	S10-M16-T17	0.03	182	175	S10	M16	T17	M16-T17
84	S10-M16-T18	0.14	126	105	S10	M16	T18	M16-T18
85	S10-M16-T20	0.24	326	230	S10	M16	T20	M16-T20
86	S10-M16-T21	0.01	221	217	S10	M16	T21	M16-T21
87	S10-M16-T27	0.03	213	204	S10	M16	T27	M16-T27
88	S10-M16-T29	0.89	398	35	S10	M16	T29	M16-T29
89	S10-M16-T33	0.01	222	219	S10	M16	T33	M16-T33
90	S10-M17-T10	0.7	653	162	S10	M17	T10	M17-T10
91	S10-M17-T12	0.83	830	117	S10	M17	T12	M17-T12
92	S10-M17-T13	0.61	366	124	S10	M17	T13	M17-T13
93	S10-M17-T14	0.31	491	313	S10	M17	T14	M17-T14
94	S10-M17-T15	0.11	311	271	S10	M17	T15	M17-T15
95	S10-M17-T16	0.82	749	112	S10	M17	T16	M17-T16
96	S10-M17-T17	0.05	337	318	S10	M17	T17	M17-T17
97	S10-M17-T18	0.14	235	194	S10	M17	T18	M17-T18
98	S10-M17-T20	0.32	531	330	S10	M17	T20	M17-T20
99	S10-M17-T21	0.07	369	336	S10	M17	T21	M17-T21
100	S10-M17-T27	0.04	303	288	S10	M17	T27	M17-T27
101	S10-M17-T29	0.9	965	74	S10	M17	T29	M17-T29
102	S10-M17-T33	0.02	429	416	S10	M17	T33	M17-T33
103	S10-M18-T10	0.73	597	139	S10	M18	T10	M18-T10
104	S10-M18-T12	0.74	733	160	S10	M18	T12	M18-T12
105	S10-M18-T13	0.63	497	160	S10	M18	T13	M18-T13
106	S10-M18-T14	0.32	507	312	S10	M18	T14	M18-T14
107	S10-M18-T15	0.09	306	271	S10	M18	T15	M18-T15
108	S10-M18-T16	0.82	757	110	S10	M18	T16	M18-T16
109	S10-M18-T17	0.04	330	312	S10	M18	T17	M18-T17
110	S10-M18-T18	0.14	268	223	S10	M18	T18	M18-T18
111	S10-M18-T20	0.26	462	320	S10	M18	T20	M18-T20
112	S10-M18-T21	0.04	438	416	S10	M18	T21	M18-T21
113	S10-M18-T27	0.03	347	332	S10	M18	T27	M18-T27
114	S10-M18-T29	0.79	883	152	S10	M18	T29	M18-T29
115	S10-M18-T33	0.04	509	484	S10	M18	T33	M18-T33
116	S10-M19-T10	0.41	522	277	S10	M19	T10	M19-T10
117	S10-M19-T12	0.75	919	196	S10	M19	T12	M19-T12
118	S10-M19-T13	0.27	339	230	S10	M19	T13	M19-T13
119	S10-M19-T14	0.28	440	293	S10	M19	T14	M19-T14
120	S10-M19-T15	0.08	342	309	S10	M19	T15	M19-T15
121	S10-M19-T16	0.74	605	131	S10	M19	T16	M19-T16
122	S10-M19-T17	0.03	388	374	S10	M19	T17	M19-T17
123	S10-M19-T18	0.12	208	177	S10	M19	T18	M19-T18
124	S10-M19-T20	0.25	455	320	S10	M19	T20	M19-T20
125	S10-M19-T21	0.05	503	472	S10	M19	T21	M19-T21
126	S10-M19-T27	0.03	350	335	S10	M19	T27	M19-T27
127	S10-M19-T29	0.89	860	79	S10	M19	T29	M19-T29
128	S10-M19-T33	0.03	574	552	S10	M19	T33	M19-T33
129	S10-M20-T10	0.44	430	217	S10	M20	T10	M20-T10
130	S10-M20-T12	0.79	923	160	S10	M20	T12	M20-T12
131	S10-M20-T13	0.57	492	186	S10	M20	T13	M20-T13
132	S10-M20-T14	0.41	574	304	S10	M20	T14	M20-T14
133	S10-M20-T15	0.08	346	310	S10	M20	T15	M20-T15
134	S10-M20-T16	0.82	839	123	S10	M20	T16	M20-T16
135	S10-M20-T17	0.03	383	368	S10	M20	T17	M20-T17
136	S10-M20-T18	0.2	331	253	S10	M20	T18	M20-T18
137	S10-M20-T20	0.3	559	364	S10	M20	T20	M20-T20
138	S10-M20-T21	0.05	502	465	S10	M20	T21	M20-T21
139	S10-M20-T27	0.02	348	337	S10	M20	T27	M20-T27
140	S10-M20-T29	0.84	964	125	S10	M20	T29	M20-T29
141	S10-M20-T33	0.02	529	515	S10	M20	T33	M20-T33
142	S10-M21-T10	0.85	780	92	S10	M21	T10	M21-T10
143	S10-M21-T12	0.58	814	303	S10	M21	T12	M21-T12
144	S10-M21-T13	0.47	495	231	S10	M21	T13	M21-T13
145	S10-M21-T14	0.34	589	361	S10	M21	T14	M21-T14
146	S10-M21-T15	0.12	438	371	S10	M21	T15	M21-T15
147	S10-M21-T16	0.83	780	109	S10	M21	T16	M21-T16
148	S10-M21-T17	0.04	399	379	S10	M21	T17	M21-T17
149	S10-M21-T18	0.16	228	183	S10	M21	T18	M21-T18
150	S10-M21-T20	0.24	529	376	S10	M21	T20	M21-T20
151	S10-M21-T21	0.06	550	505	S10	M21	T21	M21-T21
152	S10-M21-T27	0.05	430	404	S10	M21	T27	M21-T27
153	S10-M21-T29	0.5	517	228	S10	M21	T29	M21-T29
154	S10-M21-T33	0.02	421	408	S10	M21	T33	M21-T33
155	S10-M22-T10	0.8	1007	159	S10	M22	T10	M22-T10
156	S10-M22-T12	0.77	859	167	S10	M22	T12	M22-T12
157	S10-M22-T13	0.58	575	213	S10	M22	T13	M22-T13
158	S10-M22-T14	0.38	540	300	S10	M22	T14	M22-T14
159	S10-M22-T15	0.11	387	336	S10	M22	T15	M22-T15
160	S10-M22-T16	0.78	743	132	S10	M22	T16	M22-T16
161	S10-M22-T17	0.04	363	344	S10	M22	T17	M22-T17
162	S10-M22-T18	0.1	277	245	S10	M22	T18	M22-T18
163	S10-M22-T20	0.28	532	355	S10	M22	T20	M22-T20
164	S10-M22-T21	0.05	474	442	S10	M22	T21	M22-T21
165	S10-M22-T27	0.03	424	405	S10	M22	T27	M22-T27
166	S10-M22-T29	0.87	1099	107	S10	M22	T29	M22-T29
167	S10-M22-T33	0.03	491	473	S10	M22	T33	M22-T33
168	S16-M10-T10	0.82	813	124	S16	M10	T10	M10-T10
169	S16-M10-T12	0.77	1226	232	S16	M10	T12	M10-T12
170	S16-M10-T13	0.53	586	240	S16	M10	T13	M10-T13
171	S16-M10-T14	0.23	576	417	S16	M10	T14	M10-T14
172	S16-M10-T15	0.09	510	454	S16	M10	T15	M10-T15
173	S16-M10-T16	0.91	1164	86	S16	M10	T16	M10-T16
174	S16-M10-T17	0.05	435	410	S16	M10	T17	M10-T17
175	S16-M10-T18	0.15	385	316	S16	M10	T18	M10-T18
176	S16-M10-T20	0.32	566	355	S16	M10	T20	M10-T20
177	S16-M10-T21	0.05	548	510	S16	M10	T21	M10-T21
178	S16-M10-T27	0.04	492	467	S16	M10	T27	M10-T27
179	S16-M10-T29	0.91	1455	104	S16	M10	T29	M10-T29
180	S16-M10-T33	0.03	515	492	S16	M10	T33	M10-T33
181	S16-M11-T10	0.8	956	153	S16	M11	T10	M11-T10
182	S16-M11-T12	0.84	1389	182	S16	M11	T12	M11-T12
183	S16-M11-T13	0.59	587	212	S16	M11	T13	M11-T13
184	S16-M11-T14	0.18	603	468	S16	M11	T14	M11-T14
185	S16-M11-T15	0.07	595	541	S16	M11	T15	M11-T15
186	S16-M11-T16	0.75	822	170	S16	M11	T16	M11-T16
187	S16-M11-T17	0.05	480	453	S16	M11	T17	M11-T17
188	S16-M11-T18	0.04	300	284	S16	M11	T18	M11-T18
189	S16-M11-T20	0.24	534	377	S16	M11	T20	M11-T20
190	S16-M11-T21	0.06	555	512	S16	M11	T21	M11-T21
191	S16-M11-T27	0.04	528	499	S16	M11	T27	M11-T27
192	S16-M11-T29	0.89	1463	127	S16	M11	T29	M11-T29
193	S16-M11-T33	0.03	544	524	S16	M11	T33	M11-T33
194	S16-M12-T10	0.45	808	396	S16	M12	T10	M12-T10
195	S16-M12-T12	0.62	1214	402	S16	M12	T12	M12-T12
196	S16-M12-T13	0.62	966	314	S16	M12	T13	M12-T13
197	S16-M12-T14	0.23	995	724	S16	M12	T14	M12-T14
198	S16-M12-T15	0.06	734	673	S16	M12	T15	M12-T15
199	S16-M12-T16	0.74	939	210	S16	M12	T16	M12-T16
200	S16-M12-T17	0.02	643	621	S16	M12	T17	M12-T17
201	S16-M12-T18	0.11	494	431	S16	M12	T18	M12-T18
202	S16-M12-T20	0.35	1015	600	S16	M12	T20	M12-T20
203	S16-M12-T21	0.05	831	779	S16	M12	T21	M12-T21
204	S16-M12-T27	0.04	582	555	S16	M12	T27	M12-T27
205	S16-M12-T29	0.89	1654	150	S16	M12	T29	M12-T29
206	S16-M12-T33	0.03	745	717	S16	M12	T33	M12-T33
207	S16-M13-T10	0.63	700	224	S16	M13	T10	M13-T10
208	S16-M13-T12	0.21	651	487	S16	M13	T12	M13-T12
209	S16-M13-T13	0.37	396	226	S16	M13	T13	M13-T13
210	S16-M13-T14	0.28	736	493	S16	M13	T14	M13-T14
211	S16-M13-T15	0.1	585	513	S16	M13	T15	M13-T15
212	S16-M13-T16	0.87	1038	103	S16	M13	T16	M13-T16
213	S16-M13-T17	0.03	471	450	S16	M13	T17	M13-T17
214	S16-M13-T18	0.11	305	264	S16	M13	T18	M13-T18
215	S16-M13-T20	0.3	639	413	S16	M13	T20	M13-T20
216	S16-M13-T21	0.03	508	487	S16	M13	T21	M13-T21
217	S16-M13-T27	0.05	489	458	S16	M13	T27	M13-T27
218	S16-M13-T29	0.9	1603	131	S16	M13	T29	M13-T29
219	S16-M13-T33	0.02	532	516	S16	M13	T33	M13-T33
220	S16-M14-T10	0.59	490	174	S16	M14	T10	M14-T10
221	S16-M14-T12	0.85	828	103	S16	M14	T12	M14-T12
222	S16-M14-T13	0.27	200	136	S16	M14	T13	M14-T13
223	S16-M14-T14	0.29	309	205	S16	M14	T14	M14-T14
224	S16-M14-T15	0.08	248	223	S16	M14	T15	M14-T15
225	S16-M14-T16	0.87	723	74	S16	M14	T16	M14-T16
226	S16-M14-T17	0.04	287	272	S16	M14	T17	M14-T17
227	S16-M14-T18	0.09	230	204	S16	M14	T18	M14-T18
228	S16-M14-T20	0.37	387	221	S16	M14	T20	M14-T20
229	S16-M14-T21	0.07	298	270	S16	M14	T21	M14-T21
230	S16-M14-T27	0.03	270	259	S16	M14	T27	M14-T27
231	S16-M14-T29	0.91	844	57	S16	M14	T29	M14-T29
232	S16-M14-T33	0.04	298	284	S16	M14	T33	M14-T33
233	S16-M15-T10	0.64	598	188	S16	M15	T10	M15-T10
234	S16-M15-T12	0.75	717	148	S16	M15	T12	M15-T12
235	S16-M15-T13	0.46	266	127	S16	M15	T13	M15-T13
236	S16-M15-T14	0.21	430	323	S16	M15	T14	M15-T14
237	S16-M15-T15	0.11	288	250	S16	M15	T15	M15-T15
238	S16-M15-T16	0.82	662	101	S16	M15	T16	M15-T16
239	S16-M15-T17	0.03	404	387	S16	M15	T17	M15-T17
240	S16-M15-T18	0.08	220	199	S16	M15	T18	M15-T18
241	S16-M15-T20	0.36	424	248	S16	M15	T20	M15-T20
242	S16-M15-T21	0.05	394	371	S16	M15	T21	M15-T21
243	S16-M15-T27	0.04	353	336	S16	M15	T27	M15-T27
244	S16-M15-T29	0.89	817	71	S16	M15	T29	M15-T29
245	S16-M15-T33	0.02	320	311	S16	M15	T33	M15-T33
246	S16-M16-T10	0.76	630	128	S16	M16	T10	M16-T10
247	S16-M16-T12	0.61	826	277	S16	M16	T12	M16-T12
248	S16-M16-T13	0.59	465	167	S16	M16	T13	M16-T13
249	S16-M16-T14	0.23	462	336	S16	M16	T14	M16-T14
250	S16-M16-T15	0.06	265	243	S16	M16	T15	M16-T15
251	S16-M16-T16	0.73	537	126	S16	M16	T16	M16-T16
252	S16-M16-T17	0.03	343	328	S16	M16	T17	M16-T17
253	S16-M16-T18	0.09	283	252	S16	M16	T18	M16-T18
254	S16-M16-T20	0.32	582	362	S16	M16	T20	M16-T20
255	S16-M16-T21	0.05	478	451	S16	M16	T21	M16-T21
256	S16-M16-T27	0.04	299	285	S16	M16	T27	M16-T27
257	S16-M16-T29	0.85	1103	134	S16	M16	T29	M16-T29
258	S16-M16-T33	0.02	495	482	S16	M16	T33	M16-T33
259	S16-M17-T10	0.74	1016	225	S16	M17	T10	M17-T10
260	S16-M17-T12	0.79	1178	199	S16	M17	T12	M17-T12
261	S16-M17-T13	0.57	622	239	S16	M17	T13	M17-T13
262	S16-M17-T14	0.2	639	488	S16	M17	T14	M17-T14
263	S16-M17-T15	0.11	498	433	S16	M17	T15	M17-T15
264	S16-M17-T16	0.84	1002	132	S16	M17	T16	M17-T16
265	S16-M17-T17	0.04	604	575	S16	M17	T17	M17-T17
266	S16-M17-T18	0.1	391	344	S16	M17	T18	M17-T18
267	S16-M17-T20	0.37	852	489	S16	M17	T20	M17-T20
268	S16-M17-T21	0.05	720	672	S16	M17	T21	M17-T21
269	S16-M17-T27	0.02	557	538	S16	M17	T27	M17-T27
270	S16-M17-T29	0.9	1897	146	S16	M17	T29	M17-T29
271	S16-M17-T33	0.04	780	743	S16	M17	T33	M17-T33
272	S16-M18-T10	0.75	1126	241	S16	M18	T10	M18-T10
273	S16-M18-T12	0.78	1190	216	S16	M18	T12	M18-T12
274	S16-M18-T13	0.64	766	241	S16	M18	T13	M18-T13
275	S16-M18-T14	0.26	887	610	S16	M18	T14	M18-T14
276	S16-M18-T15	0.07	559	508	S16	M18	T15	M18-T15
277	S16-M18-T16	0.84	1196	161	S16	M18	T16	M18-T16
278	S16-M18-T17	0.03	633	606	S16	M18	T17	M18-T17
279	S16-M18-T18	0.11	346	297	S16	M18	T18	M18-T18
280	S16-M18-T20	0.29	732	486	S16	M18	T20	M18-T20
281	S16-M18-T21	0.05	632	586	S16	M18	T21	M18-T21
282	S16-M18-T27	0.03	493	474	S16	M18	T27	M18-T27
283	S16-M18-T29	0.84	1593	214	S16	M18	T29	M18-T29
284	S16-M18-T33	0.02	641	619	S16	M18	T33	M18-T33
285	S16-M19-T10	0.4	725	395	S16	M19	T10	M19-T10
286	S16-M19-T12	0.77	1413	268	S16	M19	T12	M19-T12
287	S16-M19-T13	0.34	577	354	S16	M19	T13	M19-T13
288	S16-M19-T14	0.26	828	575	S16	M19	T14	M19-T14
289	S16-M19-T15	0.09	616	551	S16	M19	T15	M19-T15
290	S16-M19-T16	0.8	1271	208	S16	M19	T16	M19-T16
291	S16-M19-T17	0.03	624	596	S16	M19	T17	M19-T17
292	S16-M19-T18	0.07	377	342	S16	M19	T18	M19-T18
293	S16-M19-T20	0.23	646	462	S16	M19	T20	M19-T20
294	S16-M19-T21	0.05	717	665	S16	M19	T21	M19-T21
295	S16-M19-T27	0.04	604	575	S16	M19	T27	M19-T27
296	S16-M19-T29	0.89	1523	143	S16	M19	T29	M19-T29
297	S16-M19-T33	0.02	834	807	S16	M19	T33	M19-T33
298	S16-M20-T10	0.48	896	414	S16	M20	T10	M20-T10
299	S16-M20-T12	0.83	1463	209	S16	M20	T12	M20-T12
300	S16-M20-T13	0.59	891	322	S16	M20	T13	M20-T13
301	S16-M20-T14	0.38	877	488	S16	M20	T14	M20-T14
302	S16-M20-T15	0.08	676	609	S16	M20	T15	M20-T15
303	S16-M20-T16	0.89	1413	130	S16	M20	T16	M20-T16
304	S16-M20-T17	0.02	541	523	S16	M20	T17	M20-T17
305	S16-M20-T18	0.14	423	352	S16	M20	T18	M20-T18
306	S16-M20-T20	0.34	907	546	S16	M20	T20	M20-T20
307	S16-M20-T21	0.06	765	705	S16	M20	T21	M20-T21
308	S16-M20-T27	0.04	476	454	S16	M20	T27	M20-T27
309	S16-M20-T29	0.86	1469	167	S16	M20	T29	M20-T29
310	S16-M20-T33	0.02	867	840	S16	M20	T33	M20-T33
311	S16-M21-T10	0.83	1147	166	S16	M21	T10	M21-T10
312	S16-M21-T12	0.69	1258	329	S16	M21	T12	M21-T12
313	S16-M21-T13	0.48	710	327	S16	M21	T13	M21-T13
314	S16-M21-T14	0.27	834	567	S16	M21	T14	M21-T14
315	S16-M21-T15	0.14	606	505	S16	M21	T15	M21-T15
316	S16-M21-T16	0.84	1291	165	S16	M21	T16	M21-T16
317	S16-M21-T17	0.05	604	570	S16	M21	T17	M21-T17
318	S16-M21-T18	0.1	433	380	S16	M21	T18	M21-T18
319	S16-M21-T20	0.3	749	487	S16	M21	T20	M21-T20
320	S16-M21-T21	0.05	782	726	S16	M21	T21	M21-T21
321	S16-M21-T27	0.04	573	542	S16	M21	T27	M21-T27
322	S16-M21-T29	0.68	910	243	S16	M21	T29	M21-T29
323	S16-M21-T33	0.02	642	624	S16	M21	T33	M21-T33
324	S16-M22-T10	0.79	1449	244	S16	M22	T10	M22-T10
325	S16-M22-T12	0.79	1764	301	S16	M22	T12	M22-T12
326	S16-M22-T13	0.64	880	276	S16	M22	T13	M22-T13
327	S16-M22-T14	0.32	968	603	S16	M22	T14	M22-T14
328	S16-M22-T15	0.1	601	527	S16	M22	T15	M22-T15
329	S16-M22-T16	0.73	1133	258	S16	M22	T16	M22-T16
330	S16-M22-T17	0.05	581	549	S16	M22	T17	M22-T17
331	S16-M22-T18	0.11	414	359	S16	M22	T18	M22-T18
332	S16-M22-T20	0.32	859	537	S16	M22	T20	M22-T20
333	S16-M22-T21	0.05	798	752	S16	M22	T21	M22-T21
334	S16-M22-T27	0.03	702	677	S16	M22	T27	M22-T27
335	S16-M22-T29	0.84	1596	203	S16	M22	T29	M22-T29
336	S16-M22-T33	0.02	789	765	S16	M22	T33	M22-T33
337	S18-M10-T10	0.69	808	213	S18	M10	T10	M10-T10
338	S18-M10-T12	0.75	1072	230	S18	M10	T12	M10-T12
339	S18-M10-T13	0.47	460	218	S18	M10	T13	M10-T13
340	S18-M10-T14	0.23	592	425	S18	M10	T14	M10-T14
341	S18-M10-T15	0.1	469	411	S18	M10	T15	M10-T15
342	S18-M10-T16	0.86	1027	116	S18	M10	T16	M10-T16
343	S18-M10-T17	0.03	435	419	S18	M10	T17	M10-T17
344	S18-M10-T18	0.15	306	249	S18	M10	T18	M10-T18
345	S18-M10-T20	0.25	622	438	S18	M10	T20	M10-T20
346	S18-M10-T21	0.06	504	464	S18	M10	T21	M10-T21
347	S18-M10-T27	0.04	443	421	S18	M10	T27	M10-T27
348	S18-M10-T29	0.91	1656	122	S18	M10	T29	M10-T29
349	S18-M10-T33	0.04	526	499	S18	M10	T33	M10-T33
350	S18-M11-T10	0.61	884	299	S18	M11	T10	M11-T10
351	S18-M11-T12	0.85	1481	180	S18	M11	T12	M11-T12
352	S18-M11-T13	0.57	578	220	S18	M11	T13	M11-T13
353	S18-M11-T14	0.2	636	484	S18	M11	T14	M11-T14
354	S18-M11-T15	0.09	531	470	S18	M11	T15	M11-T15
355	S18-M11-T16	0.82	943	144	S18	M11	T16	M11-T16
356	S18-M11-T17	0.02	422	408	S18	M11	T17	M11-T17
357	S18-M11-T18	0.1	333	292	S18	M11	T18	M11-T18
358	S18-M11-T20	0.18	450	349	S18	M11	T20	M11-T20
359	S18-M11-T21	0.09	586	524	S18	M11	T21	M11-T21
360	S18-M11-T27	0.03	425	406	S18	M11	T27	M11-T27
361	S18-M11-T29	0.9	1397	105	S18	M11	T29	M11-T29
362	S18-M11-T33	0.01	564	554	S18	M11	T33	M11-T33
363	S18-M12-T10	0.46	860	412	S18	M12	T10	M12-T10
364	S18-M12-T12	0.69	1280	327	S18	M12	T12	M12-T12
365	S18-M12-T13	0.53	896	370	S18	M12	T13	M12-T13
366	S18-M12-T14	0.26	886	612	S18	M12	T14	M12-T14
367	S18-M12-T15	0.12	610	521	S18	M12	T15	M12-T15
368	S18-M12-T16	0.83	1409	199	S18	M12	T16	M12-T16
369	S18-M12-T17	0.04	675	642	S18	M12	T17	M12-T17
370	S18-M12-T18	0.16	472	378	S18	M12	T18	M12-T18
371	S18-M12-T20	0.34	958	575	S18	M12	T20	M12-T20
372	S18-M12-T21	0.05	666	623	S18	M12	T21	M12-T21
373	S18-M12-T27	0.03	641	616	S18	M12	T27	M12-T27
374	S18-M12-T29	0.85	1746	202	S18	M12	T29	M12-T29
375	S18-M12-T33	0.03	744	713	S18	M12	T33	M12-T33
376	S18-M13-T10	0.4	561	303	S18	M13	T10	M13-T10
377	S18-M13-T12	0.24	581	413	S18	M13	T12	M13-T12
378	S18-M13-T13	0.4	327	176	S18	M13	T13	M13-T13
379	S18-M13-T14	0.4	776	416	S18	M13	T14	M13-T14
380	S18-M13-T15	0.12	519	440	S18	M13	T15	M13-T15
381	S18-M13-T16	0.87	1182	113	S18	M13	T16	M13-T16
382	S18-M13-T17	0.05	488	456	S18	M13	T17	M13-T17
383	S18-M13-T18	0.13	309	260	S18	M13	T18	M13-T18
384	S18-M13-T20	0.28	631	420	S18	M13	T20	M13-T20
385	S18-M13-T21	0.05	628	584	S18	M13	T21	M13-T21
386	S18-M13-T27	0.05	401	375	S18	M13	T27	M13-T27
387	S18-M13-T29	0.9	1266	104	S18	M13	T29	M13-T29
388	S18-M13-T33	0.03	492	473	S18	M13	T33	M13-T33
389	S18-M14-T10	0.49	321	144	S18	M14	T10	M14-T10
390	S18-M14-T12	0.79	771	130	S18	M14	T12	M14-T12
391	S18-M14-T13	0.27	211	144	S18	M14	T13	M14-T13
392	S18-M14-T14	0.37	295	167	S18	M14	T14	M14-T14
393	S18-M14-T15	0.12	306	259	S18	M14	T15	M14-T15
394	S18-M14-T16	0.86	496	56	S18	M14	T16	M14-T16
395	S18-M14-T17	0.05	211	199	S18	M14	T17	M14-T17
396	S18-M14-T18	0.09	177	157	S18	M14	T18	M14-T18
397	S18-M14-T20	0.29	336	221	S18	M14	T20	M14-T20
398	S18-M14-T21	0.05	355	333	S18	M14	T21	M14-T21
399	S18-M14-T27	0.03	232	222	S18	M14	T27	M14-T27
400	S18-M14-T29	0.9	588	47	S18	M14	T29	M14-T29
401	S18-M14-T33	0.01	263	260	S18	M14	T33	M14-T33
402	S18-M15-T10	0.56	605	234	S18	M15	T10	M15-T10
403	S18-M15-T12	0.74	628	136	S18	M15	T12	M15-T12
404	S18-M15-T13	0.4	201	109	S18	M15	T13	M15-T13
405	S18-M15-T14	0.38	459	257	S18	M15	T14	M15-T14
406	S18-M15-T15	0.11	316	271	S18	M15	T15	M15-T15
407	S18-M15-T16	0.86	662	72	S18	M15	T16	M15-T16
408	S18-M15-T17	0.02	360	349	S18	M15	T17	M15-T17
409	S18-M15-T18	0.21	243	182	S18	M15	T18	M15-T18
410	S18-M15-T20	0.36	416	243	S18	M15	T20	M15-T20
411	S18-M15-T21	0.05	415	389	S18	M15	T21	M15-T21
412	S18-M15-T27	0.04	308	293	S18	M15	T27	M15-T27
413	S18-M15-T29	0.82	728	107	S18	M15	T29	M15-T29
414	S18-M15-T33	0.03	333	319	S18	M15	T33	M15-T33
415	S18-M16-T10	0.47	449	212	S18	M16	T10	M16-T10
416	S18-M16-T12	0.44	523	263	S18	M16	T12	M16-T12
417	S18-M16-T13	0.34	267	161	S18	M16	T13	M16-T13
418	S18-M16-T14	0.34	453	273	S18	M16	T14	M16-T14
419	S18-M16-T15	0.11	347	303	S18	M16	T15	M16-T15
420	S18-M16-T16	0.59	387	134	S18	M16	T16	M16-T16
421	S18-M16-T17	0.05	327	304	S18	M16	T17	M16-T17
422	S18-M16-T18	0.12	227	193	S18	M16	T18	M16-T18
423	S18-M16-T20	0.21	344	257	S18	M16	T20	M16-T20
424	S18-M16-T21	0.02	348	336	S18	M16	T21	M16-T21
425	S18-M16-T27	0.05	240	224	S18	M16	T27	M16-T27
426	S18-M16-T29	0.79	735	122	S18	M16	T29	M16-T29
427	S18-M16-T33	0.02	346	335	S18	M16	T33	M16-T33
428	S18-M17-T10	0.58	956	358	S18	M17	T10	M17-T10
429	S18-M17-T12	0.76	1240	253	S18	M17	T12	M17-T12
430	S18-M17-T13	0.42	456	238	S18	M17	T13	M17-T13
431	S18-M17-T14	0.34	765	460	S18	M17	T14	M17-T14
432	S18-M17-T15	0.11	576	503	S18	M17	T15	M17-T15
433	S18-M17-T16	0.85	1113	136	S18	M17	T16	M17-T16
434	S18-M17-T17	0.03	478	459	S18	M17	T17	M17-T17
435	S18-M17-T18	0.16	413	330	S18	M17	T18	M17-T18
436	S18-M17-T20	0.26	672	462	S18	M17	T20	M17-T20
437	S18-M17-T21	0.06	521	479	S18	M17	T21	M17-T21
438	S18-M17-T27	0.04	450	427	S18	M17	T27	M17-T27
439	S18-M17-T29	0.83	1118	152	S18	M17	T29	M17-T29
440	S18-M17-T33	0.01	684	667	S18	M17	T33	M17-T33
441	S18-M18-T10	0.54	1028	412	S18	M18	T10	M18-T10
442	S18-M18-T12	0.7	1233	312	S18	M18	T12	M18-T12
443	S18-M18-T13	0.44	599	297	S18	M18	T13	M18-T13
444	S18-M18-T14	0.37	832	478	S18	M18	T14	M18-T14
445	S18-M18-T15	0.11	587	511	S18	M18	T15	M18-T15
446	S18-M18-T16	0.82	1244	181	S18	M18	T16	M18-T16
447	S18-M18-T17	0.02	681	660	S18	M18	T17	M18-T17
448	S18-M18-T18	0.13	378	317	S18	M18	T18	M18-T18
449	S18-M18-T20	0.23	581	420	S18	M18	T20	M18-T20
450	S18-M18-T21	0.05	756	709	S18	M18	T21	M18-T21
451	S18-M18-T27	0.04	530	505	S18	M18	T27	M18-T27
452	S18-M18-T29	0.67	1057	301	S18	M18	T29	M18-T29
453	S18-M18-T33	0.02	701	680	S18	M18	T33	M18-T33
454	S18-M19-T10	0.2	623	474	S18	M19	T10	M19-T10
455	S18-M19-T12	0.73	1245	290	S18	M19	T12	M19-T12
456	S18-M19-T13	0.25	468	329	S18	M19	T13	M19-T13
457	S18-M19-T14	0.27	796	542	S18	M19	T14	M19-T14
458	S18-M19-T15	0.09	590	524	S18	M19	T15	M19-T15
459	S18-M19-T16	0.74	941	205	S18	M19	T16	M19-T16
460	S18-M19-T17	0.03	629	606	S18	M19	T17	M19-T17
461	S18-M19-T18	0.13	421	355	S18	M19	T18	M19-T18
462	S18-M19-T20	0.14	627	523	S18	M19	T20	M19-T20
463	S18-M19-T21	0.05	677	638	S18	M19	T21	M19-T21
464	S18-M19-T27	0.04	553	527	S18	M19	T27	M19-T27
465	S18-M19-T29	0.85	1556	183	S18	M19	T29	M19-T29
466	S18-M19-T33	0.03	781	752	S18	M19	T33	M19-T33
467	S18-M20-T10	0.39	807	443	S18	M20	T10	M20-T10
468	S18-M20-T12	0.79	1265	218	S18	M20	T12	M20-T12
469	S18-M20-T13	0.54	815	330	S18	M20	T13	M20-T13
470	S18-M20-T14	0.43	732	375	S18	M20	T14	M20-T14
471	S18-M20-T15	0.08	609	548	S18	M20	T15	M20-T15
472	S18-M20-T16	0.86	1351	143	S18	M20	T16	M20-T16
473	S18-M20-T17	0.04	545	518	S18	M20	T17	M20-T17
474	S18-M20-T18	0.15	391	320	S18	M20	T18	M20-T18
475	S18-M20-T20	0.31	718	457	S18	M20	T20	M20-T20
476	S18-M20-T21	0.07	718	655	S18	M20	T21	M20-T21
477	S18-M20-T27	0.03	519	497	S18	M20	T27	M20-T27
478	S18-M20-T29	0.87	1656	161	S18	M20	T29	M20-T29
479	S18-M20-T33	0.02	806	779	S18	M20	T33	M20-T33
480	S18-M21-T10	0.64	968	296	S18	M21	T10	M21-T10
481	S18-M21-T12	0.65	1205	366	S18	M21	T12	M21-T12
482	S18-M21-T13	0.46	690	332	S18	M21	T13	M21-T13
483	S18-M21-T14	0.34	962	585	S18	M21	T14	M21-T14
484	S18-M21-T15	0.12	698	590	S18	M21	T15	M21-T15
485	S18-M21-T16	0.85	1265	152	S18	M21	T16	M21-T16
486	S18-M21-T17	0.04	635	606	S18	M21	T17	M21-T17
487	S18-M21-T18	0.22	488	361	S18	M21	T18	M21-T18
488	S18-M21-T20	0.22	663	489	S18	M21	T20	M21-T20
489	S18-M21-T21	0.05	860	798	S18	M21	T21	M21-T21
490	S18-M21-T27	0.04	609	577	S18	M21	T27	M21-T27
491	S18-M21-T29	0.53	844	346	S18	M21	T29	M21-T29
492	S18-M21-T33	0.04	709	673	S18	M21	T33	M21-T33
493	S18-M22-T10	0.61	1178	403	S18	M22	T10	M22-T10
494	S18-M22-T12	0.73	1441	329	S18	M22	T12	M22-T12
495	S18-M22-T13	0.46	850	410	S18	M22	T13	M22-T13
496	S18-M22-T14	0.34	821	500	S18	M22	T14	M22-T14
497	S18-M22-T15	0.11	534	459	S18	M22	T15	M22-T15
498	S18-M22-T16	0.75	1076	228	S18	M22	T16	M22-T16
499	S18-M22-T17	0.03	654	626	S18	M22	T17	M22-T17
500	S18-M22-T18	0.08	435	390	S18	M22	T18	M22-T18
501	S18-M22-T20	0.25	766	535	S18	M22	T20	M22-T20
502	S18-M22-T21	0.05	716	672	S18	M22	T21	M22-T21
503	S18-M22-T27	0.05	483	449	S18	M22	T27	M22-T27
504	S18-M22-T29	0.84	1341	171	S18	M22	T29	M22-T29
505	S18-M22-T33	0.04	748	712	S18	M22	T33	M22-T33
506	S19-M10-T10	0.77	729	140	S19	M10	T10	M10-T10
507	S19-M10-T12	0.73	945	215	S19	M10	T12	M10-T12
508	S19-M10-T13	0.49	493	224	S19	M10	T13	M10-T13
509	S19-M10-T14	0.24	552	390	S19	M10	T14	M10-T14
510	S19-M10-T15	0.1	388	341	S19	M10	T15	M10-T15
511	S19-M10-T16	0.89	949	84	S19	M10	T16	M10-T16
512	S19-M10-T17	0.03	375	359	S19	M10	T17	M10-T17
513	S19-M10-T18	0.19	411	317	S19	M10	T18	M10-T18
514	S19-M10-T20	0.22	466	344	S19	M10	T20	M10-T20
515	S19-M10-T21	0.09	515	459	S19	M10	T21	M10-T21
516	S19-M10-T27	0.04	394	375	S19	M10	T27	M10-T27
517	S19-M10-T29	0.92	1325	73	S19	M10	T29	M10-T29
518	S19-M10-T33	0.02	425	413	S19	M10	T33	M10-T33
519	S19-M11-T10	0.79	914	153	S19	M11	T10	M11-T10
520	S19-M11-T12	0.87	1610	157	S19	M11	T12	M11-T12
521	S19-M11-T13	0.63	536	169	S19	M11	T13	M11-T13
522	S19-M11-T14	0.36	690	402	S19	M11	T14	M11-T14
523	S19-M11-T15	0.13	403	337	S19	M11	T15	M11-T15
524	S19-M11-T16	0.74	675	151	S19	M11	T16	M11-T16
525	S19-M11-T17	0.04	436	414	S19	M11	T17	M11-T17
526	S19-M11-T18	0.11	243	210	S19	M11	T18	M11-T18
527	S19-M11-T20	0.18	419	325	S19	M11	T20	M11-T20
528	S19-M11-T21	0.05	407	379	S19	M11	T21	M11-T21
529	S19-M11-T27	0.05	396	374	S19	M11	T27	M11-T27
530	S19-M11-T29	0.92	1294	75	S19	M11	T29	M11-T29
531	S19-M11-T33	0.01	599	586	S19	M11	T33	M11-T33
532	S19-M12-T10	0.32	619	386	S19	M12	T10	M12-T10
533	S19-M12-T12	0.68	1079	295	S19	M12	T12	M12-T12
534	S19-M12-T13	0.63	777	252	S19	M12	T13	M12-T13
535	S19-M12-T14	0.32	793	500	S19	M12	T14	M12-T14
536	S19-M12-T15	0.12	447	378	S19	M12	T15	M12-T15
537	S19-M12-T16	0.89	1300	122	S19	M12	T16	M12-T16
538	S19-M12-T17	0.02	507	492	S19	M12	T17	M12-T17
539	S19-M12-T18	0.23	367	267	S19	M12	T18	M12-T18
540	S19-M12-T20	0.4	834	447	S19	M12	T20	M12-T20
541	S19-M12-T21	0.05	576	537	S19	M12	T21	M12-T21
542	S19-M12-T27	0.05	556	522	S19	M12	T27	M12-T27
543	S19-M12-T29	0.92	1750	112	S19	M12	T29	M12-T29
544	S19-M12-T33	0.01	564	552	S19	M12	T33	M12-T33
545	S19-M13-T10	0.59	625	221	S19	M13	T10	M13-T10
546	S19-M13-T12	0.18	541	422	S19	M13	T12	M13-T12
547	S19-M13-T13	0.35	294	174	S19	M13	T13	M13-T13
548	S19-M13-T14	0.28	495	331	S19	M13	T14	M13-T14
549	S19-M13-T15	0.14	385	320	S19	M13	T15	M13-T15
550	S19-M13-T16	0.89	963	88	S19	M13	T16	M13-T16
551	S19-M13-T17	0.05	399	375	S19	M13	T17	M13-T17
552	S19-M13-T18	0.22	269	200	S19	M13	T18	M13-T18
553	S19-M13-T20	0.32	632	394	S19	M13	T20	M13-T20
554	S19-M13-T21	0.04	440	416	S19	M13	T21	M13-T21
555	S19-M13-T27	0.02	355	344	S19	M13	T27	M13-T27
556	S19-M13-T29	0.92	1457	86	S19	M13	T29	M13-T29
557	S19-M13-T33	0.02	532	518	S19	M13	T33	M13-T33
558	S19-M14-T10	0.46	292	140	S19	M14	T10	M14-T10
559	S19-M14-T12	0.79	582	97	S19	M14	T12	M14-T12
560	S19-M14-T13	0.26	157	108	S19	M14	T13	M14-T13
561	S19-M14-T14	0.39	369	204	S19	M14	T14	M14-T14
562	S19-M14-T15	0.11	221	191	S19	M14	T15	M14-T15
563	S19-M14-T16	0.89	453	40	S19	M14	T16	M14-T16
564	S19-M14-T17	0.04	224	213	S19	M14	T17	M14-T17
565	S19-M14-T18	0.17	137	108	S19	M14	T18	M14-T18
566	S19-M14-T20	0.32	337	209	S19	M14	T20	M14-T20
567	S19-M14-T21	0.07	270	245	S19	M14	T21	M14-T21
568	S19-M14-T27	0.05	253	235	S19	M14	T27	M14-T27
569	S19-M14-T29	0.9	661	53	S19	M14	T29	M14-T29
570	S19-M14-T33	0.0	284	283	S19	M14	T33	M14-T33
571	S19-M15-T10	0.62	465	154	S19	M15	T10	M15-T10
572	S19-M15-T12	0.78	683	123	S19	M15	T12	M15-T12
573	S19-M15-T13	0.56	270	106	S19	M15	T13	M15-T13
574	S19-M15-T14	0.38	420	235	S19	M15	T14	M15-T14
575	S19-M15-T15	0.15	251	203	S19	M15	T15	M15-T15
576	S19-M15-T16	0.91	675	50	S19	M15	T16	M15-T16
577	S19-M15-T17	0.05	309	290	S19	M15	T17	M15-T17
578	S19-M15-T18	0.23	154	111	S19	M15	T18	M15-T18
579	S19-M15-T20	0.34	476	285	S19	M15	T20	M15-T20
580	S19-M15-T21	0.05	326	305	S19	M15	T21	M15-T21
581	S19-M15-T27	0.03	302	289	S19	M15	T27	M15-T27
582	S19-M15-T29	0.9	782	65	S19	M15	T29	M15-T29
583	S19-M15-T33	0.02	299	289	S19	M15	T33	M15-T33
584	S19-M16-T10	0.7	562	143	S19	M16	T10	M16-T10
585	S19-M16-T12	0.62	439	145	S19	M16	T12	M16-T12
586	S19-M16-T13	0.44	224	111	S19	M16	T13	M16-T13
587	S19-M16-T14	0.31	396	252	S19	M16	T14	M16-T14
588	S19-M16-T15	0.13	276	231	S19	M16	T15	M16-T15
589	S19-M16-T16	0.7	460	115	S19	M16	T16	M16-T16
590	S19-M16-T17	0.04	336	318	S19	M16	T17	M16-T17
591	S19-M16-T18	0.12	184	156	S19	M16	T18	M16-T18
592	S19-M16-T20	0.21	307	230	S19	M16	T20	M16-T20
593	S19-M16-T21	0.03	316	302	S19	M16	T21	M16-T21
594	S19-M16-T27	0.05	231	218	S19	M16	T27	M16-T27
595	S19-M16-T29	0.9	731	61	S19	M16	T29	M16-T29
596	S19-M16-T33	0.02	313	305	S19	M16	T33	M16-T33
597	S19-M17-T10	0.72	964	232	S19	M17	T10	M17-T10
598	S19-M17-T12	0.78	1145	206	S19	M17	T12	M17-T12
599	S19-M17-T13	0.49	557	251	S19	M17	T13	M17-T13
600	S19-M17-T14	0.29	644	426	S19	M17	T14	M17-T14
601	S19-M17-T15	0.11	509	440	S19	M17	T15	M17-T15
602	S19-M17-T16	0.86	1112	126	S19	M17	T16	M17-T16
603	S19-M17-T17	0.04	430	408	S19	M17	T17	M17-T17
604	S19-M17-T18	0.19	314	243	S19	M17	T18	M17-T18
605	S19-M17-T20	0.28	589	392	S19	M17	T20	M17-T20
606	S19-M17-T21	0.04	616	583	S19	M17	T21	M17-T21
607	S19-M17-T27	0.05	519	488	S19	M17	T27	M17-T27
608	S19-M17-T29	0.9	1607	126	S19	M17	T29	M17-T29
609	S19-M17-T33	0.03	579	555	S19	M17	T33	M17-T33
610	S19-M18-T10	0.72	1009	244	S19	M18	T10	M18-T10
611	S19-M18-T12	0.65	1126	334	S19	M18	T12	M18-T12
612	S19-M18-T13	0.59	630	220	S19	M18	T13	M18-T13
613	S19-M18-T14	0.3	608	398	S19	M18	T14	M18-T14
614	S19-M18-T15	0.1	528	463	S19	M18	T15	M18-T15
615	S19-M18-T16	0.82	1017	150	S19	M18	T16	M18-T16
616	S19-M18-T17	0.03	550	528	S19	M18	T17	M18-T17
617	S19-M18-T18	0.19	329	253	S19	M18	T18	M18-T18
618	S19-M18-T20	0.22	562	416	S19	M18	T20	M18-T20
619	S19-M18-T21	0.06	658	606	S19	M18	T21	M18-T21
620	S19-M18-T27	0.04	430	410	S19	M18	T27	M18-T27
621	S19-M18-T29	0.74	903	203	S19	M18	T29	M18-T29
622	S19-M18-T33	0.02	565	546	S19	M18	T33	M18-T33
623	S19-M19-T10	0.19	528	404	S19	M19	T10	M19-T10
624	S19-M19-T12	0.76	1218	245	S19	M19	T12	M19-T12
625	S19-M19-T13	0.23	376	270	S19	M19	T13	M19-T13
626	S19-M19-T14	0.27	761	516	S19	M19	T14	M19-T14
627	S19-M19-T15	0.08	573	515	S19	M19	T15	M19-T15
628	S19-M19-T16	0.82	960	145	S19	M19	T16	M19-T16
629	S19-M19-T17	0.05	495	466	S19	M19	T17	M19-T17
630	S19-M19-T18	0.16	368	296	S19	M19	T18	M19-T18
631	S19-M19-T20	0.13	485	408	S19	M19	T20	M19-T20
632	S19-M19-T21	0.06	637	588	S19	M19	T21	M19-T21
633	S19-M19-T27	0.05	482	455	S19	M19	T27	M19-T27
634	S19-M19-T29	0.89	1534	141	S19	M19	T29	M19-T29
635	S19-M19-T33	0.02	694	670	S19	M19	T33	M19-T33
636	S19-M20-T10	0.32	402	249	S19	M20	T10	M20-T10
637	S19-M20-T12	0.78	1150	206	S19	M20	T12	M20-T12
638	S19-M20-T13	0.54	541	216	S19	M20	T13	M20-T13
639	S19-M20-T14	0.42	735	379	S19	M20	T14	M20-T14
640	S19-M20-T15	0.07	456	416	S19	M20	T15	M20-T15
641	S19-M20-T16	0.84	1134	152	S19	M20	T16	M20-T16
642	S19-M20-T17	0.03	469	449	S19	M20	T17	M20-T17
643	S19-M20-T18	0.16	311	250	S19	M20	T18	M20-T18
644	S19-M20-T20	0.3	565	368	S19	M20	T20	M20-T20
645	S19-M20-T21	0.05	438	411	S19	M20	T21	M20-T21
646	S19-M20-T27	0.03	393	377	S19	M20	T27	M20-T27
647	S19-M20-T29	0.89	1448	126	S19	M20	T29	M20-T29
648	S19-M20-T33	0.01	660	644	S19	M20	T33	M20-T33
649	S19-M21-T10	0.82	937	144	S19	M21	T10	M21-T10
650	S19-M21-T12	0.59	1000	356	S19	M21	T12	M21-T12
651	S19-M21-T13	0.5	554	243	S19	M21	T13	M21-T13
652	S19-M21-T14	0.34	776	464	S19	M21	T14	M21-T14
653	S19-M21-T15	0.15	523	429	S19	M21	T15	M21-T15
654	S19-M21-T16	0.86	1203	127	S19	M21	T16	M21-T16
655	S19-M21-T17	0.03	547	524	S19	M21	T17	M21-T17
656	S19-M21-T18	0.15	393	319	S19	M21	T18	M21-T18
657	S19-M21-T20	0.21	618	463	S19	M21	T20	M21-T20
658	S19-M21-T21	0.05	684	633	S19	M21	T21	M21-T21
659	S19-M21-T27	0.04	359	342	S19	M21	T27	M21-T27
660	S19-M21-T29	0.52	726	303	S19	M21	T29	M21-T29
661	S19-M21-T33	0.03	618	595	S19	M21	T33	M21-T33
662	S19-M22-T10	0.72	1186	284	S19	M22	T10	M22-T10
663	S19-M22-T12	0.72	1180	282	S19	M22	T12	M22-T12
664	S19-M22-T13	0.48	753	350	S19	M22	T13	M22-T13
665	S19-M22-T14	0.34	802	484	S19	M22	T14	M22-T14
666	S19-M22-T15	0.13	536	452	S19	M22	T15	M22-T15
667	S19-M22-T16	0.82	976	148	S19	M22	T16	M22-T16
668	S19-M22-T17	0.05	587	554	S19	M22	T17	M22-T17
669	S19-M22-T18	0.1	335	295	S19	M22	T18	M22-T18
670	S19-M22-T20	0.23	578	415	S19	M22	T20	M22-T20
671	S19-M22-T21	0.05	634	588	S19	M22	T21	M22-T21
672	S19-M22-T27	0.03	533	514	S19	M22	T27	M22-T27
673	S19-M22-T29	0.9	1500	118	S19	M22	T29	M22-T29
674	S19-M22-T33	0.02	635	613	S19	M22	T33	M22-T33
675	S20-M10-T10	0.76	522	105	S20	M10	T10	M10-T10
676	S20-M10-T12	0.75	833	175	S20	M10	T12	M10-T12
677	S20-M10-T13	0.46	275	133	S20	M10	T13	M10-T13
678	S20-M10-T14	0.23	340	244	S20	M10	T14	M10-T14
679	S20-M10-T15	0.08	261	234	S20	M10	T15	M10-T15
680	S20-M10-T16	0.91	734	54	S20	M10	T16	M10-T16
681	S20-M10-T17	0.03	270	259	S20	M10	T17	M10-T17
682	S20-M10-T18	0.24	170	120	S20	M10	T18	M10-T18
683	S20-M10-T20	0.23	288	210	S20	M10	T20	M10-T20
684	S20-M10-T21	0.05	380	352	S20	M10	T21	M10-T21
685	S20-M10-T27	0.03	258	247	S20	M10	T27	M10-T27
686	S20-M10-T29	0.86	901	98	S20	M10	T29	M10-T29
687	S20-M10-T33	0.02	385	375	S20	M10	T33	M10-T33
688	S20-M11-T10	0.79	599	104	S20	M11	T10	M11-T10
689	S20-M11-T12	0.84	986	128	S20	M11	T12	M11-T12
690	S20-M11-T13	0.53	316	130	S20	M11	T13	M11-T13
691	S20-M11-T14	0.23	411	302	S20	M11	T14	M11-T14
692	S20-M11-T15	0.11	252	216	S20	M11	T15	M11-T15
693	S20-M11-T16	0.8	615	97	S20	M11	T16	M11-T16
694	S20-M11-T17	0.04	299	284	S20	M11	T17	M11-T17
695	S20-M11-T18	0.07	171	155	S20	M11	T18	M11-T18
696	S20-M11-T20	0.22	273	203	S20	M11	T20	M11-T20
697	S20-M11-T21	0.06	328	301	S20	M11	T21	M11-T21
698	S20-M11-T27	0.03	319	305	S20	M11	T27	M11-T27
699	S20-M11-T29	0.9	1050	89	S20	M11	T29	M11-T29
700	S20-M11-T33	0.01	418	409	S20	M11	T33	M11-T33
701	S20-M12-T10	0.23	412	299	S20	M12	T10	M12-T10
702	S20-M12-T12	0.45	669	330	S20	M12	T12	M12-T12
703	S20-M12-T13	0.52	379	159	S20	M12	T13	M12-T13
704	S20-M12-T14	0.24	502	355	S20	M12	T14	M12-T14
705	S20-M12-T15	0.06	383	351	S20	M12	T15	M12-T15
706	S20-M12-T16	0.65	650	196	S20	M12	T16	M12-T16
707	S20-M12-T17	0.01	442	432	S20	M12	T17	M12-T17
708	S20-M12-T18	0.19	299	231	S20	M12	T18	M12-T18
709	S20-M12-T20	0.32	548	338	S20	M12	T20	M12-T20
710	S20-M12-T21	0.04	600	571	S20	M12	T21	M12-T21
711	S20-M12-T27	0.05	367	342	S20	M12	T27	M12-T27
712	S20-M12-T29	0.91	1132	82	S20	M12	T29	M12-T29
713	S20-M12-T33	0.02	472	458	S20	M12	T33	M12-T33
714	S20-M13-T10	0.18	305	237	S20	M13	T10	M13-T10
715	S20-M13-T12	0.32	511	319	S20	M13	T12	M13-T12
716	S20-M13-T13	0.25	223	155	S20	M13	T13	M13-T13
717	S20-M13-T14	0.22	325	239	S20	M13	T14	M13-T14
718	S20-M13-T15	0.17	289	227	S20	M13	T15	M13-T15
719	S20-M13-T16	0.9	721	59	S20	M13	T16	M13-T16
720	S20-M13-T17	0.05	269	254	S20	M13	T17	M13-T17
721	S20-M13-T18	0.16	192	154	S20	M13	T18	M13-T18
722	S20-M13-T20	0.32	360	226	S20	M13	T20	M13-T20
723	S20-M13-T21	0.05	378	352	S20	M13	T21	M13-T21
724	S20-M13-T27	0.03	273	263	S20	M13	T27	M13-T27
725	S20-M13-T29	0.89	918	79	S20	M13	T29	M13-T29
726	S20-M13-T33	0.02	328	319	S20	M13	T33	M13-T33
727	S20-M14-T10	0.51	284	123	S20	M14	T10	M14-T10
728	S20-M14-T12	0.83	460	63	S20	M14	T12	M14-T12
729	S20-M14-T14	0.38	242	136	S20	M14	T14	M14-T14
730	S20-M14-T15	0.15	173	140	S20	M14	T15	M14-T15
731	S20-M14-T16	0.84	370	47	S20	M14	T16	M14-T16
732	S20-M14-T17	0.04	127	121	S20	M14	T17	M14-T17
733	S20-M14-T18	0.19	183	140	S20	M14	T18	M14-T18
734	S20-M14-T20	0.34	263	159	S20	M14	T20	M14-T20
735	S20-M14-T21	0.05	217	204	S20	M14	T21	M14-T21
736	S20-M14-T27	0.04	158	150	S20	M14	T27	M14-T27
737	S20-M14-T29	0.9	519	39	S20	M14	T29	M14-T29
738	S20-M14-T33	0.02	156	152	S20	M14	T33	M14-T33
739	S20-M15-T10	0.28	310	209	S20	M15	T10	M15-T10
740	S20-M15-T12	0.49	285	129	S20	M15	T12	M15-T12
741	S20-M15-T13	0.23	103	75	S20	M15	T13	M15-T13
742	S20-M15-T14	0.3	244	158	S20	M15	T14	M15-T14
743	S20-M15-T15	0.13	202	169	S20	M15	T15	M15-T15
744	S20-M15-T16	0.87	485	47	S20	M15	T16	M15-T16
745	S20-M15-T17	0.04	211	200	S20	M15	T17	M15-T17
746	S20-M15-T18	0.24	145	103	S20	M15	T18	M15-T18
747	S20-M15-T20	0.34	250	151	S20	M15	T20	M15-T20
748	S20-M15-T21	0.04	281	267	S20	M15	T21	M15-T21
749	S20-M15-T27	0.05	233	219	S20	M15	T27	M15-T27
750	S20-M15-T29	0.89	643	57	S20	M15	T29	M15-T29
751	S20-M15-T33	0.03	281	270	S20	M15	T33	M15-T33
752	S20-M16-T10	0.73	405	93	S20	M16	T10	M16-T10
753	S20-M16-T12	0.27	307	209	S20	M16	T12	M16-T12
754	S20-M16-T13	0.45	186	91	S20	M16	T13	M16-T13
755	S20-M16-T14	0.24	315	224	S20	M16	T14	M16-T14
756	S20-M16-T15	0.13	322	271	S20	M16	T15	M16-T15
757	S20-M16-T16	0.68	373	100	S20	M16	T16	M16-T16
758	S20-M16-T17	0.04	197	187	S20	M16	T17	M16-T17
759	S20-M16-T18	0.12	149	127	S20	M16	T18	M16-T18
760	S20-M16-T20	0.26	218	150	S20	M16	T20	M16-T20
761	S20-M16-T21	0.03	276	265	S20	M16	T21	M16-T21
762	S20-M16-T27	0.03	215	206	S20	M16	T27	M16-T27
763	S20-M16-T29	0.63	329	104	S20	M16	T29	M16-T29
764	S20-M16-T33	0.02	297	289	S20	M16	T33	M16-T33
765	S20-M17-T10	0.74	638	139	S20	M17	T10	M17-T10
766	S20-M17-T12	0.77	709	134	S20	M17	T12	M17-T12
767	S20-M17-T13	0.46	379	183	S20	M17	T13	M17-T13
768	S20-M17-T14	0.27	400	274	S20	M17	T14	M17-T14
769	S20-M17-T15	0.13	346	289	S20	M17	T15	M17-T15
770	S20-M17-T16	0.89	718	67	S20	M17	T16	M17-T16
771	S20-M17-T17	0.02	293	283	S20	M17	T17	M17-T17
772	S20-M17-T18	0.24	252	178	S20	M17	T18	M17-T18
773	S20-M17-T20	0.31	569	365	S20	M17	T20	M17-T20
774	S20-M17-T21	0.07	419	382	S20	M17	T21	M17-T21
775	S20-M17-T27	0.04	386	368	S20	M17	T27	M17-T27
776	S20-M17-T29	0.86	949	101	S20	M17	T29	M17-T29
777	S20-M17-T33	0.04	420	401	S20	M17	T33	M17-T33
778	S20-M18-T10	0.74	605	136	S20	M18	T10	M18-T10
779	S20-M18-T12	0.63	555	180	S20	M18	T12	M18-T12
780	S20-M18-T13	0.49	399	179	S20	M18	T13	M18-T13
781	S20-M18-T14	0.27	443	300	S20	M18	T14	M18-T14
782	S20-M18-T15	0.11	357	306	S20	M18	T15	M18-T15
783	S20-M18-T16	0.84	846	106	S20	M18	T16	M18-T16
784	S20-M18-T17	0.04	308	293	S20	M18	T17	M18-T17
785	S20-M18-T18	0.21	208	156	S20	M18	T18	M18-T18
786	S20-M18-T20	0.15	374	308	S20	M18	T20	M18-T20
787	S20-M18-T21	0.04	519	491	S20	M18	T21	M18-T21
788	S20-M18-T27	0.05	371	347	S20	M18	T27	M18-T27
789	S20-M18-T29	0.41	405	213	S20	M18	T29	M18-T29
790	S20-M18-T33	0.02	575	559	S20	M18	T33	M18-T33
791	S20-M19-T10	0.2	503	384	S20	M19	T10	M19-T10
792	S20-M19-T12	0.59	635	228	S20	M19	T12	M19-T12
793	S20-M19-T13	0.16	341	272	S20	M19	T13	M19-T13
794	S20-M19-T14	0.32	418	265	S20	M19	T14	M19-T14
795	S20-M19-T15	0.14	344	285	S20	M19	T15	M19-T15
796	S20-M19-T16	0.83	664	90	S20	M19	T16	M19-T16
797	S20-M19-T17	0.02	454	441	S20	M19	T17	M19-T17
798	S20-M19-T18	0.12	240	204	S20	M19	T18	M19-T18
799	S20-M19-T20	0.12	409	347	S20	M19	T20	M19-T20
800	S20-M19-T21	0.04	508	483	S20	M19	T21	M19-T21
801	S20-M19-T27	0.04	359	342	S20	M19	T27	M19-T27
802	S20-M19-T29	0.83	896	121	S20	M19	T29	M19-T29
803	S20-M19-T33	0.02	532	516	S20	M19	T33	M19-T33
804	S20-M20-T10	0.27	444	300	S20	M20	T10	M20-T10
805	S20-M20-T12	0.72	685	167	S20	M20	T12	M20-T12
806	S20-M20-T13	0.48	442	203	S20	M20	T13	M20-T13
807	S20-M20-T14	0.46	543	261	S20	M20	T14	M20-T14
808	S20-M20-T15	0.1	398	352	S20	M20	T15	M20-T15
809	S20-M20-T16	0.87	795	78	S20	M20	T16	M20-T16
810	S20-M20-T17	0.04	372	355	S20	M20	T17	M20-T17
811	S20-M20-T18	0.18	263	206	S20	M20	T18	M20-T18
812	S20-M20-T20	0.28	409	272	S20	M20	T20	M20-T20
813	S20-M20-T21	0.05	520	489	S20	M20	T21	M20-T21
814	S20-M20-T27	0.05	369	346	S20	M20	T27	M20-T27
815	S20-M20-T29	0.83	964	133	S20	M20	T29	M20-T29
816	S20-M20-T33	0.02	554	537	S20	M20	T33	M20-T33
817	S20-M21-T10	0.8	699	113	S20	M21	T10	M21-T10
818	S20-M21-T12	0.56	644	252	S20	M21	T12	M21-T12
819	S20-M21-T13	0.41	365	193	S20	M21	T13	M21-T13
820	S20-M21-T14	0.35	545	323	S20	M21	T14	M21-T14
821	S20-M21-T15	0.08	340	305	S20	M21	T15	M21-T15
822	S20-M21-T16	0.91	920	68	S20	M21	T16	M21-T16
823	S20-M21-T17	0.03	370	355	S20	M21	T17	M21-T17
824	S20-M21-T18	0.2	228	173	S20	M21	T18	M21-T18
825	S20-M21-T20	0.18	470	366	S20	M21	T20	M21-T20
826	S20-M21-T21	0.05	544	510	S20	M21	T21	M21-T21
827	S20-M21-T27	0.04	381	363	S20	M21	T27	M21-T27
828	S20-M21-T29	0.42	453	236	S20	M21	T29	M21-T29
829	S20-M21-T33	0.02	422	410	S20	M21	T33	M21-T33
830	S20-M22-T10	0.77	839	163	S20	M22	T10	M22-T10
831	S20-M22-T12	0.77	787	152	S20	M22	T12	M22-T12
832	S20-M22-T13	0.54	512	204	S20	M22	T13	M22-T13
833	S20-M22-T14	0.47	633	300	S20	M22	T14	M22-T14
834	S20-M22-T15	0.14	339	280	S20	M22	T15	M22-T15
835	S20-M22-T16	0.78	646	117	S20	M22	T16	M22-T16
836	S20-M22-T17	0.02	404	391	S20	M22	T17	M22-T17
837	S20-M22-T18	0.16	322	256	S20	M22	T18	M22-T18
838	S20-M22-T20	0.36	526	307	S20	M22	T20	M22-T20
839	S20-M22-T21	0.05	438	409	S20	M22	T21	M22-T21
840	S20-M22-T27	0.02	453	439	S20	M22	T27	M22-T27
841	S20-M22-T29	0.89	896	79	S20	M22	T29	M22-T29
842	S20-M22-T33	0.03	483	463	S20	M22	T33	M22-T33
843	S21-M10-T10	0.86	756	84	S21	M10	T10	M10-T10
844	S21-M10-T12	0.78	799	142	S21	M10	T12	M10-T12
845	S21-M10-T13	0.53	419	170	S21	M10	T13	M10-T13
846	S21-M10-T14	0.24	411	290	S21	M10	T14	M10-T14
847	S21-M10-T15	0.09	414	369	S21	M10	T15	M10-T15
848	S21-M10-T16	0.89	1015	95	S21	M10	T16	M10-T16
849	S21-M10-T17	0.04	362	345	S21	M10	T17	M10-T17
850	S21-M10-T18	0.13	273	228	S21	M10	T18	M10-T18
851	S21-M10-T20	0.23	490	359	S21	M10	T20	M10-T20
852	S21-M10-T21	0.06	454	419	S21	M10	T21	M10-T21
853	S21-M10-T27	0.04	369	351	S21	M10	T27	M10-T27
854	S21-M10-T29	0.91	1161	85	S21	M10	T29	M10-T29
855	S21-M10-T33	0.03	421	405	S21	M10	T33	M10-T33
856	S21-M11-T10	0.79	866	144	S21	M11	T10	M11-T10
857	S21-M11-T12	0.86	1099	121	S21	M11	T12	M11-T12
858	S21-M11-T13	0.59	426	148	S21	M11	T13	M11-T13
859	S21-M11-T14	0.23	445	319	S21	M11	T14	M11-T14
860	S21-M11-T15	0.08	356	322	S21	M11	T15	M11-T15
861	S21-M11-T16	0.83	560	78	S21	M11	T16	M11-T16
862	S21-M11-T17	0.02	317	306	S21	M11	T17	M11-T17
863	S21-M11-T18	0.06	306	282	S21	M11	T18	M11-T18
864	S21-M11-T20	0.23	467	334	S21	M11	T20	M11-T20
865	S21-M11-T21	0.07	485	439	S21	M11	T21	M11-T21
866	S21-M11-T27	0.05	354	330	S21	M11	T27	M11-T27
867	S21-M11-T29	0.91	1068	72	S21	M11	T29	M11-T29
868	S21-M11-T33	0.01	442	433	S21	M11	T33	M11-T33
869	S21-M12-T10	0.58	677	251	S21	M12	T10	M12-T10
870	S21-M12-T12	0.72	1197	289	S21	M12	T12	M12-T12
871	S21-M12-T13	0.61	749	253	S21	M12	T13	M12-T13
872	S21-M12-T14	0.14	627	520	S21	M12	T14	M12-T14
873	S21-M12-T15	0.1	521	457	S21	M12	T15	M12-T15
874	S21-M12-T16	0.85	941	117	S21	M12	T16	M12-T16
875	S21-M12-T17	0.02	505	488	S21	M12	T17	M12-T17
876	S21-M12-T18	0.15	334	274	S21	M12	T18	M12-T18
877	S21-M12-T20	0.35	581	340	S21	M12	T20	M12-T20
878	S21-M12-T21	0.05	555	516	S21	M12	T21	M12-T21
879	S21-M12-T27	0.05	421	394	S21	M12	T27	M12-T27
880	S21-M12-T29	0.9	1539	116	S21	M12	T29	M12-T29
881	S21-M12-T33	0.01	590	577	S21	M12	T33	M12-T33
882	S21-M13-T10	0.52	574	240	S21	M13	T10	M13-T10
883	S21-M13-T12	0.28	534	358	S21	M13	T12	M13-T12
884	S21-M13-T13	0.41	349	185	S21	M13	T13	M13-T13
885	S21-M13-T14	0.4	609	328	S21	M13	T14	M13-T14
886	S21-M13-T15	0.09	309	275	S21	M13	T15	M13-T15
887	S21-M13-T16	0.85	748	93	S21	M13	T16	M13-T16
888	S21-M13-T17	0.03	354	339	S21	M13	T17	M13-T17
889	S21-M13-T18	0.14	252	210	S21	M13	T18	M13-T18
890	S21-M13-T20	0.24	544	384	S21	M13	T20	M13-T20
891	S21-M13-T21	0.07	460	419	S21	M13	T21	M13-T21
892	S21-M13-T27	0.04	232	221	S21	M13	T27	M13-T27
893	S21-M13-T29	0.87	969	94	S21	M13	T29	M13-T29
894	S21-M13-T33	0.03	393	376	S21	M13	T33	M13-T33
895	S21-M14-T10	0.62	325	107	S21	M14	T10	M14-T10
896	S21-M14-T12	0.84	415	53	S21	M14	T12	M14-T12
897	S21-M14-T13	0.41	145	77	S21	M14	T13	M14-T13
898	S21-M14-T14	0.37	255	146	S21	M14	T14	M14-T14
899	S21-M14-T15	0.13	222	187	S21	M14	T15	M14-T15
900	S21-M14-T16	0.82	481	70	S21	M14	T16	M14-T16
901	S21-M14-T17	0.05	212	200	S21	M14	T17	M14-T17
902	S21-M14-T18	0.13	184	154	S21	M14	T18	M14-T18
903	S21-M14-T20	0.31	293	188	S21	M14	T20	M14-T20
904	S21-M14-T21	0.07	282	256	S21	M14	T21	M14-T21
905	S21-M14-T27	0.02	210	204	S21	M14	T27	M14-T27
906	S21-M14-T29	0.91	844	61	S21	M14	T29	M14-T29
907	S21-M14-T33	0.01	281	275	S21	M14	T33	M14-T33
908	S21-M15-T10	0.67	491	136	S21	M15	T10	M15-T10
909	S21-M15-T12	0.77	630	118	S21	M15	T12	M15-T12
910	S21-M15-T13	0.46	257	123	S21	M15	T13	M15-T13
911	S21-M15-T14	0.38	423	238	S21	M15	T14	M15-T14
912	S21-M15-T15	0.1	211	186	S21	M15	T15	M15-T15
913	S21-M15-T16	0.84	445	56	S21	M15	T16	M15-T16
914	S21-M15-T17	0.02	287	279	S21	M15	T17	M15-T17
915	S21-M15-T18	0.12	168	143	S21	M15	T18	M15-T18
916	S21-M15-T20	0.28	294	196	S21	M15	T20	M15-T20
917	S21-M15-T21	0.05	357	337	S21	M15	T21	M15-T21
918	S21-M15-T27	0.04	223	212	S21	M15	T27	M15-T27
919	S21-M15-T29	0.91	626	45	S21	M15	T29	M15-T29
920	S21-M15-T33	0.03	268	257	S21	M15	T33	M15-T33
921	S21-M16-T10	0.65	418	127	S21	M16	T10	M16-T10
922	S21-M16-T12	0.59	535	193	S21	M16	T12	M16-T12
923	S21-M16-T13	0.58	297	111	S21	M16	T13	M16-T13
924	S21-M16-T14	0.3	366	239	S21	M16	T14	M16-T14
925	S21-M16-T15	0.06	243	223	S21	M16	T15	M16-T15
926	S21-M16-T16	0.73	492	114	S21	M16	T16	M16-T16
927	S21-M16-T17	0.05	213	198	S21	M16	T17	M16-T17
928	S21-M16-T18	0.06	185	170	S21	M16	T18	M16-T18
929	S21-M16-T20	0.14	319	264	S21	M16	T20	M16-T20
930	S21-M16-T21	0.03	354	340	S21	M16	T21	M16-T21
931	S21-M16-T27	0.02	267	258	S21	M16	T27	M16-T27
932	S21-M16-T29	0.86	721	77	S21	M16	T29	M16-T29
933	S21-M16-T33	0.02	266	259	S21	M16	T33	M16-T33
934	S21-M17-T10	0.63	699	226	S21	M17	T10	M17-T10
935	S21-M17-T12	0.74	909	201	S21	M17	T12	M17-T12
936	S21-M17-T13	0.49	434	196	S21	M17	T13	M17-T13
937	S21-M17-T14	0.37	581	334	S21	M17	T14	M17-T14
938	S21-M17-T15	0.1	356	314	S21	M17	T15	M17-T15
939	S21-M17-T16	0.82	928	143	S21	M17	T16	M17-T16
940	S21-M17-T17	0.04	401	379	S21	M17	T17	M17-T17
941	S21-M17-T18	0.12	250	213	S21	M17	T18	M17-T18
942	S21-M17-T20	0.22	556	413	S21	M17	T20	M17-T20
943	S21-M17-T21	0.04	430	407	S21	M17	T21	M17-T21
944	S21-M17-T27	0.05	333	314	S21	M17	T27	M17-T27
945	S21-M17-T29	0.85	1214	148	S21	M17	T29	M17-T29
946	S21-M17-T33	0.03	670	644	S21	M17	T33	M17-T33
947	S21-M18-T10	0.66	854	247	S21	M18	T10	M18-T10
948	S21-M18-T12	0.73	990	225	S21	M18	T12	M18-T12
949	S21-M18-T13	0.62	519	169	S21	M18	T13	M18-T13
950	S21-M18-T14	0.32	632	401	S21	M18	T14	M18-T14
951	S21-M18-T15	0.06	372	341	S21	M18	T15	M18-T15
952	S21-M18-T16	0.83	861	119	S21	M18	T16	M18-T16
953	S21-M18-T17	0.03	440	421	S21	M18	T17	M18-T17
954	S21-M18-T18	0.12	295	250	S21	M18	T18	M18-T18
955	S21-M18-T20	0.19	483	370	S21	M18	T20	M18-T20
956	S21-M18-T21	0.05	575	543	S21	M18	T21	M18-T21
957	S21-M18-T27	0.04	369	351	S21	M18	T27	M18-T27
958	S21-M18-T29	0.83	1211	172	S21	M18	T29	M18-T29
959	S21-M18-T33	0.03	514	496	S21	M18	T33	M18-T33
960	S21-M19-T10	0.38	616	342	S21	M19	T10	M19-T10
961	S21-M19-T12	0.75	860	179	S21	M19	T12	M19-T12
962	S21-M19-T13	0.35	550	324	S21	M19	T13	M19-T13
963	S21-M19-T14	0.32	708	442	S21	M19	T14	M19-T14
964	S21-M19-T15	0.07	490	445	S21	M19	T15	M19-T15
965	S21-M19-T16	0.68	855	233	S21	M19	T16	M19-T16
966	S21-M19-T17	0.04	497	474	S21	M19	T17	M19-T17
967	S21-M19-T18	0.12	330	280	S21	M19	T18	M19-T18
968	S21-M19-T20	0.18	561	436	S21	M19	T20	M19-T20
969	S21-M19-T21	0.05	572	539	S21	M19	T21	M19-T21
970	S21-M19-T27	0.05	475	445	S21	M19	T27	M19-T27
971	S21-M19-T29	0.87	1669	161	S21	M19	T29	M19-T29
972	S21-M19-T33	0.03	572	550	S21	M19	T33	M19-T33
973	S21-M20-T10	0.45	542	266	S21	M20	T10	M20-T10
974	S21-M20-T12	0.79	1115	190	S21	M20	T12	M20-T12
975	S21-M20-T13	0.53	594	246	S21	M20	T13	M20-T13
976	S21-M20-T14	0.44	719	359	S21	M20	T14	M20-T14
977	S21-M20-T15	0.06	477	438	S21	M20	T15	M20-T15
978	S21-M20-T16	0.84	880	117	S21	M20	T16	M20-T16
979	S21-M20-T17	0.03	408	391	S21	M20	T17	M20-T17
980	S21-M20-T18	0.15	310	250	S21	M20	T18	M20-T18
981	S21-M20-T20	0.31	595	380	S21	M20	T20	M20-T20
982	S21-M20-T21	0.05	505	468	S21	M20	T21	M20-T21
983	S21-M20-T27	0.03	479	459	S21	M20	T27	M20-T27
984	S21-M20-T29	0.89	1579	143	S21	M20	T29	M20-T29
985	S21-M20-T33	0.02	731	709	S21	M20	T33	M20-T33
986	S21-M21-T10	0.74	907	198	S21	M21	T10	M21-T10
987	S21-M21-T12	0.74	1144	254	S21	M21	T12	M21-T12
988	S21-M21-T13	0.58	674	247	S21	M21	T13	M21-T13
989	S21-M21-T14	0.39	725	400	S21	M21	T14	M21-T14
990	S21-M21-T15	0.13	524	439	S21	M21	T15	M21-T15
991	S21-M21-T16	0.85	1150	142	S21	M21	T16	M21-T16
992	S21-M21-T17	0.04	462	441	S21	M21	T17	M21-T17
993	S21-M21-T18	0.15	313	257	S21	M21	T18	M21-T18
994	S21-M21-T20	0.25	545	379	S21	M21	T20	M21-T20
995	S21-M21-T21	0.06	583	534	S21	M21	T21	M21-T21
996	S21-M21-T27	0.03	489	467	S21	M21	T27	M21-T27
997	S21-M21-T29	0.7	801	203	S21	M21	T29	M21-T29
998	S21-M21-T33	0.03	622	598	S21	M21	T33	M21-T33
999	S21-M22-T10	0.75	967	201	S21	M22	T10	M22-T10
1000	S21-M22-T12	0.73	1069	247	S21	M22	T12	M22-T12
1001	S21-M22-T13	0.57	706	271	S21	M22	T13	M22-T13
1002	S21-M22-T14	0.29	607	399	S21	M22	T14	M22-T14
1003	S21-M22-T15	0.11	519	451	S21	M22	T15	M22-T15
1004	S21-M22-T16	0.77	859	161	S21	M22	T16	M22-T16
1005	S21-M22-T17	0.03	469	449	S21	M22	T17	M22-T17
1006	S21-M22-T18	0.1	334	294	S21	M22	T18	M22-T18
1007	S21-M22-T20	0.24	528	374	S21	M22	T20	M22-T20
1008	S21-M22-T21	0.05	485	449	S21	M22	T21	M22-T21
1009	S21-M22-T27	0.04	408	388	S21	M22	T27	M22-T27
1010	S21-M22-T29	0.89	1230	116	S21	M22	T29	M22-T29
1011	S21-M22-T33	0.02	579	563	S21	M22	T33	M22-T33
1012	S22-M10-T10	0.73	581	133	S22	M10	T10	M10-T10
1013	S22-M10-T12	0.74	877	195	S22	M10	T12	M10-T12
1014	S22-M10-T13	0.58	449	165	S22	M10	T13	M10-T13
1015	S22-M10-T14	0.37	541	309	S22	M10	T14	M10-T14
1016	S22-M10-T15	0.14	387	323	S22	M10	T15	M10-T15
1017	S22-M10-T16	0.87	822	82	S22	M10	T16	M10-T16
1018	S22-M10-T17	0.02	295	287	S22	M10	T17	M10-T17
1019	S22-M10-T18	0.11	283	242	S22	M10	T18	M10-T18
1020	S22-M10-T20	0.29	399	265	S22	M10	T20	M10-T20
1021	S22-M10-T21	0.05	419	394	S22	M10	T21	M10-T21
1022	S22-M10-T27	0.05	361	341	S22	M10	T27	M10-T27
1023	S22-M10-T29	0.91	1113	75	S22	M10	T29	M10-T29
1024	S22-M10-T33	0.02	408	396	S22	M10	T33	M10-T33
1025	S22-M11-T10	0.61	540	184	S22	M11	T10	M11-T10
1026	S22-M11-T12	0.75	783	165	S22	M11	T12	M11-T12
1027	S22-M11-T13	0.59	409	149	S22	M11	T13	M11-T13
1028	S22-M11-T14	0.34	511	308	S22	M11	T14	M11-T14
1029	S22-M11-T15	0.09	284	253	S22	M11	T15	M11-T15
1030	S22-M11-T16	0.74	572	128	S22	M11	T16	M11-T16
1031	S22-M11-T17	0.01	322	317	S22	M11	T17	M11-T17
1032	S22-M11-T18	0.14	333	276	S22	M11	T18	M11-T18
1033	S22-M11-T20	0.26	408	282	S22	M11	T20	M11-T20
1034	S22-M11-T21	0.05	418	388	S22	M11	T21	M11-T21
1035	S22-M11-T27	0.03	331	318	S22	M11	T27	M11-T27
1036	S22-M11-T29	0.91	1083	76	S22	M11	T29	M11-T29
1037	S22-M11-T33	0.01	502	490	S22	M11	T33	M11-T33
1038	S22-M12-T10	0.36	606	354	S22	M12	T10	M12-T10
1039	S22-M12-T12	0.46	717	342	S22	M12	T12	M12-T12
1040	S22-M12-T13	0.56	684	270	S22	M12	T13	M12-T13
1041	S22-M12-T14	0.2	653	495	S22	M12	T14	M12-T14
1042	S22-M12-T15	0.07	557	508	S22	M12	T15	M12-T15
1043	S22-M12-T16	0.83	956	136	S22	M12	T16	M12-T16
1044	S22-M12-T17	0.03	536	514	S22	M12	T17	M12-T17
1045	S22-M12-T18	0.09	331	296	S22	M12	T18	M12-T18
1046	S22-M12-T20	0.23	592	424	S22	M12	T20	M12-T20
1047	S22-M12-T21	0.04	555	528	S22	M12	T21	M12-T21
1048	S22-M12-T27	0.04	442	419	S22	M12	T27	M12-T27
1049	S22-M12-T29	0.85	966	119	S22	M12	T29	M12-T29
1050	S22-M12-T33	0.01	649	633	S22	M12	T33	M12-T33
1051	S22-M13-T10	0.52	446	186	S22	M13	T10	M13-T10
1052	S22-M13-T12	0.16	375	301	S22	M13	T12	M13-T12
1053	S22-M13-T13	0.5	269	119	S22	M13	T13	M13-T13
1054	S22-M13-T14	0.35	417	246	S22	M13	T14	M13-T14
1055	S22-M13-T15	0.11	337	292	S22	M13	T15	M13-T15
1056	S22-M13-T16	0.82	581	87	S22	M13	T16	M13-T16
1057	S22-M13-T17	0.02	272	265	S22	M13	T17	M13-T17
1058	S22-M13-T18	0.14	214	177	S22	M13	T18	M13-T18
1059	S22-M13-T20	0.2	376	284	S22	M13	T20	M13-T20
1060	S22-M13-T21	0.05	314	294	S22	M13	T21	M13-T21
1061	S22-M13-T27	0.05	202	187	S22	M13	T27	M13-T27
1062	S22-M13-T29	0.86	783	86	S22	M13	T29	M13-T29
1063	S22-M13-T33	0.02	301	293	S22	M13	T33	M13-T33
1064	S22-M14-T10	0.67	279	78	S22	M14	T10	M14-T10
1065	S22-M14-T12	0.73	378	87	S22	M14	T12	M14-T12
1066	S22-M14-T13	0.52	125	53	S22	M14	T13	M14-T13
1067	S22-M14-T14	0.43	257	132	S22	M14	T14	M14-T14
1068	S22-M14-T15	0.09	183	162	S22	M14	T15	M14-T15
1069	S22-M14-T16	0.86	367	39	S22	M14	T16	M14-T16
1070	S22-M14-T17	0.03	166	160	S22	M14	T17	M14-T17
1071	S22-M14-T20	0.26	160	111	S22	M14	T20	M14-T20
1072	S22-M14-T21	0.05	212	198	S22	M14	T21	M14-T21
1073	S22-M14-T27	0.02	120	116	S22	M14	T27	M14-T27
1074	S22-M14-T29	0.89	472	44	S22	M14	T29	M14-T29
1075	S22-M14-T33	0.02	203	196	S22	M14	T33	M14-T33
1076	S22-M15-T10	0.59	340	124	S22	M15	T10	M15-T10
1077	S22-M15-T12	0.63	391	124	S22	M15	T12	M15-T12
1078	S22-M15-T13	0.49	133	60	S22	M15	T13	M15-T13
1079	S22-M15-T14	0.36	285	165	S22	M15	T14	M15-T14
1080	S22-M15-T15	0.09	230	205	S22	M15	T15	M15-T15
1081	S22-M15-T16	0.84	383	48	S22	M15	T16	M15-T16
1082	S22-M15-T17	0.03	204	196	S22	M15	T17	M15-T17
1083	S22-M15-T18	0.06	107	98	S22	M15	T18	M15-T18
1084	S22-M15-T20	0.24	210	149	S22	M15	T20	M15-T20
1085	S22-M15-T21	0.05	238	223	S22	M15	T21	M15-T21
1086	S22-M15-T27	0.01	138	136	S22	M15	T27	M15-T27
1087	S22-M15-T29	0.75	310	65	S22	M15	T29	M15-T29
1088	S22-M15-T33	0.03	228	219	S22	M15	T33	M15-T33
1089	S22-M16-T10	0.63	242	77	S22	M16	T10	M16-T10
1090	S22-M16-T12	0.34	226	135	S22	M16	T12	M16-T12
1091	S22-M16-T13	0.53	169	69	S22	M16	T13	M16-T13
1092	S22-M16-T14	0.35	282	166	S22	M16	T14	M16-T14
1093	S22-M16-T15	0.06	184	170	S22	M16	T15	M16-T15
1094	S22-M16-T16	0.76	223	44	S22	M16	T16	M16-T16
1095	S22-M16-T17	0.03	187	180	S22	M16	T17	M16-T17
1096	S22-M16-T18	0.05	137	128	S22	M16	T18	M16-T18
1097	S22-M16-T20	0.16	231	184	S22	M16	T20	M16-T20
1098	S22-M16-T21	0.04	229	217	S22	M16	T21	M16-T21
1099	S22-M16-T27	0.06	158	146	S22	M16	T27	M16-T27
1100	S22-M16-T29	0.86	590	63	S22	M16	T29	M16-T29
1101	S22-M16-T33	0.04	241	228	S22	M16	T33	M16-T33
1102	S22-M17-T10	0.7	658	164	S22	M17	T10	M17-T10
1103	S22-M17-T12	0.58	821	305	S22	M17	T12	M17-T12
1104	S22-M17-T13	0.41	347	185	S22	M17	T13	M17-T13
1105	S22-M17-T14	0.31	625	399	S22	M17	T14	M17-T14
1106	S22-M17-T15	0.09	421	374	S22	M17	T15	M17-T15
1107	S22-M17-T16	0.82	861	131	S22	M17	T16	M17-T16
1108	S22-M17-T17	0.04	420	397	S22	M17	T17	M17-T17
1109	S22-M17-T18	0.09	253	225	S22	M17	T18	M17-T18
1110	S22-M17-T20	0.21	553	417	S22	M17	T20	M17-T20
1111	S22-M17-T21	0.04	522	496	S22	M17	T21	M17-T21
1112	S22-M17-T27	0.03	343	330	S22	M17	T27	M17-T27
1113	S22-M17-T29	0.78	732	133	S22	M17	T29	M17-T29
1114	S22-M17-T33	0.03	502	483	S22	M17	T33	M17-T33
1115	S22-M18-T10	0.61	760	260	S22	M18	T10	M18-T10
1116	S22-M18-T12	0.72	907	220	S22	M18	T12	M18-T12
1117	S22-M18-T13	0.62	488	160	S22	M18	T13	M18-T13
1118	S22-M18-T14	0.36	717	419	S22	M18	T14	M18-T14
1119	S22-M18-T15	0.08	446	402	S22	M18	T15	M18-T15
1120	S22-M18-T16	0.73	769	177	S22	M18	T16	M18-T16
1121	S22-M18-T17	0.03	451	434	S22	M18	T17	M18-T17
1122	S22-M18-T18	0.09	314	278	S22	M18	T18	M18-T18
1123	S22-M18-T20	0.23	465	334	S22	M18	T20	M18-T20
1124	S22-M18-T21	0.04	553	525	S22	M18	T21	M18-T21
1125	S22-M18-T27	0.05	459	425	S22	M18	T27	M18-T27
1126	S22-M18-T29	0.86	1346	152	S22	M18	T29	M18-T29
1127	S22-M18-T33	0.01	648	633	S22	M18	T33	M18-T33
1128	S22-M19-T10	0.36	621	362	S22	M19	T10	M19-T10
1129	S22-M19-T12	0.62	947	310	S22	M19	T12	M19-T12
1130	S22-M19-T13	0.32	395	246	S22	M19	T13	M19-T13
1131	S22-M19-T14	0.29	712	473	S22	M19	T14	M19-T14
1132	S22-M19-T15	0.08	461	416	S22	M19	T15	M19-T15
1133	S22-M19-T16	0.65	752	228	S22	M19	T16	M19-T16
1134	S22-M19-T17	0.03	531	510	S22	M19	T17	M19-T17
1135	S22-M19-T18	0.08	312	280	S22	M19	T18	M19-T18
1136	S22-M19-T20	0.19	642	493	S22	M19	T20	M19-T20
1137	S22-M19-T21	0.05	680	638	S22	M19	T21	M19-T21
1138	S22-M19-T27	0.01	419	409	S22	M19	T27	M19-T27
1139	S22-M19-T29	0.83	1196	169	S22	M19	T29	M19-T29
1140	S22-M19-T33	0.03	599	578	S22	M19	T33	M19-T33
1141	S22-M20-T10	0.41	548	288	S22	M20	T10	M20-T10
1142	S22-M20-T12	0.76	1111	217	S22	M20	T12	M20-T12
1143	S22-M20-T13	0.59	677	236	S22	M20	T13	M20-T13
1144	S22-M20-T14	0.39	752	416	S22	M20	T14	M20-T14
1145	S22-M20-T15	0.09	452	401	S22	M20	T15	M20-T15
1146	S22-M20-T16	0.78	791	139	S22	M20	T16	M20-T16
1147	S22-M20-T17	0.04	524	498	S22	M20	T17	M20-T17
1148	S22-M20-T18	0.19	240	185	S22	M20	T18	M20-T18
1149	S22-M20-T20	0.32	613	381	S22	M20	T20	M20-T20
1150	S22-M20-T21	0.07	569	519	S22	M20	T21	M20-T21
1151	S22-M20-T27	0.05	398	369	S22	M20	T27	M20-T27
1152	S22-M20-T29	0.85	1224	149	S22	M20	T29	M20-T29
1153	S22-M20-T33	0.01	642	626	S22	M20	T33	M20-T33
1154	S22-M21-T10	0.67	669	187	S22	M21	T10	M21-T10
1155	S22-M21-T12	0.69	916	237	S22	M21	T12	M21-T12
1156	S22-M21-T13	0.56	670	264	S22	M21	T13	M21-T13
1157	S22-M21-T14	0.38	877	491	S22	M21	T14	M21-T14
1158	S22-M21-T15	0.09	458	408	S22	M21	T15	M21-T15
1159	S22-M21-T16	0.8	1045	166	S22	M21	T16	M21-T16
1160	S22-M21-T17	0.04	512	485	S22	M21	T17	M21-T17
1161	S22-M21-T18	0.15	370	298	S22	M21	T18	M21-T18
1162	S22-M21-T20	0.25	644	452	S22	M21	T20	M21-T20
1163	S22-M21-T21	0.06	757	697	S22	M21	T21	M21-T21
1164	S22-M21-T27	0.04	562	536	S22	M21	T27	M21-T27
1165	S22-M21-T29	0.75	931	199	S22	M21	T29	M21-T29
1166	S22-M21-T33	0.03	613	590	S22	M21	T33	M21-T33
1167	S22-M22-T10	0.73	982	230	S22	M22	T10	M22-T10
1168	S22-M22-T12	0.7	934	233	S22	M22	T12	M22-T12
1169	S22-M22-T13	0.51	530	230	S22	M22	T13	M22-T13
1170	S22-M22-T14	0.35	757	447	S22	M22	T14	M22-T14
1171	S22-M22-T15	0.09	476	424	S22	M22	T15	M22-T15
1172	S22-M22-T16	0.78	816	145	S22	M22	T16	M22-T16
1173	S22-M22-T17	0.03	458	440	S22	M22	T17	M22-T17
1174	S22-M22-T18	0.08	304	273	S22	M22	T18	M22-T18
1175	S22-M22-T20	0.28	624	416	S22	M22	T20	M22-T20
1176	S22-M22-T21	0.06	650	595	S22	M22	T21	M22-T21
1177	S22-M22-T27	0.03	478	458	S22	M22	T27	M22-T27
1178	S22-M22-T29	0.87	1329	139	S22	M22	T29	M22-T29
1179	S22-M22-T33	0.02	590	574	S22	M22	T33	M22-T33
